# Supplementary material for: Single-Cell Profiling of Ebola Virus Disease In Vivo Reveals Viral and Host Dynamics
Source: Cell. 2020 Nov 25;183(5):1383–1401.e19. doi: 10.1016/j.cell.2020.10.002 (PMC7707107; doi:10.1016/j.cell.2020.10.002)
Supplement: Table S1. Overview of Samples Analyzed by CyTOF and Seq-Well, Related to Figure 1 — Description of each NHP PBMC sample profiled in the study for CyTOF (tab 1) and Seq-Well (tab 2). Includes the animal ID, day post infection, number of cells passing quality control filters, the processing batch, and other technical factors such as whether the sample was processed fresh or underwent freeze-thaw, was treated with DASH, or included an MDCK cell spike-in. Subsequent tabs for the final counts of each broad cell type cluster for CyTOF (tab 3) and Seq-Well (tab 4). Tab 5 contains the absolute count of cells in each sample in units of 1000 cells per microliter based on complete blood count (CBC). [file mmc1.xlsx]

## Sheet: CyTOF Samples
animal	DPI	Multiplex_Group	num_cells	cohort	challenge_Group
NHP07	-14	Barcode tube 2	67381	Terminal (routine manipulations)	2
NHP07	-4	Barcode tube 2	100772	Terminal (routine manipulations)	2
NHP07	3	Barcode tube 2	147977	Terminal (routine manipulations)	2
NHP07	5	Barcode tube 2	120997	Terminal (routine manipulations)	2
NHP07	7	Barcode tube 2	76905	Terminal (routine manipulations)	2
NHP08	-14	Barcode tube 6	109782	Terminal (routine manipulations)	2
NHP08	-4	Barcode tube 6	124553	Terminal (routine manipulations)	2
NHP08	3	Barcode tube 6	168360	Terminal (routine manipulations)	2
NHP08	5	Barcode tube 6	118778	Terminal (routine manipulations)	2
NHP08	6	Barcode tube 6	260532	Terminal (routine manipulations)	2
NHP09	-14	Barcode tube 5	65949	Terminal (routine manipulations)	2
NHP09	-4	Barcode tube 5	111177	Terminal (routine manipulations)	2
NHP09	3	Barcode tube 5	160213	Terminal (routine manipulations)	2
NHP09	5	Barcode tube 5	82587	Terminal (routine manipulations)	2
NHP09	8	Barcode tube 5	24117	Terminal (routine manipulations)	2
NHP10	-14	Barcode tube 5	78772	Terminal (routine manipulations)	2
NHP10	-4	Barcode tube 5	120803	Terminal (routine manipulations)	2
NHP10	3	Barcode tube 5	213720	Terminal (routine manipulations)	2
NHP10	5	Barcode tube 5	112060	Terminal (routine manipulations)	2
NHP10	7	Barcode tube 5	25854	Terminal (routine manipulations)	2
NHP11	-14	Barcode tube 3	83095	Terminal (routine manipulations)	2
NHP11	-4	Barcode tube 3	70544	Terminal (routine manipulations)	2
NHP11	3	Barcode tube 3	109088	Terminal (routine manipulations)	2
NHP11	5	Barcode tube 3	68885	Terminal (routine manipulations)	2
NHP11	6	Barcode tube 3	87185	Terminal (routine manipulations)	2
NHP12	-14	Barcode tube 4	116543	Terminal (routine manipulations)	2
NHP12	-4	Barcode tube 4	225056	Terminal (routine manipulations)	2
NHP12	3	Barcode tube 4	486723	Terminal (routine manipulations)	2
NHP12	5	Barcode tube 4	237265	Terminal (routine manipulations)	2
NHP12	8	Barcode tube 4	130720	Terminal (routine manipulations)	2
NHP13	-30	Barcode tube 1	117261	3 DPI	3
NHP13	-14	Barcode tube 1	105150	3 DPI	3
NHP13	0	Barcode tube 1	123851	3 DPI	3
NHP13	1	Barcode tube 1	166832	3 DPI	3
NHP13	3	Barcode tube 1	395144	3 DPI	3
NHP14	-30	Barcode tube 1	99580	3 DPI	3
NHP14	-14	Barcode tube 1	99449	3 DPI	3
NHP14	0	Barcode tube 1	156784	3 DPI	3
NHP14	1	Barcode tube 1	125256	3 DPI	3
NHP14	3	Barcode tube 1	657323	3 DPI	3
NHP15	-30	Barcode tube 6	55607	3 DPI	3
NHP15	-14	Barcode tube 6	56089	3 DPI	3
NHP15	0	Barcode tube 6	4064	3 DPI	3
NHP15	1	Barcode tube 6	91820	3 DPI	3
NHP15	3	Barcode tube 6	209344	3 DPI	3
NHP16	-30	Barcode tube 1	70915	5 DPI	3
NHP16	-14	Barcode tube 1	66965	5 DPI	3
NHP16	0	Barcode tube 1	97243	5 DPI	3
NHP16	1	Barcode tube 1	246869	5 DPI	3
NHP16	3	Barcode tube 1	162120	5 DPI	3
NHP16	5	Barcode tube 1	1049882	5 DPI	3
NHP17	-30	Barcode tube 2	48955	5 DPI	3
NHP17	-14	Barcode tube 2	25502	5 DPI	3
NHP17	0	Barcode tube 2	61268	5 DPI	3
NHP17	1	Barcode tube 2	37305	5 DPI	3
NHP17	3	Barcode tube 2	45749	5 DPI	3
NHP17	5	Barcode tube 2	15209	5 DPI	3
NHP18	-30	Barcode tube 4	216431	5 DPI	3
NHP18	-14	Barcode tube 4	165028	5 DPI	3
NHP18	0	Barcode tube 4	439236	5 DPI	3
NHP18	1	Barcode tube 4	175450	5 DPI	3
NHP18	3	Barcode tube 4	230484	5 DPI	3
NHP18	5	Barcode tube 4	586414	5 DPI	3
NHP19	-30	Barcode tube 2	200942	4 DPI	4
NHP19	-14	Barcode tube 2	192327	4 DPI	4
NHP19	2	Barcode tube 2	151484	4 DPI	4
NHP19	4	Barcode tube 2	38974	4 DPI	4
NHP20	-30	Barcode tube 3	156787	4 DPI	4
NHP20	-14	Barcode tube 3	37085	4 DPI	4
NHP20	2	Barcode tube 3	89932	4 DPI	4
NHP20	4	Barcode tube 3	23544	4 DPI	4
NHP21	-30	Barcode tube 6	128157	4 DPI	4
NHP21	-14	Barcode tube 6	10589	4 DPI	4
NHP21	2	Barcode tube 6	147028	4 DPI	4
NHP21	4	Barcode tube 6	43910	4 DPI	4
NHP22	-30	Barcode tube 3	42195	6 DPI	4
NHP22	-14	Barcode tube 3	6911	6 DPI	4
NHP22	2	Barcode tube 3	107684	6 DPI	4
NHP22	4	Barcode tube 3	155884	6 DPI	4
NHP22	6	Barcode tube 3	6306	6 DPI	4
NHP23	-30	Barcode tube 4	424950	6 DPI	4
NHP23	-14	Barcode tube 4	192858	6 DPI	4
NHP23	2	Barcode tube 4	262879	6 DPI	4
NHP23	4	Barcode tube 4	442212	6 DPI	4
NHP23	6	Barcode tube 4	1203499	6 DPI	4
NHP24	-30	Barcode tube 5	119149	6 DPI	4
NHP24	-14	Barcode tube 5	50096	6 DPI	4
NHP24	2	Barcode tube 5	94071	6 DPI	4
NHP24	4	Barcode tube 5	74665	6 DPI	4
NHP24	6	Barcode tube 5	43353	6 DPI	4
NHPC1	-21	Barcode tube 3	186931	NHPC1	NHPC1
NHPC1	-7	Barcode tube 3	14539	NHPC1	NHPC1
NHPC2	-14	Barcode tube 6	83561	NHPC2	NHPC2
NHPC2	-2	Barcode tube 6	157998	NHPC2	NHPC2
NHPC3	-14	Barcode tube 2	56507	NHPC3	NHPC3
NHPC3	-2	Barcode tube 5	35493	NHPC3	NHPC3

## Sheet: Seq-Well arrays
animal	DPI	frz_status	array_num	dash_status	num_cells	median_umis_percell	MDCK_Spike_In
NHP08	-4	fresh	a1	DASH	948	1269	FALSE
NHP08	6	fresh	a1	DASH2x3	713	584	FALSE
NHP09	-4	fresh	a1	DASH	338	939	FALSE
NHP09	8	fresh	a1	DASH2x3	946	743	FALSE
NHP10	-4	fresh	a1	DASH	789	1350	FALSE
NHP10	7	fresh	a1	mixed	1550	942.5	FALSE
NHP11	-4	fresh	a1	DASH	237	1050	FALSE
NHP11	6	fresh	a1	mixed	844	722	FALSE
NHP12	8	fresh	a1	DASH	219	1455	FALSE
NHP13	0	fresh	a1	mixed	428	1222.5	FALSE
NHP13	3	FRZ	a1	std	323	552	FALSE
NHP13	3	FRZ	a2	std	475	606	FALSE
NHP13	3	FRZ	a3	std	715	532	FALSE
NHP13	3	FRZ	a4	std	943	799	TRUE
NHP13	3	FRZ	a5	std	1404	819	TRUE
NHP13	3	FRZ	a6	std	977	857	TRUE
NHP13	3	fresh	a1	mixed	201	1035	FALSE
NHP14	0	FRZ	a1	mixed	1337	742	TRUE
NHP14	0	FRZ	a2	DASH	38	427.5	FALSE
NHP14	0	FRZ	a3	mixed	34	643.5	FALSE
NHP14	0	fresh	a1	std	397	672	FALSE
NHP14	3	FRZ	a1	std	1570	1146.5	FALSE
NHP14	3	FRZ	a2	std	1738	951.5	FALSE
NHP14	3	FRZ	a3	std	1305	1044	FALSE
NHP14	3	FRZ	a4	std	1944	1092	TRUE
NHP14	3	FRZ	a5	std	1924	1157	TRUE
NHP14	3	FRZ	a6	std	844	830.5	TRUE
NHP14	3	fresh	a1	mixed	303	1043	FALSE
NHP15	0	fresh	a1	std	766	948.5	FALSE
NHP15	3	FRZ	a1	std	1527	892	TRUE
NHP15	3	FRZ	a2	std	1573	662	TRUE
NHP15	3	FRZ	a3	std	1558	857.5	TRUE
NHP15	3	FRZ	a4	std	577	977	TRUE
NHP15	3	fresh	a1	DASH	341	1083	FALSE
NHP16	0	FRZ	a2	DASH	160	558.5	FALSE
NHP16	0	fresh	a1	std	194	1044	FALSE
NHP16	5	FRZ	a1	std	1742	1115.5	FALSE
NHP16	5	FRZ	a2	std	1465	741	FALSE
NHP16	5	FRZ	a3	std	1241	854	FALSE
NHP16	5	FRZ	a4	std	1701	690	TRUE
NHP16	5	FRZ	a5	std	1359	702	TRUE
NHP16	5	FRZ	a6	std	1051	878	TRUE
NHP16	5	fresh	a1	mixed	100	788.5	FALSE
NHP17	0	fresh	a1	std	211	786	FALSE
NHP17	5	fresh	a1	mixed	540	1084	FALSE
NHP18	0	fresh	a1	mixed	273	699	FALSE
NHP18	5	fresh	a1	mixed	157	765	FALSE
NHP19	4	FRZ	a1	std	746	740.5	TRUE
NHP19	4	FRZ	a2	std	1156	708.5	TRUE
NHP19	4	FRZ	a3	std	855	918	TRUE
NHP19	4	FRZ	a4	std	354	762.5	TRUE
NHP19	4	FRZ	a5	std	357	1040	TRUE
NHP19	4	FRZ	a6	std	485	725	TRUE
NHP19	4	fresh	a1	std	135	844	FALSE
NHP19	4	fresh	a2	std	1055	975	FALSE
NHP20	-30	fresh	a1	DASH	2965	677	FALSE
NHP22	6	FRZ	a1	std	338	717.5	TRUE
NHP22	6	FRZ	a2	std	776	648	TRUE
NHP22	6	FRZ	a3	std	404	774.5	TRUE
NHP22	6	FRZ	a4	std	1038	803	TRUE
NHP22	6	FRZ	a5	std	503	661	TRUE
NHP22	6	FRZ	a6	std	810	783.5	TRUE
NHP22	6	fresh	a1	std	374	559.5	FALSE
NHP22	6	fresh	a2	std	1189	634	FALSE
NHP23	-30	fresh	a1	DASH	1076	581	FALSE
NHP23	6	FRZ	a1	std	2311	564	TRUE
NHP23	6	FRZ	a2	std	2685	626	TRUE
NHP23	6	FRZ	a3	std	2570	733.5	TRUE
NHP23	6	FRZ	a4	std	1025	661	TRUE
NHP23	6	FRZ	a5	std	1757	651	TRUE
NHP23	6	FRZ	a6	std	2338	671.5	TRUE
NHP23	6	fresh	a1	std	1155	1077	FALSE
NHP23	6	fresh	a2	mixed	2027	770	FALSE
NHP24	6	FRZ	a1	std	711	633	FALSE
NHP24	6	FRZ	a2	std	641	643	FALSE
NHP24	6	FRZ	a3	std	1043	625	FALSE
NHP24	6	FRZ	a4	std	776	955	TRUE
NHP24	6	FRZ	a5	std	1643	830	TRUE
NHP24	6	FRZ	a6	std	1031	621	TRUE
NHP24	6	fresh	a1	std	607	835	FALSE
NHP24	6	fresh	a2	std	819	618	FALSE
NHPC1	0	fresh	a1	std	103	511	FALSE

## Sheet: CyTOF final cell type counts
Period	Baseline	Incubation	Early	Mid	Late
Subclustering_clean
B	56875	40735	16498	23115	20650
Basophil	312	476	96	65	794
Monocyte	26490	17904	18695	21933	17975
NK	9856	8286	1623	4042	6117
Neutrophil	19894	9526	10416	67945	106943
Plasmablast	151	105	65	147	919
T CD4+	63773	44358	18423	33656	51873
T CD8+	56553	33722	17017	23428	44798
Unass. APC	1880	1309	662	1296	977
cDC	1645	1134	298	211	354
pDC	406	276	146	168	382

## Sheet: Seq-Well final cell type counts
	Baseline	Early	Mid	Late
B	1951	2848	2688	6018
Monocyte	736	3603	1007	1630
NK	577	123	147	397
Neutrophil	10	371	1652	3772
Plasmablast	42	53	23	148
T CD4+	2855	4613	3383	7323
T CD8+	1933	2163	2495	3691
cDC	73	189	23	60
pDC	21	78	47	186
MDCK	1195	5426	2410	3630

## Sheet: Complete blood count data
Animal	Absolute_Count_Broad_Celltype	Cell_Type	DPI
NHPC1	0.01	Basophil	-21
NHPC2	0.02	Basophil	-30
NHPC3	0.01	Basophil	-30
NHP01	0.01	Basophil	-30
NHP02	0.01	Basophil	-30
NHP03	0.02	Basophil	-30
NHP04	0.01	Basophil	-30
NHP05	0.02	Basophil	-30
NHP06	0.01	Basophil	-30
NHP07	0.02	Basophil	-14
NHP08	0.01	Basophil	-14
NHP09	0.01	Basophil	-14
NHP10	0	Basophil	-14
NHP11	0.01	Basophil	-14
NHP12	0.01	Basophil	-14
NHP13	0.01	Basophil	-14
NHP14	0.01	Basophil	-14
NHP15	0.03	Basophil	-14
NHP16	0.02	Basophil	-14
NHP17	0	Basophil	-14
NHP18	0	Basophil	-14
NHP19	0.03	Basophil	-30
NHP20	0.02	Basophil	-30
NHP21	0.01	Basophil	-30
NHP22	0.02	Basophil	-30
NHP23	0.02	Basophil	-30
NHP24	0.01	Basophil	-30
NHPC1	0.02	Basophil	-7
NHPC2	0.01	Basophil	-14
NHPC3	0	Basophil	-14
NHP01	0.01	Basophil	0
NHP02	0.01	Basophil	0
NHP03	0.01	Basophil	0
NHP04	0.01	Basophil	0
NHP05	0.01	Basophil	0
NHP06	0	Basophil	0
NHP07	0.01	Basophil	-4
NHP08	0.02	Basophil	-4
NHP09	0.01	Basophil	-4
NHP10	0	Basophil	-4
NHP11	0.01	Basophil	-4
NHP12	0.01	Basophil	-4
NHP13	0.01	Basophil	0
NHP14	0.01	Basophil	0
NHP15	0.03	Basophil	0
NHP16	0.05	Basophil	0
NHP17	0.01	Basophil	0
NHP18	0.01	Basophil	0
NHP19	0.01	Basophil	-14
NHP20	0.01	Basophil	-14
NHP21	0.04	Basophil	-14
NHP22	0.02	Basophil	-14
NHP23	0.01	Basophil	-14
NHP24	0.01	Basophil	-14
NHP13	0.03	Basophil	1
NHP14	0.01	Basophil	1
NHP15	0.04	Basophil	1
NHP16	0.06	Basophil	1
NHP17	0.02	Basophil	1
NHP18	0.02	Basophil	1
NHP19	0.05	Basophil	2
NHP20	0.01	Basophil	2
NHP21	0.03	Basophil	2
NHP22	0.03	Basophil	2
NHP23	0	Basophil	2
NHP24	0.02	Basophil	2
NHP07	0.01	Basophil	3
NHP08	0.02	Basophil	3
NHP09	0.02	Basophil	3
NHP10	0.01	Basophil	3
NHP11	0.01	Basophil	3
NHP12	0.02	Basophil	3
NHP13	0.01	Basophil	3
NHP14	0.01	Basophil	3
NHP15	0.02	Basophil	3
NHP16	0.02	Basophil	3
NHP17	0.01	Basophil	3
NHP19	0.04	Basophil	4
NHP20	0.01	Basophil	4
NHP21	0.03	Basophil	4
NHP22	0.01	Basophil	4
NHP23	0	Basophil	4
NHP24	0.01	Basophil	4
NHP05	0.03	Basophil	5
NHP07	0.01	Basophil	5
NHP08	0.01	Basophil	5
NHP09	0	Basophil	5
NHP10	0	Basophil	5
NHP11	0.01	Basophil	5
NHP12	0.01	Basophil	5
NHP16	0.03	Basophil	5
NHP17	0.02	Basophil	5
NHP18	0.02	Basophil	5
NHP01	0.02	Basophil	6
NHP08	0.01	Basophil	6
NHP11	0	Basophil	6
NHP22	0.01	Basophil	6
NHP23	0	Basophil	6
NHP24	0.01	Basophil	6
NHP02	0.01	Basophil	7
NHP04	0.09	Basophil	7
NHP07	0	Basophil	7
NHP10	0.02	Basophil	7
NHP03	0	Basophil	8
NHP06	0.04	Basophil	8
NHP09	0.07	Basophil	8
NHP12	0.47	Basophil	8
NHPC1	0.06	Eosinophil	-21
NHPC2	0	Eosinophil	-30
NHPC3	0.06	Eosinophil	-30
NHP01	0	Eosinophil	-30
NHP02	0	Eosinophil	-30
NHP03	0.05	Eosinophil	-30
NHP04	0.07	Eosinophil	-30
NHP05	0.04	Eosinophil	-30
NHP06	0.1	Eosinophil	-30
NHP07	0.02	Eosinophil	-14
NHP08	0.21	Eosinophil	-14
NHP09	0.15	Eosinophil	-14
NHP10	0.09	Eosinophil	-14
NHP11	0.13	Eosinophil	-14
NHP12	0.05	Eosinophil	-14
NHP13	0.25	Eosinophil	-14
NHP14	0.07	Eosinophil	-14
NHP15	0.04	Eosinophil	-14
NHP16	0.23	Eosinophil	-14
NHP17	0.02	Eosinophil	-14
NHP18	0.02	Eosinophil	-14
NHP19	0.07	Eosinophil	-30
NHP20	0.19	Eosinophil	-30
NHP21	0.07	Eosinophil	-30
NHP22	0.03	Eosinophil	-30
NHP23	0.03	Eosinophil	-30
NHP24	0.02	Eosinophil	-30
NHPC1	0.04	Eosinophil	-7
NHPC2	0	Eosinophil	-14
NHPC3	0.05	Eosinophil	-14
NHP01	0.05	Eosinophil	0
NHP02	0.04	Eosinophil	0
NHP03	0.04	Eosinophil	0
NHP04	0.1	Eosinophil	0
NHP05	0.02	Eosinophil	0
NHP06	0.1	Eosinophil	0
NHP07	0	Eosinophil	-4
NHP08	0.03	Eosinophil	-4
NHP09	0	Eosinophil	-4
NHP10	0.06	Eosinophil	-4
NHP11	0.05	Eosinophil	-4
NHP12	0	Eosinophil	-4
NHP13	0	Eosinophil	0
NHP14	0.19	Eosinophil	0
NHP15	0.15	Eosinophil	0
NHP16	0.84	Eosinophil	0
NHP17	0	Eosinophil	0
NHP18	0.01	Eosinophil	0
NHP19	0.02	Eosinophil	-14
NHP20	0.06	Eosinophil	-14
NHP21	0.03	Eosinophil	-14
NHP22	0.01	Eosinophil	-14
NHP23	0.03	Eosinophil	-14
NHP24	0.01	Eosinophil	-14
NHP13	0.12	Eosinophil	1
NHP14	0.15	Eosinophil	1
NHP15	0.04	Eosinophil	1
NHP16	0.17	Eosinophil	1
NHP17	0	Eosinophil	1
NHP18	0.02	Eosinophil	1
NHP19	0.01	Eosinophil	2
NHP20	0.03	Eosinophil	2
NHP21	0.02	Eosinophil	2
NHP22	0.01	Eosinophil	2
NHP23	0	Eosinophil	2
NHP24	0	Eosinophil	2
NHP07	0.01	Eosinophil	3
NHP08	0.11	Eosinophil	3
NHP09	0.02	Eosinophil	3
NHP10	0.03	Eosinophil	3
NHP11	0.01	Eosinophil	3
NHP12	0.01	Eosinophil	3
NHP13	0.02	Eosinophil	3
NHP14	0.25	Eosinophil	3
NHP15	0	Eosinophil	3
NHP16	0.02	Eosinophil	3
NHP17	0	Eosinophil	3
NHP19	0	Eosinophil	4
NHP20	0	Eosinophil	4
NHP21	0	Eosinophil	4
NHP22	0	Eosinophil	4
NHP23	0	Eosinophil	4
NHP24	0	Eosinophil	4
NHP05	0.05	Eosinophil	5
NHP07	0.01	Eosinophil	5
NHP08	0.02	Eosinophil	5
NHP09	0.05	Eosinophil	5
NHP10	0.01	Eosinophil	5
NHP11	0.01	Eosinophil	5
NHP12	0	Eosinophil	5
NHP16	0.01	Eosinophil	5
NHP17	0	Eosinophil	5
NHP18	0.02	Eosinophil	5
NHP01	0	Eosinophil	6
NHP08	0.02	Eosinophil	6
NHP11	0.02	Eosinophil	6
NHP22	0.01	Eosinophil	6
NHP23	0.04	Eosinophil	6
NHP24	0	Eosinophil	6
NHP02	0	Eosinophil	7
NHP04	0.02	Eosinophil	7
NHP07	0.02	Eosinophil	7
NHP10	0	Eosinophil	7
NHP03	0.01	Eosinophil	8
NHP06	0.03	Eosinophil	8
NHP09	0.01	Eosinophil	8
NHP12	0.04	Eosinophil	8
NHPC1	2.87	Lymphocyte	-21
NHPC2	1.93	Lymphocyte	-30
NHPC3	2.82	Lymphocyte	-30
NHP01	1.93	Lymphocyte	-30
NHP02	2.81	Lymphocyte	-30
NHP03	4.27	Lymphocyte	-30
NHP04	2.3	Lymphocyte	-30
NHP05	1.98	Lymphocyte	-30
NHP06	2.25	Lymphocyte	-30
NHP07	1.17	Lymphocyte	-14
NHP08	3.55	Lymphocyte	-14
NHP09	2.23	Lymphocyte	-14
NHP10	2.05	Lymphocyte	-14
NHP11	3.63	Lymphocyte	-14
NHP12	1.72	Lymphocyte	-14
NHP13	2.52	Lymphocyte	-14
NHP14	1.82	Lymphocyte	-14
NHP15	2.03	Lymphocyte	-14
NHP16	2.07	Lymphocyte	-14
NHP17	0.76	Lymphocyte	-14
NHP18	1.72	Lymphocyte	-14
NHP19	6.05	Lymphocyte	-30
NHP20	3.11	Lymphocyte	-30
NHP21	2.5	Lymphocyte	-30
NHP22	4.91	Lymphocyte	-30
NHP23	2.4	Lymphocyte	-30
NHP24	2.66	Lymphocyte	-30
NHPC1	2.94	Lymphocyte	-7
NHPC2	2.51	Lymphocyte	-14
NHPC3	3.17	Lymphocyte	-14
NHP01	2.35	Lymphocyte	0
NHP02	2.98	Lymphocyte	0
NHP03	3.51	Lymphocyte	0
NHP04	2.24	Lymphocyte	0
NHP05	1.99	Lymphocyte	0
NHP06	2.99	Lymphocyte	0
NHP07	2.02	Lymphocyte	-4
NHP08	3.75	Lymphocyte	-4
NHP09	2.77	Lymphocyte	-4
NHP10	2.27	Lymphocyte	-4
NHP11	3.41	Lymphocyte	-4
NHP12	1.32	Lymphocyte	-4
NHP13	2.98	Lymphocyte	0
NHP14	2.4	Lymphocyte	0
NHP15	2.21	Lymphocyte	0
NHP16	2.39	Lymphocyte	0
NHP17	1.1	Lymphocyte	0
NHP18	2.17	Lymphocyte	0
NHP19	4.67	Lymphocyte	-14
NHP20	1.99	Lymphocyte	-14
NHP21	1.82	Lymphocyte	-14
NHP22	3.17	Lymphocyte	-14
NHP23	2.12	Lymphocyte	-14
NHP24	1.93	Lymphocyte	-14
NHP13	2.04	Lymphocyte	1
NHP14	2.14	Lymphocyte	1
NHP15	2.38	Lymphocyte	1
NHP16	2.77	Lymphocyte	1
NHP17	1.28	Lymphocyte	1
NHP18	1.71	Lymphocyte	1
NHP19	5.27	Lymphocyte	2
NHP20	2.08	Lymphocyte	2
NHP21	2.41	Lymphocyte	2
NHP22	2.69	Lymphocyte	2
NHP23	2.2	Lymphocyte	2
NHP24	2.69	Lymphocyte	2
NHP07	1.4	Lymphocyte	3
NHP08	3.15	Lymphocyte	3
NHP09	2.15	Lymphocyte	3
NHP10	1.83	Lymphocyte	3
NHP11	2.26	Lymphocyte	3
NHP12	1.42	Lymphocyte	3
NHP13	1.2	Lymphocyte	3
NHP14	1.3	Lymphocyte	3
NHP15	1.35	Lymphocyte	3
NHP16	1.62	Lymphocyte	3
NHP17	1.02	Lymphocyte	3
NHP19	1.4	Lymphocyte	4
NHP20	1.46	Lymphocyte	4
NHP21	1.23	Lymphocyte	4
NHP22	1.6	Lymphocyte	4
NHP23	1.17	Lymphocyte	4
NHP24	1.07	Lymphocyte	4
NHP05	5.49	Lymphocyte	5
NHP07	1.97	Lymphocyte	5
NHP08	1.62	Lymphocyte	5
NHP09	1.49	Lymphocyte	5
NHP10	1.13	Lymphocyte	5
NHP11	1.51	Lymphocyte	5
NHP12	0.73	Lymphocyte	5
NHP16	0.96	Lymphocyte	5
NHP17	1.76	Lymphocyte	5
NHP18	1.04	Lymphocyte	5
NHP01	1.96	Lymphocyte	6
NHP08	2.18	Lymphocyte	6
NHP11	1.08	Lymphocyte	6
NHP22	1.23	Lymphocyte	6
NHP23	1.15	Lymphocyte	6
NHP24	1.81	Lymphocyte	6
NHP02	2.41	Lymphocyte	7
NHP04	1.65	Lymphocyte	7
NHP07	2.8	Lymphocyte	7
NHP10	1.4	Lymphocyte	7
NHP03	1.46	Lymphocyte	8
NHP06	1.6	Lymphocyte	8
NHP09	1.43	Lymphocyte	8
NHP12	3.93	Lymphocyte	8
NHPC1	0.4	Monocyte	-21
NHPC2	0.23	Monocyte	-30
NHPC3	0.49	Monocyte	-30
NHP01	0.24	Monocyte	-30
NHP02	0.33	Monocyte	-30
NHP03	0.4	Monocyte	-30
NHP04	0.21	Monocyte	-30
NHP05	0.33	Monocyte	-30
NHP06	0.51	Monocyte	-30
NHP07	0.44	Monocyte	-14
NHP08	0.19	Monocyte	-14
NHP09	0.24	Monocyte	-14
NHP10	0.18	Monocyte	-14
NHP11	0.34	Monocyte	-14
NHP12	0.24	Monocyte	-14
NHP13	0.23	Monocyte	-14
NHP14	0.19	Monocyte	-14
NHP15	0.25	Monocyte	-14
NHP16	0.3	Monocyte	-14
NHP17	0.19	Monocyte	-14
NHP18	0.34	Monocyte	-14
NHP19	0.82	Monocyte	-30
NHP20	0.63	Monocyte	-30
NHP21	0.27	Monocyte	-30
NHP22	0.31	Monocyte	-30
NHP23	0.35	Monocyte	-30
NHP24	0.19	Monocyte	-30
NHPC1	0.37	Monocyte	-7
NHPC2	0.24	Monocyte	-14
NHPC3	0.41	Monocyte	-14
NHP01	0.34	Monocyte	0
NHP02	0.37	Monocyte	0
NHP03	0.2	Monocyte	0
NHP04	0.25	Monocyte	0
NHP05	0.24	Monocyte	0
NHP06	0.34	Monocyte	0
NHP07	0.69	Monocyte	-4
NHP08	0.45	Monocyte	-4
NHP09	0.67	Monocyte	-4
NHP10	0.26	Monocyte	-4
NHP11	0.43	Monocyte	-4
NHP12	0.33	Monocyte	-4
NHP13	0.3	Monocyte	0
NHP14	0.15	Monocyte	0
NHP15	0.29	Monocyte	0
NHP16	0.5	Monocyte	0
NHP17	0.42	Monocyte	0
NHP18	0.45	Monocyte	0
NHP19	0.59	Monocyte	-14
NHP20	0.52	Monocyte	-14
NHP21	0.34	Monocyte	-14
NHP22	0.52	Monocyte	-14
NHP23	0.5	Monocyte	-14
NHP24	0.27	Monocyte	-14
NHP13	0.41	Monocyte	1
NHP14	0.2	Monocyte	1
NHP15	0.45	Monocyte	1
NHP16	0.32	Monocyte	1
NHP17	0.45	Monocyte	1
NHP18	0.4	Monocyte	1
NHP19	0.63	Monocyte	2
NHP20	0.44	Monocyte	2
NHP21	0.47	Monocyte	2
NHP22	0.28	Monocyte	2
NHP23	0	Monocyte	2
NHP24	0.14	Monocyte	2
NHP07	1.36	Monocyte	3
NHP08	0.78	Monocyte	3
NHP09	0.73	Monocyte	3
NHP10	0.35	Monocyte	3
NHP11	0.97	Monocyte	3
NHP12	0.6	Monocyte	3
NHP13	1.02	Monocyte	3
NHP14	0.63	Monocyte	3
NHP15	0.77	Monocyte	3
NHP16	0.76	Monocyte	3
NHP17	0.59	Monocyte	3
NHP19	0.64	Monocyte	4
NHP20	1.13	Monocyte	4
NHP21	1.13	Monocyte	4
NHP22	0.53	Monocyte	4
NHP23	0.32	Monocyte	4
NHP24	0.18	Monocyte	4
NHP05	0.11	Monocyte	5
NHP07	0.15	Monocyte	5
NHP08	0.04	Monocyte	5
NHP09	0.03	Monocyte	5
NHP10	0.08	Monocyte	5
NHP11	0.06	Monocyte	5
NHP12	0.13	Monocyte	5
NHP16	0.02	Monocyte	5
NHP17	2.08	Monocyte	5
NHP18	0.01	Monocyte	5
NHP01	0.02	Monocyte	6
NHP08	0.11	Monocyte	6
NHP11	0	Monocyte	6
NHP22	0.01	Monocyte	6
NHP23	0.72	Monocyte	6
NHP24	0.05	Monocyte	6
NHP02	0.01	Monocyte	7
NHP04	0.19	Monocyte	7
NHP07	0.04	Monocyte	7
NHP10	0.03	Monocyte	7
NHP03	0.05	Monocyte	8
NHP06	0.11	Monocyte	8
NHP09	0.22	Monocyte	8
NHP12	1.33	Monocyte	8
NHPC1	3.12	Neutrophil	-21
NHPC2	4.23	Neutrophil	-30
NHPC3	3.64	Neutrophil	-30
NHP01	10.5	Neutrophil	-30
NHP02	1.78	Neutrophil	-30
NHP03	8.08	Neutrophil	-30
NHP04	2.86	Neutrophil	-30
NHP05	3.51	Neutrophil	-30
NHP06	4.71	Neutrophil	-30
NHP07	4.52	Neutrophil	-14
NHP08	1.86	Neutrophil	-14
NHP09	3.27	Neutrophil	-14
NHP10	1.83	Neutrophil	-14
NHP11	4.16	Neutrophil	-14
NHP12	1.94	Neutrophil	-14
NHP13	2.65	Neutrophil	-14
NHP14	1.59	Neutrophil	-14
NHP15	2.95	Neutrophil	-14
NHP16	2.04	Neutrophil	-14
NHP17	3.44	Neutrophil	-14
NHP18	2.36	Neutrophil	-14
NHP19	3.96	Neutrophil	-30
NHP20	2.68	Neutrophil	-30
NHP21	1.42	Neutrophil	-30
NHP22	2.15	Neutrophil	-30
NHP23	3.96	Neutrophil	-30
NHP24	2.23	Neutrophil	-30
NHPC1	2.95	Neutrophil	-7
NHPC2	4.09	Neutrophil	-14
NHPC3	3.29	Neutrophil	-14
NHP01	4.59	Neutrophil	0
NHP02	2.44	Neutrophil	0
NHP03	3.97	Neutrophil	0
NHP04	2.83	Neutrophil	0
NHP05	2.42	Neutrophil	0
NHP06	3.36	Neutrophil	0
NHP07	7.66	Neutrophil	-4
NHP08	5.3	Neutrophil	-4
NHP09	14.92	Neutrophil	-4
NHP10	5.68	Neutrophil	-4
NHP11	10.2	Neutrophil	-4
NHP12	11.46	Neutrophil	-4
NHP13	0	Neutrophil	0
NHP14	1.73	Neutrophil	0
NHP15	2.69	Neutrophil	0
NHP16	3.84	Neutrophil	0
NHP17	6.54	Neutrophil	0
NHP18	5.17	Neutrophil	0
NHP19	3.57	Neutrophil	-14
NHP20	3.11	Neutrophil	-14
NHP21	2	Neutrophil	-14
NHP22	7.21	Neutrophil	-14
NHP23	8.98	Neutrophil	-14
NHP24	3.38	Neutrophil	-14
NHP13	3.95	Neutrophil	1
NHP14	0.81	Neutrophil	1
NHP15	3.08	Neutrophil	1
NHP16	1.43	Neutrophil	1
NHP17	3.85	Neutrophil	1
NHP18	2.94	Neutrophil	1
NHP19	3.28	Neutrophil	2
NHP20	1.75	Neutrophil	2
NHP21	3.51	Neutrophil	2
NHP22	2.43	Neutrophil	2
NHP23	5.2	Neutrophil	2
NHP24	2.1	Neutrophil	2
NHP07	7.66	Neutrophil	3
NHP08	7.93	Neutrophil	3
NHP09	10.2	Neutrophil	3
NHP10	6.4	Neutrophil	3
NHP11	14.15	Neutrophil	3
NHP12	6.69	Neutrophil	3
NHP13	7.63	Neutrophil	3
NHP14	3.37	Neutrophil	3
NHP15	8.62	Neutrophil	3
NHP16	10.7	Neutrophil	3
NHP17	10.81	Neutrophil	3
NHP19	22.01	Neutrophil	4
NHP20	13.28	Neutrophil	4
NHP21	17.62	Neutrophil	4
NHP22	19.6	Neutrophil	4
NHP23	13.39	Neutrophil	4
NHP24	13.02	Neutrophil	4
NHP05	12.08	Neutrophil	5
NHP07	4.92	Neutrophil	5
NHP08	7.78	Neutrophil	5
NHP09	7.46	Neutrophil	5
NHP10	4.12	Neutrophil	5
NHP11	16.65	Neutrophil	5
NHP12	6.04	Neutrophil	5
NHP16	6.26	Neutrophil	5
NHP17	12.72	Neutrophil	5
NHP18	8.24	Neutrophil	5
NHP01	15.29	Neutrophil	6
NHP08	2.48	Neutrophil	6
NHP11	6.48	Neutrophil	6
NHP22	5.07	Neutrophil	6
NHP23	6.42	Neutrophil	6
NHP24	4.1	Neutrophil	6
NHP02	9.65	Neutrophil	7
NHP04	0.68	Neutrophil	7
NHP07	2.96	Neutrophil	7
NHP10	2.89	Neutrophil	7
NHP03	6.43	Neutrophil	8
NHP06	4.47	Neutrophil	8
NHP09	7.02	Neutrophil	8
NHP12	5.04	Neutrophil	8
