# Supplementary material for: Single-Cell Profiling of Ebola Virus Disease In Vivo Reveals Viral and Host Dynamics
Source: Cell. 2020 Nov 25;183(5):1383–1401.e19. doi: 10.1016/j.cell.2020.10.002 (PMC7707107; doi:10.1016/j.cell.2020.10.002)
Supplement: Table S2. Differential Expression Profiles of Cell Types at Each EVD Stage Relative to Baseline, Related to Figure 3 — Log fold-change, p-values, and q-values for MAST differential expression tests comparing gene expression levels of cells at each EVD stage relative to baseline, for each cell type. [file mmc2.xlsx]

## Sheet: Supplementary_Table_2_InVivo_St
gene_info	gene_info	NK	NK	NK	NK	NK	NK	NK	NK	NK	CD8+_T	CD8+_T	CD8+_T	CD8+_T	CD8+_T	CD8+_T	CD8+_T	CD8+_T	CD8+_T	CD4+_T	CD4+_T	CD4+_T	CD4+_T	CD4+_T	CD4+_T	CD4+_T	CD4+_T	CD4+_T	B	B	B	B	B	B	B	B	B	Mono	Mono	Mono	Mono	Mono	Mono	Mono	Mono	Mono	pDC	pDC	pDC
gene_info	gene_info	Early	Early	Early	Mid	Mid	Mid	Late	Late	Late	Early	Early	Early	Mid	Mid	Mid	Late	Late	Late	Early	Early	Early	Mid	Mid	Mid	Late	Late	Late	Early	Early	Early	Mid	Mid	Mid	Late	Late	Late	Early	Early	Early	Mid	Mid	Mid	Late	Late	Late	Early	Early	Early
gene_symbol	gene_id	logFC	P	Q	logFC	P	Q	logFC	P	Q	logFC	P	Q	logFC	P	Q	logFC	P	Q	logFC	P	Q	logFC	P	Q	logFC	P	Q	logFC	P	Q	logFC	P	Q	logFC	P	Q	logFC	P	Q	logFC	P	Q	logFC	P	Q	logFC	P	Q
AAAS	ENSMMUG00000022036	-0.0310646	0.733987	1	-0.0892094	0.336743	1	-0.0691658	0.183725	0.902148	0.0161615	0.623448	1	-0.0207974	0.863229	1	0.0137137	0.560386	0.727737	-0.0243694	0.204801	0.532614	-0.0357958	0.236104	0.6252	-0.0475402	0.000196989	0.00111165	-0.0343545	0.354777	0.97146	-0.0120997	0.940498	1	-0.0261895	0.250593	0.544066	-0.0800515	0.00629411	0.0557601	-0.0989314	0.000445457	0.00396715	-0.0820856	0.00171235	0.0110179		0.337769	1
AACS	ENSMMUG00000011117	0.116593	0.568643	1	-0.00452869	0.954206	1	-0.00013138	0.847031	1	0.0016689	0.821905	1	-0.0222808	0.825774	1	-0.021995	0.168727	0.32753	-0.053778	0.0128045	0.0860066	-0.0407849	0.23479	0.622861	-0.0192516	0.135422	0.296764	-0.0385243	0.420864	1	-0.0899825	0.0174356	0.160555	-0.0288975	0.107601	0.30488	-0.103325	0.0296821	0.164128	-0.0392689	0.327736	0.628094	-0.048288	0.0872418	0.251859		0.824347	1
AAK1	ENSMMUG00000007868	-0.04703	0.543137	1	-0.0342248	0.855302	1	0.0764798	0.0718874	0.620724	-0.0494438	0.489859	1	-0.093997	0.0238161	0.239022	-0.0385865	0.0210931	0.0700683	-0.0833304	0.000876406	0.010117	-0.101726	0.000549277	0.00656318	-0.0132828	0.364227	0.604053										-0.00630642	0.608417	0.862794	-0.0470638	0.0346672	0.135441	-0.0130108	0.553875	0.821203		0.619983	1
AAMDC	ENSMMUG00000010119	-0.0217794	0.506547	1	-0.0181694	0.828635	1	-0.0401066	0.366065	1	-0.00308299	0.993673	1	-0.0535382	0.139149	0.639072	0.00207839	0.906231	0.951372	-0.00215885	0.960256	1	-0.00718616	0.922546	1	0.00798342	0.726986	0.913662	0.0223808	0.274065	0.890748	-0.0161316	0.744201	1	-0.00645262	0.903964	1	-0.0101696	0.899144	0.980024	0.0240892	0.599333	0.859773	0.0477206	0.170028	0.407548	0.0238641	0.447836	1
AAMP	ENSMMUG00000022812	0.00429113	0.985255	1	0.0164916	0.845816	1	0.0771685	0.536426	1	0.0378423	0.62328	1	-0.0425468	0.605949	1	0.00438421	0.913992	0.95509	-0.0261337	0.261689	0.615723	-0.0690477	0.0465813	0.222268	0.0110082	0.777098	0.941893	-0.0664007	0.0513199	0.398115	-0.035114	0.504183	1	0.00310696	0.794709	0.990055	-0.0234768	0.0957381	0.347151	-0.0297948	0.701777	0.916979	0.0111309	0.517102	0.796305	-0.189091	0.522501	1
AARS	ENSMMUG00000021653	0.214335	0.421108	1	0.129318	0.478561	1	0.224237	0.0345936	0.452378	-0.0164851	0.769239	1	0.115434	0.149836	0.66418	0.0684572	0.028964	0.089277	0.016518	0.708548	0.96128	0.0454488	0.150253	0.475469	0.068971	3.82e-07	3.5e-06	-0.0291592	0.702615	1	0.155315	0.0217277	0.187506	0.0769283	0.000144177	0.0012373	-0.0155304	0.913671	0.983451	0.174261	0.00846904	0.0447538	0.031648	0.786621	0.955374	0.0624955	0.500819	1
AARS2	ENSMMUG00000014387	-0.0318366	0.620702	1	0.000840386	0.8989	1	-0.0543173	0.502374	1	0.0262208	0.757139	1	0.052148	0.0970216	0.535496	0.00751103	0.508183	0.686514	-0.00707276	0.810163	0.991319	0.00700295	0.863549	1	0.00652578	0.906621	0.987988	-0.048589	0.339806	0.955667	-0.0387743	0.568318	1	0.0276983	0.306864	0.616864	-0.0136398	0.896369	0.979136	-0.00662521	0.395432	0.696397	0.0589268	0.0471981	0.1615		0.720175	1
AASDH	ENSMMUG00000016360	-0.0138163	0.821295	1	0.0097489	0.885154	1	-0.0103286	0.913047	1	-0.0154314	0.880253	1	0.042273	0.51598	1	-0.0418061	0.122372	0.258996	-0.00243267	0.980949	1	-0.00985261	0.578994	0.936155	-0.0245424	0.213259	0.416533	0.0119115	0.927214	1	0.0480299	0.119196	0.553479	0.00548603	0.94564	1				0.00202155	0.968223	0.997163	0.00733848	0.494028	0.780203	-0.321663	0.178659	1
AASDHPPT	ENSMMUG00000010990	-0.0411411	0.518776	1	0.0179977	0.835588	1	-0.0478505	0.69971	1	0.0148598	0.770146	1	0.00500267	0.871454	1	-0.0080159	0.848077	0.922411	0.0275036	0.439094	0.79612	0.0414747	0.451219	0.845481	0.00263195	0.983251	0.999193	0.00351578	0.689689	1	0.0961035	0.00909026	0.100277	-0.00161534	0.991436	1	-0.0240157	0.658863	0.890362	0.0196933	0.620225	0.871434	0.0565271	0.0757822	0.226475		0.406141	1
AATF	ENSMMUG00000021669	-0.0232542	0.770551	1	-0.0337925	0.848486	1	0.0412981	0.784069	1	-0.00429977	0.422699	1	-0.0312589	0.782486	1	0.0223023	0.186637	0.352474	-0.0580325	0.0321257	0.167903	-0.0194127	0.787837	1	0.0525535	6e-06	4.5e-05	-0.0189864	0.889385	1	0.0460108	0.4395	0.981625	0.0261544	0.281124	0.587251	-0.00900952	0.456081	0.762348	-0.0776436	0.151241	0.382969	-0.053291	0.242955	0.513258	-0.0265021	0.704976	1
ABCA5	ENSMMUG00000018608	-0.0147644	0.603378	1	0.0145238	0.867646	1	0.0426661	0.586404	1	-0.0627503	0.191913	0.880133	-0.0332755	0.544084	1	0.00550371	0.926708	0.959218	-0.0115062	0.777655	0.98588	0.0085129	0.949943	1	0.0171819	0.224861	0.432443
ABCA7	ENSMMUG00000015303	-0.0192642	0.386976	1	-0.00988558	0.859241	1	-0.0310752	0.348743	1	-0.0171609	0.579328	1	-0.0183113	0.585315	1	-0.0055722	0.692534	0.82603	-0.0269536	0.0165551	0.104076	0.000614586	0.950192	1	-0.00203309	0.813562	0.962425	0.00569936	0.857488	1	-0.00778335	0.722163	1				-0.0302382	0.0462718	0.219826	-0.0532805	0.000510403	0.00445334	-0.0392849	0.012854	0.0576916		0.813869	1
ABCB7	ENSMMUG00000015619	-0.0232126	0.610008	1	0.00734297	0.847763	1	-0.0314415	0.717306	1	0.0237707	0.776977	1	-0.0146331	0.891972	1	0.00326473	0.8518	0.924011	0.0252841	0.413997	0.77515	0.00151601	0.99496	1	-0.0159154	0.503631	0.741465	-0.00659501	0.977162	1	-0.0247234	0.651825	1	-0.0438041	0.0587286	0.193936	-0.0029679	0.735268	0.920797	-0.0421034	0.612372	0.867445	-0.00750505	0.966379	0.997401	0.227668	0.239138	1
ABCC1	ENSMMUG00000005914	-0.0936475	0.297851	1	-0.0231767	1	1	-0.101932	0.269192	1	-0.0564489	0.521984	1	-0.00776168	0.963109	1	0.00107497	0.0995194	0.223318	-0.00475011	0.920695	1	0.00237226	0.987346	1	0.0272981	0.0280358	0.0842375	-0.0158418	0.831623	1	-0.040227	0.451127	0.988994	0.0109594	0.670338	0.936829	0.0341591	0.376344	0.704198	-0.0789296	0.225259	0.499876	-0.0185047	0.879556	0.98504		1	1
ABCC10	ENSMMUG00000015569	0.0131969	0.919445	1	-0.0152268	0.956901	1	-0.0157305	0.94008	1	0.0291649	0.221007	0.911486	-0.00834567	0.972667	1	0.0220988	0.0899501	0.20742	0.0207534	0.108025	0.364992	0.00723534	0.822995	1	0.014963	0.109048	0.25116	0.0182148	0.433203	1	-0.0102761	0.836333	1	0.0155859	0.00681957	0.0346605	-0.00573907	0.781234	0.938154	-0.0378619	0.00474587	0.0284521	-0.0222254	0.0637372	0.199617		0.233427	1
ABCC2	ENSMMUG00000023764	0.00954248	0.911839	1							0.0288159	0.578241	1	-0.00898998	0.712074	1	0.00440186	0.629653	0.780351	0.000251584	0.889894	1				0.0201966	0.000894141	0.00432988	0.00129267	0.993681	1	0.00351761	0.945477	1	0.0132696	0.0719084	0.22567	0.0131722	0.484126	0.786465	-0.00055083	0.973823	0.998665	0.00597598	0.766712	0.949678		0.854286	1
ABCC5	ENSMMUG00000005515	0.0189815	0.951426	1	-0.0365671	0.971898	1	-0.117413	0.1754	0.891637	-0.0274504	0.506591	1	-0.0352717	0.689028	1	-0.0394748	0.214961	0.390002	-0.0513312	0.0207326	0.122589	-0.0467595	0.159748	0.495205	-0.0302773	0.0352175	0.101909	-0.0206636	0.82802	1	-0.0350226	0.63027	1	-0.0467042	0.0154741	0.0676276	-0.0217557	0.611873	0.86367	-0.074435	0.0117033	0.0579976	-0.0186574	0.603777	0.857779		0.204728	1
ABCD1	ENSMMUG00000012746		0.398347	1																0.0100857	0.453136	0.805312	0.00408083	0.907545	1	0.00503004	0.702534	0.897712										-0.0442276	0.12277	0.399297	-0.00419054	0.956133	0.995744	0.00881117	0.555029	0.821947		0.640853	1
ABCD3	ENSMMUG00000014013	-0.00795892	0.635174	1	0.00898862	0.774804	1	-0.00607846	0.843341	1	0.00501529	0.773925	1	0.0317297	0.425753	0.960055	0.0127653	0.481494	0.665459	0.0222353	0.248005	0.596477	-0.00789645	0.829981	1	-0.00449115	0.866104	0.977519	-0.0194959	0.67305	1	0.00752998	0.839648	1	-0.0135706	0.501443	0.819155	-0.037496	0.226081	0.54686	-0.0471885	0.018038	0.0824113	-0.0298909	0.120455	0.32105		0.453169	1
ABCD4	ENSMMUG00000004041	-0.00429193	0.973317	1	-0.0157377	0.875364	1	0.0135314	0.99973	1										0.00127198	0.990878	1	0.00903055	0.51288	0.897944				0.0129167	0.663728	1							0.00199982	0.943402	0.990764	0.00263304	0.955246	0.995744	-0.005678	0.676381	0.904748		0.115861	1
ABCE1	ENSMMUG00000004433	0.0838054	0.639524	1	0.0452485	0.680578	1	0.0270754	0.942775	1	-0.0265583	0.747067	1	-0.0385153	0.722537	1	0.0219811	0.577305	0.74111	-0.0163795	0.859226	1	0.0790253	0.104578	0.38473	0.0267313	0.297825	0.527404	0.0406347	0.550318	1	0.0596253	0.338339	0.901224	0.0199366	0.424871	0.748174	0.00437222	0.971041	0.996588	-0.00112514	0.799451	0.959227	-0.0487314	0.354696	0.648387	-0.111698	0.836288	1
ABCF1	ENSMMUG00000001886	-0.362373	0.165751	1	-0.267912	0.531285	1	0.267979	0.139234	0.819307	-0.188824	0.146711	0.805707	-0.0327391	0.244832	0.799802	0.30092	1.24e-08	2.38e-07	-0.216532	2.96e-05	0.000536922	-0.225406	0.00111254	0.0120038	0.15489	9.77e-08	9.88e-07	-0.073737	0.57087	1	-0.0610707	0.626407	1	0.178857	2.73e-06	3.38e-05	-0.157735	0.244242	0.571106	0.176397	0.155495	0.391033	0.282472	0.00239466	0.0145874	-0.369454	0.275438	1
ABCF2	ENSMMUG00000006679	0.150311	0.390702	1	0.158241	0.349256	1	-0.008801	0.987245	1	-0.00506299	0.94775	1	0.0123004	0.867324	1	0.0389467	0.0448935	0.124321	-0.0401603	0.138837	0.425264	-0.00685306	0.861175	1	0.00737496	0.820141	0.963767	0.0173622	0.804873	1	0.0537583	0.0779472	0.42897	0.0188532	0.406596	0.730079	0.0110531	0.627035	0.870991	0.00390514	0.794936	0.956775	0.061073	0.106971	0.293315	0.0853141	0.734003	1
ABCG2	ENSMMUG00000008797	0.00646003	1	1	-0.00152447	0.95607	1	0.00733688	0.981326	1	-0.0145369	0.874779	1	-0.0239547	0.584666	1	-0.0151642	0.492026	0.673431	0.00400269	0.814138	0.991435	-0.00598802	0.953961	1	0.00589427	0.743584	0.922753																				0.123812	1
ABHD12	ENSMMUG00000009201	-0.0292391	0.470968	1	-0.0169987	0.830657	1	0.00204588	0.984922	1	-0.0183221	0.5799	1	-0.0284586	0.2932	0.856238	-0.0133762	0.217866	0.392628	-0.00342816	0.945191	1	0.0131958	0.310756	0.720712	-0.0190627	0.012304	0.0424804	0.00168643	0.915004	1	-0.111197	0.00186887	0.0294139	-0.00999081	0.522554	0.835297	-0.0785471	0.00221982	0.0252638	-0.00513018	0.816976	0.967034	-0.0130127	0.105334	0.289939		0.325759	1
ABHD13	ENSMMUG00000008039	0.0675207	0.775462	1	0.0717725	0.58331	1	-0.0133362	0.972911	1	0.197851	0.0111867	0.230295	0.0870536	0.241526	0.799452	0.00199818	0.874427	0.935856	0.0673055	0.081783	0.308963	0.0510853	0.326527	0.736953	0.00557392	0.926438	0.993876	0.0242721	0.730856	1	-0.0235886	0.772597	1	0.00325935	0.864141	1	-0.114963	0.0767194	0.303849	-0.122957	0.075247	0.238578	-0.187574	0.00724361	0.0364603	-0.27623	0.601411	1
ABHD16A	ENSMMUG00000015686	-0.261815	0.490684	1	0.136008	0.870661	1	-0.312952	0.00946033	0.226738	0.00799146	0.90864	1	-0.0365182	0.338473	0.901127	-0.226589	1.64e-07	2.55e-06	-0.0418783	0.53722	0.864912	0.00763854	0.0552564	0.249344	-0.0832879	0.000758812	0.00372769	-0.142136	0.0796804	0.504642	-0.260215	0.00318091	0.0442804	-0.219433	1.56e-07	2.37e-06	-0.14298	0.368846	0.697205	-0.0752891	0.687169	0.906683	-0.342029	0.000397204	0.00319317	-0.033396	0.744468	1
ABHD17A	ENSMMUG00000016539	-0.050508	0.635368	1	-0.0702618	0.706451	1	-0.050589	0.689673	1	-0.0206077	0.800237	1	-0.126199	0.031497	0.28073	-0.113083	0.000369922	0.00257474	-0.046231	0.0675902	0.271746	-0.106033	0.0010276	0.0113239	-0.0430841	0.00174468	0.00772491	-0.111587	0.229496	0.829954	-0.383046	7.05e-07	3.17e-05	-0.221336	5.14e-10	1.09e-08	0.0427092	0.182426	0.491599	-0.0108571	0.949624	0.995744	-0.0153557	0.877122	0.984942	-0.432595	0.0382383	1
ABHD18	ENSMMUG00000020931	0.103608	0.112631	1	0.00146288	1	1	-0.0207106	0.317058	1	0.0123625	0.694658	1	0.00719994	0.966119	1	0.00970361	0.781252	0.884064	-0.000311877	0.948274	1	-0.0255777	0.447614	0.842399	-0.0123659	0.372445	0.613262	-0.0180179	0.673107	1	0.00869278	0.693471	1	0.00308074	0.791654	0.989183	0.00707238	0.812881	0.949128	0.0037827	0.436652	0.735814	0.0225355	0.397184	0.690777	0.070939	0.223959	1
ABHD3	ENSMMUG00000004382	-0.00625237	0.836281	1	0.0767922	0.511682	1	-0.0285367	0.720159	1	0.0769802	0.353376	1	0.094696	0.0874541	0.511598	-0.0131696	0.165048	0.322971	0.0145758	0.862636	1	0.103144	0.00711856	0.054166	-0.00718946	0.901116	0.98746	0.0918154	0.0222986	0.248404	0.0157035	0.676451	1	-0.0461435	0.0393121	0.142005	-0.00195152	0.65653	0.888904	-0.00538373	0.854935	0.976375	-0.0364382	0.132838	0.344944		0.244515	1
ABI1	ENSMMUG00000005078	-0.0459189	0.952705	1	0.0771636	0.667952	1	-0.0651308	0.688447	1	0.0945402	0.518058	1	0.129294	0.250539	0.807764	-0.113138	0.00429206	0.0198851	0.0347619	0.621025	0.916331	0.042549	0.516706	0.899622	-0.0614208	0.0652753	0.166846	-0.0151709	0.670589	1	-0.0273015	0.865538	1	-0.0062705	0.449741	0.768946	-0.0596562	0.757421	0.928582	0.0352037	0.794296	0.956513	-0.156821	0.210226	0.466416	0.223598	0.710773	1
ABI2	ENSMMUG00000000312	-0.0979387	0.132237	1	-0.110732	0.0454834	1	-0.0912653	0.0696512	0.610492	-0.0224253	0.911711	1	-0.0442821	0.647084	1	-0.109207	0.00019524	0.00148984	0.026502	0.388708	0.750783	-0.0736481	0.0608459	0.266579	-0.0730178	4.27e-06	3.28e-05										-0.0105944	0.777249	0.936543	-0.0205042	0.270853	0.560942	-0.00497255	0.800566	0.959607		0.208127	1
ABL1	ENSMMUG00000012499	-0.0122402	0.683715	1		0.581907	1	0.000596308	0.990453	1	-0.00140132	0.997085	1	-0.01437	0.387046	0.936281	-0.0127272	0.0913294	0.210077	-0.0114764	0.448119	0.801386	0.00111975	0.913018	1	0.000885468	0.952114	0.996167	-0.0136946	0.809338	1	-0.017241	0.159421	0.636738				-0.00217444	0.599311	0.858509	-0.0134736	0.432473	0.732774	-0.000194934	0.996651	0.999798		0.117073	1
ABLIM1	ENSMMUG00000022524	-0.138691	0.46615	1	-0.215923	0.0708789	1	-0.068903	0.54806	1	0.0448831	0.75345	1	0.051313	0.581203	1	-0.109225	2e-05	0.000201782	0.0442405	0.414668	0.776006	0.00754498	0.851051	1	-0.0285908	0.260349	0.480235	0.0597839	0.34383	0.958984	-0.0614887	0.106981	0.519693	-0.0741648	5.12e-06	5.99e-05										0.0111711	0.692492	1
ABR	ENSMMUG00000008130	-0.179897	0.639606	1	-0.136886	0.921175	1	-0.194407	0.30051	1	-0.181397	0.105834	0.728971	-0.281522	0.00444611	0.0771948	-0.0280726	0.0753412	0.183571	-0.136354	0.00279947	0.0260937	-0.175525	0.000839331	0.00955516	-0.0874295	0.001787	0.00787804	-0.0153276	0.902394	1	-0.0825356	0.120645	0.556181	-0.0485471	0.138857	0.364788	-0.126625	0.209051	0.527719	-0.398861	2.87e-06	4.6e-05	-0.243944	0.0029353	0.0172203	-0.085969	0.465336	1
ABRACL	ENSMMUG00000048195	0.160816	0.797017	1	0.391648	0.412906	1	-0.130629	0.540289	1	-0.0616829	0.788582	1	-0.169585	0.231702	0.783435	-0.365327	6.33e-11	1.98e-09	-0.0732493	0.403228	0.76382	-0.187443	0.00310788	0.028334	-0.346941	3.5e-19	9.78e-18	0.0665285	0.327544	0.942431	0.0328972	0.619292	1	-0.0778315	0.0145006	0.0644876	0.186537	0.105567	0.366758	0.181991	0.0282708	0.11637	-0.0155089	0.818362	0.965399	-0.378572	0.754456	1
ABRAXAS1	ENSMMUG00000030337	-0.0345503	0.338375	1	-0.0384903	0.242873	1	-0.0142336	0.874742	1	0.0011258	0.921673	1	0.0179554	0.63314	1	-0.018373	0.235493	0.41321	-0.0106512	0.691882	0.953407	0.0257604	0.231213	0.617884	0.00155816	0.961424	0.996167	-0.0123675	0.837068	1	0.05023	0.00753287	0.0863078	-0.0125965	0.469037	0.789534	-0.0171444	0.420384	0.738133	-0.00420703	0.977086	0.999156	-0.012308	0.48915	0.775498		1	1
ABRAXAS2	ENSMMUG00000012501	0.0185613	0.9303	1	0.109168	0.465937	1	-0.12127	0.00903593	0.221653	0.034385	0.719827	1	-0.00774769	0.870637	1	0.00205852	0.925	0.95887	0.00897414	0.778847	0.985914	0.0657529	0.12132	0.42275	-0.0241174	0.274277	0.497627	0.0529117	0.441616	1	0.0906915	0.123055	0.561473	-0.0233964	0.611238	0.90497	-0.155009	0.0846681	0.321703	0.00506414	0.775967	0.949996	-0.00840788	0.722557	0.931491	0.0557797	0.906019	1
ACAA1	ENSMMUG00000000990	-0.0331477	0.891619	1	-0.0667326	0.859206	1	0.0485572	0.813985	1	-0.00349815	0.997815	1	0.047301	0.573598	1	0.0296594	0.335359	0.523711	0.0289958	0.241154	0.587787	0.0410119	0.214633	0.594476	0.0354461	0.0439484	0.121083	0.036123	0.524342	1	0.00228366	0.848622	1	0.0647723	0.00487434	0.0264042	0.0849795	0.377359	0.705319	0.0696141	0.505148	0.789713	0.134137	0.13152	0.342041	-0.0861873	0.900436	1
ACAA2	ENSMMUG00000003040	0.0293669	0.962954	1	0.0265369	0.834806	1	-0.0409384	0.709189	1	0.0234738	0.875148	1	0.0675726	0.280564	0.84041	-0.00456399	0.134244	0.276726	-0.00963319	0.918714	1	-0.0127186	0.863118	1	0.00352001	0.834718	0.969224	0.0827527	0.0584662	0.42742	0.0321016	0.534455	1	0.0537923	0.0236896	0.0953511	0.116076	0.00084246	0.0116658	-0.00857617	0.963885	0.997163	0.028762	0.884923	0.987069	0.263557	0.109138	1
ACACA	ENSMMUG00000009349		0.0194892	0.918839	-0.0488461	0.157229	1	-0.0492274	0.135404	0.812052	0.0173024	0.575736	1	-0.0293693	0.498345	1	0.0160523	0.234551	0.412824	-0.0161931	0.225224	0.565084	-0.00983552	0.547214	0.919581	0.00104076	0.965383	0.997514	-0.0173015	0.720788	1	-0.058691	0.147338	0.612572	-0.0153713	0.240326	0.528419				-0.0227663	0.445528	0.743814					0.890028	1
ACAD9	ENSMMUG00000006338	-0.0120163	0.721237	1	0.0135309	0.784713	1	-0.0211283	0.417844	1	0.00380888	0.909406	1	0.0374353	0.239243	0.796299	0.0327549	0.0213393	0.0706366	0.0239089	0.215143	0.549666	0.0294926	0.219477	0.601832	0.0327033	0.00464964	0.0182934	0.0107279	0.667606	1	0.0101246	0.855436	1	0.0161472	0.355981	0.677697	-0.0868402	0.0485334	0.226566	-0.0342917	0.328391	0.628369	-0.0219959	0.719412	0.930398		0.147732	1
ACADM	ENSMMUG00000007220	0.0858153	0.687586	1	0.0938065	0.363877	1	0.00499184	0.981757	1	0.00335815	0.988156	1	-0.0400381	0.399432	0.94389	0.0125149	0.528317	0.703972	0.0249263	0.133922	0.416391	0.0202745	0.351187	0.762264	0.011019	0.312791	0.544445	0.0112818	0.848869	1	0.0189879	0.71355	1	0.0107776	0.765383	0.980089	0.0611951	0.0141203	0.0995315	0.097529	0.00371702	0.0232564	0.0987632	0.00340934	0.0195206	-0.432093	0.168755	1
ACADS	ENSMMUG00000020648	-0.0683402	0.286649	1	0.0908415	0.536954	1	0.0206154	0.930376	1	-0.0648968	0.154719	0.813842	-0.0480464	0.434258	0.965553	-0.00456232	0.80984	0.898643	-0.032514	0.332579	0.694127	-0.0525012	0.169074	0.513328	-0.00997181	0.758008	0.930562	0.0181	0.651028	1	0.0170212	0.678088	1	0.0280242	0.0767756	0.236433	-0.0127512	0.56602	0.840734	0.0402216	0.261911	0.550311	0.0670587	0.0351643	0.128891		0.41345	1
ACADSB	ENSMMUG00000000684	-0.00782442	0.953473	1	0.0282748	0.632488	1	-0.0102133	0.966714	1	-0.056892	0.0641469	0.581717	-0.0388257	0.337176	0.900883	-0.0103427	0.716206	0.843325	-0.024753	0.194396	0.517903	-0.0217489	0.424674	0.827708	-0.00559537	0.771337	0.937299	-0.0117789	0.701795	1	0.0103296	0.811459	1	-3.77e-05	0.999773	1	-0.0234346	0.584104	0.850677	-0.0488658	0.160423	0.399858	-0.00560771	0.900422	0.988899		0.858042	1
ACADVL	ENSMMUG00000010538	0.0183018	0.984561	1	0.158054	0.552598	1	0.0250709	0.871775	1	-0.0207068	0.730153	1	-0.0741107	0.166598	0.691885	0.00681471	0.866173	0.932616	-0.00960352	0.733499	0.968712	-0.00865071	0.917472	1	-0.0132952	0.412634	0.654789	0.0464984	0.0897815	0.535302	-0.00985864	0.898249	1	0.0123419	0.404065	0.728491	0.017517	0.814777	0.949412	-0.0773428	0.143352	0.370148	0.041361	0.318327	0.609959	-0.06507	0.885698	1
ACAP1	ENSMMUG00000006211	0.336966	0.400908	1	0.337398	0.286397	1	0.357226	0.0296907	0.412621	-0.107308	0.570657	1	-0.174617	0.12109	0.600541	-0.0764042	0.0183817	0.0633551	-0.0728089	0.108315	0.365738	-0.173698	0.0314091	0.165734	-0.0232998	0.380882	0.621985	-0.221004	0.00157116	0.0398701	-0.110359	0.274375	0.834979	-0.0856031	0.0394405	0.142152	0.0900825	0.00218442	0.0249337	-0.00355423	0.726707	0.930066	0.143822	0.000839856	0.005973	0.0487388	0.966029	1
ACAP2	ENSMMUG00000013092	0.0776731	0.932045	1	0.513954	0.215727	1	0.0859194	0.590335	1	-0.105163	0.587369	1	0.0222684	0.831874	1	-0.0963981	0.0990489	0.222461	-0.112406	0.109271	0.367592	-0.181359	0.0172215	0.104529	-0.0519453	0.132735	0.291681	-0.150938	0.120632	0.619802	0.0583005	0.3924	0.958438	-0.127883	0.00727735	0.0366716	-0.175431	0.225698	0.546442	-0.319297	0.00413555	0.0253586	-0.247922	0.00116789	0.00793743	0.00991787	0.624277	1
ACAP3	ENSMMUG00000013862										-0.00798978	0.74231	1	-0.0200446	0.627495	1	0.00563715	0.600191	0.758581	-0.0350821	0.0115622	0.079529	-0.0536981	0.000235013	0.00322373	-0.00554118	0.513288	0.749649	-0.0948277	0.0210906	0.241783	-0.149467	0.000215887	0.00495472	-0.0438518	0.00318602	0.0184743	-0.0611092	0.0486313	0.226752	-0.0314529	0.37999	0.680356	-0.0231449	0.358569	0.651965
ACAT1	ENSMMUG00000004161	-0.0113197	0.815513	1	0.110469	0.442756	1	-0.00873698	0.825593	1	-0.0705191	0.29957	0.98084	-0.123902	0.0173182	0.197072	0.0368168	0.121131	0.25702	-0.0046297	0.74966	0.97757	0.00315353	0.961846	1	0.041266	0.0423041	0.117552	-0.000912092	0.745167	1	-0.00589612	0.878015	1	0.00723811	0.909435	1	0.0218405	0.676295	0.898104	0.00374248	0.985458	0.999411	0.0643307	0.24889	0.521047	0.108427	0.912234	1
ACBD3	ENSMMUG00000019058	-0.0906238	0.359347	1	0.0634537	0.63369	1	-0.00136115	0.84583	1	-0.0760085	0.281904	0.969497	-0.0136597	0.77199	1	-0.0372582	0.00892815	0.036077	-0.082162	0.0282986	0.153112	0.0459134	0.401887	0.809485	0.0514595	0.0011906	0.00552543	-0.0844949	0.275752	0.892491	-0.0190532	0.936911	1	0.0713369	0.00329524	0.0189778	-0.104704	0.0711365	0.288971	-0.0906499	0.125904	0.34115	-0.0240365	0.808103	0.960823	-0.0918924	0.911761	1
ACBD6	ENSMMUG00000012051	-0.134327	0.324583	1	-0.124604	0.54639	1	-0.0294031	0.767116	1	-0.0230738	0.753416	1	-0.0109967	0.949013	1	0.0134251	0.442324	0.629751	-0.00943528	0.894728	1	0.0124597	0.846046	1	0.0143296	0.502533	0.740155	-0.0243914	0.625228	1	-0.114716	0.00922958	0.100894	-0.0114061	0.841711	1	-0.0787812	0.138606	0.421241	-0.0281381	0.676057	0.901216	0.0220526	0.833099	0.970945	0.10499	0.692897	1
ACCS	ENSMMUG00000019694	-0.12341	0.170363	1	-0.116837	0.211742	1	-0.154682	0.0176491	0.315362	-0.000922719	0.924872	1	0.0589805	0.116651	0.588229	0.0151653	0.584268	0.74737	-0.032266	0.0750562	0.292259	-0.0100022	0.911853	1	-0.0173353	0.214445	0.418364																				0.329507	1
ACD	ENSMMUG00000009805	-0.00732936	0.79962	1	0.0296101	0.605655	1	-0.0071681	0.973259	1	0.000516871	0.999305	1	0.044201	0.1426	0.644573	-0.0181261	0.484671	0.668081	-0.00941745	0.708383	0.961235	0.00712485	0.894192	1	-0.00254083	0.882085	0.981731	-0.00936165	0.904302	1	-0.00776755	0.938122	1	-0.00541976	0.898625	1	-0.0177369	0.481808	0.784825	-0.00672812	0.939574	0.995585	0.0123449	0.686117	0.910964		0.909052	1
ACLY	ENSMMUG00000018931	0.193104	0.62998	1	0.300147	0.45054	1	-0.093445	0.24183	0.987033	-0.0146948	0.934881	1	0.0982783	0.237676	0.793647	-0.000906786	0.585292	0.748212	0.0379995	0.131888	0.412451	0.0126637	0.905886	1	0.0181696	0.60765	0.832891	0.0543848	0.505331	1	-0.0088159	0.967514	1	0.00738402	0.875139	1	0.0154012	0.0179322	0.117578	-0.00779553	0.443832	0.742568	-0.0419223	0.573163	0.836057	0.206235	0.487387	1
ACO2	ENSMMUG00000001454	0.118796	0.623133	1	0.0299557	0.827915	1	-0.0517254	0.645137	1	0.0308582	0.890958	1	0.0190014	0.934181	1	0.0125771	0.913536	0.95509	-0.00888295	0.365389	0.731281	0.0193721	0.835614	1	-0.0679448	0.00723609	0.0267991	-0.107512	0.16459	0.718412	-0.130469	0.13733	0.589138	-0.175406	1.7e-06	2.21e-05	-0.0744482	0.563505	0.839817	-0.0691989	0.483213	0.772026	-0.00837511	0.660623	0.893442	-0.117491	0.911027	1
ACOT13	ENSMMUG00000029939	0.00952377	1	1	0.124375	0.212259	1	-0.0296599	0.248754	1	0.0385971	0.344072	1	0.00615164	0.824491	1	0.0108567	0.746524	0.862048	0.0070138	0.884787	1	0.0088543	0.598114	0.946327	0.0106393	0.6997	0.895301	-0.0185959	0.660165	1	-0.0411839	0.133839	0.583509	-0.0068117	0.853568	1	-0.00219613	0.984724	0.997301	-0.0343013	0.134784	0.355145	0.0149325	0.697307	0.918176	-0.199424	0.191874	1
ACOT7	ENSMMUG00000004094	0.234897	0.34183	1	-0.0596231	0.880081	1	0.00494848	0.949096	1	-0.00762385	0.982927	1	-0.118319	0.0390517	0.322422	-0.00394162	0.712597	0.840241	-0.0517423	0.0106352	0.0750379	-0.0596465	0.00881486	0.0643895	-0.0607172	6.41e-07	5.66e-06	0.0276968	0.0736532	0.483232																	0.419457	1
ACOT9	ENSMMUG00000018824	0.0671021	0.670231	1	0.0472122	0.68382	1	0.0572147	0.495134	1	0.04761	0.558296	1	0.0671478	0.453688	0.980414	0.0106636	0.898002	0.947493	-0.00528393	0.948145	1	0.0452912	0.375786	0.783095	0.0130881	0.699394	0.895301	-0.0158499	0.898947	1	0.0494042	0.462355	0.997826	-0.0296356	0.441202	0.762997	-0.00977711	0.918269	0.984608	-0.042748	0.583787	0.846935	0.0658427	0.414793	0.710121		1	1
ACOX1	ENSMMUG00000014172	-0.0294909	0.656649	1	0.00331447	1	1	0.0237783	0.852546	1	-0.0634764	0.276821	0.967075	-0.0835931	0.127097	0.61635	-0.0191404	0.228265	0.404967	-0.0458764	0.0935092	0.334798	0.0180325	0.690209	0.986625	0.0293618	0.0287235	0.0858315	-0.0274225	0.703798	1	-0.0627726	0.238803	0.788015	0.0284065	0.040617	0.145678	-0.0657758	0.0911315	0.336552	-0.0608783	0.110102	0.310413	-0.0277409	0.533785	0.808735		0.278336	1
ACP2	ENSMMUG00000015597				0.0108426	0.777014	1	0.02612	0.39705	1	0.0220326	0.443272	1	0.0129025	0.856026	1	0.0120942	0.565258	0.73151	-0.000448743	0.964391	1	0.00601839	0.915666	1	0.0215123	0.0108441	0.0381228	-0.00295149	0.958501	1	-0.0114926	0.766302	1	0.00134595	0.865803	1	0.0151238	0.62824	0.870991	0.122214	0.000223989	0.00219724	0.20456	1.06e-15	4.1e-14	-0.466022	0.0363108	1
ACP6	ENSMMUG00000013561	-0.0319608	0.495336	1	0.0146204	0.85353	1	0.016211	0.933875	1	-0.0524036	0.518108	1	0.0120497	0.844776	1	0.0348938	0.252914	0.434955	-0.0451029	0.189307	0.510229	-0.0370271	0.460182	0.852989	0.0271052	0.230193	0.43891	-0.0563506	0.278064	0.897624	-0.0456065	0.425607	0.975185	0.0128977	0.720038	0.963505	-0.0783862	0.0659871	0.275394	-0.0636752	0.152511	0.384878	0.0102544	0.846184	0.975917	0.0637632	0.985266	1
ACSF2	ENSMMUG00000017236	-0.0964154	0.378383	1	-0.0807628	0.609546	1	0.0183975	0.940051	1	-0.0362556	0.613001	1	-0.101601	0.121775	0.602282	-0.056346	0.07927	0.190674	-0.00104757	0.954233	1	-0.0273526	0.289889	0.698768	-0.0175333	0.277554	0.501928	0.024801	0.852895	1	-0.113982	0.041755	0.291459	-0.0342481	0.35469	0.67651	-0.0317615	0.744763	0.925341	-0.123083	0.0312047	0.125563	-0.166727	0.000936479	0.00654086	-0.0452791	0.177377	1
ACSF3	ENSMMUG00000023245	0.153013	0.17347	1	0.0167138	0.823879	1	-0.0334584	0.711908	1	-0.0331896	0.547143	1	-0.029098	0.474745	0.991294	-0.00674463	0.818901	0.90354	0.00291956	0.936387	1	-0.014225	0.54975	0.92058	0.00580052	0.474216	0.713625	-0.0248103	0.365488	0.979578	0.017293	0.641825	1	-8.53e-05	0.913727	1	-0.0251154	0.24587	0.57312	0.00269491	0.923797	0.993886	-0.0257667	0.249561	0.521688		0.0238738	0.987587
ACSL1	ENSMMUG00000012177										0.0108491	0.780697	1				0.0133566	0.416594	0.604523	0.0297453	0.258243	0.610982	0.0203053	0.53227	0.908781	-0.0210897	0.0749142	0.186384	0.0176919	0.604872	1	-0.00686096	0.891754	1	-0.0182572	0.320001	0.634289	0.607796	2.22e-07	9.74e-06	0.899088	2.96e-22	2.93e-20	0.832386	9.08e-19	4.48e-17	-0.0959332	0.917382	1
ACSL3	ENSMMUG00000005393	-0.0114509	0.884129	1	-0.0127123	0.982544	1	-0.0254089	0.798321	1	-0.0380351	0.458462	1	-0.036915	0.415501	0.952431	0.0213827	0.351092	0.540539	0.0436274	0.156374	0.458019	0.0265778	0.709695	0.995584	0.0154612	0.532433	0.765167	0.00821659	0.953157	1	0.0324645	0.371839	0.937513	0.0158601	0.330432	0.64626	0.0162289	0.309441	0.640925	0.0621382	0.101315	0.293375	0.0566723	0.207464	0.462868	-0.196885	0.387746	1
ACSL4	ENSMMUG00000004188	-0.0103872	0.977479	1	0.143143	0.483885	1	0.165373	0.141004	0.822769	0.087338	0.370677	1	0.0873472	0.338433	0.901127	0.0364953	0.123728	0.261145	0.0487094	0.267993	0.621902	0.0566087	0.330218	0.740358	0.0681604	0.000782383	0.0038303	0.0834646	0.262805	0.874561	0.115057	0.0723131	0.407786	0.0565997	0.0354564	0.131151	0.598604	5.97e-07	2.3e-05	-0.110609	0.136154	0.357769	-0.0499151	0.0801796	0.236242	0.384972	0.316908	1
ACSL5	ENSMMUG00000001155	0.206998	0.545587	1	0.165424	0.519028	1	0.192841	0.12689	0.79338	0.052463	0.389521	1	0.129854	0.234127	0.787826	0.0970525	0.000968615	0.00581524	0.0393943	0.26526	0.61936	0.0674489	0.103344	0.381548	0.0237774	0.320626	0.553224	0.0407652	0.506913	1	-0.0487199	0.473252	1	0.016137	0.703068	0.95641	-0.0687533	0.0447596	0.215399	-0.0265692	0.601461	0.861965	-0.0207518	0.380284	0.674705	0.108854	0.352656	1
ACTB	ENSMMUG00000011153	0.644238	0.00591004	0.55783	-0.30366	0.331532	1	-0.158241	0.247531	0.999847	-0.179086	0.198323	0.886946	-0.42815	0.0135587	0.16527	-0.0428748	0.034849	0.103108	-0.270781	3.11e-05	0.000560588	-0.566701	5.62e-07	1.44e-05	-0.728572	4.13e-53	3.35e-51	-0.447515	0.000412563	0.01443	-0.741479	7.03e-12	6.52e-10	-0.989907	3.14e-70	5.7e-68	0.0949872	0.185443	0.495706	0.326512	4.2e-08	9.53e-07	-0.119128	0.109389	0.298324	-0.129081	0.959719	1
ACTG1	ENSMMUG00000012054	0.0388734	0.858488	1	-0.570353	0.311002	1	-0.252806	0.399028	1	-0.264452	0.051612	0.529041	-0.377124	0.0116761	0.149388	0.0670187	1.25e-07	1.99e-06	-0.0589348	0.000733276	0.00867153	-0.222597	0.00881803	0.0643895	-0.839308	5.87e-62	5.58e-60	-0.324325	0.0165827	0.208095	-0.541942	3.39e-05	0.000985594	-0.754026	3.83e-29	2.56e-27	0.0419085	0.423822	0.740215	0.597182	7.76e-17	5.3e-15	0.157188	0.074575	0.224038	-0.761115	0.00444558	0.704584
ACTL6A	ENSMMUG00000009742	0.148796	0.281203	1	5.62e-05	0.939724	1	-0.0418109	0.416768	1	-0.0215185	0.594998	1	0.0196726	0.713122	1	0.0251097	0.326507	0.514371	-0.0145725	0.511055	0.85012	0.00522889	0.959716	1	-0.00812433	0.771047	0.937267	0.0151297	0.776552	1	0.0186594	0.52364	1	0.0167682	0.588446	0.885821	-0.00234825	0.995661	0.999024	-0.00283579	0.879128	0.984062	-0.0265164	0.699229	0.919179	-0.183003	0.573703	1
ACTN1	ENSMMUG00000010767	-0.0271196	0.956942	1	-0.090882	0.389	1	-0.129638	0.0122715	0.266186	-0.0325589	0.424791	1	-0.0387858	0.224397	0.772315	-0.0142848	0.592394	0.753592	-0.14299	7e-05	0.00114195	-0.182264	4.74e-05	0.000813861	-0.196049	8.77e-25	3.19e-23	-0.0271632	0.357242	0.972338	-0.0360126	0.0984302	0.491784				-0.0589858	0.0607284	0.261778	-0.0234039	0.758288	0.941928	0.0324161	0.137842	0.353022		0.862292	1
ACTN4	ENSMMUG00000006429	-0.234749	0.366873	1	-0.37476	0.0333911	1	-0.198422	0.0573861	0.562483	-0.268196	0.000510809	0.02758	-0.323033	1.7e-06	0.000110323	-0.075295	0.0224245	0.0734257	-0.0305462	0.131364	0.411491	-0.0884485	0.0013363	0.0140002	-0.0548127	3.3e-06	2.58e-05	0.0223049	0.726336	1	-0.0995311	0.0685827	0.39625	-0.0472737	0.0538528	0.180358	-0.00082396	0.980218	0.997301	-0.0335174	0.676656	0.901216	0.0960561	0.0193871	0.0799875	-0.267067	0.30598	1
ACTR10	ENSMMUG00000003508	-0.0240604	0.800775	1	0.161992	0.33431	1	0.101047	0.106279	0.738897	0.0210071	0.791102	1	0.00918138	0.878905	1	-0.0174315	0.555834	0.725176	0.0254505	0.160371	0.465968	-0.00656358	0.915002	1	0.0104804	0.498713	0.737311	-0.022815	0.604979	1	-0.00134887	0.998666	1	-0.0106584	0.635657	0.920282	0.01435	0.796351	0.943252	0.0311855	0.510807	0.7938	-0.0190197	0.729745	0.935579	-0.206143	0.213588	1
ACTR1A	ENSMMUG00000011949	0.0956737	0.670922	1	-0.0377577	0.890183	1	0.0234218	0.942986	1	-0.111167	0.130422	0.778412	-0.089813	0.228637	0.777263	-0.0292677	0.371136	0.560478	-0.0169729	0.66302	0.939354	-0.0245647	0.621016	0.958321	-0.0205139	0.298306	0.527863	0.00450072	0.965081	1	-0.00867282	0.956206	1	-0.00784027	0.893542	1	-0.0382105	0.252169	0.580771	0.0799642	0.371841	0.672754	-0.054777	0.581986	0.842844	-0.100925	0.415597	1
ACTR1B	ENSMMUG00000009732	0.0680642	0.87722	1	0.148582	0.643816	1	-0.0666791	0.823064	1	0.12907	0.288208	0.971589	0.130799	0.173743	0.703551	-0.09522	0.00258213	0.0131359	0.0237842	0.762349	0.980728	0.0125489	0.957037	1	0.00148604	0.767327	0.935775	0.00424652	0.985165	1	-0.0571357	0.644415	1	0.018855	0.69459	0.951198	0.0440032	0.651244	0.884651	-0.0223055	0.902554	0.988645	-0.00509517	0.993557	0.999723	-0.0194915	0.992134	1
ACTR2	ENSMMUG00000002263	0.247552	0.75155	1	-0.0720754	0.578808	1	-0.311132	0.302806	1	-0.179795	0.571388	1	-0.177911	0.253743	0.813058	-0.143539	0.0817405	0.19482	0.122649	0.361174	0.726657	-0.0812813	0.727784	1	-0.338158	1.8e-10	2.49e-09	-0.0243585	0.973171	1	-0.163637	0.424199	0.975185	-0.548799	1.93e-17	7.9e-16	0.0947316	0.291	0.621375	0.20218	0.0116065	0.0576503	-0.198633	0.00673614	0.0342274	0.468348	0.249002	1
ACTR3	ENSMMUG00000015032	1.68056	1.92e-05	0.0158452	0.433696	0.445657	1	-0.120537	0.737974	1	-0.359368	0.0157065	0.294546	-0.451219	0.000406889	0.0119354	-0.140147	0.00723882	0.0304955	-0.0607983	0.210198	0.540649	0.0221795	0.945024	1	-0.0984616	0.0105371	0.0372639	0.0021818	0.716503	1	-0.232139	0.0797272	0.434047	-0.225231	2.26e-05	0.000234227	0.303335	0.026608	0.152864	0.330422	0.00625109	0.0352412	0.0398499	0.940746	0.996743	0.755023	0.22047	1
ACTR5	ENSMMUG00000003378	0.047113	0.714068	1	0.0463533	0.673334	1	-0.0470066	0.662255	1	-0.0345057	0.689202	1	-0.00768136	0.935018	1	-0.0497426	0.0233466	0.0756503	-0.0222032	0.227313	0.567385	-0.0128364	0.841774	1	-0.00827326	0.752541	0.927486	-0.0273181	0.53178	1	-0.0310053	0.401823	0.964297	-0.0293541	0.159405	0.402062	0.000158469	0.984358	0.997301	-0.0209828	0.485506	0.773197	-0.0161393	0.396105	0.689977		0.433675	1
ACTR6	ENSMMUG00000023603							0.00274538	0.754003	1	0.0258241	0.335647	1	0.00658846	0.824039	1	-0.00216613	0.654419	0.798732	0.0107813	0.608001	0.909872	-0.00407964	0.738669	1	0.0120409	0.260717	0.480416	-0.00972794	0.739765	1	-0.019475	0.507715	1	0.00404644	0.929072	1	0.00882164	0.319337	0.650864	-0.00888299	0.698607	0.914924	0.00695596	0.845627	0.975907		0.373951	1
ACTR8	ENSMMUG00000019269	0.431181	0.0448396	1	-0.116674	0.654687	1	0.0405522	0.763582	1	8.65e-05	0.658435	1	-0.0880586	0.290086	0.850001	-0.057756	0.14862	0.298908	-0.00787451	0.967154	1	0.0160545	0.269997	0.673181	-0.0190822	0.51555	0.751874	0.0160324	0.93702	1	0.0966969	0.0587284	0.360562	0.0079706	0.94418	1	-0.0237566	0.544896	0.828394	0.000941588	0.88765	0.985321	-0.00111363	0.967653	0.997401	0.302674	0.292473	1
ADAL	ENSMMUG00000017067	-0.00618746	0.98814	1	0.0118226	0.789202	1	-0.0225384	0.437996	1	-0.0346496	0.494918	1	0.00716752	0.897477	1	-0.0278823	0.176924	0.338981	-0.0300287	0.0924249	0.332556	-0.00180043	0.904505	1	-0.00823899	0.688234	0.88902	0.00990207	0.89059	1	0.0195471	0.6817	1	0.0026542	0.976631	1	-0.0140299	0.660242	0.890901	0.00905447	0.809947	0.964162	-0.00125282	0.992544	0.999723		0.795791	1
ADAM10	ENSMMUG00000017507	0.0757225	0.821377	1	0.0844843	0.821868	1	0.011876	0.947024	1	0.0396425	0.567345	1	-0.000637242	0.866416	1	-0.00883984	0.422932	0.610602	-0.0394468	0.20711	0.536812	-0.0250551	0.552211	0.92101	-0.027306	0.170628	0.35227	0.0120734	0.918651	1	0.0168527	0.800744	1	0.0180536	0.533016	0.845375	0.0562575	0.487691	0.787757	-0.0216889	0.887314	0.985321	-0.066585	0.149882	0.373708	-0.141453	0.821052	1
ADAM15	ENSMMUG00000023340	-0.0248724	0.76587	1	-0.00688014	0.963172	1	0.0194257	0.871461	1	-0.0019347	0.943517	1	0.00642188	0.933952	1	0.0188354	0.443378	0.630499	0.00975659	0.630036	0.921082	-0.0142919	0.717898	0.999169	0.026443	0.00489009	0.0191234	-0.00225791	0.978892	1	-0.0419087	0.45593	0.993697	0.00742985	0.706704	0.957902	-0.103938	0.0306913	0.168976	-0.0132575	0.899638	0.988645	0.0307669	0.565197	0.830512		0.146997	1
ADAM17	ENSMMUG00000012921				0.0308191	0.510913	1	0.00768347	0.892729	1	0.0256932	0.635889	1	0.0166297	0.565713	1	0.0180207	0.0745777	0.182064	0.0036308	0.791788	0.9891	0.0120925	0.696147	0.988508	0.0139275	0.0771997	0.190806	0.00741379	0.908993	1	0.0253015	0.428195	0.975399	0.00872458	0.68507	0.946399	0.0415409	0.812774	0.949128	0.0375334	0.648014	0.887404	-0.0112097	0.955127	0.997401	0.0472993	0.898164	1
ADAM23	ENSMMUG00000011641	-0.0400005	0.304	1	-0.0244513	0.777714	1	-0.0856044	0.0234668	0.361903	-0.0131631	0.481281	1	-0.165944	0.0841524	0.502838	-0.3423	1.81e-12	6.94e-11	-0.0530319	0.0493543	0.22471	-0.0443231	0.324093	0.734136	-0.0216147	0.330884	0.566129
ADAM8	ENSMMUG00000023033	-0.171558	0.783126	1	-0.184338	0.698889	1	-0.0981957	0.386363	1	-0.0289316	0.910967	1	-0.021616	0.891494	1	-0.0176251	0.322345	0.510404	-0.00801272	0.870642	1	-0.00269026	0.825528	1	-0.00274969	0.76437	0.934494	-0.14482	0.0325422	0.306428	-0.266729	8.68e-05	0.00226526	-0.1669	7.02e-06	8e-05	0.0932864	0.124843	0.402395	0.11534	0.0167233	0.0776001	0.0431028	0.165752	0.401067		0.171773	1
ADAR	ENSMMUG00000016093	0.795526	0.0873874	1	1.12593	0.010059	0.724146	0.691909	0.000434935	0.025435	0.42837	0.00625486	0.165821	1.05773	6.8e-13	9.25e-11	0.799646	3.5e-38	5.6e-36	0.562421	1.91e-12	1.25e-10	0.942034	1.59e-20	1.41e-18	0.844964	4.33e-82	4.82e-80	0.603027	1.25e-09	1.64e-07	1.03761	1.15e-18	2.08e-16	0.92351	2.33e-56	3.44e-54	0.364248	0.000417602	0.00648204	0.575849	1.52e-07	3.21e-06	0.496794	4.11e-07	6.05e-06	-0.24125	0.704766	1
ADCK2	ENSMMUG00000015282	0.111222	0.49483	1	0.00936588	0.913723	1	0.00703195	0.798991	1	-0.0205312	0.508976	1	-0.048908	0.29556	0.859984	-0.0312015	0.127573	0.266701	0.000856644	0.997017	1	-0.0467015	0.129958	0.438185	-0.0173032	0.271399	0.493723	-0.0172951	0.756758	1	-0.0255681	0.692704	1	-0.0315723	0.157296	0.398731	-0.0669353	0.107291	0.369779	-0.0610461	0.106411	0.303834	-0.0915277	0.00167067	0.0107983		0.684603	1
ADCK5	ENSMMUG00000007376	-0.127992	0.0921415	1	-0.138727	0.121535	1	-0.011505	0.980282	1	-0.0323859	0.477575	1	-0.0257284	0.744777	1	-0.0064741	0.387251	0.576623	0.0212834	0.374337	0.739486	-0.00457997	0.946635	1	-0.00035539	0.998019	0.999193	-0.03637	0.635326	1	-0.0574542	0.348885	0.912593	-0.0308601	0.30655	0.61646	-0.0386293	0.248655	0.576939	-0.133645	0.000270095	0.00258756	-0.0717146	0.0584484	0.188961		0.462794	1
ADCY4	ENSMMUG00000020698	0.0717651	0.795294	1	0.0633848	0.664146	1	0.117839	0.197417	0.922427	-0.00766501	0.879417	1	0.130808	0.0294476	0.271384	0.00577545	0.712574	0.840241	0.0156589	0.63774	0.924896	0.0501938	0.191	0.55407	0.0370597	0.022769	0.0709841	0.00966946	0.920585	1	0.0294926	0.350819	0.914424	0.0518048	0.00766126	0.0383063	0.0444993	0.134853	0.416064	0.0990051	0.00207396	0.0146009	0.216166	5.59e-09	1.08e-07	0.100533	0.368518	1
ADCY7	ENSMMUG00000003118	-0.0616264	0.704124	1	0.0729009	0.91291	1	-0.0355674	0.740388	1	-0.0246099	0.828639	1	0.0121751	0.94829	1	-0.201505	4.75e-06	5.54e-05	-0.0593975	0.4794	0.828594	0.00264476	0.371306	0.780184	-0.100326	0.00219696	0.00945742	-0.0640503	0.153471	0.700964	-0.263247	7.82e-06	0.000260963	-0.101157	0.000791941	0.00555142	-0.179984	0.0892815	0.333192	-0.333411	0.000180169	0.00183431	-0.231136	0.0120618	0.0547957	0.141319	0.905278	1
ADCY9	ENSMMUG00000039943	-0.0524509	0.92843	1	-0.0328827	0.995467	1	-0.192574	0.0020603	0.0810635	-0.028639	0.71789	1	-0.0798566	0.0843871	0.502838	-0.097893	4.35e-06	5.11e-05	-0.0313874	0.107645	0.364059	-0.0275884	0.19737	0.566186	-0.0328242	0.0021334	0.00922535	0.0131657	0.804766	1	-0.004176	0.978178	1				-0.00301396	0.623545	0.869844	0.00681113	0.844466	0.974673	0.004729	0.810002	0.961314		0.649053	1
ADD1	ENSMMUG00000008379	-0.21494	0.687215	1	0.0934318	0.856826	1	-0.302154	0.12724	0.793623	-0.259666	0.0757491	0.641191	-0.341407	0.00435853	0.0765235	-0.282304	4.41e-07	6.23e-06	-0.0604295	0.432204	0.790486	-0.142073	0.0941299	0.358139	-0.105264	0.00157925	0.00707141	-0.427933	0.000224777	0.00858511	-0.719462	3.7e-10	3.15e-08	-0.412674	4.8e-16	1.75e-14	-0.0760078	0.472027	0.776028	-0.0875873	0.48373	0.772468	-0.095277	0.418201	0.712584	-0.618794	0.327366	1
ADD3	ENSMMUG00000006233	0.574256	0.151533	1	0.213283	0.735227	1	-0.293096	0.0423167	0.497323	-0.156947	0.127223	0.772981	-0.386144	0.00120372	0.0286669	-0.230528	0.000253531	0.0018735	-0.421651	3.85e-06	9.07e-05	-0.523522	2.18e-06	4.87e-05	-0.552968	4.04e-26	1.55e-24	0.0116349	0.741761	1	-0.140582	0.560868	1	-0.149091	0.0987899	0.287241	0.473512	0.000322577	0.00531381	0.711375	8.42e-10	2.55e-08	0.168112	0.0685406	0.21033	-0.506232	0.285124	1
ADGRE5	ENSMMUG00000005722	0.0681439	0.688223	1	-0.0581932	0.76584	1	0.0819235	0.389469	1	-0.117091	0.15316	0.812436	-0.0728567	0.206095	0.746951	0.0244023	0.126789	0.265504	-0.0273859	0.493557	0.836686	-0.0819274	0.000599525	0.00708165	0.00253196	0.944206	0.995652	-0.0797399	0.0213399	0.243179	-0.096092	0.00149712	0.0242247	-0.0344675	0.00049319	0.00366015	-0.00645385	0.965963	0.99559	-0.173287	0.00013954	0.00147242	-0.102414	0.00123637	0.00835648	0.0532398	0.785939	1
ADGRF3	ENSMMUG00000004383		0.494196	1	-0.00085396	1	1	-0.00451084	0.991809	1	-0.0353888	0.33933	1	-0.000109271	0.983269	1	0.00415297	0.930228	0.960818	0.00289516	0.901126	1	0.0081896	0.889201	1	0.0241781	0.0177478	0.0577269	-0.0500004	0.315092	0.936209	0.0153773	0.538971	1	0.00424295	0.720162	0.963505				-0.0353046	0.0132275	0.0642189	-0.0189818	0.250725	0.523355		0.269885	1
ADGRL1	ENSMMUG00000014137				0.00226187	0.960069	1	0.00659082	0.700523	1	-0.103687	0.00732814	0.180591	-0.0278194	0.736154	1	-0.0905129	0.000469739	0.00315564	-0.0472289	0.0516339	0.230858	-0.0482157	0.125979	0.432023	-0.0115636	0.651549	0.864349	-0.0129281	0.847919	1	-0.039159	0.0924165	0.474106	-0.0152826	0.113236	0.316374
ADI1	ENSMMUG00000019471	0.0750845	0.65735	1	0.0243875	0.773476	1	0.00816985	0.806159	1	0.0261409	0.273775	0.965417	0.0134564	0.956745	1	-0.00794611	0.823683	0.906449	-0.0495301	0.165591	0.474677	-0.0089969	0.294548	0.701809	-0.0446526	0.0168336	0.0552065	0.023559	0.65593	1	-7.42e-05	0.99726	1	0.0276907	0.176962	0.431585	-0.0340843	0.65031	0.884322	0.0304842	0.613083	0.867445	0.0156936	0.702753	0.921498	0.18341	0.37029	1
ADIPOR1	ENSMMUG00000007046	-0.0673764	0.611096	1	0.101712	0.580715	1	0.103548	0.316769	1	0.028123	0.658135	1	-0.0716793	0.56318	1	-0.101159	0.00126549	0.00725172	0.0302045	0.685487	0.94969	0.0316671	0.700973	0.990688	-0.0258069	0.264277	0.485415	-0.00162355	0.99904	1	-0.0302824	0.778151	1	-0.0417117	0.269713	0.57207	-0.0572071	0.664542	0.893236	-0.0190129	0.450653	0.748343	-0.333005	4.48e-05	0.000452749	0.300258	0.183598	1
ADIPOR2	ENSMMUG00000017262	-0.114447	0.0505158	1	-0.113401	0.0494497	1	-0.0893895	0.110526	0.748791	-0.0883392	0.0110027	0.227142	-0.107373	0.00551994	0.0885153	-0.0248426	0.13475	0.277313	-0.00683512	0.811166	0.991319	0.000953968	0.913619	1	-0.00697189	0.613318	0.836482	-0.0281752	0.537876	1	-0.0430508	0.148198	0.614396	-0.0284774	0.0518273	0.174649	0.0446028	0.176888	0.482176	0.0191031	0.670988	0.898903	0.0184256	0.549477	0.818205		0.838089	1
ADK	ENSMMUG00000022237	0.00498817	0.897306	1	-0.00515738	1	1	0.0166147	0.858855	1	-0.0166921	0.613492	1	0.00241536	0.912778	1	0.00549126	0.872235	0.93499	-0.0066421	0.758743	0.980054	0.00298334	0.972484	1	-0.00152707	0.957261	0.996167	0.0196927	0.908425	1	-0.0125107	0.832723	1	-0.0518938	0.0826834	0.249668	-0.166998	0.000396085	0.00626344	-0.18004	3.73e-06	5.86e-05	-0.164362	3.94e-07	5.83e-06		0.384581	1
ADNP	ENSMMUG00000002761	0.0912988	0.851649	1	-0.138335	0.597252	1	-0.0477941	0.734338	1	0.0121144	0.803001	1	-0.00743511	0.987816	1	-0.0344353	0.0552901	0.145195	-0.0585286	0.166182	0.475619	-0.0404746	0.590405	0.9429	-0.000108324	0.99558	0.999193	-0.196092	0.00209179	0.0500293	-0.225573	0.000815733	0.0147849	-0.049513	0.136888	0.360152	-0.105985	0.00208908	0.0240213	-0.178847	0.000318446	0.00298756	-0.0616586	0.13719	0.352193	-0.0549514	0.932344	1
ADNP2	ENSMMUG00000013710	0.125944	0.584928	1	0.24956	0.359276	1	-0.0125606	0.97209	1	-0.0646483	0.493715	1	-0.0635479	0.504673	1	-0.0653115	0.00892319	0.0360763	0.0305811	0.510938	0.85012	0.105451	0.0199813	0.117244	0.0318336	0.168009	0.34785	-0.0058611	0.988284	1	-0.0402301	0.602017	1	0.0033043	0.976144	1	-0.0773653	0.10009	0.35503	-0.0370807	0.560234	0.831069	-0.0154068	0.851287	0.97738		0.0304672	0.987587
ADORA2A	ENSMMUG00000000261	0.0661352	0.77793	1	0.0205994	0.76313	1	-0.00360828	0.992238	1	0.0121611	0.92431	1	0.0486194	0.216085	0.761613	-0.0671653	0.00571369	0.0252288	-0.0402899	0.10009	0.350751	-0.0879916	0.00515038	0.0422133	-0.0438254	0.00421586	0.016828	0.0254344	0.542947	1	-0.0294579	0.81581	1	-0.0656961	0.0036458	0.0206102	-0.0262406	0.518761	0.811177	0.0357779	0.0176776	0.0811094					0.318602	1
ADPGK	ENSMMUG00000011309	-0.0153082	0.619052	1	0.000231695	1	1	-0.0200371	0.78375	1	-0.00503472	0.608707	1	0.0421493	0.0209277	0.221673	-0.00511291	0.592448	0.753592	0.00841049	0.568907	0.885347	0.00621583	0.853589	1	0.00654911	0.314784	0.547114	0.00356396	0.970688	1	0.0132931	0.488021	1	-0.0054505	0.728024	0.967057	-0.0171917	0.493075	0.792332	0.0144787	0.634987	0.879535	0.0276271	0.297624	0.58495		1	1
ADPRHL2	ENSMMUG00000043260	0.0678514	0.683369	1	0.0912274	0.577909	1	-0.0448985	0.535919	1	-0.0156521	0.688206	1	-0.0230627	0.79081	1	-0.0581981	0.0388226	0.111788	-0.035612	0.406332	0.76653	-0.01121	0.77134	1	-0.0100658	0.757694	0.930389	-0.0503435	0.402619	1	-0.0734557	0.333579	0.896658	0.00523544	0.953569	1	-0.059242	0.137449	0.419724	-0.00990013	0.331405	0.631887	0.0270618	0.766945	0.949678	-0.193226	0.147685	1
ADRM1	ENSMMUG00000012626	-0.0499357	0.766127	1	0.23082	0.287997	1	-0.0124963	0.577268	1	0.0206706	0.2684	0.957694	0.0582854	0.710704	1	0.0505688	0.210564	0.383882	-0.0312122	0.740249	0.97161	0.129964	0.0287739	0.154997	0.00356987	0.927001	0.994054	-0.0515846	0.442946	1	0.054655	0.660286	1	-0.0126726	0.931082	1	-0.0178113	0.480241	0.782763	-0.0409013	0.221749	0.494224	0.0718804	0.578403	0.840036	-0.106331	0.788607	1
ADSL	ENSMMUG00000005341	-0.125795	0.143621	1	-0.0940595	0.504327	1	-0.0332963	0.771035	1	0.0739437	0.527036	1	0.0861124	0.289995	0.850001	0.0505276	0.3169	0.504092	-0.0585645	0.51586	0.851305	0.0140182	0.971856	1	-0.050333	0.316198	0.548833	-0.00577208	0.521124	1	-0.0331407	0.593524	1	0.0331531	0.374433	0.695726	0.0226762	0.458408	0.764111	-0.0297445	0.451167	0.74858	0.0648004	0.0937417	0.266056	-0.0676212	0.839996	1
ADSS	ENSMMUG00000000016	-0.126174	0.582597	1	-0.20531	0.361126	1	-0.154953	0.215057	0.94422	0.0536427	0.40562	1	-0.0442244	0.710071	1	0.00671391	0.47006	0.656287	-0.037385	0.61709	0.913701	0.107552	0.10238	0.379542	0.0745516	0.00276455	0.0116066	-0.0575272	0.465369	1	-0.0709449	0.11661	0.547803	-0.0126665	0.799011	0.990101	-0.0543195	0.402858	0.726578	-0.0863264	0.0700845	0.226096	-0.00659423	0.88526	0.987069	-0.164481	0.498824	1
AEBP2	ENSMMUG00000016243	0.14945	0.652815	1	-0.0548441	0.831228	1	-0.0607434	0.479916	1	-0.137289	0.131918	0.778412	0.0448041	0.65216	1	-0.0631942	0.0563166	0.147025	-0.0686584	0.147425	0.440153	-0.101924	0.127285	0.433409	-0.0147785	0.798395	0.953149	-0.123614	0.151654	0.694787	-0.0889929	0.403208	0.966056	-0.0566657	0.215892	0.493865	0.0429523	0.231673	0.553687	-0.107034	0.0465321	0.168271	-0.00220453	0.993355	0.999723	-0.268061	0.500257	1
AFDN	ENSMMUG00000021044	0.0105024	1	1							-0.0335781	0.427661	1	-0.0241876	0.553548	1	-0.00158671	0.615863	0.770877	-0.0222335	0.70639	0.960583	-0.0302308	0.465855	0.857179	-0.0522208	0.00925927	0.0332225													0.0282128	0.0330071	0.130591	0.00948452	0.545592	0.815252		0.805019	1
AFF1	ENSMMUG00000014076	-0.0475146	0.649433	1	0.0106165	0.957064	1	-0.0352399	0.643183	1	0.0288338	0.577725	1	0.062341	0.260425	0.816701	0.0389837	0.0246887	0.0788929	0.0580765	0.135668	0.419334	0.0131112	0.520093	0.902485	0.0719325	1.16e-06	9.84e-06	-0.0104759	0.852389	1	0.0392204	0.350077	0.913496	0.019827	0.055105	0.184058	-0.0390437	0.279337	0.611156	-0.0181453	0.808685	0.964162	0.0478046	0.097797	0.274209	0.0942856	0.285069	1
AFF4	ENSMMUG00000015640	0.0263845	1	1	0.315845	0.333133	1	0.182966	0.044809	0.511803	-0.0437223	0.760732	1	-0.0713653	0.528709	1	-0.00573489	0.961107	0.979283	-0.0105983	0.413082	0.774035	0.0565139	0.503999	0.891133	0.123782	1.61e-07	1.58e-06	-0.00482034	0.743819	1	0.011223	0.988218	1	0.0414535	0.102599	0.29471	-0.382416	0.000298725	0.00499675	-0.36346	5.92e-06	8.9e-05	-0.0619654	0.564078	0.829862	0.144868	0.696538	1
AFTPH	ENSMMUG00000006503	0.182864	0.597387	1	-0.0863217	0.793209	1	0.0255573	0.968421	1	0.0360145	0.405459	1	-0.0144848	0.651494	1	-0.0887325	0.000319064	0.00227118	-0.0836957	0.123977	0.396738	0.0805292	0.336889	0.749345	-0.0410776	0.292094	0.519992	-0.0528552	0.843604	1	-0.0985669	0.586397	1	-0.0533635	0.527936	0.84033	-0.0300972	0.638943	0.878089	-0.147571	0.233623	0.511956	-0.124959	0.166987	0.402497	-0.064292	0.760121	1
AGA	ENSMMUG00000007393	-0.0132619	0.795436	1	-0.0155129	1	1	-0.0355794	0.635079	1	0.0396773	0.716258	1	-0.011112	0.962438	1	-0.0156546	0.474463	0.659679	0.0572001	0.0113415	0.0785042	0.0370617	0.234306	0.622263	0.000371622	0.977955	0.998449	0.00954352	0.93314	1	0.0297567	0.49295	1	-0.00180667	0.966941	1	-0.00392705	0.691734	0.903461	-0.00142223	0.958352	0.995744	-0.0308159	0.376635	0.670624	0.296612	0.00807405	0.821489
AGAP2	ENSMMUG00000023690	0.0738851	0.832087	1	-0.0773762	0.450214	1	0.0232569	0.756497	1	0.0250539	0.820525	1	-0.0357956	0.56929	1	0.0269238	0.0847609	0.199668	-0.00627566	0.876221	1	-0.0139532	0.783177	1	0.00797605	0.641122	0.85655	-0.0104116	0.852985	1	-0.0226904	0.647332	1	-0.0012854	0.986425	1							0.0149278	0.0445948	0.155231		0.901939	1
AGER	ENSMMUG00000018442	-0.0464235	0.492324	1	0.001245	1	1	0.0423783	0.664149	1	-0.00433423	0.732698	1	-0.0225963	0.820571	1	0.0336712	0.279404	0.465189	-0.0491886	0.0407012	0.197152	-0.0555213	0.204658	0.57905	-0.0227733	0.451589	0.694071	-0.0131462	0.838563	1	0.0129642	0.77459	1	0.00582782	0.895179	1	-0.0650813	0.217701	0.537596	-0.100309	0.075706	0.239272	-0.0131174	0.766389	0.949678	-0.156994	0.804147	1
AGFG1	ENSMMUG00000013247	-0.047587	0.247581	1	-0.0373033	0.627382	1	0.0240063	0.68315	1	-0.0241409	0.503453	1	-0.0393378	0.242629	0.799452	0.0164324	0.225191	0.401787	-0.00658977	0.874716	1	0.00815562	0.857758	1	-0.00296928	0.863677	0.976786	0.00375195	0.957625	1	-0.0148062	0.70636	1	0.0140968	0.107801	0.305223	0.0505342	0.134863	0.416064	0.0411789	0.112582	0.315299	0.0570605	0.0104624	0.049063		0.8675	1
AGGF1	ENSMMUG00000021356	-0.0845965	0.684915	1	0.198215	0.659066	1	0.040536	0.893275	1	0.0202784	0.466021	1	0.0882781	0.526793	1	0.00605875	0.217219	0.391681	0.00902186	0.345622	0.709317	0.0011286	0.554534	0.923032	0.108343	0.000100747	0.000599359	-0.0396286	0.571271	1	-0.0339933	0.797372	1	0.0623635	0.143637	0.373878	0.0801817	0.549501	0.830458	0.0465891	0.626123	0.87529	0.140509	0.134304	0.347673	0.435899	0.289804	1
AGK	ENSMMUG00000021017	0.0532066	0.915435	1	0.00753669	0.88984	1	-0.0276598	0.549159	1	-0.0442253	0.365773	1	-0.03564	0.623873	1	-0.00552472	0.88489	0.942246	-0.00914971	0.836861	0.996465	0.0208349	0.516057	0.899584	-0.00570442	0.833118	0.96882	-0.0473271	0.195873	0.775297	-0.0281482	0.525643	1	-0.0327334	0.130066	0.348417	0.0339961	0.557279	0.835811	0.0595043	0.212472	0.481406	0.0932938	0.0236685	0.0938712		0.624739	1
AGL	ENSMMUG00000021441	-0.000560894	0.862942	1	0.00697123	0.960159	1	0.098243	0.267722	1	0.0271572	0.862739	1	0.00550111	0.873253	1	-0.0191334	0.731097	0.851909	-0.073307	0.00446696	0.0381135	-0.0296393	0.299122	0.707712	-0.0257361	0.0163747	0.053875	-0.0190231	0.616517	1	-0.0149969	0.923982	1	-0.0123707	0.59706	0.893319	-0.0290984	0.157955	0.453394	-0.0609058	0.109965	0.310377	-0.0453361	0.222242	0.483921		0.866415	1
AGO1	ENSMMUG00000006251										-0.0115788	0.448584	1	0.00716898	0.782491	1	-0.00640766	0.497148	0.67788	0.00125693	0.982746	1	-0.00628683	0.781508	1																-0.0266569	0.1276	0.344434	-0.0122253	0.553967	0.821203		0.0488221	1
AGO2	ENSMMUG00000008045	-0.0163814	0.761006	1	-0.00365995	1	1	0.0301442	0.445881	1	-0.0224041	0.48733	1	-0.00421614	0.957736	1	0.00528288	0.706616	0.835414	-0.0265575	0.101406	0.354165	-0.0142048	0.482932	0.87082	-0.00846622	0.398285	0.640375	-0.0374102	0.32905	0.942697	-0.0533647	0.0690924	0.397859	-0.0227053	0.0234826	0.094733	-0.0471983	0.0238725	0.1429	-0.0310262	0.100393	0.292033	-0.0641258	7.29e-06	8.7e-05		0.858042	1
AGO3	ENSMMUG00000006252										0.00702257	0.906284	1	-0.0240693	0.458318	0.983708	-0.0120815	0.445736	0.632419	-0.00789751	0.803697	0.991276	-0.00637763	0.910766	1	-0.00249369	0.911591	0.988167	-0.024649	0.238506	0.843719	-0.00711521	0.826034	1	-0.00213312	0.954508	1	-0.0128287	0.815062	0.949497	0.00240179	0.973278	0.998475	0.00131376	0.998185	0.999934		0.818088	1
AGO4	ENSMMUG00000003343	-0.204616	0.232892	1	-0.12644	0.707834	1	-0.106232	0.326953	1	-0.119287	0.157552	0.815803	-0.145088	0.0370654	0.309959	-0.161909	4.86e-07	6.85e-06	-0.119594	1.17e-05	0.000240289	-0.0858506	0.0111594	0.0757476	-0.0763506	1.34e-06	1.12e-05	-0.0483241	0.28832	0.906875	-0.0698749	0.0458276	0.309399	-0.0659448	7.86e-05	0.000722437	-0.212824	0.0122146	0.0899197	-0.257954	0.000232384	0.0022744	-0.187706	0.00319352	0.0185449		0.314473	1
AGPAT1	ENSMMUG00000018434	0.0285093	0.911066	1	0.133089	0.298526	1	0.0086794	0.958362	1	-0.0611512	0.144871	0.803328	-0.0792457	0.0310384	0.278235	-0.0209687	0.451002	0.638086	-0.0231273	0.0972081	0.344306	-0.0285498	0.218866	0.600449	0.00510716	0.858293	0.975339	-0.0369717	0.372535	0.98631	0.0196416	0.622954	1	0.00962759	0.75753	0.97741	0.00470282	0.57354	0.843829	-0.0653543	0.195733	0.455599	0.0232901	0.638966	0.878693	0.0108554	0.970213	1
AGPAT5	ENSMMUG00000018668	0.0760393	0.865558	1	-0.133287	0.407902	1	-0.124907	0.25156	1	-0.0467693	0.21525	0.903509	-0.0535196	0.536186	1	-0.0161387	0.742809	0.859698	-0.0227961	0.566622	0.884948	-0.0129163	0.902122	1	-0.0026434	0.901862	0.98746	0.0492829	0.606113	1	-0.0599854	0.461987	0.997826	-0.00216512	0.749918	0.973669	0.0103547	0.863778	0.968643	0.0436659	0.249233	0.533637	0.0241524	0.477252	0.765835	-0.0593419	0.583767	1
AGPS	ENSMMUG00000008502	-0.0315293	0.815529	1	-0.038142	0.899284	1	0.0136807	0.962054	1	-0.074922	0.188436	0.875298	-0.0345616	0.767951	1	0.0280388	0.350333	0.539761	-0.0448351	0.115004	0.37991	-0.0357379	0.309225	0.719907	0.0085453	0.608808	0.833837	-0.0175482	0.362305	0.975517	0.0185735	0.743065	1	0.00710498	0.811055	0.994161	-0.0227299	0.834761	0.956467	0.0117112	0.854076	0.976168	0.0468553	0.218978	0.479028	-0.0191138	0.995826	1
AGTPBP1	ENSMMUG00000008801	0.00934655	0.980677	1	-0.0453909	0.696798	1	0.00186831	0.930946	1	0.00101346	0.917611	1	0.0232083	0.730454	1	-0.0024496	0.747708	0.862584	-0.0990022	0.000560428	0.00699186	-0.0821045	0.014934	0.0949499	-0.000624533	0.987017	0.999193	0.00368822	0.913256	1	0.022658	0.513142	1	-0.0160483	0.260456	0.558188	0.0219001	0.94195	0.990764	-0.0897682	0.219161	0.491255	-0.0687553	0.312181	0.601028		0.0711026	1
AGTRAP	ENSMMUG00000004677	-0.0276793	0.683985	1	0.00741457	0.884737	1	0.0423675	0.52365	1	0.0111623	0.842279	1	0.0129239	0.798007	1	0.0212548	0.0757484	0.184024	0.0178381	0.258487	0.611161										0.0235549	0.118289	0.551736				0.153045	0.145928	0.432076	0.311026	7.99e-05	0.000906827	0.280457	0.000415271	0.00331637	-0.0202084	1	1
AHCTF1	ENSMMUG00000016408	-0.184051	0.73202	1	-0.285939	0.562021	1	0.0394188	0.938726	1	-0.198456	0.199721	0.887609	-0.218914	0.19329	0.736686	-0.12604	0.00104262	0.00617204	-0.046799	0.384206	0.747112	-0.0284222	0.933035	1	0.0977334	0.0271447	0.0820784	-0.101772	0.364276	0.978137	-0.0351016	0.784098	1	0.105123	0.071418	0.224629	-0.32939	0.000561457	0.00822767	-0.445136	2.04e-06	3.4e-05	-0.410707	1.15e-06	1.59e-05	-0.0470867	0.824054	1
AHCYL1	ENSMMUG00000022715	-0.141055	0.532146	1	-0.191857	0.513839	1	-0.0562492	0.758147	1	-0.107343	0.0714498	0.616983	-0.0980298	0.401084	0.94459	-0.0445036	0.215751	0.390782	-0.0100074	0.561974	0.882239	-0.0128901	0.760128	1	-0.0347109	0.163666	0.340757	-0.069089	0.328771	0.942697	-0.105056	0.133893	0.583509	-0.0044975	0.59497	0.891005	-0.240551	0.0130129	0.0940208	-0.0442233	0.534344	0.812327	-0.136823	0.0613951	0.194779	-0.107592	0.942661	1
AHCYL2	ENSMMUG00000019358										-0.00988725	0.637604	1	0.0151323	0.504636	1	-0.00291943	0.908132	0.952332	0.00376046	0.892654	1	-0.0162615	0.628798	0.961816	-0.00433204	0.753009	0.92751	-0.0154224	0.484356	1	-0.0236707	0.404229	0.966739	-0.0371641	0.00352798	0.0201112											0.83763	1
AHDC1	ENSMMUG00000009868	-0.009787	0.8839	1	0.00371168	0.849867	1	0.000420338	1	1	-0.100958	0.00294435	0.101401	-0.11937	0.000145896	0.00522307	-0.00747828	0.8713	0.934849	-0.012983	0.506739	0.84682	-0.0598741	0.00648103	0.0504321	-0.000672496	0.973057	0.997629	-0.0269958	0.620924	1	-0.000445789	0.946329	1	0.0161296	0.326547	0.641579	-0.0168302	0.494852	0.792622	-0.0364151	0.173225	0.41999	0.016399	0.495302	0.781351	0.12139	0.767917	1
AHI1	ENSMMUG00000009368	-0.21329	0.00824687	0.632144	-0.204338	0.0308685	1	-0.161261	0.0242054	0.365561	-0.176896	0.0436048	0.485846	-0.206254	0.00638613	0.0974256	-0.069783	0.0685231	0.17137	-0.140674	0.000820453	0.00952585	-0.0242348	0.772238	1	0.116112	5.04e-06	3.82e-05	-0.11377	0.0548832	0.412505	-0.0573196	0.35661	0.920632	0.0479324	0.0749113	0.232314	-0.0290868	0.388734	0.715677	0.00347288	0.650278	0.88801	-0.0203764	0.704791	0.922252		0.186552	1
AHRR	ENSMMUG00000000752	0.141203	0.624512	1	-0.23164	0.341466	1	-0.0155742	0.876908	1	-0.011188	0.945088	1	-0.0116856	0.906947	1	-0.038836	0.117571	0.251922	-0.0111788	0.284132	0.641905	-0.0478369	0.401693	0.80932	-0.0263086	0.146936	0.314178	-0.00687312	0.904574	1	-0.000488983	0.986917	1	-0.0666233	0.116653	0.323305	0.100831	0.0161072	0.108909	0.0854462	0.34991	0.652165	0.0267775	0.841733	0.975043	-0.164775	0.717071	1
AHSA1	ENSMMUG00000013554	-0.0125447	0.996676	1	-0.13531	0.803558	1	-0.153331	0.259833	1	-0.252747	0.000427496	0.0240507	-0.26781	7.54e-05	0.00290982	-0.0837245	0.0310752	0.0942967	-0.257638	2.92e-14	2.28e-12	-0.222122	3.09e-07	8.18e-06	-0.206111	5.14e-19	1.42e-17	-0.246262	2.07e-05	0.00112175	-0.303144	1.05e-06	4.56e-05	-0.229039	1.07e-13	3.14e-12	-0.180116	0.00323414	0.0337528	-0.0794856	0.42418	0.724665	-0.132268	0.0984051	0.275374	-0.702226	0.0236837	0.987587
AIFM1	ENSMMUG00000004954	-0.0388881	0.490887	1	0.0326952	0.801967	1	0.00468001	0.979021	1	0.0264577	0.707481	1	0.00209714	0.8072	1	0.0394117	0.0802815	0.192347	-0.0261382	0.192993	0.515192	-0.00556895	0.59703	0.945439	0.0370959	0.00416738	0.0166812	-0.0285246	0.554298	1	-0.0207674	0.640958	1	0.00452481	0.967314	1	0.00746914	0.0841016	0.320614	0.0637901	0.216509	0.486874	0.0804776	0.072872	0.2207		0.126671	1
AIG1	ENSMMUG00000006430																			-0.0139187	0.512468	0.850154	-0.0127218	0.778345	1	-0.0328309	0.00563242	0.0216699													0.0127055	0.143361	0.370148	0.0422148	0.00240005	0.0146098
AIM2	ENSMMUG00000004492	-0.278451	0.64764	1	0.165191	0.854214	1	-0.16906	0.594373	1	-0.171031	0.00222422	0.0823816	0.127842	0.539736	1	-0.220638	0.00068997	0.00436614	0.0485917	0.567794	0.885124	0.240514	0.000107388	0.00166948	0.179545	1.58e-08	1.8e-07	0.400103	0.000519216	0.0171985	1.13147	9e-17	1.39e-14	0.742287	1.21e-26	7.47e-25	0.529495	1.77e-05	0.000459321	0.718054	9.57e-11	3.32e-09	0.591453	1.95e-09	4.08e-08	0.76752	0.0854412	1
AIMP1	ENSMMUG00000015759	-0.0646298	0.728773	1	0.188048	0.644358	1	0.111547	0.287895	1	0.0358347	0.833123	1	0.0932801	0.224405	0.772315	0.0506461	0.222313	0.398163	-0.0321951	0.330254	0.692072	0.0462462	0.610994	0.953424	0.0504678	0.0531198	0.141329	-0.00302647	0.938908	1	0.0500447	0.327326	0.892084	0.0325585	0.339409	0.65728	0.0696913	0.135702	0.417826	0.073002	0.543504	0.819878	0.15075	0.0237893	0.0941146	-0.392368	0.201483	1
AIMP2	ENSMMUG00000030420	0.0411579	0.75144	1	-0.0117146	1	1	-0.0178345	0.148195	0.838802	0.0280131	0.489729	1	0.0335568	0.365035	0.921011	0.0370657	0.0115052	0.0439191	-0.000730659	0.959597	1	0.0222101	0.270159	0.673181	-0.0138622	0.490966	0.730662	0.0345237	0.127081	0.638906	0.0356197	0.410629	0.972663	0.0281755	0.0463849	0.159955	-0.0316232	0.798435	0.943979	0.0234052	0.302776	0.598321	-0.0429528	0.441992	0.735348	0.148272	0.847784	1
AIP	ENSMMUG00000011817	-0.0567453	0.759017	1	-0.193251	0.554203	1	-0.191545	0.205936	0.933288	0.174916	0.275631	0.967075	0.0155927	0.842896	1	-0.169323	0.00020618	0.00156066	0.0705187	0.240453	0.586669	0.0749994	0.560912	0.927246	0.00297027	0.103928	0.241945	0.0261266	0.95555	1	-0.0153541	0.671084	1	-0.202875	0.000266991	0.00211916	-0.0349247	0.901085	0.980167	-0.0306778	0.875051	0.98312	-0.112825	0.134215	0.347641	0.105515	0.815566	1
AK2	ENSMMUG00000006284	0.279829	0.144425	1	0.071912	0.667548	1	0.0405671	0.798961	1	-0.0677358	0.274974	0.966409	0.095261	0.0568068	0.405121	0.0855701	0.000940977	0.00568668	-0.0168644	0.567062	0.884948	-0.0194592	0.624906	0.95933	0.0131429	0.66893	0.874378	0.0543822	0.482045	1	0.0955713	0.124587	0.562951	0.0428843	0.148695	0.38408	0.142538	0.0322439	0.174202	0.359033	5.38e-07	9.97e-06	0.188425	0.028167	0.107948	0.0845787	0.905411	1
AKAP1	ENSMMUG00000012644	-0.0198389	0.978223	1	-0.0608599	0.79111	1	0.0165894	0.977	1	-0.074797	0.284267	0.970885	-0.000455	0.853942	1	0.0170393	0.798615	0.894386	-0.0592474	0.0285881	0.153876	-0.00207197	0.996433	1	0.0209698	0.413528	0.655341	-0.0326034	0.536988	1	-0.0448052	0.576044	1	0.0142817	0.764875	0.980086	-0.0662168	0.0705384	0.287705	-0.0712062	0.0309218	0.124541	-0.0289689	0.47305	0.76315	-0.019914	0.997845	1
AKAP10	ENSMMUG00000030279	-0.0394345	0.56326	1	-0.05045	0.355234	1	0.0148424	0.898498	1	-0.0178544	0.716393	1	-0.0367992	0.466677	0.98871	-0.0013885	0.544817	0.716693	-0.00805313	0.557432	0.878671	-0.00109819	0.997188	1	0.0198408	0.0101349	0.0360741	-0.0146805	0.812886	1	0.00224137	0.866703	1	0.00436523	0.813301	0.994652	-0.0024266	0.961927	0.994767	-0.00767124	0.90191	0.988645	-0.00819385	0.863499	0.980828		0.704491	1
AKAP11	ENSMMUG00000023083	0.190066	0.652451	1	0.426408	0.37953	1	0.0169994	0.960477	1	-0.0316696	0.492611	1	-0.00258908	0.91841	1	-0.125289	0.00308121	0.015192	-0.0691593	0.0534924	0.236258	-0.0399586	0.6095	0.95318	-0.0132033	0.628718	0.847811	-0.00492356	0.762376	1	-0.0396803	0.658916	1	-0.0370178	0.265657	0.566181	-0.040723	0.703729	0.908181	-0.0570205	0.331333	0.631887	0.0190364	0.732798	0.936163	-0.0666306	0.805339	1
AKAP12	ENSMMUG00000023265																			-0.0137268	0.393577	0.755821	0.043937	0.115455	0.409131	0.0477784	1.79e-05	0.000122651	-0.00190717	0.978195	1
AKAP17A	ENSMMUG00000000885	0.043927	0.965296	1	0.117649	0.530404	1	-0.0272695	0.822332	1	0.00424418	0.739272	1	-0.0605964	0.373656	0.925927	-0.0219109	0.390527	0.578981	-0.146773	0.000255265	0.00354394	-0.233565	6.85e-09	2.29e-07	-0.0937321	1.56e-06	1.29e-05	-0.0945613	0.116818	0.610256	-0.133621	0.0139831	0.136463	-0.045726	0.0454475	0.157498	-0.0797891	0.163443	0.462337	-0.208215	6.26e-06	9.34e-05	-0.123549	0.000267583	0.0022369	-0.175363	0.691567	1
AKAP5	ENSMMUG00000042066	0.180156	0.236434	1	-0.0747971	0.411769	1	0.183778	0.0060729	0.168794	0.0070736	0.903101	1	-0.00487832	0.973299	1	0.0190973	0.178803	0.341506	-0.0241489	0.421227	0.782321	0.00765775	0.806579	1	0.0333664	0.0387605	0.109323	-0.0188792	0.752445	1	0.0187045	0.776883	1	0.0345409	0.0300733	0.114593											0.842057	1
AKAP7	ENSMMUG00000000577	-0.0258798	0.49941	1	-0.015415	0.788792	1	-0.00583721	0.956906	1	-0.0123169	0.93647	1	0.0322579	0.423363	0.959783	0.0059035	0.940916	0.967402	0.00666613	0.829332	0.995335	0.0297696	0.20623	0.581462	0.0195446	0.0710008	0.17839	-0.00220808	0.941129	1	0.0217235	0.663302	1	0.0433198	0.000599931	0.00435642	-0.0178036	0.639081	0.878089	-0.0424648	0.0713222	0.22878	-0.00283214	0.938155	0.996743		0.347129	1
AKAP8L	ENSMMUG00000017984	-0.373528	0.25544	1	-0.145196	0.604933	1	-0.167218	0.465068	1	-0.0225894	0.873123	1	0.101304	0.36802	0.921574	0.0816937	0.0386971	0.111555	-0.0517614	0.463532	0.816325	-0.130294	0.122681	0.42474	0.0757402	0.0584388	0.15297	-0.114693	0.279055	0.898592	-0.00901312	0.994607	1	0.10665	0.0468058	0.161101	-0.178591	0.0902661	0.335323	-0.169422	0.141633	0.366898	-0.110143	0.440706	0.734111	0.688495	0.170017	1
AKIP1	ENSMMUG00000001994	-0.0816785	0.550359	1	-0.0529161	0.856777	1	0.026868	0.905578	1	-0.0515642	0.351817	1	0.02482	0.365022	0.921011	-0.00916121	0.904504	0.950487	-0.022855	0.342317	0.704724	0.0658132	0.08346	0.330735	0.000401842	0.872174	0.979256	0.0149925	0.849683	1	0.000957893	0.93289	1	0.0193862	0.51732	0.83147	0.017251	0.0755018	0.3007	-0.00369501	0.93113	0.993886	0.0507356	0.258903	0.534186	0.0854653	0.658548	1
AKIRIN1	ENSMMUG00000009373	-0.00693948	0.477045	1																0.00464088	0.788602	0.988481	-0.000703987	0.995118	1				-0.010822	0.623917	1	-0.0226146	0.412545	0.972663				-5.41e-05	0.912714	0.983281	-0.00488489	0.913999	0.991177	-0.00840882	0.507584	0.790979		0.518722	1
AKIRIN2	ENSMMUG00000002824										-0.039112	0.020235	0.341263	-0.0441676	0.00999078	0.133754	-0.00697391	0.56827	0.734019	-0.0239561	0.0348436	0.177538	-0.0145576	0.196652	0.565023				0.00561121	0.753379	1	0.00720961	0.88912	1				-0.0148341	0.575935	0.84605	-0.0123622	0.769639	0.947973	-0.0318566	0.0867684	0.250915		0.456891	1
AKNA	ENSMMUG00000008018	0.0507436	0.981866	1	0.474035	0.409779	1	-0.273798	0.239057	0.983525	-0.11508	0.727886	1	0.0973498	0.140779	0.640516	-0.285708	1.82e-05	0.000186182	-0.0354459	0.799785	0.990298	-0.0976322	0.488534	0.875886	-0.137573	0.000178291	0.00101659	-0.126572	0.061915	0.441005	-0.0171155	0.677304	1	0.000469384	0.254768	0.549292	-0.268042	0.000248996	0.00428515	-0.341712	3.45e-05	0.000433877	-0.341829	6.09e-06	7.41e-05	-0.374945	0.393258	1
AKR1A1	ENSMMUG00000023431	0.285465	0.521486	1	-0.206161	0.635575	1	-0.0692679	0.693145	1	0.0429897	0.164358	0.826273	-0.176138	0.128657	0.620217	0.163874	1.59e-05	0.000164085	0.0817033	0.242677	0.588484	-0.0279387	0.850907	1	-0.0252848	0.376204	0.6172	0.0401422	0.755332	1	0.0750041	0.537276	1	0.0743714	0.170777	0.420631	-0.127105	0.0889709	0.332351	-0.375697	0.000215841	0.00213435	-0.0942629	0.353335	0.646947	0.750658	0.111467	1
AKR1B1	ENSMMUG00000000917	-0.0350652	0.775372	1	0.226108	0.425718	1	-0.0427957	0.809871	1	-0.0411769	0.158961	0.817233	0.0282432	0.794881	1	0.0306672	0.0865566	0.202189	-0.0250747	0.627023	0.920877	-0.00798915	0.93958	1	-0.00176881	0.942246	0.995652	-0.0529791	0.650163	1	-0.0966886	0.395678	0.959297	-0.0383025	0.503464	0.820186	-0.0838817	0.463046	0.768066	0.0166042	0.572459	0.839274	0.0558058	0.185386	0.432434	-0.580907	0.0193142	0.987587
AKT1	ENSMMUG00000001044	0.214046	0.524585	1	-0.122787	0.820666	1	-0.113014	0.332742	1	-0.054066	0.688892	1	-0.0593822	0.51265	1	-0.066783	0.0371285	0.107993	-0.0445295	0.22831	0.568114	-0.0995962	0.00780103	0.058439	-0.0463995	0.0127708	0.0438374	0.123875	0.00156848	0.0398701	-0.000437864	0.882365	1	-0.0219427	0.6413	0.922472	-0.102494	0.108754	0.372516	-0.0457323	0.469155	0.76413	-0.120042	0.0629673	0.197973	-0.0450701	0.704891	1
AKT2	ENSMMUG00000003621		0.45517	1	-0.0127268	0.971459	1	0.0110428	0.83036	1										-0.00452052	0.851743	1	-0.00074381	0.966751	1	-0.0021848	0.824124	0.965306	-0.0271606	0.195216	0.775297	-0.00734342	0.56487	1	-0.00474965	0.462073	0.781528				-0.00631354	0.683275	0.904715	-0.00450905	0.783348	0.955322		0.640853	1
AKT3	ENSMMUG00000019995	-0.132091	0.190983	1	-0.164641	0.0637723	1	-0.103464	0.200123	0.924133	0.02988	0.70542	1	-0.0688222	0.287192	0.848638	-0.0736242	0.0178298	0.0618208	-0.0104666	0.922479	1	-0.0781717	0.189354	0.552174	-0.0117729	0.510601	0.747408	-0.0933466	0.275448	0.892256	-0.0539985	0.697358	1	-0.0272308	0.575104	0.877341	-0.11729	0.0117938	0.0873996	-0.234183	3.99e-08	9.1e-07	-0.200919	1.24e-07	1.98e-06	0.183589	0.569713	1
AKTIP	ENSMMUG00000008657	0.0525301	0.327746	1				0.0377989	0.35459	1	-0.0130731	0.855393	1	-0.00762141	0.953376	1	0.0237242	0.0110675	0.0425943	-0.0166217	0.344578	0.707775	0.0109355	0.818626	1	-0.0101849	0.53437	0.766626	-0.026221	0.361967	0.975058	-0.0199975	0.54004	1				0.0114195	0.796403	0.943252	-0.000974829	0.7201	0.926161	0.027174	0.557281	0.823665
ALAS1	ENSMMUG00000005596		0.464748	1	-0.00759134	1	1	0.0472855	0.238944	0.983525	0.0185497	0.782302	1	0.0134	0.888596	1	0.0380126	0.00681006	0.0290141	-0.00589592	0.608398	0.910091	-0.026096	0.19376	0.559514	0.00407044	0.814827	0.962425	-0.0312305	0.386041	0.99962	-0.028961	0.597862	1	0.009101	0.80132	0.990101	0.0398713	0.703598	0.908181	0.161643	0.00490159	0.0291761	0.269446	1.25e-08	2.28e-07		0.820524	1
ALCAM	ENSMMUG00000009107	0.0011831	1	1				0.0078277	0.959511	1	0.0444924	0.247576	0.936596	0.00225105	0.84977	1	0.0944123	1.89e-09	4.32e-08	-0.0453291	0.289621	0.646458	0.00462457	0.947868	1	-0.0563623	0.00727146	0.0269022	-0.0641293	0.58058	1	-0.185116	0.0167015	0.155573	-0.191179	4.69e-07	6.64e-06	-0.0215029	0.516581	0.811131	-0.201648	0.00254313	0.017005	-0.206501	0.00266688	0.0159178	-0.0435609	0.0692823	1
ALDH16A1	ENSMMUG00000022117		0.278304	1	-0.015195	0.874774	1	0.00247186	0.992132	1	0.0499011	0.000125711	0.00865876	0.00232082	0.984602	1	0.00461556	0.641661	0.790028	0.00956727	0.387946	0.750167	0.0041992	0.897743	1	0.00136585	0.870262	0.978357	0.0204464	0.171937	0.73466	0.0145792	0.51773	1	0.00587362	0.634782	0.920227	0.0145455	0.161213	0.459188	0.0226062	0.204733	0.46956	-0.00405875	0.946703	0.997354		0.724793	1
ALDH18A1	ENSMMUG00000003102	-0.0236503	0.734674	1	-0.0299271	0.913465	1	0.00637077	0.988844	1	0.0449649	0.349143	1	0.0375805	0.294543	0.858756	0.0117192	0.637042	0.7864	-0.0184547	0.4724	0.822947	-0.0334015	0.305194	0.715616	-0.0304303	0.0151059	0.0504685	-0.00210966	0.957803	1	-0.021674	0.718897	1	-0.0642099	0.000663887	0.00476706	-0.00610173	0.91142	0.983174	0.0344339	0.128305	0.345155	0.0409761	0.190214	0.439749
ALDH2	ENSMMUG00000008336	-0.0586354	0.547075	1	-0.057853	0.852431	1	-0.0486921	0.766188	1	-0.0182244	0.647067	1	-0.0697635	0.348055	0.909327	-0.0706952	0.0186469	0.0640344	0.0478571	0.0848149	0.314307	-0.0856927	0.0270218	0.147873	-0.0130894	0.597175	0.824045	-0.23633	0.0112339	0.164805	-0.501824	2.57e-06	9.83e-05	-0.575212	9.71e-20	4.38e-18	-0.41049	0.000292603	0.00493751	0.302447	0.00629655	0.0353816	-0.186905	0.00416315	0.0229925	-0.45198	0.167394	1
ALDH3A2	ENSMMUG00000014130	0.0151284	0.93063	1	0.113916	0.769874	1	-0.0226019	0.641422	1	0.0245931	0.889475	1	0.050154	0.51604	1	0.0145194	0.217236	0.391681	-0.0349241	0.271662	0.625372	0.0216849	0.575715	0.935033	-0.005339	0.887331	0.984191	0.0308937	0.420707	1	-0.0671025	0.205122	0.728939	-0.031076	0.301273	0.611381	0.0951463	0.586774	0.851701	-0.00153595	0.584059	0.846996	-0.135072	0.0800066	0.2361	0.0584068	0.696284	1
ALDH5A1	ENSMMUG00000019368	0.0707078	0.549275	1	-0.00917694	1	1	0.00943351	0.812436	1	-0.0167265	0.297463	0.979845	-0.0109934	0.545866	1	-0.00737669	0.798829	0.894386	-0.0217983	0.0909218	0.328613	0.00144376	0.970265	1	0.000895657	0.990141	0.999193																0.0114089	0.294586	0.581644
ALDH6A1	ENSMMUG00000012684		0.18409	1		0.450297	1	-0.0676084	0.0167426	0.308284	0.0122401	0.646848	1	-0.0319911	0.389727	0.938674	-0.0177108	0.185485	0.350738	-0.00569996	0.92938	1	-0.00423849	0.925998	1	-0.0167292	0.1494	0.318397	0.0263502	0.303519	0.92369	0.00977335	0.873847	1	0.0123398	0.300332	0.611021	-0.0753221	0.0196802	0.125451	-0.0380457	0.245899	0.528339	-0.0244379	0.540938	0.813168	0.0294492	0.432107	1
ALDH9A1	ENSMMUG00000015946	0.0160618	0.927529	1	0.175567	0.18555	1	-0.000686065	0.926284	1	0.0656261	0.172314	0.845648	0.0509198	0.052875	0.3854	0.00818052	0.799691	0.894437	0.0165308	0.551051	0.874943	0.041076	0.0302707	0.161432	0.00891506	0.43286	0.675326	0.00395348	0.893569	1	0.00690638	0.962457	1	0.0143544	0.0655651	0.21092	0.0260972	0.807043	0.948261	0.0695936	0.109324	0.309249	0.00637944	0.937738	0.996743	-0.0649136	0.586588	1
ALDOC	ENSMMUG00000020322	0.105686	0.337921	1	0.0227054	0.610987	1							0.00509308	0.929257	1				-0.0147485	0.248553	0.597201	-0.0150747	0.401579	0.809316	-0.00555844	0.493395	0.732914																				0.640853	1
ALG1	ENSMMUG00000007494	-0.0544494	0.430346	1	0.205289	0.334689	1	-0.014255	0.968467	1	0.0265104	0.707813	1	-0.000919104	0.768868	1	0.0258983	0.278227	0.464371	-0.0262678	0.226414	0.566114	-0.0117041	0.83004	1	0.0108806	0.563555	0.794956	-0.0157014	0.797103	1	-0.0578161	0.0783332	0.430455	0.0150151	0.565262	0.8702	-0.0343202	0.134315	0.415867	-0.0409312	0.165117	0.408018	-0.0173162	0.770995	0.951254		0.185452	1
ALG11	ENSMMUG00000047340	0.00685512	1	1	-0.00705857	0.959605	1	-0.00132632	0.966593	1	0.000298322	0.935022	1	0.0103717	0.742658	1	0.000928576	0.874442	0.935856	0.00207238	0.98731	1	0.0355219	0.046922	0.222932	0.00269291	0.876904	0.980873	-0.0216546	0.605233	1	-0.0524481	0.151882	0.62136	0.0192342	0.104479	0.29839	-0.0453251	0.368918	0.697205	-0.0435323	0.0902119	0.270967	-0.0345937	0.198571	0.449853		0.460923	1
ALG12	ENSMMUG00000011273	0.00274016	1	1		0.567722	1	-0.00529272	0.993257	1	-0.00287493	0.809977	1	-0.00157922	0.967034	1	-0.00594417	0.897794	0.947493	-0.0279367	0.196397	0.520833	-0.0251439	0.406363	0.813671	-0.0134705	0.246928	0.46205	-0.0207919	0.520397	1	-0.00488016	0.947619	1	0.000950295	0.8449	1	-0.0676565	0.0961365	0.347948	0.00735135	0.935114	0.994214	-0.0379746	0.224921	0.487897		0.379647	1
ALG13	ENSMMUG00000010421	-0.0154887	0.820943	1	0.131022	0.310224	1	-0.0058457	0.987998	1	0.0424596	0.603401	1	-0.0229015	0.840112	1	-0.00971949	0.889311	0.944771	0.0171058	0.373153	0.739351	0.0714439	0.0376277	0.190751	0.0276765	0.115899	0.262325	0.00346499	0.98677	1	0.00805649	0.98392	1	-0.018628	0.65402	0.929611	0.0519219	0.146588	0.43304	0.009048	0.829188	0.970304	0.00736684	0.911605	0.99073	-0.103539	0.650522	1
ALG2	ENSMMUG00000010662		0.388268	1	0.0278939	0.730658	1	0.0255094	0.794549	1	-0.0461424	0.37493	1	-0.00625539	0.9411	1	-0.00357479	0.755096	0.866695	0.000597492	0.9943	1	0.00449543	0.983243	1	-0.0102663	0.385651	0.626332	-0.000216201	0.999586	1	-0.031005	0.417385	0.972663	0.0127611	0.581823	0.881323	-0.0150099	0.666438	0.894776	-0.0240909	0.69355	0.91135	0.029858	0.572973	0.835922	0.0718464	0.822657	1
ALG3	ENSMMUG00000018951	-0.0056698	0.850479	1		0.577047	1	0.0277202	0.665053	1	-0.00261548	0.960038	1	-0.0123542	0.855142	1	0.00754064	0.589079	0.75148	0.00714192	0.665098	0.940581	0.0127769	0.398185	0.804943	-0.00464109	0.818828	0.963679	-0.00262718	0.944707	1	-0.014644	0.411745	0.972663				-0.0135031	0.376488	0.704198	-0.0119312	0.61323	0.867445	-0.0166976	0.359859	0.652815		0.184833	1
ALG5	ENSMMUG00000003585	-0.0467342	0.705159	1	-0.0541023	0.723237	1	-0.0564885	0.493994	1	0.0890263	0.219799	0.9094	0.0570068	0.272275	0.831457	-0.073903	0.00067684	0.00428665	0.00933746	0.830183	0.995335	0.0187634	0.803844	1	-0.0198545	0.424588	0.667089	-0.0372482	0.298787	0.916522	0.0266142	0.612269	1	0.00198655	0.992649	1	-0.174933	0.0225416	0.137338	-0.132125	0.0233765	0.100554	-0.124603	0.0177457	0.0748099	0.0517866	0.822077	1
ALG6	ENSMMUG00000020046	0.00360628	1	1	0.00315183	0.889313	1	-0.00574634	0.978043	1	0.0425519	0.426225	1	0.041025	0.347072	0.907747	0.0114665	0.671931	0.810454	0.00147514	0.929039	1	0.0129488	0.614753	0.955948	-0.0214269	0.114406	0.259644	-0.0294748	0.394754	1	-0.0515597	0.144447	0.605993	-0.0265058	0.14541	0.377292	0.0197956	0.437534	0.750334	0.000222811	0.843815	0.974673	-0.0213496	0.425993	0.720092
ALG8	ENSMMUG00000017472	-0.00452783	0.828077	1	0.000170103	0.895361	1	-0.0277476	0.110046	0.748791	0.0187798	0.505329	1	-0.00107032	1	1	-0.0103856	0.541367	0.714104	0.00591283	0.812708	0.991319	0.00679088	0.891686	1	0.00109818	0.891662	0.985593	0.0313838	0.0337491	0.313068	0.0187292	0.395578	0.959297	0.00723556	0.755983	0.976656	-0.0329524	0.438633	0.750812	-0.0154587	0.566388	0.836074	0.000179874	0.918281	0.992456		0.854683	1
ALKBH1	ENSMMUG00000023626										-0.00490972	0.784061	1	0.026729	0.260326	0.816701	0.0107199	0.457803	0.644931	0.0205061	0.172157	0.485271	0.00619651	0.894832	1	-0.00100584	0.988532	0.999193				0.0210931	0.44374	0.985664	0.00146911	0.985942	1				-0.0144793	0.509755	0.792881	0.0301442	0.149769	0.373638		0.847657	1
ALKBH2	ENSMMUG00000039553	0.0786858	0.305097	1	0.0831838	0.494886	1	0.0316897	0.741663	1	-0.0343375	0.340553	1	0.00631575	0.974924	1	-0.00973529	0.374957	0.564236	0.00992217	0.800707	0.990298	0.0115252	0.781025	1	0.0070964	0.689802	0.889596	-0.025816	0.655942	1	-0.0182982	0.746868	1	0.00291683	0.986483	1	0.0070107	0.929187	0.9881	0.00358927	0.995045	0.999559	0.0437045	0.0698452	0.213417		0.423279	1
ALKBH4	ENSMMUG00000043189	0.0218188	0.799598	1				-0.0117476	0.855363	1	-0.00455277	0.927906	1				0.0127262	0.348387	0.53766	-0.00437608	0.919619	1	0.00577505	0.840558	1	0.00254643	0.957384	0.996167	0.0042031	0.964423	1	-0.0284964	0.18311	0.687339	-0.00554379	0.764457	0.980086	-0.0101631	0.509421	0.805044	0.00495393	0.869775	0.980691	0.0131094	0.66536	0.89791
ALKBH5	ENSMMUG00000018352	0.0957732	0.525979	1	-0.0192567	0.946091	1	-0.0828851	0.525958	1	0.0905503	0.564163	1	-0.0170741	0.84598	1	-0.118628	0.00032808	0.0023238	-0.0180463	0.754887	0.978724	0.000804902	0.775695	1	-0.0490102	0.0680193	0.172295	-0.0772153	0.434255	1	-0.0452464	0.286404	0.847516	-0.0953802	0.0159105	0.069193	-0.0704138	0.330274	0.66327	-0.0884984	0.221188	0.493997	-0.0827817	0.158694	0.389337	-0.0974713	0.457479	1
ALKBH7	ENSMMUG00000000054	-0.0624529	0.523806	1	-0.00295504	1	1	0.0158952	0.936961	1	-0.111596	0.0425582	0.482601	-0.161929	0.00493342	0.0825975	-0.109219	3.45e-07	4.95e-06	-0.0389312	0.240642	0.586935	-0.03571	0.552683	0.92101	-0.0765026	2.6e-05	0.000173378	0.0188606	0.787315	1	-0.020715	0.876636	1	-0.0490488	0.132353	0.352677	-0.0630055	0.476184	0.779131	-0.0252487	0.785763	0.953749	-0.0459913	0.340361	0.634431	0.0205673	0.996561	1
ALKBH8	ENSMMUG00000005437	-0.00465455	0.955055	1	0.0278435	0.791275	1	0.0555278	0.421105	1	-0.0588401	0.143724	0.800035	-0.0114466	0.94341	1	-0.0738485	0.000473943	0.00317821	-0.0205372	0.157974	0.460849	0.0166304	0.685828	0.986029	-0.00956437	0.582592	0.811329	-0.0350537	0.319955	0.938552	-0.000992558	0.766758	1	-0.00650606	0.449276	0.768699	0.00879945	0.813331	0.949211	0.0116384	0.637563	0.880552	-0.00399372	0.936442	0.996376		0.808608	1
ALMS1	ENSMMUG00000002819	0.0629466	0.921245	1	-0.0233516	1	1	-0.0394643	0.622014	1	-0.109614	0.0558728	0.546131	-0.10875	0.0409037	0.330158	-0.0378881	0.161668	0.317855	-0.0484188	0.0188463	0.114745	-0.0411557	0.223475	0.60756	0.00517283	0.854846	0.975096	-0.0431323	0.360002	0.974223	-0.00768442	0.954173	1	0.00726657	0.832861	0.99723	-0.0663179	0.0553378	0.247217	-0.0327849	0.325151	0.624811	-0.119454	0.000123548	0.00112897		0.860932	1
ALOX5AP	ENSMMUG00000005572							0.0491399	0.0704436	0.61449	-0.0109905	0.800516	1	-0.0113302	0.732498	1	-0.00410495	0.850445	0.923413	0.00825037	0.517733	0.852176							-0.00165299	0.991691	1	-0.0175228	0.817093	1	-0.0428786	0.000411357	0.00310491	0.19569	0.0105424	0.0812139	0.208181	1.96e-10	6.54e-09	0.0133837	0.738059	0.938596		0.913108	1
ALPK1	ENSMMUG00000014073	-0.0767227	0.523762	1	0.0716743	0.836944	1	0.0501355	0.635082	1	0.0683801	0.437596	1	0.124905	0.0265572	0.256947	0.103012	0.000144737	0.00114271	0.0415922	0.417425	0.779158	0.117627	0.00479809	0.0401873	0.15404	3.1e-15	6.8e-14	0.0172159	0.87488	1	0.0751879	0.0797481	0.434047	0.137809	1.05e-10	2.38e-09	0.244294	0.000346872	0.00559879	0.0452766	0.708686	0.921024	0.345517	5.88e-07	8.48e-06		0.265656	1
ALYREF	ENSMMUG00000012884	0.0780661	0.648918	1	-0.0488419	0.82669	1	-0.00399466	0.830554	1	-0.0734391	0.216451	0.903823	-0.00686447	0.980827	1	0.0484654	0.0541035	0.142483	0.00591484	0.751406	0.977755	-0.0343767	0.359645	0.769811	-0.0108769	0.673829	0.877849	0.00440132	0.986137	1	-0.00995007	0.897717	1	0.0147914	0.401508	0.725543	0.0239989	0.566978	0.841148	0.0638699	0.229782	0.506097	0.000460276	0.830844	0.970733	0.0230228	0.931665	1
AMBRA1	ENSMMUG00000011526	0.217789	0.30037	1	0.0247106	0.833873	1	-0.0886787	0.41282	1	0.0197308	0.932195	1	0.0273541	0.843265	1	0.00271549	0.643631	0.791675	0.030747	0.461442	0.814818	-0.00415658	0.949881	1	0.00893569	0.828272	0.967584	-0.111343	0.0540176	0.408596	-0.0980127	0.107317	0.520643	0.00910299	0.906338	1	-0.00109667	0.634923	0.874997	0.0307102	0.419898	0.720777	0.0224126	0.756409	0.945949		0.410134	1
AMD1	ENSMMUG00000000535	-0.100013	0.493862	1	-0.0353773	0.971577	1	-0.19867	0.0428807	0.500732	0.0831935	0.714985	1	0.0313928	0.914637	1	-0.0687232	0.0755874	0.183888	0.0985656	0.134805	0.417406	0.0498665	0.277195	0.683171	-0.0292572	0.290022	0.517052	0.0350238	0.334667	0.949702	-0.0369025	0.860884	1	-0.0617046	0.164278	0.409394	-0.0969763	0.30443	0.634751	-0.110899	0.212264	0.481062	-0.0318878	0.845149	0.975749	0.318598	0.571135	1
AMFR	ENSMMUG00000019902	-0.0674848	0.93486	1	0.0707361	0.944441	1	-0.108428	0.508531	1	-0.109046	0.24727	0.936596	-0.0512935	0.364375	0.920988	-0.105558	0.0090891	0.0365703	-0.0217604	0.424958	0.784546	0.0233061	0.742714	1	-0.0372283	0.160336	0.335784	0.0366607	0.685243	1	-0.255021	0.000376466	0.00795082	-0.241446	5.88e-10	1.22e-08	-0.0746051	0.181146	0.489334	-0.202129	0.0018243	0.0130569	-0.324279	3.21e-08	5.62e-07	-0.25695	0.43493	1
AMIGO1	ENSMMUG00000005817																			-0.028017	0.0512524	0.230002	-0.0249221	0.177642	0.529865	-0.00995295	0.284543	0.511245
AMMECR1L	ENSMMUG00000049232	-0.079118	0.112261	1	0.0289425	0.912597	1	-0.0223366	0.822116	1	0.0231078	0.881839	1	-0.00601814	0.669385	1	-0.000718587	0.549945	0.720868	-0.0836973	0.00378641	0.033406	-0.0984149	0.00722784	0.0547694	-0.0353555	0.084921	0.206245	-0.00455019	0.92175	1	-0.0198339	0.797028	1	0.0206498	0.277817	0.582797	-0.194035	0.00426002	0.0416701	-0.142817	0.0159192	0.0744308	-0.0225046	0.83329	0.970945	0.132498	0.633694	1
AMPD2	ENSMMUG00000005820	0.0868496	0.824118	1	0.0570037	0.935693	1	-0.0633659	0.58794	1	-0.00994297	0.984919	1	-0.016097	0.765036	1	-0.0264903	0.15539	0.308485	-0.0181385	0.392312	0.754191	-0.0626406	0.0801356	0.321298	-0.0346008	0.0970837	0.229532	-0.0150452	0.684153	1	-0.00647618	0.899043	1	-0.0366737	0.136167	0.359056	-0.179054	0.00258051	0.0283747	-0.0841674	0.239029	0.519285	-0.140411	0.00184268	0.0116899		0.663299	1
AMT	ENSMMUG00000005452	-0.187939	0.174698	1	-0.189456	0.25041	1	-0.106128	0.0705544	0.614723	-0.0796578	0.0598135	0.565887	-0.0203241	0.787708	1	-0.00873347	0.895708	0.946755	-0.0471046	0.0960851	0.341563	-0.00562404	0.95513	1	0.0185802	0.518497	0.754629	-0.069801	0.156708	0.708477	-0.0424598	0.580801	1	-0.0216422	0.458553	0.777859	-0.0179956	0.511816	0.806247	-0.0751788	0.00214007	0.0149198	-0.0503832	0.032201	0.119925		0.204182	1
AMY2B	ENSMMUG00000031908	-0.0187411	0.823123	1	-0.0221912	1	1	0.0139548	0.35138	1	-0.00758206	0.968213	1	-0.0394283	0.722741	1	-0.0799269	0.00344792	0.0166189	-0.0523687	0.0413328	0.199149	-0.0127656	0.818617	1	-0.0375579	0.0675786	0.171483	-0.0759262	0.0504455	0.394409	-0.027295	0.315413	0.878017	-0.0544469	0.00159927	0.0102008	-0.0171709	0.573418	0.843829	-0.0213858	0.306369	0.60272	-0.0487225	0.0679007	0.20919		0.380636	1
AMZ2	ENSMMUG00000048903	-0.0296984	0.961197	1	-0.02023	0.985301	1	0.157109	0.146292	0.83677	0.183286	0.00637181	0.167715	0.0952821	0.271272	0.830151	0.0428601	0.367788	0.557013	0.00720762	0.875216	1	0.0195436	0.782153	1	0.0272848	0.17888	0.364558	0.0360069	0.519735	1	-0.00302767	0.884995	1	-0.000811172	0.998008	1	0.0230336	0.431645	0.745812	0.0384473	0.451502	0.748847	0.0778953	0.0872197	0.251859	0.0817599	0.642598	1
ANAPC1	ENSMMUG00000012115	0.00282682	1	1	-0.0254135	0.810634	1	0.0260604	0.810997	1	-0.0159813	0.892831	1	0.00634462	0.896452	1	-0.00219009	0.975341	0.987479	-0.020338	0.339131	0.700749	-0.038619	0.134838	0.447784	0.00238081	0.967587	0.997514	-0.0146262	0.578246	1	-0.0268452	0.298019	0.859284	0.00169357	0.954833	1	-0.00413657	0.773507	0.935649	-0.0660698	0.000318109	0.00298756	0.0130065	0.520989	0.798378		0.336394	1
ANAPC10	ENSMMUG00000004432	0.0543345	0.562717	1	0.0140369	0.87798	1	-0.0391302	0.184941	0.904292	0.0137877	0.638462	1	0.0225931	0.585707	1	0.00543175	0.727142	0.849537	-0.0017782	0.932425	1	-0.00322192	0.971043	1	0.00984262	0.657776	0.867996	-0.0355957	0.196264	0.775319	0.00865488	0.915166	1	0.000762762	1	1	0.005715	0.928359	0.988053	-0.00114674	0.787873	0.954792	-0.0237455	0.559234	0.825852		0.842379	1
ANAPC11	ENSMMUG00000012887	-0.0147329	0.963369	1	0.484914	0.0580057	1	-0.0306122	0.944792	1	-0.0484405	0.622218	1	-0.0236454	0.589943	1	0.0301085	0.220911	0.396362	-0.043093	0.309143	0.669455	0.0307171	0.215242	0.595477	0.0198727	0.38724	0.627769	-0.0415095	0.54071	1	-0.0051938	0.980895	1	0.0240476	0.659969	0.931669	-0.0665384	0.353125	0.682777	-0.161625	0.0756557	0.239201	-0.0808678	0.32808	0.621598	0.196052	0.510914	1
ANAPC13	ENSMMUG00000012750	0.198456	0.219319	1	0.181252	0.369251	1	-0.0110221	0.981812	1	-0.0188044	0.902313	1	-0.0474436	0.545138	1	0.00957013	0.852511	0.924249	0.0298001	0.527493	0.859162	0.0549471	0.212649	0.591019	0.0275153	0.275283	0.498881	0.0436216	0.313563	0.935395	-0.00293125	0.990939	1	0.0325337	0.355239	0.67701	0.0571196	0.489401	0.789114	0.0639254	0.115997	0.322014	0.0520482	0.598208	0.852969	0.103767	0.727671	1
ANAPC15	ENSMMUG00000016270	-0.00317527	0.889358	1	-0.0149462	1	1	-0.061172	0.0946048	0.69819	0.04254	0.471272	1	0.00646428	0.930535	1	-0.0217543	0.398943	0.587062	-0.00453963	0.9408	1	0.00482346	0.977411	1	-0.0216402	0.232994	0.442244	-0.0135724	0.71074	1	-0.0213089	0.59223	1	-0.0148782	0.573178	0.876859	-0.0194069	0.786172	0.940339	-0.0465712	0.376517	0.677227	0.0160711	0.925976	0.994585	-0.00483863	0.901795	1
ANAPC16	ENSMMUG00000015600													0.0114455	0.458114	0.983631				-0.00942632	0.667272	0.94112										-0.00276383	0.975751	1				0.00485257	0.640916	0.878288	-0.00503213	0.928295	0.993886	-0.00210565	0.968644	0.997401		0.982533	1
ANAPC2	ENSMMUG00000001669	-0.0284533	0.534815	1	0.0118618	0.89487	1	0.0206123	0.820635	1	-0.0442347	0.601876	1	-0.0639675	0.342881	0.904984	-0.040255	0.103969	0.230552	-0.00887868	0.751533	0.977755	-0.0346221	0.433162	0.833496	-0.0139059	0.346035	0.584344	-0.0137257	0.894187	1	0.00848599	0.88625	1	0.0195013	0.28452	0.592296	-0.000177285	0.994224	0.998796	-0.0317647	0.648285	0.887442	0.0162978	0.791987	0.957247		0.283926	1
ANAPC4	ENSMMUG00000004458	0.124745	0.801624	1	0.0393663	0.798219	1	0.0403299	0.84208	1	0.0465954	0.83032	1	-0.00343184	0.995543	1	-0.0563113	0.258268	0.440938	-0.0111992	0.779144	0.985914	-0.0639389	0.309414	0.719907	0.00311982	0.662172	0.870864	0.00625621	0.975939	1	0.0139964	0.826186	1	-0.0158044	0.790721	0.989183	-0.0854303	0.281386	0.613274	-0.191596	0.00213516	0.0148976	-0.11006	0.126438	0.332859	0.243426	0.218514	1
ANAPC5	ENSMMUG00000019090	0.138803	0.86353	1	0.317644	0.619052	1	0.0896841	0.765137	1	0.0284321	0.747729	1	-0.0384909	0.475918	0.991405	-0.0477966	0.00994156	0.0390602	-0.0320564	0.00727876	0.0557501	0.0745513	0.128102	0.434285	-0.0797737	0.0332749	0.0974152	-0.0029807	0.988281	1	0.0492982	0.522414	1	-0.00558215	0.752768	0.973977	0.0370394	0.789471	0.942185	0.00322413	0.904189	0.988984	-0.0189165	0.960423	0.997401	-0.115853	0.847549	1
ANGEL1	ENSMMUG00000018551	-0.0334491	0.786892	1	-0.0705875	0.439245	1	-0.104522	0.0926054	0.693107	-0.0434407	0.587742	1	0.0186488	0.837074	1	-0.0252332	0.538874	0.712342	-0.00319784	0.987685	1	0.0289636	0.49271	0.879675	-0.00612971	0.903778	0.98746	0.0112254	0.70565	1	0.0319631	0.584575	1	-0.0129349	0.779375	0.986586	-0.050225	0.117467	0.388203	-0.0570921	0.013844	0.0666032	-0.0125154	0.762901	0.948151	0.0206148	0.87624	1
ANGEL2	ENSMMUG00000011735	0.0436763	0.925472	1	-0.0334547	0.944295	1	-0.175197	0.0527166	0.546608	0.143638	0.0597344	0.565887	0.0398113	0.731103	1	-0.0684948	0.0330533	0.0988841	-0.0363465	0.322927	0.686207	0.0387328	0.491745	0.878386	-0.00179753	0.84778	0.97363	-0.00143629	0.961322	1	0.00949485	0.78023	1	0.00731931	0.404829	0.72894	-0.0149104	0.931437	0.988661	-0.0784166	0.139249	0.362797	-0.0478696	0.483378	0.771195		0.0778351	1
ANK3	ENSMMUG00000003589		0.553884	1		0.611658	1	0.0445952	0.927378	1	0.00364898	0.972179	1	-0.0198921	0.427718	0.962106	-0.0214372	0.0898023	0.207262	0.00224559	0.995442	1	-0.0301964	0.17007	0.515487	0.00391103	0.81996	0.963767	0.0266641	0.751856	1	-0.0186364	0.690033	1	-0.0136685	0.601571	0.897413
ANKFY1	ENSMMUG00000019184	0.0682567	0.292095	1				0.0395597	0.225868	0.966645	-0.0401758	0.131669	0.778412	0.0233188	0.172647	0.702823	0.0112975	0.294831	0.480049	0.00624383	0.812226	0.991319	0.0160878	0.39076	0.799321	0.00348988	0.816691	0.963679	-0.0174917	0.502313	1	-0.0373427	0.078431	0.430674	0.00671373	0.204035	0.476756	0.0118063	0.663961	0.893225	0.0373519	0.0654911	0.215935	-0.0114386	0.722367	0.931491		0.208127	1
ANKH	ENSMMUG00000021942	-0.0214474	1	1	-0.0419694	0.944345	1	-0.158588	0.0187624	0.32424	-0.0322034	0.579513	1	-0.00035939	0.866374	1	-0.119402	2.03e-08	3.78e-07	-0.0554769	0.193565	0.51615	-0.155032	0.000359221	0.00457185	-0.125968	2e-10	2.75e-09	-0.0346705	0.674607	1	0.00965729	0.936405	1	-0.0434981	0.0604309	0.197896	-0.0835669	0.0972526	0.350199	-0.0970733	0.000558763	0.00481667	-0.0906885	0.000645763	0.00483308		0.831495	1
ANKIB1	ENSMMUG00000005120	-0.220928	0.291885	1	-0.13816	0.678093	1	0.0364059	0.808339	1	-0.00961778	0.408623	1	0.151273	0.0533858	0.387955	0.038716	0.161852	0.318123	-0.0207118	0.761544	0.980728	0.0348608	0.625899	0.959429	0.0389941	0.078154	0.192764	0.0789082	0.139678	0.671235	0.0194109	0.395064	0.959297	0.036178	0.299586	0.609827	-0.145189	0.00327306	0.0340678	-0.0530885	0.300793	0.596524	0.0259936	0.737774	0.938458	0.287721	0.218549	1
ANKRA2	ENSMMUG00000023513	0.0312052	0.880186	1	0.00056829	0.951871	1	-0.0365226	0.791344	1	0.0122902	0.465134	1	0.00552396	0.955288	1	-0.0411266	0.100781	0.225543	0.0196605	0.600202	0.906231	0.0604299	0.0748021	0.307365	0.0300778	0.102378	0.239195	0.0199584	0.794801	1	0.00134603	0.999425	1	0.030555	0.238068	0.525412	-0.0152269	0.407806	0.729923	0.0132797	0.783613	0.953395	0.00922453	0.492555	0.778871
ANKRD10	ENSMMUG00000018929	-0.108796	0.771003	1	0.0591911	0.868741	1	-0.0366851	0.884745	1	0.136155	0.226432	0.916239	0.0895853	0.487129	1	-0.0242083	0.550735	0.721151	0.000708442	0.81337	0.991419	0.0415122	0.660288	0.974873	0.0249349	0.531098	0.764942	-0.0360199	0.895816	1	-0.00119636	0.542925	1	0.000714485	0.989548	1	-0.161212	0.199562	0.513767	-0.215122	0.0314837	0.12639	-0.24789	0.00226574	0.0139007	-0.324936	0.441068	1
ANKRD13A	ENSMMUG00000007678	0.304265	0.251751	1	0.252569	0.399077	1	-0.00851027	0.886035	1	0.114255	0.203185	0.890453	0.143881	0.0856118	0.505958	-0.00818372	0.155284	0.308437	0.0559497	0.202964	0.530441	0.0154848	0.925732	1	0.0143812	0.755163	0.92888	-0.0354459	0.204408	0.7908	-0.138739	0.24642	0.798038	-0.0905615	0.08437	0.253647	-0.101299	0.547939	0.829785	-0.10225	0.480978	0.77055	-0.219722	0.0122749	0.055646	-0.253944	0.298733	1
ANKRD13C	ENSMMUG00000013853		0.220989	1	-0.00383012	0.950165	1	0.00667256	0.952548	1	0.0243439	0.633563	1	0.017277	0.574847	1	-0.0124871	0.660315	0.802229	0.0373356	0.0882921	0.322589	0.031803	0.212007	0.589915	0.0167812	0.126705	0.281641	0.0296649	0.202191	0.78735	-0.0192168	0.883494	1	0.0114201	0.492218	0.80969	0.0210942	0.363318	0.691849	-0.0390797	0.089634	0.269858	-0.000514272	0.878218	0.984942		0.37465	1
ANKRD13D	ENSMMUG00000015928	-0.135358	0.261275	1	0.0447799	0.758669	1	0.294854	0.00425636	0.132501	-0.0287804	0.370184	1	-0.00554025	0.99529	1	0.0216205	0.177369	0.3394	-0.0170001	0.85155	1	-0.0306752	0.635729	0.96593	-0.0185369	0.393544	0.634957	-0.103476	0.127824	0.640918	-0.101358	0.141181	0.598963	-0.0865784	0.0102076	0.0481156	-0.347746	0.000109095	0.00219768	-0.223273	0.0118943	0.0588083	-0.262135	0.000299809	0.00248095	-0.363107	0.143522	1
ANKRD23	ENSMMUG00000007591	-0.000729099	1	1		0.566712	1	0.00798079	0.88859	1	0.0111475	0.804902	1	0.0411757	0.103812	0.555303	-0.0216945	0.291876	0.47689	-0.0192167	0.321343	0.684662	-0.0186785	0.248998	0.646269	0.0133493	0.361195	0.600421	0.011244	0.757354	1	-0.0288058	0.338012	0.900676	-0.0142273	0.564268	0.869806											0.873485	1
ANKRD27	ENSMMUG00000008041	0.0441077	0.873475	1	-0.0864476	0.618527	1	-0.0583762	0.522137	1	-0.04299	0.602094	1	-0.0291231	0.833939	1	-0.0416771	0.269481	0.453293	0.00620613	0.807644	0.991319	-0.0116337	0.909704	1	0.00585345	0.915745	0.990078	0.0350915	0.556354	1	-0.0604379	0.25113	0.803582	0.0168638	0.656467	0.929619	-0.0623652	0.147755	0.434843	0.000821682	0.971406	0.997732	0.0586713	0.143937	0.364665	0.177251	0.240316	1
ANKRD28	ENSMMUG00000021288		0.0178766	0.918839	-0.068262	0.412426	1	-0.0818823	0.170631	0.884529	-0.0151734	0.479349	1	-0.00377149	0.995414	1	-0.0127317	0.788891	0.888698	-0.020151	0.742169	0.973955	0.00110752	0.750954	1	-0.0243673	0.270087	0.49219	-0.0369173	0.638677	1	-0.0249737	0.837538	1	-0.0380586	0.097371	0.283698	0.101043	0.166882	0.467875	0.00557639	0.203896	0.468264	0.122967	0.00520205	0.027559	-0.0831274	0.0687292	1
ANKRD35	ENSMMUG00000016732	0.0585809	0.372214	1	0.00656733	0.881568	1													-0.0016262	0.986732	1																										0.462403	1
ANKRD37	ENSMMUG00000043333																			0.0263108	0.0187163	0.11448							-0.00781528	0.773834	1	0.00604734	0.968007	1	0.00175019	0.977157	1
ANKRD44	ENSMMUG00000022425	-0.325649	0.403774	1	-0.248859	0.592278	1	-0.136528	0.560689	1	-0.340219	0.0272298	0.402979	-0.251353	0.046664	0.35784	-0.368701	6.26e-10	1.56e-08	-0.0110256	0.378929	0.743853	-0.0309144	0.804151	1	-0.0782103	0.035517	0.102527	-0.116441	0.253412	0.860337	-0.14274	0.281387	0.841099	-0.0965479	0.0626425	0.203165	-0.0748227	0.437033	0.749804	-0.20505	0.00890203	0.0466408	-0.15408	0.00734633	0.0369557	0.345084	0.100473	1
ANKRD46	ENSMMUG00000009958		0.421869	1	-0.0110638	0.897676	1	-0.0303265	0.314567	1	-0.0301025	0.391326	1	0.0165797	0.808999	1	-0.00710633	0.727502	0.849656	-0.0207553	0.436768	0.794692	-0.00719142	0.942152	1	-0.0148252	0.320569	0.553224	-0.0187846	0.612715	1	-0.0234668	0.380376	0.948488	-0.0298359	0.058135	0.192335	-0.00081966	0.968999	0.996343	0.0171311	0.645341	0.8849	0.0220632	0.258714	0.534164		0.827235	1
ANKRD49	ENSMMUG00000037865	-0.00141565	1	1	0.197543	0.18251	1	0.0263806	0.749034	1	0.0823842	0.0758246	0.641191	0.0900469	0.0131692	0.16189	0.00394938	0.734603	0.854274	-0.00298171	0.987407	1	0.0236514	0.633866	0.965111	0.0134494	0.382087	0.623265	-0.014013	0.672342	1	-0.00362298	0.839536	1	-0.0159864	0.578609	0.880107	-0.0436573	0.311367	0.642834	-0.0551062	0.096915	0.284754	-0.0400521	0.364674	0.657656	0.026965	0.793052	1
ANKRD6	ENSMMUG00000003462	0.0992818	0.495778	1	0.00229585	0.949651	1	0.018767	0.517464	1	0.0156787	0.601407	1	0.0235266	0.425644	0.960055	0.0185591	0.417103	0.604911	0.00129679	0.724434	0.966591	-0.0218519	0.610387	0.95318	0.0277951	0.227394	0.435986																0.00603787	0.474547	0.764498		1	1
ANKS3	ENSMMUG00000011001	-0.105945	0.0835678	1	-0.0664482	0.651614	1	-0.0431019	0.536914	1	0.0397551	0.526864	1	-0.0137721	0.902059	1	-0.00331461	0.919706	0.956576	-0.0481328	0.0420915	0.20107	-0.0595559	0.0667577	0.284044	-0.00532716	0.745494	0.923677	-0.0812093	0.0595428	0.431081	-0.0353091	0.54718	1	-0.0469962	0.0688545	0.219195	-0.0333204	0.234899	0.558688	-0.0531813	0.127981	0.344607	0.00254311	0.99144	0.999723		0.85583	1
ANKS6	ENSMMUG00000018523							-0.0125573	0.482574	1	-0.0181193	0.806662	1	-0.0154813	0.829435	1	0.004877	0.922961	0.957972	-0.00746618	0.862194	1	0.00457542	0.839951	1	0.0149482	0.422269	0.664764	0.0190907	0.686899	1	-0.0380562	0.298553	0.859819	0.00727298	0.839611	0.999825	-0.0676762	0.0800103	0.311724	-0.0414935	0.135568	0.356613	-0.00483077	0.959603	0.997401		0.44674	1
ANKZF1	ENSMMUG00000014510	-0.179798	0.505463	1	0.183173	0.659425	1	0.0174516	0.87671	1	-0.0524996	0.796239	1	-0.146356	0.13848	0.639072	-0.0727442	0.0178232	0.0618208	-0.129561	0.00296227	0.0271579	-0.209006	0.000248352	0.0033561	0.00422583	0.982335	0.999193	-0.126495	0.0466071	0.379653	-0.189797	0.00365325	0.0487078	-0.0215774	0.652728	0.928907	-0.0030741	0.206878	0.524666	-0.139868	0.000513806	0.00447396	-0.0453809	0.272583	0.552705		0.276931	1
ANO6	ENSMMUG00000011811	-0.0308461	0.752891	1	0.0208639	0.804512	1	-0.0758673	0.531449	1	-0.00565465	0.993022	1	-0.100639	0.0907838	0.521353	-0.119694	4.78e-05	0.000427813	-0.0242972	0.380276	0.744454	-0.0605093	0.0954164	0.361134	-0.104267	3.45e-08	3.71e-07	-0.0350607	0.746949	1	-0.0530096	0.492304	1	-0.0530808	0.0718735	0.22567	0.114856	0.0598969	0.260288	-0.0869556	0.54128	0.818389	-0.285712	0.000761383	0.00553196	0.111642	0.609584	1
ANP32A	ENSMMUG00000022717	-0.00506575	0.923441	1	0.0636366	0.617898	1	0.0843235	0.34133	1	-0.048762	0.537891	1	-0.0738013	0.218215	0.764353	0.0406846	0.0379515	0.109868	-0.0127936	0.810644	0.991319	0.00168572	0.785939	1	0.0280693	0.0346244	0.10056	-0.00942044	0.843596	1	-0.0200148	0.901657	1	0.0431561	0.0432376	0.1523	-0.227659	0.00813351	0.0674672	-0.10575	0.0994035	0.290237	-0.0570784	0.406456	0.701021	-0.278031	0.438912	1
ANP32B	ENSMMUG00000012242	0.598421	0.18861	1	0.304812	0.492522	1	0.340152	0.101242	0.719924	-0.179264	0.282692	0.970395	-0.268186	0.0181577	0.203066	0.0750733	0.00392374	0.0184861	-0.104789	0.332468	0.694127	-0.238747	0.0197107	0.116223	0.0181158	0.114244	0.259358	0.00691707	0.465601	1	-0.0728988	0.554164	1	0.0909334	0.269035	0.571144	-0.0858945	0.728347	0.918355	-0.0207887	0.853303	0.976168	0.303742	0.0296812	0.11271	-0.583954	0.229992	1
ANP32E	ENSMMUG00000021531	0.0794301	0.918449	1	0.0883936	0.91622	1	0.319908	0.00727469	0.191949	0.0841181	0.645728	1	0.0355962	0.815722	1	0.182439	1.63e-06	2.09e-05	-0.0418412	0.518143	0.852176	0.0392962	0.601658	0.949013	0.064587	0.00865119	0.0312926	-0.0747304	0.40931	1	0.0955554	0.418464	0.973819	0.146406	0.0003135	0.00243375	-0.0825028	0.525583	0.813955	0.331295	4.24e-05	0.000520597	0.268523	0.000593395	0.00450364	-0.121326	0.751482	1
ANTXR2	ENSMMUG00000003333										0.0033632	0.972683	1	-0.0142908	0.755837	1	-0.0212396	0.0424373	0.119483	-0.0203156	0.407674	0.767491	0.00375053	0.904654	1	-0.0103103	0.167669	0.347396	-0.0406204	0.0266419	0.277387	-0.0360115	0.0589019	0.360562	-0.0133182	0.0539563	0.180565	-0.133317	8.45e-05	0.00178148	-0.114089	4.37e-06	6.76e-05	-0.136035	8.03e-10	1.77e-08	-0.130032	0.564528	1
ANXA1	ENSMMUG00000012667	0.584293	0.227353	1	-0.17486	0.892578	1	-1.17856	6.24e-07	8.15e-05	0.114138	0.780715	1	0.33485	0.0764035	0.477754	-0.900424	3e-28	3.32e-26	-0.515866	1.46e-08	5.71e-07	-0.648145	7.37e-11	3.11e-09	-1.04277	2.29e-99	3.2e-97	0.339389	0.0226732	0.251082	0.223017	0.038773	0.278242	-0.626216	6.4e-17	2.46e-15	0.349864	0.00115292	0.0150066	0.120793	0.0340492	0.13339	-0.239715	0.000671726	0.00499254	0.264655	0.281347	1
ANXA11	ENSMMUG00000019780	0.298056	0.48068	1	0.0263278	0.613145	1	0.0323898	0.957721	1	-0.174429	0.274257	0.96549	-0.231797	0.0537619	0.389504	-0.0191154	0.236727	0.414893	-0.0125821	0.78741	0.988481	-0.16606	0.0570483	0.254727	-0.0380888	0.481869	0.721041	-0.131705	0.110388	0.592376	-0.427016	0.000659197	0.0126269	-0.483581	1.14e-16	4.29e-15	-0.37474	0.000573802	0.00837708	-0.377667	0.00248267	0.0166602	-0.655439	9.09e-10	1.98e-08	-0.170427	0.935554	1
ANXA2	ENSMMUG00000012000	-0.283953	0.620232	1	0.383488	0.708075	1	-0.0600443	0.713077	1	-0.386069	0.0753711	0.639274	-0.0348407	0.893547	1	-0.198943	0.000563961	0.00366599	-0.411665	1.66e-06	4.23e-05	-0.202443	0.103248	0.381548	-0.393725	8e-18	2.05e-16	0.0441565	0.438177	1	-0.397314	0.000984523	0.0171724	-0.65445	1.73e-22	8.96e-21	-0.10116	0.117936	0.388931	-0.0402073	0.634629	0.879304	-0.264103	9.99e-06	0.000116415	-0.0846441	0.977839	1
ANXA5	ENSMMUG00000009194	0.223407	0.52558	1	0.250573	0.375354	1	-0.0915745	0.412373	1	-0.0723666	0.306039	0.988878	-0.125945	0.25818	0.816169	-0.19464	3.37e-05	0.00031721	-0.0449136	0.614903	0.912676	-0.111741	0.117722	0.414722	-0.182059	2.72e-10	3.68e-09	-0.0358278	0.616033	1	0.0320143	0.408644	0.971229	-0.0589198	0.0322769	0.121103	-0.246978	0.0027032	0.0292697	-0.583019	1.39e-08	3.43e-07	-0.962132	1.79e-21	1.12e-19	0.120956	0.93949	1
ANXA6	ENSMMUG00000021053	-0.131599	0.762745	1	0.0157639	0.856522	1	-0.018254	0.993842	1	-0.256509	0.137461	0.788397	-0.112707	0.25701	0.815561	-0.0979578	0.126904	0.265672	-0.220586	0.000224864	0.00317037	-0.323017	1.74e-06	4.05e-05	-0.214438	7.51e-14	1.5e-12	-0.169983	0.124839	0.630172	-0.226937	0.00354584	0.0477806	0.0427701	0.197175	0.464395	-0.13994	0.255287	0.583814	0.0933998	0.554019	0.827581	0.137116	0.142328	0.361488	-0.0102349	0.948591	1
ANXA7	ENSMMUG00000015708	0.200484	0.49834	1	0.314126	0.367317	1	0.0307108	0.962892	1	0.00418054	0.940067	1	0.0914402	0.346161	0.907565	0.00779326	0.132481	0.274068	0.0299895	0.648867	0.932033	0.00599684	0.990822	1	-0.0114611	0.812475	0.96189	-0.00948326	0.968869	1	0.033996	0.785768	1	-0.00405787	0.584333	0.883751	0.236606	0.0963832	0.348356	0.239123	0.0456549	0.165725	0.169412	0.301085	0.589468	0.26052	0.646547	1
AP1B1	ENSMMUG00000021380	-0.124237	0.103944	1	-0.116212	0.18613	1	-0.0669037	0.591371	1	-0.0256332	0.821369	1	-0.0204771	0.869294	1	0.00469341	0.916895	0.956355	-0.012	0.683499	0.948981	-0.0227963	0.592473	0.943852	-0.012776	0.344668	0.582541	-0.00123439	0.572047	1	-0.103826	0.133625	0.583509	-0.0577248	0.0348861	0.129452	-0.0450554	0.747721	0.925716	0.0372099	0.589762	0.851305	0.148071	0.0368968	0.133868	0.0223914	0.818412	1
AP1G1	ENSMMUG00000010878	0.0108341	0.993454	1	0.0299994	0.780117	1	-0.0702776	0.64636	1	0.0679345	0.686481	1	0.00418869	0.733686	1	0.020825	0.760354	0.870762	-0.0574594	0.226997	0.566789	0.0239758	0.849838	1	-0.0333101	0.124152	0.277003	0.0554108	0.597671	1	0.0948915	0.183191	0.687339	0.00702949	0.959199	1	-0.0908891	0.268065	0.598635	-0.169318	0.00856437	0.045202	-0.0993594	0.165781	0.401067	-0.110425	0.312236	1
AP1G2	ENSMMUG00000004144	0.0568602	0.821607	1	0.0204275	0.816196	1	0.155542	0.0207314	0.336023	0.0927067	0.130517	0.778412	-0.0226782	0.586271	1	0.00952598	0.917048	0.956355	0.0033081	0.867325	1	-0.00936622	0.513834	0.898282	0.0499728	0.0219058	0.0686134	-0.0251662	0.870088	1	0.0522923	0.524079	1	0.0649573	0.0158298	0.0689267	-0.0434167	0.500003	0.79649	-0.0158223	0.90133	0.988645	0.0808434	0.059659	0.191752	-0.0311201	0.998119	1
AP1M1	ENSMMUG00000014026	0.143299	0.115156	1	0.0689705	0.466019	1	0.0183623	0.871247	1	-0.00179548	0.999791	1	-0.0185337	0.821883	1	-0.0109477	0.402421	0.590908	-0.0417094	0.00414958	0.0359119	-0.0234524	0.320602	0.731344	-0.0180181	0.033165	0.0971921	0.00273468	0.952316	1	-0.022732	0.541839	1	-0.0265672	0.0288219	0.111028	0.00140159	0.810817	0.948819	-0.0194347	0.499996	0.785996	-0.00513515	0.96726	0.997401		0.487464	1
AP1S1	ENSMMUG00000010162		0.49282	1	0.134212	0.163167	1	0.0365572	0.0589176	0.570447	0.0225059	0.525454	1	0.0220357	0.422601	0.959572	0.0178088	0.364624	0.553557	-0.00119684	0.840919	0.998007	0.000541275	0.997324	1	0.0116803	0.158446	0.332509	0.0131308	0.46935	1	0.011287	0.546824	1	0.0176587	0.073219	0.228467	0.00111844	0.846181	0.9618	0.0178831	0.619546	0.871434	0.12562	1.91e-06	2.54e-05		0.0918532	1
AP1S2	ENSMMUG00000014055	-0.297384	0.190259	1	-0.25185	0.324758	1	-0.301714	0.0243045	0.365561	-0.158088	0.346273	1	-0.24845	0.01889	0.20779	-0.447799	1.73e-16	9.88e-15	-0.00824702	0.850751	1	-0.160427	0.0106025	0.0729954	-0.261145	1.01e-21	3.29e-20	-0.0397959	0.836259	1	-0.1545	0.251007	0.803582	-0.536133	6.49e-24	3.56e-22	-0.384217	0.0019673	0.0229067	-0.716497	1.59e-12	6.92e-11	-0.918619	8.05e-21	4.76e-19	0.278755	0.645336	1
AP2A2	ENSMMUG00000003620	-0.0145216	0.978307	1	0.0120606	0.963598	1	0.0842091	0.522369	1	-0.0491185	0.328921	1	-0.0869196	0.282094	0.84185	0.0143163	0.540613	0.713484	-0.0608239	0.0505966	0.228046	-0.0503687	0.312037	0.721598	-0.0272305	0.258872	0.478253	-0.0831779	0.0821983	0.512172	-0.11301	0.020397	0.179576	0.0128103	0.77221	0.984139	0.00918284	0.324919	0.657769	-0.0364428	0.866849	0.979373	0.195806	0.0148374	0.0646322	0.024126	0.973969	1
AP2B1	ENSMMUG00000006048	-0.0710966	0.328719	1	-0.0810747	0.244497	1	-0.0510499	0.13314	0.80765	-0.0481596	0.076747	0.643487	-0.00957901	0.899498	1	0.0349098	0.00703338	0.0297801	-0.022351	0.22691	0.566789	-0.0264129	0.173794	0.522829	0.00599078	0.676833	0.880378	0.034097	0.0823019	0.512172	0.00973336	0.666165	1	0.0108229	0.24825	0.539807	0.0263044	0.297804	0.628298	0.0370049	0.193706	0.452349	0.0505978	0.030215	0.114215	0.0962216	0.430977	1
AP2M1	ENSMMUG00000006557	0.0035942	0.874426	1		0.270608	1	-0.0340649	0.563107	1	-0.111568	0.0494653	0.516973	-0.0718232	0.191887	0.734175	-0.0138831	0.276945	0.462744	0.0024421	0.530409	0.861011	0.0291659	0.232268	0.619114	-0.024479	0.0261683	0.0793617	-0.0746329	0.0947861	0.554303	-0.0619119	0.182959	0.687339	-0.0310339	0.0204232	0.0843618	0.00754059	0.127062	0.40614	0.0327454	0.383626	0.684575	0.00904238	0.842155	0.975043	0.12869	0.672712	1
AP2S1	ENSMMUG00000000833	0.163359	0.635226	1	0.0350553	0.783721	1	0.0732789	0.284403	1	-0.0980204	0.0366398	0.453741	-0.106851	0.114394	0.581685	0.0108296	0.851689	0.924011	-0.0123902	0.723871	0.966591	-0.0127588	0.919892	1	-0.0227305	0.151315	0.321709	-0.0632229	0.066063	0.456646	-0.0597818	0.238106	0.786579	0.00513412	0.726155	0.966205	0.13226	0.0678058	0.281236	0.0672433	0.695745	0.912701	0.250974	0.00405229	0.022467	0.112715	0.676013	1
AP3B1	ENSMMUG00000001360	0.436975	0.0912293	1	0.0755959	0.638478	1	0.174925	0.100205	0.718135	0.0416559	0.805651	1	0.135162	0.0976333	0.537803	0.0133073	0.0881212	0.204885	-0.0777255	0.0887259	0.323128	0.0535893	0.417423	0.822894	0.0959309	9.97e-06	7.15e-05	-0.0699464	0.422273	1	0.030374	0.465066	1	0.11353	1.74e-05	0.000185951	-0.133278	0.223887	0.544619	-0.177506	0.106949	0.304765	0.0637567	0.585246	0.844206	-0.213595	0.401579	1
AP3D1	ENSMMUG00000015663	0.00865212	0.938516	1	0.184878	0.824438	1	0.0619231	0.689373	1	-0.255182	0.0050347	0.147617	-0.212191	0.0526076	0.384696	0.0864348	6.93e-05	0.000596689	-0.136647	0.0133574	0.0888167	-0.0951093	0.202536	0.575298	0.0236322	0.499752	0.737887	0.118792	0.205719	0.792039	-0.0365687	0.851796	1	0.0426857	0.490815	0.808671	-0.0253512	0.869122	0.969199	-0.199752	0.0682431	0.22188	0.0240821	0.915569	0.990856	0.0451303	0.960309	1
AP3M1	ENSMMUG00000020825	-0.0356194	0.438073	1		0.450189	1	-0.0386619	0.493837	1	0.0391169	0.316721	0.995407	-0.00439195	0.836382	1	-0.0110315	0.71808	0.84441	-0.0064046	0.874368	1	0.00337984	0.971006	1	-0.00804125	0.71866	0.908601	0.036784	0.398413	1	-0.000953135	0.915698	1	-0.00247485	0.945709	1	0.0247121	0.719398	0.913762	0.00752693	0.976973	0.999156	-0.0262878	0.557088	0.823658	0.23878	0.660744	1
AP3M2	ENSMMUG00000014431	-0.044803	0.413428	1	0.0126937	0.777901	1	0.0133904	0.981408	1	-0.114495	0.0170603	0.310343	-0.102335	0.072412	0.462412	-0.0709112	0.00617741	0.0269599	-0.0602415	0.169567	0.48076	0.00534303	0.576593	0.935033	0.00339342	0.811805	0.961735	-0.0174116	0.537059	1	-0.0453581	0.144972	0.606597	-0.0400997	0.00619702	0.0320489	0.0135498	0.735717	0.920797	0.0765614	0.00438798	0.0265657	0.11762	0.00010568	0.000986307		0.373974	1
AP3S1	ENSMMUG00000015288	-0.122333	0.454816	1	-0.168261	0.421197	1	-0.23274	0.00782178	0.200622	0.0305945	0.917707	1	0.0349428	0.428348	0.962106	-0.0602681	0.0238666	0.0769707	-0.0350999	0.299776	0.658999	0.0266301	0.580768	0.937346	-0.0572878	0.00142135	0.00645351	-0.049358	0.530652	1	-0.0904634	0.247124	0.798924	-0.0285348	0.594012	0.890857	0.0488922	0.900027	0.980024	0.211965	0.0675019	0.220303	0.0930489	0.590011	0.847234	-0.181581	0.790934	1
AP4B1	ENSMMUG00000019528	-0.129032	0.353926	1	-0.130332	0.444811	1	0.0556339	0.774521	1	0.105451	0.151404	0.812293	0.0401414	0.588397	1	-0.0397131	0.0695529	0.173169	-0.0121006	0.867174	1	-0.0149854	0.9061	1	0.0653223	0.000746277	0.00367624	0.0417091	0.417001	1	-0.041412	0.480283	1	0.0253478	0.463269	0.78299	0.00495589	0.324315	0.656887	0.00546564	0.653145	0.889364	0.0337836	0.371332	0.664354		0.331455	1
AP4E1	ENSMMUG00000015159	0.00207097	1	1				0.0209907	0.409106	1	0.0445646	0.152085	0.812293	-0.0185564	0.501889	1	0.0113151	0.412662	0.60102	0.0133446	0.525306	0.857135	0.00947914	0.839012	1	0.000935977	0.992636	0.999193	0.00189657	0.702026	1	0.0166974	0.803683	1	0.00528046	0.815442	0.994884	-0.0107194	0.824959	0.952656	-0.026502	0.562438	0.832528	-0.0347562	0.268687	0.547264	0.0696887	0.70041	1
AP4S1	ENSMMUG00000003123										-0.00087127	0.804191	1	0.0385389	0.0991876	0.539839	-0.010129	0.597242	0.756761	0.00263703	0.976118	1	-0.00723841	0.908437	1	0.0044412	0.796637	0.952053	0.0121635	0.710053	1	-0.000861044	0.983473	1	0.00885807	0.656216	0.929619	0.0130947	0.456024	0.762348	-0.00266862	0.967217	0.997163	0.0073933	0.876888	0.984942		0.15587	1
AP5B1	ENSMMUG00000038363	0.0145583	0.845065	1	-0.00188754	0.982111	1	-0.00822251	0.904175	1	0.0227827	0.605134	1	-0.018437	0.76486	1	0.012052	0.486933	0.669611	0.00940695	0.462917	0.816095	0.0107275	0.679161	0.982717	0.0234734	0.00152415	0.00685052							0.00589436	0.530246	0.842583	0.00310523	0.882079	0.973302	0.0441565	0.00163739	0.0119478	0.0589162	8.47e-05	0.000808429		0.601869	1
AP5M1	ENSMMUG00000018279	0.00175428	1	1	-0.00675004	0.927441	1	-0.0351005	0.132136	0.804639	-0.00383704	0.89451	1	0.0366639	0.173308	0.702823	-0.0172906	0.249712	0.431419	0.00640766	0.797894	0.990122	0.0189251	0.762693	1	-0.00253069	0.958997	0.996167	0.0119025	0.817647	1	0.00226518	0.915196	1	0.0215258	0.146513	0.379689	0.0333844	0.0364393	0.189767	0.00490494	0.844511	0.974673	-0.00359487	0.928429	0.994852		0.385512	1
AP5Z1	ENSMMUG00000011228	0.19514	0.468624	1		0.0208044	1	-0.09048	0.283193	1	-0.0385244	0.501805	1	-0.0567932	0.157746	0.680389	0.00220018	0.816624	0.902321	-0.00307773	0.756637	0.979481	0.0291963	0.133247	0.444445	0.0287377	0.000515481	0.0026529	0.0210245	0.388889	1	0.0396201	0.0845815	0.450109	0.0252821	0.000250995	0.0020056	0.00181565	0.453712	0.76133	-0.00386529	0.843132	0.974673	-0.00167318	0.948135	0.997401		0.876763	1
APAF1	ENSMMUG00000022404	-0.220769	0.114449	1	-0.28591	0.012758	0.797598	-0.0431892	0.664334	1	-0.0799634	0.154566	0.813681	-0.136793	0.00711101	0.104083	-0.060206	0.0148419	0.0536618	-0.0481822	0.0651824	0.265989	-0.0394568	0.193647	0.559514	-0.0196262	0.28249	0.508838	-0.0393301	0.427657	1	-0.0375767	0.300323	0.86057	-0.0355103	0.13576	0.358381	0.028121	0.907537	0.982337	-0.232483	0.00159129	0.011651	-0.209462	0.0100166	0.0474394		0.127686	1
APBA2	ENSMMUG00000019339	-0.0381399	0.806146	1	-0.0224953	0.984426	1	-0.0734507	0.279384	1	0.0440745	0.496996	1	-0.00579952	0.990248	1	-0.0206666	0.525675	0.701808	-0.11098	0.000524951	0.00661748	-0.161072	0.000253863	0.00340478	-0.1432	1.54e-13	3.01e-12
APBA3	ENSMMUG00000009672	0.00606026	0.962908	1	-0.0292914	0.897189	1	-0.0265021	0.514971	1	0.0168632	0.898334	1	-0.0262017	0.685263	1	0.0100693	0.625466	0.77711	-0.0292195	0.341966	0.704401	0.0189071	0.562007	0.927586	0.00139075	0.976467	0.997633	-0.0166881	0.624174	1	-0.0146655	0.854877	1	0.012355	0.565983	0.870743	0.0102833	0.553274	0.832633	-0.0411871	0.401668	0.703652	0.0236122	0.677295	0.904748	0.0307395	0.959883	1
APBB1	ENSMMUG00000007723	-0.0139301	0.690084	1	0.000717638	0.918178	1	-0.00615019	0.982309	1	-0.0345376	0.157847	0.815803	-0.0381166	0.261333	0.817299	-0.00201062	0.85006	0.923413	-0.027128	0.148349	0.441409	-0.0254504	0.501033	0.889061	-0.00359437	0.833022	0.96882	-0.0119995	0.754654	1
APBB1IP	ENSMMUG00000022948	-0.0429765	0.657081	1	-0.128649	0.960664	1	-0.52684	0.022178	0.350912	-0.406814	0.0316981	0.428651	-0.572963	4.88e-06	0.000273053	-0.642268	6.69e-20	4.84e-18	-0.432704	1.33e-09	6.16e-08	-0.510366	2.81e-10	1.09e-08	-0.449727	3.56e-30	1.58e-28	-0.315671	0.00369213	0.0751067	-0.377746	0.00118819	0.0199307	-0.376993	1.25e-12	3.38e-11	-0.284187	0.000530596	0.00786411	-0.443901	6.07e-05	0.000710111	-0.593031	9.71e-11	2.37e-09	-0.0920519	0.756388	1
APBB2	ENSMMUG00000012563	-0.301579	0.427429	1	-0.22648	0.760459	1	-0.242294	0.174118	0.891317	-0.0237836	0.855568	1	-0.147709	0.00945476	0.127524	-0.0587962	0.142729	0.289928	-0.0236151	0.261393	0.61553				0.00326239	0.888489	0.984664	0.0164219	0.748094	1	-0.0391923	0.291595	0.853024	-0.0426637	0.00359705	0.0204064											0.375598	1
APC	ENSMMUG00000000330	-0.236793	0.491088	1	0.140312	0.872726	1	-0.0283601	0.97491	1	-0.263241	0.010948	0.226944	-0.28587	0.0100672	0.1341	-0.312075	1.02e-08	1.97e-07	-0.155193	0.000720695	0.00857938	-0.0741098	0.396035	0.803519	0.000378027	0.869632	0.978357	-0.0859583	0.311571	0.932969	-0.0944432	0.125225	0.564999	-0.0677021	0.190292	0.452711	-0.0714502	0.466769	0.771587	-0.146826	0.0616987	0.206535	-0.122253	0.157872	0.388015	0.160014	0.550157	1
APEH	ENSMMUG00000014540	-0.13217	0.252744	1	-0.155962	0.474641	1	-0.0408583	0.351015	1	-0.039894	0.787002	1	-0.044271	0.6	1	-0.0280854	0.404749	0.592907	-0.00809536	0.481594	0.830213	0.014526	0.819077	1	0.00189804	0.937113	0.995652	-0.113001	0.0255843	0.270308	-0.0639572	0.210475	0.740123	-0.00204565	0.970789	1	-0.0906673	0.240575	0.56594	-0.0697801	0.37521	0.676714	-0.0654531	0.406217	0.701021	0.10789	0.423567	1
APEX1	ENSMMUG00000048039	-0.242888	0.0513726	1	-0.249526	0.0869158	1	-0.0664099	0.680504	1	-0.00273399	0.99965	1	-0.0419628	0.620334	1	0.039743	0.0298166	0.0912088	-0.00385539	0.403192	0.76382	-0.0211335	0.586817	0.941225	-0.0500554	0.0338228	0.0986741	-0.0672467	0.347921	0.964895	-0.14714	0.0569955	0.352972	-0.0789919	0.0413473	0.147699	-0.411788	1.08e-05	0.00030204	-0.133024	0.0485001	0.173563	-0.113709	0.0684857	0.210237	-0.411158	0.60726	1
API5	ENSMMUG00000008827	-0.182153	0.197948	1	-0.0781796	0.883199	1	-0.0703319	0.645639	1	0.112162	0.233402	0.926035	0.0331712	0.878586	1	-0.0769956	0.0878739	0.204441	-0.0237849	0.672982	0.943757	0.0706306	0.24436	0.639103	-0.000530301	0.676497	0.880378	0.0425687	0.550906	1	0.0699755	0.331729	0.894716	0.00991041	0.850236	1	-0.188085	0.0329377	0.177091	0.0205999	0.502233	0.787302	-0.0144386	0.684526	0.909779	0.124664	0.626656	1
APIP	ENSMMUG00000006447	0.0161035	1	1	0.0243243	0.799226	1	0.0165258	0.800732	1	0.0539197	0.285467	0.970885	0.0291483	0.548837	1	0.0275421	0.140776	0.286813	0.041393	0.0695136	0.277634	0.0802447	0.013073	0.0859135	0.0317345	0.13981	0.303858	-0.00326184	0.953704	1	0.0456889	0.453349	0.991405	0.00367616	0.984577	1	0.0137428	0.771149	0.934176	0.0455455	0.539179	0.816648	-0.0819505	0.203628	0.457562	-0.137948	0.433635	1
APLP2	ENSMMUG00000018029	-0.179257	0.728546	1	0.16801	0.606899	1	-0.181992	0.332608	1	-0.028257	0.853503	1	-0.248311	0.030563	0.276024	-0.288104	4.78e-09	9.86e-08	-0.305932	4.93e-06	0.000113638	-0.173028	0.00547996	0.0443443	-0.14999	4.26e-05	0.000272878	-0.0928429	0.268743	0.882577	0.0818699	0.336265	0.898592	-0.0542744	0.180976	0.438504	0.302077	1.27e-05	0.000349245	0.469565	1.38e-11	5.32e-10	0.243881	0.000192767	0.00168025	-0.559666	0.0382585	1
APOBEC3C	ENSMMUG00000004018	0.17008	0.252337	1	-0.0334244	0.766943	1	-0.00945373	0.854782	1	-0.0389247	0.463	1	0.00592918	0.82032	1	0.00444666	0.807009	0.897407	0.00434298	0.777869	0.98588							0.019969	0.0256943	0.270912	0.00627671	0.668419	1				0.00815164	0.831512	0.955412	0.01455	0.244178	0.526443	0.00209078	0.914271	0.990856		0.619544	1
APOBEC3F	ENSMMUG00000004017	-0.0572066	0.63897	1	0.224064	0.313775	1	0.190065	0.0522109	0.544434	0.175671	0.0409794	0.470838	0.126783	0.0558226	0.400295	0.0765354	0.00315168	0.0154786	0.0480867	0.00210822	0.0209695	0.0196603	0.608096	0.952201	0.0129471	0.320783	0.553361	0.0626851	0.184808	0.764172	-0.00919825	0.706296	1	0.0152335	0.679876	0.942032	0.105411	0.00011708	0.00232253	0.0365038	0.249076	0.533433	0.0266527	0.579091	0.84056	0.0128776	0.995846	1
APOBEC3G	ENSMMUG00000039346	0.763889	0.040835	1	0.540946	0.120495	1	0.330329	0.0423105	0.497323	0.0813617	0.555213	1	0.256587	0.0612905	0.418818	0.0814488	0.0703219	0.174276	0.00416064	0.694274	0.954498	0.132282	3.39e-06	7.37e-05	-0.0068311	0.847538	0.97361	0.144636	0.0175406	0.215132	0.223425	0.00227853	0.0343308	0.13552	3.34e-05	0.000333352	0.226185	0.000986614	0.0132844	0.603318	1.22e-11	4.77e-10	0.254574	0.00233179	0.0142754	-0.384164	0.258695	1
APOBEC3H	ENSMMUG00000001016	-0.0976186	0.806203	1	0.269268	0.572138	1	0.215596	0.246006	0.996289	0.145385	0.374837	1	0.113985	0.58141	1	0.313959	4.15e-09	8.68e-08	0.156322	0.000160484	0.0023399	0.36096	7.74e-12	3.73e-10	0.287829	2.95e-30	1.32e-28	0.13105	0.0128888	0.179008	0.341555	1.07e-09	8.02e-08	0.397597	2.66e-46	2.85e-44	0.206859	1.04e-06	3.81e-05	0.365181	4.65e-14	2.35e-12	0.464966	1.3e-19	6.93e-18		0.0533158	1
APOBR	ENSMMUG00000000707	-0.0454407	0.974836	1	-0.203616	0.559436	1	0.0830717	0.605768	1	-0.00524948	0.999153	1	-0.111193	0.0287908	0.267381	-0.0182925	0.580728	0.744107	-0.0900497	0.000292305	0.00398952	-0.0935111	0.000405609	0.00507674	-0.0715598	5.11e-08	5.4e-07	-0.0422851	0.0482492	0.387131	-0.016659	0.339475	0.90285	-0.0124004	0.128022	0.344769	-0.310108	1.76e-05	0.000458337	-0.381109	7.74e-09	2e-07	-0.371537	4.01e-11	1.01e-09		0.29867	1
APOL2	ENSMMUG00000001537	1.4806	0.000359269	0.12971	1.11749	0.0376746	1	1.69468	6.51e-16	2.5e-13	0.735221	1.78e-09	4.69e-07	1.34378	8.05e-22	2.15e-19	1.15067	1.68e-81	1.15e-78	0.501802	1.26e-19	1.33e-17	0.751384	1.63e-30	2.35e-28	0.646763	1.39e-85	1.65e-83	0.105511	1.34e-07	1.15e-05	0.0654857	0.00615848	0.0737828	0.171643	6.06e-30	4.21e-28	0.476368	8.77e-14	1.02e-11	0.522287	5.86e-09	1.54e-07	1.35559	4.27e-54	1.08e-51		0.307412	1
APOL6	ENSMMUG00000001050	0.69971	4.53e-05	0.0306112	0.225723	0.116871	1	0.682648	1.39e-19	1.13e-16	0.483588	8.96e-11	2.87e-08	0.344545	3.49e-11	4e-09	0.273754	3.13e-31	3.86e-29	0.379119	2.82e-37	8.91e-35	0.31358	1.32e-19	1.11e-17	0.311738	7.56e-111	1.12e-108	0.0842749	1.62e-07	1.35e-05	0.0780502	8.67e-06	0.000284297	0.172207	2.33e-79	4.86e-77	0.51042	2.58e-20	4.57e-18	0.363365	1.76e-15	1.06e-13	0.563547	2.12e-38	3.19e-36	0.0357671	0.430845	1
APOO	ENSMMUG00000016361	0.000826439	0.777771	1				-0.0230747	0.29732	1	0.0127424	0.87266	1	0.0486418	0.00779014	0.111535	0.0118006	0.329553	0.51758	0.0129525	0.509847	0.848887	-0.00310566	0.759369	1	-0.00310238	0.702765	0.897712	-0.00356442	0.961597	1	-0.0247775	0.530323	1	-0.0081763	0.736221	0.970118	-0.00748428	0.768608	0.933199	-0.023807	0.457211	0.753234	-0.0186685	0.370939	0.664066	0.0717334	0.995546	1
APOOL	ENSMMUG00000004335	0.083101	0.155544	1	0.164132	0.169523	1	0.0026835	0.988125	1	-0.0108659	0.695843	1	0.0137466	0.782632	1	-0.0285303	0.269032	0.452941	-0.0151872	0.431232	0.789413	-0.00697808	0.947174	1	0.0129955	0.478441	0.717901	-0.0165396	0.89065	1	0.00812408	0.927909	1	0.0168483	0.427064	0.749614	0.0475847	0.18999	0.501578	-0.00272913	0.529221	0.809002	0.0846473	0.0053267	0.0280633	-0.0915717	0.825565	1
APP	ENSMMUG00000014384		0.59732	1							-0.00134836	0.946209	1				0.00986475	0.557305	0.726058	0.00852991	0.918499	1	-0.0568372	0.0206008	0.120293	-0.00605012	0.860764	0.976034	-0.00257404	0.923248	1	0.00472549	0.927809	1	-0.00413232	0.957051	1	0.0429237	0.487977	0.787757	0.115725	0.268605	0.558436	0.14224	0.0610105	0.193751	0.140541	0.939204	1
APPBP2	ENSMMUG00000016566	0.141919	0.307343	1	-0.000172876	1	1	-0.00608327	0.992923	1	0.0889896	0.0723605	0.620834	0.0387442	0.397514	0.943149	0.0245622	0.308002	0.493997	0.018524	0.576171	0.891347	0.0210658	0.634552	0.965111	0.00405537	0.843323	0.97164	-0.00772119	0.962481	1	-0.0529186	0.293219	0.855087	-0.00563801	0.931862	1	-0.0299307	0.11278	0.37947	-0.0573049	0.247729	0.531343	0.0405135	0.47011	0.760095		0.411099	1
APPL2	ENSMMUG00000009524	0.15498	0.403143	1	0.022475	0.791708	1	0.0141804	0.738184	1	-0.0657483	0.403805	1	-0.00107277	0.901104	1	-0.107585	0.000154457	0.0012093	-0.0806611	0.0135645	0.0897829	-0.0462072	0.425765	0.828391	-0.00669629	0.919033	0.991244	-0.0215529	0.885264	1	-0.0101645	0.738885	1	-0.0228704	0.603656	0.899007	-0.13193	0.00631007	0.0557744	-0.0177055	0.826861	0.969668	-0.0157987	0.831824	0.970773	-0.20293	0.827692	1
APRT	ENSMMUG00000013824	0.0969681	0.384611	1		0.456454	1	-0.0460154	0.269225	1	0.0483708	0.234731	0.928659	0.019402	0.432584	0.964625	0.0352093	0.000539172	0.003543	0.0142595	0.483162	0.831478	0.0344341	0.0421807	0.207573	0.0116363	0.261642	0.48166	0.0260298	0.098828	0.566436	0.00708461	0.849273	1	-0.00803403	0.478016	0.796791	-0.144822	0.0211271	0.131664	-0.0154422	0.855498	0.976496	-0.109094	4.11e-05	0.000422006		0.417741	1
APTX	ENSMMUG00000007724	-0.0111565	0.801983	1	-0.0135906	0.887593	1	-0.0207421	0.830249	1	-0.00731954	0.936069	1	-0.026512	0.349122	0.910175	0.00791454	0.631906	0.78237	0.0154985	0.34623	0.710363	0.0248132	0.0929506	0.355148	0.00525751	0.708225	0.901458	-0.0066785	0.704798	1	0.0300082	0.0868815	0.455932	-0.00412016	0.924044	1	0.00458144	0.880139	0.972702	-0.00589693	0.958105	0.995744	-0.0119682	0.714898	0.92848	0.0352811	0.707907	1
AQR	ENSMMUG00000002337	0.0826675	0.922746	1	0.217897	0.549882	1	0.0269731	0.872661	1	0.0389029	0.406654	1	0.0680098	0.410154	0.950244	0.0169479	0.188564	0.35469	-0.0216501	0.689812	0.952084	-0.083442	0.192775	0.557653	-0.0436604	0.0954549	0.22696	-0.0219205	0.837955	1	0.0175876	0.90864	1	-0.0037174	0.585675	0.884177	-0.167687	0.0580508	0.255253	-0.0878322	0.104165	0.29901	-0.0983924	0.0566017	0.18438	-0.0117835	0.999064	1
ARAF	ENSMMUG00000011418	0.085573	0.874971	1	0.174783	0.38979	1	0.00524499	0.942125	1	-0.0010482	0.996915	1	-0.02345	0.879008	1	-0.00571096	0.874892	0.935934	-0.0177271	0.768914	0.982434	0.0188418	0.799612	1	0.0312617	0.0600864	0.156194	-0.0603395	0.289512	0.908336	0.00250147	0.906774	1	0.0195925	0.598711	0.894843	0.0430311	0.117681	0.388418	0.00848155	0.73288	0.932235	0.0504026	0.358297	0.651912	0.0546996	0.675016	1
ARAP1	ENSMMUG00000015054	0.0164829	0.986767	1	-0.0284099	0.958557	1	0.119384	0.155334	0.85504	-0.0779132	0.110802	0.737421	-0.0558004	0.244955	0.799802	-0.0146439	0.575938	0.740492	-0.050261	0.116451	0.383469	-0.0125498	0.697812	0.988721	0.0071948	0.563884	0.794956	-0.0732476	0.340416	0.955705	-0.130044	0.0424394	0.294849	-0.0024701	0.515313	0.829563	-0.0854056	0.22219	0.541987	-0.0167461	0.876266	0.983661	-0.0654889	0.59718	0.852106	0.0298489	0.983033	1
ARAP2	ENSMMUG00000006871	0.220537	0.635312	1	0.405645	0.482599	1	0.940086	4.36e-05	0.00388264	0.0409865	0.893425	1	0.380075	0.0454997	0.3538	0.379648	2.37e-12	8.92e-11	0.178526	0.0164971	0.103891	0.429372	3.61e-08	1.08e-06	0.380398	2.16e-30	9.68e-29	0.0123087	0.336188	0.951606	0.181454	0.166383	0.65099	0.221091	1.32e-05	0.000144893	-0.255268	0.00197895	0.0229924	-0.0496641	0.584023	0.846996	0.126516	0.0733497	0.22145	-0.141516	0.834262	1
ARCN1	ENSMMUG00000002543	-0.0315967	0.691506	1	-0.00866491	0.986623	1	0.0642194	0.0286069	0.40448	-0.0217999	0.691699	1	-0.0383584	0.528891	1	0.0397573	0.0306359	0.0933596	0.0173805	0.521401	0.853832	0.0213473	0.595474	0.944741	0.0186889	0.0212509	0.0668944	0.0176772	0.709091	1	0.0234871	0.562811	1	0.0172852	0.305883	0.615942	-0.0169762	0.21112	0.53042	-0.047981	0.520045	0.80264	0.0897244	0.059355	0.191258	-0.0147478	0.973901	1
AREL1	ENSMMUG00000008879	0.00500268	0.954863	1	-0.0189214	0.999724	1	0.0047783	0.930037	1	-0.131414	0.0445862	0.491948	-0.143376	0.0182979	0.203701	-0.0847814	0.00268828	0.013584	-0.0374761	0.273158	0.626897	-0.0355225	0.28376	0.693555	-0.0173121	0.507238	0.745084	0.0128811	0.77511	1	0.00470383	0.988699	1	0.00226832	0.770688	0.983846	-0.0641554	0.357706	0.686697	-0.0329556	0.768049	0.947723	-0.0291931	0.790888	0.957032		0.0474513	1
ARF4	ENSMMUG00000018617	-0.0143302	0.452978	1	0.00815239	0.908647	1	0.0062877	0.990855	1	0.0314072	0.65018	1	0.0349192	0.455681	0.981796	0.00341399	0.88466	0.942246	0.0554749	0.00209425	0.0208592	0.0732701	0.000772298	0.00886182	0.0141675	0.142107	0.30726	0.0042599	0.979722	1	0.0598691	0.0275218	0.222972	0.0183618	0.0840633	0.253047	0.0612648	0.319104	0.6506	0.21045	1.27e-06	2.2e-05	0.0621197	0.101655	0.282397	0.0928796	0.712466	1
ARF5	ENSMMUG00000046381	0.178103	0.571175	1	0.277158	0.522266	1	-0.0817348	0.524433	1	-0.0128868	0.63644	1	-0.0857561	0.399906	0.944281	-0.0157037	0.292347	0.477244	-0.0224598	0.777599	0.98588	-0.0278387	0.770487	1	-0.0503223	0.0440069	0.121197	-0.045113	0.399831	1	-0.0843489	0.266684	0.825786	-0.0522165	0.10809	0.305743	0.011479	0.974612	0.996945	-0.195971	0.0414275	0.155058	-0.199914	0.0194096	0.0799875	-0.0298951	0.856828	1
ARF6	ENSMMUG00000041889	0.331233	0.437536	1	-0.498443	0.331523	1	-0.175311	0.131068	0.803422	0.0826659	0.84096	1	-0.269901	0.0290668	0.268561	-0.142804	0.0806062	0.192962	-0.0578298	0.627599	0.920971	-0.0480731	0.0606558	0.265907	-0.179802	2.39e-07	2.27e-06	0.0298948	0.415227	1	-0.204846	0.0334262	0.253408	-0.362558	2.02e-09	3.99e-08	0.294641	0.0229912	0.139053	0.0354275	0.312401	0.609153	-0.0155186	0.979174	0.999449	-0.0620501	0.830124	1
ARFGAP1	ENSMMUG00000015911	0.161372	0.620513	1	0.149568	0.388771	1	0.027622	0.910057	1	0.0215492	0.791782	1	-0.0232562	0.455972	0.981796	-0.021491	0.443863	0.631071	-0.00529378	0.737869	0.970571	-0.0132408	0.871277	1	-0.00610931	0.599692	0.825876	0.0232196	0.642225	1	-0.00766032	0.979142	1	0.0249702	0.107612	0.30488	-0.00718461	0.765306	0.932057	-0.015553	0.478457	0.769664	0.0623367	0.176405	0.418542	0.1368	0.398216	1
ARFGAP2	ENSMMUG00000006357	-0.0147101	0.973704	1	0.0999176	0.914963	1	0.0676047	0.684979	1	-0.148484	0.109273	0.737421	-0.110762	0.174533	0.704367	-0.0125371	0.593267	0.753592	-0.106974	0.00696999	0.0542587	0.0139338	0.565971	0.92902	-0.0120151	0.564076	0.794956	0.0283608	0.609747	1	0.019145	0.485336	1	0.0491731	0.0768267	0.236433	0.0396251	0.640078	0.878269	-0.0727218	0.439065	0.737462	0.0897994	0.19811	0.448927	0.0271557	0.819585	1
ARFGAP3	ENSMMUG00000002229	0.062733	0.87417	1	0.0521281	0.603811	1	0.0384957	0.658831	1	-0.0207322	0.667313	1	0.0212415	0.795315	1	0.0634029	0.000200095	0.00152057	-0.00568162	0.917697	1	0.0307111	0.351889	0.762393	0.0346116	0.00133626	0.00611781	0.0506993	0.195057	0.775297	0.0501374	0.247468	0.799687	0.0449884	0.00335042	0.0192541	0.0212815	0.841808	0.959745	0.18231	2.57e-05	0.000335316	0.0706597	0.115937	0.312434	-0.125234	0.740262	1
ARFGEF1	ENSMMUG00000014424	-0.0488384	0.942968	1	-0.267843	0.279883	1	0.133459	0.468932	1	-0.131074	0.313291	0.992327	-0.0291952	0.776064	1	0.0552135	0.282794	0.468023	-0.104703	0.0188528	0.114745	-0.0701201	0.266076	0.668288	0.0896059	0.000274631	0.00149766	-0.0738338	0.517558	1	0.00395135	0.923718	1	0.101625	0.00519526	0.0277394	-0.0147955	0.645007	0.88157	-0.046318	0.611099	0.866966	0.0352989	0.613766	0.862714	0.113639	0.641538	1
ARFGEF2	ENSMMUG00000019635	-0.0944241	0.467852	1	-0.0866901	0.641728	1	-0.021371	0.931352	1	0.0352737	0.547588	1	0.0609084	0.373472	0.925819	0.00442236	0.9738	0.986651	0.0185992	0.76441	0.980861	-0.0188692	0.863943	1	0.0637188	2.38e-05	0.0001604	-0.002525	0.91916	1	-0.0313138	0.647177	1	0.0635658	4.89e-05	0.000471928	-0.0702571	0.255219	0.583814	-0.056462	0.23108	0.507915	-0.00679708	0.935625	0.996258	-0.0316917	0.970072	1
ARFIP1	ENSMMUG00000018490	-0.0439718	0.638692	1	0.011342	0.896027	1	-0.0414839	0.783597	1	-0.0108717	0.881038	1	-0.00609502	0.989477	1	0.0116571	0.827112	0.908792	-0.0123481	0.740033	0.971502	-0.0213877	0.506934	0.894212	-0.0205937	0.129135	0.285884	0.0421108	0.325844	0.942249	0.0235484	0.590561	1	0.0180304	0.595129	0.891005	-0.0199726	0.857195	0.96636	0.0325404	0.113132	0.3161	0.0206092	0.790217	0.956646		0.306523	1
ARFIP2	ENSMMUG00000007731													0.00871145	0.871481	1	-0.00396441	0.865704	0.932616	-0.0124716	0.576254	0.891347	-0.0286163	0.304698	0.715616	-0.00532425	0.780469	0.942718	0.00189104	0.879752	1	0.00850535	0.631367	1	-0.004095	0.805715	0.991218	0.00365391	0.934741	0.988766	0.00468665	0.870339	0.980783	0.0148634	0.270598	0.549725	-0.124214	0.245256	1
ARFRP1	ENSMMUG00000000169	0.0712935	0.650391	1	0.123837	0.487546	1	0.0329948	0.864703	1	-0.0349481	0.417438	1	-0.052561	0.359524	0.917397	0.0670809	0.00111316	0.00651276	-0.00576696	0.937853	1	-0.0323812	0.461641	0.853504	0.0251683	0.053045	0.141235	0.0496419	0.233714	0.836286	0.0110573	0.9578	1	0.0846522	8.04e-08	1.28e-06	0.014172	0.891331	0.977467	-0.00439662	0.813075	0.965169	0.134819	0.000209763	0.00180455	0.487461	0.813785	1
ARHGAP10	ENSMMUG00000014953										0.0121077	0.777909	1				-0.00372734	0.405666	0.593497	-0.0225398	0.190799	0.512348	-0.0403286	0.0758728	0.309179	-0.00431611	0.864147	0.976786										-0.0709184	0.134319	0.415867	-0.0831831	0.0380259	0.145265	-0.0397972	0.278511	0.559966
ARHGAP12	ENSMMUG00000004778	-0.14032	0.510625	1	-0.104593	0.788105	1	-0.224204	0.0157308	0.294851	-0.116351	0.312886	0.992327	-0.0338368	0.801673	1	-0.16794	7.62e-08	1.27e-06	0.0230021	0.846278	0.999365	-0.0361101	0.682102	0.984214	-0.0508265	0.0864776	0.209313	-0.0153245	0.90674	1	-0.079713	0.236726	0.783414	-0.0217938	0.667852	0.936131	0.00821466	0.962662	0.994767	0.0283743	0.705912	0.919728	0.0791606	0.103882	0.286956	-0.235122	0.65027	1
ARHGAP15	ENSMMUG00000006528	-0.204609	0.606006	1	-0.202138	0.699981	1	0.0757437	0.81392	1	0.0610613	0.504494	1	0.108897	0.299146	0.861339	0.00865613	0.00222245	0.0116553	-0.163417	0.0215591	0.12614	-0.0503836	0.360765	0.769995	-0.112922	0.00390658	0.0157433	0.0499311	0.550039	1	-0.0453111	0.610541	1	-0.0779868	0.142629	0.372082	-0.234729	0.00701205	0.0602712	-0.60986	5.47e-11	1.95e-09	-0.614485	2.17e-11	5.66e-10	0.00956998	0.991805	1
ARHGAP18	ENSMMUG00000020365	0.0538726	0.912437	1	0.0502029	0.715422	1	0.025409	0.887683	1	0.128707	0.0184698	0.323774	0.101531	0.00608114	0.0942486	0.0311943	0.261132	0.44335	-0.0169845	0.372278	0.738555	-0.00288546	0.91894	1	-0.0225879	0.0638598	0.164042	0.0543084	0.0999193	0.568539	0.110039	0.000308263	0.00674086	0.0553722	0.00251106	0.0150919	-0.236906	0.00745184	0.0630777	-0.0643457	0.482196	0.771391	-0.11647	0.0402916	0.143098	0.0981054	0.350013	1
ARHGAP19	ENSMMUG00000047189	-0.00798669	0.620281	1				0.0240056	0.601059	1	0.00406368	0.687408	1	-0.0136391	0.60644	1	0.00610978	0.416729	0.604603	-0.00242202	0.863603	1							-0.00856847	0.408577	1	-0.0201262	0.516213	1	-0.0233059	0.0763323	0.235278	0.00903638	0.610824	0.863576	0.00657461	0.657393	0.891532	-0.0150007	0.797647	0.9583		0.0225471	0.987587
ARHGAP25	ENSMMUG00000015052	-0.0622726	0.917204	1	-0.119745	0.923511	1	0.0298849	0.610457	1	-0.134691	0.427504	1	-0.259054	0.0203218	0.21757	-0.232848	6.48e-06	7.3e-05	0.0398309	0.598143	0.905271	-0.0492917	0.589663	0.9429	-0.00901198	0.230783	0.439693	-0.0893906	0.404755	1	-0.0947392	0.168202	0.654875	-0.054118	0.0472307	0.162012	-0.14925	0.0101808	0.0792108	-0.268388	1.71e-05	0.000232822	-0.146972	0.0555834	0.182053	0.306985	0.382686	1
ARHGAP26	ENSMMUG00000000419	-0.0144139	0.746835	1	0.006521	0.908707	1	0.0123112	0.872374	1	-0.01382	0.925532	1	-0.026207	0.73019	1	0.0437425	0.0464628	0.1274	-0.0278299	0.368196	0.734874	-0.0207041	0.442512	0.839583	0.00621688	0.718419	0.908596	-0.0895463	0.0716638	0.476021	0.060757	0.33932	0.90285	0.0291442	0.161867	0.405528	0.0662513	0.339267	0.670961	0.069734	0.09529	0.281421	-0.13046	0.0185822	0.0776327		0.297578	1
ARHGAP27	ENSMMUG00000021932	0.167546	0.638574	1	0.0720769	0.603421	1	0.00667175	0.977496	1	-0.0522501	0.719142	1	-0.0576185	0.541458	1	-0.159556	7.66e-06	8.55e-05	0.0185546	0.641853	0.927462	-0.0377556	0.451719	0.84556	-0.00680367	0.933877	0.995403	-0.110291	0.208544	0.794192	-0.172895	0.116412	0.547219	-0.364934	1.45e-16	5.4e-15	-0.213115	0.00593538	0.0531865	-0.109654	0.14364	0.370424	-0.0182981	0.920717	0.992948	-0.636736	0.344042	1
ARHGAP35	ENSMMUG00000011332	0.104161	0.822392	1	-0.20195	0.234039	1	-0.0414951	0.881636	1	-0.0230815	0.796958	1	-0.000956525	0.723198	1	-0.0709704	0.0845972	0.19947	-0.0791081	0.0380159	0.188547	-0.0662226	0.217534	0.598841	-0.0398434	0.0664213	0.169269	0.0063151	0.922227	1	-0.134409	0.00357353	0.0479902	0.0114506	0.743251	0.972737	-0.0431791	0.380077	0.707855	-0.125744	0.00242396	0.0163684	-0.0464045	0.3427	0.636633	-0.257692	0.161506	1
ARHGAP4	ENSMMUG00000000323	-0.153316	0.824049	1	-0.106153	0.968694	1	-0.0625389	0.288816	1	-0.294121	0.0963634	0.704381	-0.238258	0.218827	0.765416	-0.237591	1.36e-06	1.77e-05	0.0454477	0.78245	0.986662	-0.196694	0.0816685	0.325279	0.0363035	0.605326	0.831304	-0.152473	0.0850105	0.519501	-0.296407	0.00418203	0.053746	-0.132778	0.0370224	0.135672	-0.457258	7.25e-05	0.00156114	-0.501977	2.14e-06	3.54e-05	-0.368933	0.00145967	0.00961566	0.224103	0.806839	1
ARHGAP45	ENSMMUG00000015301	-0.251736	0.514006	1	-0.44548	0.52435	1	-0.335112	0.138356	0.817607	-0.183654	0.49748	1	-0.423775	0.0115226	0.147686	-0.401629	9.68e-08	1.57e-06	-0.456839	1.45e-07	4.57e-06	-0.498148	6.88e-09	2.29e-07	-0.432831	9.9e-18	2.51e-16	-0.329374	0.0029526	0.0636979	-0.499791	6.2e-05	0.00166858	-0.347012	3.86e-09	7.34e-08	-0.0168949	0.553457	0.832633	-0.325303	0.000929792	0.00741506	-0.398726	3.21e-05	0.000338995	-0.1859	0.801524	1
ARHGAP5	ENSMMUG00000016346	-0.0525763	0.591549	1	-0.0618324	0.536511	1	-0.0343527	0.710438	1	-0.011805	0.979342	1	0.00408011	0.991422	1	-0.0107311	0.853624	0.924923	-0.00190195	0.968227	1	0.0547251	0.211012	0.588732	0.00607456	0.965059	0.997503	0.0214475	0.814534	1	-0.058781	0.313021	0.873653	0.0346885	0.0727762	0.227509	-0.0576421	0.587998	0.852538	0.0392545	0.290556	0.583806	0.140171	0.000986883	0.00685384	0.781762	0.207684	1
ARHGAP9	ENSMMUG00000022060	-0.240197	0.467084	1	-0.190449	0.825901	1	-0.162436	0.144689	0.832818	-0.00756254	0.849835	1	-0.203207	0.00431342	0.0759582	-0.0568811	0.0177524	0.0616377	-0.0506874	0.0479307	0.220748	-0.0893761	0.0051372	0.042201	-0.0272612	0.10009	0.235004	-0.0595901	0.0885752	0.531309	-0.0618189	0.0665907	0.387774	-0.0353174	0.0120041	0.0551161	-0.0757816	0.0616701	0.263137	0.00525575	0.730998	0.931946	-0.0221218	0.578076	0.840036	0.0124354	0.96935	1
ARHGDIA	ENSMMUG00000009949	-0.178563	0.666049	1	-0.3953	0.0946588	1	-0.0566673	0.767479	1	-0.203462	0.0612281	0.570623	-0.197067	0.0459818	0.354871	-0.0492986	0.326963	0.514827	-0.133208	0.00311463	0.0283046	-0.211008	0.000275668	0.00364983	-0.0410501	0.160332	0.335784	-0.258079	0.000285963	0.0105187	-0.299997	0.000138091	0.00338963	-0.0491911	0.074847	0.232314	-0.0774882	0.287451	0.618672	-0.0295288	0.771436	0.948763	0.0633106	0.527725	0.803818	-0.0739076	0.953597	1
ARHGEF1	ENSMMUG00000022305	-0.311262	0.300422	1	-0.308196	0.379254	1	-0.168726	0.40754	1	-0.00114465	0.817622	1	-0.0341519	0.853018	1	-0.169107	0.000411172	0.00281754	0.069578	0.485011	0.832641	-0.274978	0.000109217	0.00169064	-0.0216364	0.740109	0.921165	-0.227184	0.0101317	0.153846	-0.234943	0.00868189	0.096635	-0.0120454	0.855107	1	-0.0325125	0.821109	0.950864	-0.0446185	0.666552	0.896413	-0.0815483	0.264056	0.540785	0.0850956	0.951941	1
ARHGEF11	ENSMMUG00000012436																			-0.00894028	0.509801	0.848887	0.00459384	0.88967	1	0.0215248	0.0400121	0.1121	-0.00792172	0.799875	1				0.00437034	0.661696	0.931669	-0.0222714	0.561028	0.83798	-0.0624883	0.0912686	0.273297	-0.00836406	0.500171	0.785122
ARHGEF12	ENSMMUG00000012254	0.173032	0.378347	1	0.023686	0.740596	1	0.0565288	0.635985	1	-0.0263121	0.557127	1	0.0121335	0.911034	1	0.0142983	0.609033	0.764926	0.00982917	0.651811	0.933278	0.0128119	0.699038	0.989701	-0.00880724	0.48749	0.726854	0.00830991	0.86738	1	0.00365969	0.936656	1	0.0153943	0.484955	0.802743				0.0276862	0.0823336	0.253786	0.0329614	0.0083624	0.0409619		0.340521	1
ARHGEF16	ENSMMUG00000009354																			-0.00909527	0.671954	0.94336	-0.0176363	0.535809	0.911809																							0.856982	1
ARHGEF2	ENSMMUG00000005092	-0.12191	0.166652	1	-0.0583467	0.843652	1	0.0239147	0.825873	1	-0.0959417	0.126796	0.772981	-0.120469	0.029948	0.273425	-0.0450264	0.0828422	0.196316	-0.0525765	0.0111165	0.0773894	-0.0293129	0.414868	0.820215	-0.0269309	0.0677907	0.17185	-0.170906	0.00268349	0.0601302	-0.188396	0.00214692	0.0328824	-0.0592184	0.0272275	0.105918	-0.0239877	0.75576	0.927654	0.022879	0.771679	0.948763	0.0503189	0.46207	0.752833		0.0310564	0.987587
ARHGEF3	ENSMMUG00000010163	0.317254	0.576342	1	0.237077	0.686809	1	0.211574	0.365163	1	0.0550996	0.0228282	0.361039	0.067072	0.781724	1	-0.11656	0.00425797	0.0197515	0.142347	0.0144253	0.094277	0.134845	0.0696708	0.293161	0.0950834	0.007033	0.0261283	0.122318	0.0782469	0.499581	0.165182	0.0403279	0.285804	0.321177	5.34e-16	1.93e-14	0.0740134	0.040783	0.203419	0.16144	4.62e-08	1.04e-06	0.259997	9.22e-11	2.26e-09	0.502316	0.418259	1
ARHGEF6	ENSMMUG00000013768	-0.270977	0.035993	1	-0.25145	0.110221	1	0.0891481	0.572567	1	-0.0213348	0.869651	1	0.0312078	0.346434	0.907565	-0.0408791	0.230872	0.408017	-0.0920817	0.0315613	0.165583	-0.0828841	0.119702	0.419217	-0.0576974	0.00485254	0.0189869	-0.0772514	0.393474	1	-0.0362325	0.83627	1	0.00772538	0.865678	1	-0.300913	0.00018823	0.00342198	-0.122865	0.0780423	0.244411	-0.147304	0.00435764	0.023905	0.0759796	0.774216	1
ARHGEF7	ENSMMUG00000013138	-0.144307	0.10741	1	-0.14738	0.108306	1	-0.0637929	0.493329	1	-0.0782875	0.200425	0.888096	-0.0189526	0.901886	1	-0.0385778	0.0679036	0.170587	-0.00433489	0.862943	1	-0.0819134	0.130776	0.439643	-0.0918269	2.53e-06	2.02e-05	-0.0493294	0.434547	1	-0.117574	0.0108916	0.113717	-0.00920891	0.843866	1	-0.0356033	0.493342	0.792332	-0.0339005	0.449189	0.747317	-0.0198615	0.403418	0.697885	-0.273399	0.220648	1
ARHGEF9	ENSMMUG00000016233																			0.0175178	0.0907152	0.328291	0.0187465	0.541767	0.915172	0.0250382	0.000236225	0.00130924	-0.0501004	0.0413051	0.350181																	0.854932	1
ARID1A	ENSMMUG00000012697	-0.288732	0.400757	1	-0.182007	0.790639	1	-0.153186	0.49545	1	0.0065808	0.933759	1	-0.000211313	0.627269	1	-0.152691	0.00313237	0.0153938	-0.190666	0.00155816	0.0163191	-0.172671	0.00680716	0.05235	0.0126612	0.778149	0.94205	-0.0528872	0.754002	1	-0.0146364	0.978193	1	-0.0530951	0.169481	0.418677	-0.26661	0.000224312	0.00395641	-0.266792	0.00102343	0.00807021	-0.268547	0.000150277	0.00134684	0.0643834	0.692116	1
ARID1B	ENSMMUG00000002270	0.0328049	0.93021	1	-0.0894304	0.224005	1	0.154003	0.00330671	0.113725	-0.0352779	0.324011	1	-0.0287482	0.552903	1	-0.0373977	0.0117717	0.0446874	0.0609312	0.033413	0.172677	0.0179844	0.839808	1	0.0680592	1.14e-06	9.64e-06	0.000354993	0.991738	1	0.0791105	0.0846649	0.45023	0.034314	0.0257854	0.101563	-0.0500502	0.0564837	0.250197	-0.051393	0.123196	0.335716	-0.044339	0.0491913	0.166567	0.0900507	0.928734	1
ARID2	ENSMMUG00000015962	0.0296168	0.959917	1	-0.0850281	0.565912	1	0.0484298	0.767014	1	-0.11735	0.111306	0.737421	-0.0738358	0.248021	0.804731	-0.0403633	0.088984	0.206331	0.010304	0.894408	1	-0.0571884	0.162106	0.499091	-0.0395597	0.0151334	0.0504896	0.0145937	0.859231	1	0.0342448	0.605878	1	0.014119	0.419482	0.743227	0.00551978	0.412642	0.73296	-0.0119069	0.784668	0.953395	-0.021837	0.626374	0.871868	-0.00945455	0.966369	1
ARID4A	ENSMMUG00000003514	-0.204458	0.554384	1	-0.484857	0.163943	1	-0.210007	0.217483	0.949393	-0.206524	0.261406	0.951075	-0.135489	0.315296	0.880826	-0.174011	0.00949541	0.0377209	-0.366324	5.42e-09	2.33e-07	-0.315267	0.000225373	0.00310919	0.082907	0.0191781	0.0614819	-0.253187	0.0131532	0.181669	-0.0920877	0.568402	1	0.0346192	0.199106	0.467806	-0.327108	0.000103845	0.00210828	-0.580602	5.66e-10	1.76e-08	-0.169349	0.133004	0.345121	-0.372672	0.414281	1
ARID5A	ENSMMUG00000030744		0.0378909	1		0.0402132	1	0.00864306	0.867188	1										0.027047	4.24e-05	0.000733824																			0.00516583	0.865387	0.979128	0.00610399	0.148963	0.372494		0.444003	1
ARID5B	ENSMMUG00000000424	-0.648145	0.00892498	0.632144	-0.577205	0.113829	1	-0.126316	0.54086	1	-0.121296	0.313114	0.992327	0.134979	0.490186	1	-0.0330046	0.607879	0.764564	-0.0674309	0.649496	0.932752	0.357985	0.000239733	0.00326987	0.38418	6.23e-22	2.06e-20	0.229647	0.0367532	0.329835	0.277274	0.00819851	0.0916675	0.253378	3.46e-10	7.48e-09	0.12057	0.167286	0.46845	0.306391	3.16e-05	0.000404014	0.185688	0.0145436	0.0636107		0.165795	1
ARIH1	ENSMMUG00000006490	-0.0658834	0.499204	1	-0.0724664	0.485344	1	-0.00756316	0.984424	1	0.0431824	0.5651	1	0.0289754	0.442285	0.972137	0.00449955	0.871947	0.93499	-0.00688783	0.648776	0.932033	-0.0325264	0.316258	0.725557	-0.00424524	0.90684	0.987988	-0.0369519	0.556348	1	-0.0119255	0.896189	1	0.00487546	0.856358	1	-0.0561815	0.364386	0.692573	-0.00385739	0.987752	0.999486	-0.00308126	0.650319	0.886629		0.0730886	1
ARIH2	ENSMMUG00000039597	-0.131484	0.656835	1	-0.121219	0.835272	1	-0.0359675	0.862194	1	-0.0741933	0.639336	1	-0.0985208	0.594312	1	-0.031247	0.364089	0.55308	-0.0377532	0.683939	0.949016	0.0981814	0.239382	0.630415	-0.125116	3.33e-05	0.000217429	-0.0631201	0.600575	1	-0.0741181	0.382508	0.949044	-0.0625181	0.218699	0.497957	-0.200337	0.0291823	0.162503	-0.184888	0.0187506	0.0847222	-0.273892	0.000146456	0.00131397	-0.998746	0.0440714	1
ARL1	ENSMMUG00000031610	-0.0104952	0.811868	1	0.0294667	0.711917	1	-0.0107523	0.938099	1	0.0208352	0.48158	1	0.0467854	0.380627	0.929791	-0.00793695	0.606993	0.764481	-0.0077737	0.618115	0.913708	0.0312536	0.272216	0.676004	-0.00678962	0.781476	0.943192	0.0224002	0.535798	1	0.0157891	0.859937	1	0.008479	0.847854	1	-0.00816335	0.577808	0.84733	0.0412654	0.576206	0.841827	-0.00159766	0.840016	0.974143	-0.111062	0.815254	1
ARL13B	ENSMMUG00000020335	-0.00286841	0.948195	1	0.0301246	0.704022	1	0.0366766	0.510991	1	-0.0142051	0.883166	1	0.0617218	0.00765432	0.110467	0.0116802	0.408715	0.596889	-0.019604	0.303704	0.663216	-0.0158762	0.703817	0.991471	-0.000597971	0.93959	0.995652	-0.0223638	0.653818	1	-0.0236715	0.747632	1	0.00334623	0.943814	1	-0.0117871	0.769203	0.933273	-0.0248541	0.508307	0.791798	0.0123908	0.799992	0.959607	0.070664	0.0564356	1
ARL14EP	ENSMMUG00000017590	0.16059	0.542809	1	-0.0397538	0.978513	1	-0.14772	0.0522836	0.544434	0.0871914	0.256661	0.949561	-0.0100068	0.776295	1	-0.0403388	0.18876	0.354921	0.00226042	0.952452	1	-0.0100312	0.809632	1	0.000759996	0.973417	0.997629	-0.00941624	0.965047	1	-0.0195397	0.868209	1	-0.0115729	0.868734	1	-0.100979	0.145281	0.430977	-0.0103622	0.945614	0.995744	0.0166208	0.823679	0.967298	0.0526543	0.892754	1
ARL15	ENSMMUG00000011995	-0.00681843	0.748659	1	0.0437484	0.733549	1	0.0150523	0.893894	1	0.00631775	0.990106	1	-0.00338441	0.956341	1	-0.0205548	0.357011	0.545412	-0.0240615	0.38146	0.745127	-0.0411312	0.291651	0.699651	-0.026971	0.0302633	0.0896834	-0.00184517	0.992608	1	0.00118956	0.936778	1	0.000874207	0.989148	1	0.0435732	0.27311	0.604362	0.00858594	0.950698	0.995744	0.0053203	0.946015	0.997354		0.766989	1
ARL2	ENSMMUG00000041388	-0.0745778	0.279649	1	-0.0599691	0.584409	1	-0.0770092	0.2802	1	0.0111386	0.419674	1	0.025043	0.667206	1	0.0201589	0.485707	0.668739	-0.0366475	0.13743	0.422467	-0.0357487	0.282296	0.690831	-0.000685451	0.958125	0.996167	0.00177233	0.959695	1	-0.00931945	0.930029	1	-0.0142433	0.550501	0.860575	0.012791	0.514644	0.808741	0.0315629	0.130957	0.348853	0.112048	0.000741729	0.00542353	-0.08957	0.373494	1
ARL3	ENSMMUG00000047000	0.00620233	1	1		0.492108	1	0.00686304	0.434716	1	-0.00453488	0.441315	1	-0.0437841	0.320201	0.882778	0.0528338	0.00144586	0.00812447	-0.054332	0.0114975	0.0792063	-0.0700306	0.0127939	0.0847731	-0.0727986	3.32e-07	3.08e-06	0.00880339	0.77148	1	0.0233301	0.500133	1	-0.0125332	0.668161	0.93633	0.00840687	0.902724	0.98125	0.0048317	0.753698	0.940281	0.0197945	0.655038	0.889452
ARL4A	ENSMMUG00000010846	0.0451062	0.826075	1	-0.00195564	1	1	-0.0308976	0.352435	1	0.0969003	0.122242	0.761512	-0.0276651	0.775459	1	-0.0624502	0.000905683	0.00550878	0.0396553	0.183188	0.501558	0.0672276	0.0339417	0.175888	-0.0321425	0.0114729	0.0400961	-0.0207332	0.356607	0.97146	0.0234676	0.656552	1	-0.0225655	0.127179	0.343019	0.0250894	0.610888	0.863576	0.0537939	0.0262092	0.109721	0.00859457	0.856353	0.979296		0.0270194	0.987587
ARL4C	ENSMMUG00000011516	-0.0550042	0.359985	1		0.404082	1	-0.0655878	0.149362	0.842249	0.000360591	0.734432	1	-0.0326009	0.423901	0.959822	-0.0363676	0.000851157	0.00521932	-0.00821692	0.889074	1	-0.0332198	0.186358	0.548623	-0.03076	5.81e-05	0.000363355										-0.00772107	0.926774	0.987309	-0.0465984	0.0130194	0.0633516	-0.0193279	0.123882	0.327438	0.00522473	0.4198	1
ARL5A	ENSMMUG00000010521	-0.0205101	0.53215	1	-0.0118511	0.718469	1	0.00405653	0.973023	1	0.0343061	0.419635	1	0.00411396	0.912819	1	0.00775613	0.624548	0.776978	0.00719696	0.645785	0.929076	0.0070706	0.643491	0.969082	-0.00605326	0.44505	0.688023	0.0199737	0.709729	1	0.00919141	0.871669	1	-0.00433004	0.878375	1	0.019457	0.832686	0.955634	-0.0213968	0.718967	0.925801	-0.00974719	0.659039	0.892138	0.205123	0.507191	1
ARL6IP4	ENSMMUG00000015930	-0.118244	0.462519	1	-0.168977	0.195054	1	-0.125835	0.0456851	0.514573	-0.0646159	0.393329	1	-0.109877	0.0274491	0.259938	0.00844371	0.850262	0.923413	-0.0165362	0.712866	0.962941	0.00300869	0.927443	1	0.00464148	0.910377	0.988121	0.0564532	0.0961452	0.558373	0.00786449	0.965078	1	0.0149831	0.300774	0.611098	-0.0729871	0.115056	0.383322	-0.131626	0.00414418	0.0253934	-0.00856189	0.961579	0.997401	0.0116429	0.969132	1
ARL8A	ENSMMUG00000031357	-0.0931237	0.376467	1	-0.057504	0.750532	1	0.0044357	0.886331	1	-0.00771404	0.932101	1	0.0527209	0.200947	0.741324	-0.0458764	0.0666795	0.168016	-0.0206704	0.364073	0.729456	-0.0163027	0.725422	1	-0.0179995	0.207463	0.407893	-0.012353	0.645324	1	-0.134828	0.0135867	0.133401	-0.0679105	0.00358218	0.0203383	0.130466	0.0402846	0.201578	0.123446	0.092754	0.275984	0.152247	0.00234413	0.0143305	-0.433755	0.0463332	1
ARL8B	ENSMMUG00000008810	0.231407	0.427707	1	0.534261	0.0489955	1	0.0138051	0.986471	1	0.014318	0.964283	1	0.101771	0.154795	0.67615	0.0231203	0.527545	0.703394	0.0536792	0.172161	0.485271	0.0277173	0.730334	1	-0.0463208	0.0278301	0.0837603	0.0702119	0.416768	1	0.0572793	0.553155	1	0.0123906	0.715316	0.962234	0.255669	0.130679	0.410678	0.366314	0.000952384	0.00757943	0.274836	0.0117677	0.053687	0.504013	0.117939	1
ARMC10	ENSMMUG00000012435	-0.00997494	0.598132	1	-0.00252474	1	1	-0.0158436	0.737128	1	0.0496394	0.0541434	0.538561							0.0101818	0.650661	0.933213							0.0182428	0.275759	0.892491							0.0109029	0.549211	0.830458	-0.0301722	0.225236	0.499876	-0.0731079	0.000855757	0.00605596	-0.055453	0.456245	1
ARMC2	ENSMMUG00000018231																			-0.0219637	0.146229	0.437444	-0.00890076	0.782352	1	-0.00790519	0.500833	0.739024	-0.0388177	0.389174	1	-0.0569602	0.0481109	0.318624				-0.0455391	0.0541696	0.243404	-0.0555178	0.0197114	0.0880922	-0.0743022	0.00783304	0.0389022		0.846239	1
ARMC7	ENSMMUG00000029833	-0.0383755	0.36696	1	-0.00963698	1	1	-0.0047453	1	1	-0.0192849	0.478737	1	-0.0243648	0.525498	1	-0.00422879	0.775039	0.880195	-0.0194596	0.231783	0.574198	-0.0511246	0.00701311	0.0536484	-0.017218	0.130713	0.288571	-0.0018554	0.93071	1	0.00410169	0.969135	1	0.000291546	0.791342	0.989183	-0.01258	0.754506	0.92705	-0.0310894	0.392289	0.693316	-0.021691	0.431458	0.72463	-0.108331	0.768281	1
ARMC8	ENSMMUG00000021285	-0.125775	0.420139	1	0.0354529	0.97494	1	-0.0291541	0.906393	1	0.0226392	0.329335	1	-0.00646383	0.724364	1	-0.0170789	0.698961	0.830078	-0.0360111	0.367624	0.73454	-0.0212745	0.782361	1	-0.0222211	0.445237	0.688164	-0.060578	0.420213	1	0.0998874	0.103652	0.509167	0.0115364	0.907328	1	-0.0550642	0.577101	0.846986	-0.00309469	0.514931	0.797948	0.014482	0.913128	0.990856	0.138265	0.704108	1
ARMCX1	ENSMMUG00000023604	-0.0148237	0.656279	1		0.577181	1	-0.0104328	0.924549	1	0.00604859	0.859196	1				0.0134517	0.610792	0.766444	-0.00772093	0.658281	0.937816	0.0446518	0.169017	0.513328	-0.00215908	0.59973	0.825876	-0.0173244	0.664507	1	0.00614292	0.86841	1	0.00552427	0.908848	1	0.0198887	0.75373	0.926881	0.0493718	0.0226839	0.0983618	0.193816	1.19e-10	2.9e-09	0.168006	0.333094	1
ARMCX2	ENSMMUG00000015656	-0.0176324	0.677914	1	-0.0236971	0.828709	1	-0.0633675	0.0892612	0.683231	0.0226433	0.556683	1	0.00389779	0.800876	1	0.0140847	0.698087	0.830001	-0.00235114	0.990264	1	0.000758974	0.973056	1	0.0285717	0.0302361	0.0896403	0.00785979	0.805548	1	0.041087	0.0317898	0.243952	0.0295749	0.00812584	0.0402033				0.0266963	0.285667	0.577799	0.0841037	1.02e-05	0.00011835
ARMCX3	ENSMMUG00000015655	-0.0664904	0.473268	1	0.0592799	0.688678	1	-0.0570352	0.312307	1	0.0977539	0.133795	0.78111	0.0696424	0.228999	0.777488	0.00462405	0.964202	0.980688	-0.0836335	0.00486768	0.0408849	0.0329145	0.435355	0.834844	-0.00955939	0.82794	0.967513	-0.0188468	0.63919	1	-0.0258186	0.798634	1	0.00471898	0.952946	1	-0.0120101	0.302477	0.632643	0.0912155	0.075923	0.239518	0.135952	0.00109534	0.00750979	0.118844	0.584723	1
ARMCX4	ENSMMUG00000045701		0.421451	1		0.561958	1	-0.0128629	0.809458	1	0.00991084	0.706314	1	0.00710413	0.884853	1				-0.00290681	0.968174	1	-0.0108778	0.34761	0.758259	-0.00424599	0.644802	0.859375	0.0123663	0.848739	1
ARMCX5	ENSMMUG00000005291	-0.0708269	0.802202	1	-0.0456422	0.94318	1	-0.113589	0.299118	1	0.0294538	0.849221	1	0.0880302	0.171598	0.702377	-0.0192758	0.0465741	0.127659	0.00811959	0.52158	0.853932	0.0227722	0.406117	0.813671	-0.0175271	0.519035	0.755105	0.0608309	0.207056	0.792039	0.028095	0.649402	1	0.0165909	0.5451	0.856378	0.020124	0.677489	0.898104	-0.000661339	0.874605	0.98312	-0.00420919	0.962435	0.997401	0.00439046	0.99732	1
ARMT1	ENSMMUG00000042614																0.00336969	0.902416	0.949462	-0.0167913	0.417648	0.779321	-0.0299777	0.193511	0.559514	-0.0113883	0.336092	0.572022	-0.00704943	0.864776	1	-0.0210906	0.559698	1	-0.00691029	0.747463	0.972737	0.00360465	0.993039	0.998572	0.00383616	0.994801	0.999559	0.0554781	0.015904	0.0685127		0.109174	1
ARNT	ENSMMUG00000000541	-0.00528247	0.81156	1							-0.0106896	0.875984	1	0.00727097	0.56922	1	-0.00915565	0.280249	0.465388	-0.0332192	0.000142157	0.00212387	-0.0462114	0.00107783	0.0117521	-0.015167	0.00623427	0.0236789	-0.0180368	0.327005	0.942249	-0.001291	0.962064	1	-0.00476114	0.615526	0.908272	-0.00167065	0.979022	0.997301	-0.00358842	0.933266	0.993886	-0.0180915	0.422716	0.717521		0.856586	1
ARNTL	ENSMMUG00000009690	-0.0963179	0.516958	1	0.363526	0.419353	1	-0.0362016	0.712341	1	0.0775684	0.451338	1	-0.00834856	0.95427	1	-0.195508	2.9e-07	4.26e-06	-0.030777	0.589301	0.898891	0.0697707	0.161288	0.497773	-0.0607199	0.0189704	0.0608983	-0.0204979	0.878843	1	-0.0209363	0.701365	1	-0.02927	0.341305	0.659688	-0.082571	0.071611	0.289865	-0.0426614	0.226507	0.501346	-0.0929746	0.0157017	0.0678455		0.313131	1
ARPC1A	ENSMMUG00000001458	1.04675	0.0220595	0.964809	0.545957	0.106902	1	-0.149314	0.5813	1	0.00763339	0.938444	1	0.0220489	0.964682	1	-0.0322381	0.000376491	0.0026108	0.0693232	0.251576	0.600687	-0.00926069	0.379635	0.788163	-0.139839	7.79e-06	5.7e-05	0.122085	0.285405	0.904546	-0.0911293	0.542497	1	-0.0590421	0.149544	0.385569	0.312881	0.0184319	0.119946	0.562586	2.19e-09	6.33e-08	0.308603	0.00506512	0.0269668	0.567271	0.465255	1
ARPC2	ENSMMUG00000022808	0.320332	0.621457	1	0.698848	0.0808944	1	-0.491725	0.0356925	0.459352	0.241727	0.134275	0.78111	0.127774	0.372531	0.925439	-0.392007	2.38e-07	3.57e-06	-0.0116847	0.143466	0.434225	0.072713	0.720344	0.999406	-0.570369	4.04e-29	1.73e-27	0.197843	0.0370654	0.33105	-0.176295	0.262475	0.819044	-0.77316	1.42e-35	1.26e-33	-0.263918	3.58e-06	0.000110999	-0.215876	0.000149638	0.00155101	-0.530703	9.54e-20	5.12e-18	-0.0305122	0.989324	1
ARPC3	ENSMMUG00000006492	0.406554	0.346269	1	0.148542	0.605411	1	-0.103871	0.184506	0.904292	0.0787249	0.713369	1	0.154986	0.112734	0.57794	0.011521	0.0213674	0.0706986	0.0851358	0.0838525	0.312953	0.046109	0.597636	0.945984	-0.0418763	0.133979	0.294053	0.185136	0.0160528	0.206127	0.0606592	0.773303	1	-0.148319	0.00132264	0.00864664	0.0641184	0.391834	0.718592	0.148476	0.321465	0.620221	-0.462615	1.37e-05	0.00015554	0.185737	0.905238	1
ARPC4	ENSMMUG00000004539	-0.0674467	0.951766	1	-0.40157	0.373134	1	-0.334479	0.09399	0.696611	-0.0315178	0.513282	1	-0.0788693	0.222817	0.772315	-0.105242	0.117533	0.251922	-0.0607494	0.282962	0.640914	-0.151765	0.0554566	0.249624	-0.0919107	0.0149803	0.0501081	-0.196571	0.0304732	0.294665	-0.110484	0.235453	0.782165	-0.181663	0.000249843	0.00199874	-0.261948	0.0297196	0.164205	-0.222468	0.120152	0.330462	-0.306292	0.016719	0.0714495	-0.922904	0.0896059	1
ARPC5L	ENSMMUG00000043892	0.0185906	0.997861	1	-0.0484504	0.955227	1	0.118914	0.371021	1	0.0630066	0.59788	1	0.129828	0.13993	0.639072	0.0563238	0.152778	0.305243	0.0232236	0.542814	0.86908	0.0749916	0.0636794	0.274937	0.000174772	0.955552	0.996167	0.117295	0.142887	0.677423	0.206309	0.0119215	0.12156	-0.0122004	0.889448	1	0.0382414	0.263212	0.59272	0.0433842	0.280406	0.571281	0.0255714	0.598792	0.852969	0.0690119	0.942244	1
ARPP19	ENSMMUG00000048644	0.0999132	0.742954	1	0.156311	0.439394	1	0.0900969	0.642681	1	0.0591536	0.82438	1	0.0304067	0.910412	1	-0.0588024	0.0195447	0.066176	0.0982266	0.0521409	0.23184	0.162276	0.00619841	0.0485991	-0.0282901	0.471515	0.711512	0.145451	0.0392839	0.342749	0.0826695	0.416885	0.972663	-0.0193773	0.846765	1	0.03161	0.218859	0.53858	-0.0554301	0.141976	0.367676	-0.0199275	0.232048	0.497943	0.235221	0.831521	1
ARRB2	ENSMMUG00000017654	-0.551563	0.101269	1	-0.571591	0.167268	1	-0.645884	4.81e-05	0.00409119	-0.133139	0.559578	1	-0.472304	6.67e-05	0.00268888	-0.267735	4.09e-06	4.85e-05	-0.256878	6.54e-07	1.8e-05	-0.21485	0.000863446	0.00975289	-0.217545	3.4e-13	6.43e-12	-0.0458684	0.480663	1	-0.0230343	0.840419	1	-0.145065	9.37e-09	1.71e-07	-0.41726	0.000350539	0.00560443	-0.549757	6.35e-08	1.41e-06	-0.762405	3.7e-16	1.5e-14	-0.441669	0.189372	1
ARRDC1	ENSMMUG00000019611	0.0672151	0.672328	1	0.000999325	0.906884	1	-0.0129737	0.885957	1	-0.0323378	0.385439	1	-0.0144795	0.824938	1	-0.0222181	0.145906	0.295028	0.00469876	0.914404	1	-0.0150084	0.637658	0.966435	0.00406438	0.813004	0.962197	0.00930584	0.696018	1	0.00404202	0.873848	1	0.0268557	0.0116526	0.0537812	0.0441327	0.0519544	0.236169	0.0710302	0.0205934	0.0912282	0.0740444	0.011605	0.053171		0.721436	1
ARRDC2	ENSMMUG00000007401	-0.330147	0.193113	1	-0.299356	0.371629	1	-0.249414	0.0894462	0.683231	-0.19134	0.18197	0.866425	0.0375014	0.530229	1	-0.129182	0.0178047	0.0617909	-0.167145	0.00219484	0.0216238	-0.166903	0.00807271	0.0599154	-0.134901	1.17e-05	8.29e-05	-0.0735442	0.378498	0.992651	-0.0213122	0.933858	1	0.0137016	0.422859	0.746781	-0.227338	0.00129878	0.0164371	-0.243512	0.00542619	0.0316915	-0.162676	0.0460003	0.158834	-0.04547	0.281592	1
ARRDC3	ENSMMUG00000003569	0.0983848	0.707151	1	0.000398541	0.91448	1	-0.0301922	0.534047	1	0.0473238	0.383439	1	-0.0143006	0.596468	1	-0.0114119	0.531013	0.70589	-0.00278477	0.935521	1	0.0126067	0.407309	0.814357	0.020415	3.26e-05	0.000212972	-0.0184598	0.542062	1	0.002529	0.884505	1	-0.00360302	0.914337	1	0.00276949	0.998206	1	-0.00594937	0.904548	0.988984	-0.00371501	0.957792	0.997401		0.23632	1
ARSK	ENSMMUG00000001209	0.0696673	0.259186	1																-0.00612308	0.902408	1				-0.00346277	0.91921	0.991244	-0.00221964	0.951826	1				0.0138579	0.333968	0.650599
ARV1	ENSMMUG00000005892	0.00125423	1	1	0.0175146	0.823713	1	0.0320378	0.761016	1	0.0285305	0.563758	1	0.0527439	0.194781	0.737601	0.0379442	0.0510104	0.137045	-0.0251593	0.115474	0.381289	0.0101369	0.913869	1	-0.0233915	0.148258	0.316446	0.062316	0.02207	0.246704	0.0430688	0.276189	0.837037	-0.00506844	0.579521	0.880192	0.0871476	0.00349553	0.0358568	-0.0144998	0.883337	0.984677	-0.00439521	0.967205	0.997401	-0.0873012	0.420764	1
ARVCF	ENSMMUG00000017153	-0.0163305	0.611904	1	0.00616255	0.979797	1	-0.0465243	0.175113	0.891637	-0.0630985	0.326754	1	-0.0630525	0.245277	0.799802	-0.0859003	3.78e-05	0.000350235	-0.0324656	0.085445	0.316055	-0.0421421	0.148215	0.472659	-0.0649322	6e-08	6.28e-07	-0.0321472	0.503953	1	-0.0627618	0.100314	0.498412	-0.0633312	8.98e-05	0.000813749				0.00041489	0.948449	0.995744	0.0194777	0.0352096	0.128986		0.132392	1
ASAH1	ENSMMUG00000015497	0.161339	0.385587	1	0.0167361	0.865182	1	-0.0804514	0.298763	1	0.0314735	0.619741	1	0.027613	0.687927	1	-0.0501917	0.0876772	0.20411	-0.0160682	0.557384	0.878671	0.012094	0.848493	1	-0.0130135	0.402706	0.644781	0.00627667	0.98592	1	-0.034659	0.394206	0.959243	-0.00192261	0.991003	1	0.0884182	0.0487488	0.226757	-0.292284	0.0133964	0.0647897	-0.225602	0.0153195	0.0664282		0.297578	1
ASAP1	ENSMMUG00000012145	0.0075878	0.991213	1	0.00818703	0.876	1	0.0543937	0.668793	1	-0.103906	0.176439	0.856061	-0.0469805	0.665196	1	-0.0375127	0.308814	0.494761	0.0188754	0.884245	1	-0.137338	0.007246	0.0548496	0.00444122	0.731587	0.915773	-0.0339403	0.72361	1	-0.132713	0.102272	0.505093	-0.0213242	0.697369	0.953309	-0.034975	0.528689	0.816494	-0.082396	0.316479	0.614182	-0.028801	0.872862	0.984682		0.135067	1
ASB3	ENSMMUG00000010634	-0.0258105	0.661121	1	0.00790246	0.876932	1	-0.013279	0.788048	1	-0.0414711	0.145172	0.803328	-0.000737862	0.997243	1	-0.0220215	0.130944	0.271745	-0.00502999	0.868024	1	0.0199616	0.25164	0.649449	-0.00564787	0.713407	0.905469	-0.00698736	0.93529	1	0.00567795	0.885559	1	0.00671188	0.720013	0.963505	-0.00985013	0.747415	0.925631	-0.0228506	0.512569	0.795531	-0.0191193	0.538143	0.811568		0.853566	1
ASB6	ENSMMUG00000011816	0.0834317	0.317985	1	0.0291655	0.659057	1	0.0137132	0.944862	1	-0.0124168	0.911879	1	-0.0165075	0.808649	1	-0.0169511	0.300914	0.486612	0.00702532	0.731166	0.968538	0.0325749	0.0104821	0.0723737	-0.00425174	0.522837	0.75847	-0.00984185	0.85862	1	0.00425325	0.956381	1	-0.00050138	0.998585	1	-0.0434017	0.0810925	0.314057	0.00187968	0.99462	0.999559	0.00773703	0.768311	0.950209		0.817845	1
ASB8	ENSMMUG00000002048	-0.22401	0.0598528	1	-0.27104	0.0115887	0.779254	-0.270169	0.00169356	0.0715603	-0.0223083	0.790255	1	-0.0199336	0.93261	1	-0.0130917	0.846975	0.921945	-0.0243798	0.483492	0.831478	0.0188657	0.853695	1	-0.0228871	0.211923	0.414604	0.0412365	0.529897	1	0.0431553	0.539533	1	0.0185755	0.471567	0.791418	0.0458344	0.185379	0.495706	0.00966433	0.771759	0.948763	0.0273079	0.712323	0.927241	0.0261114	0.933483	1
ASCC1	ENSMMUG00000009479	-0.0751446	0.62026	1	-0.0949986	0.557963	1	-0.0742823	0.603536	1	0.0657386	0.386477	1	0.0676445	0.320046	0.882778	0.0794835	0.00513359	0.023046	-0.0249648	0.58221	0.89585	-0.0642269	0.148147	0.472659	0.0416876	0.0258533	0.0786068	-0.0586173	0.206784	0.792039	0.00168671	0.984993	1	0.0388009	0.161517	0.404937	-0.0243156	0.0395349	0.20053	0.00902189	0.726712	0.930066	-0.0262745	0.275484	0.556615	-0.117299	0.326679	1
ASCC2	ENSMMUG00000001675	-0.179282	0.426934	1	-0.265556	0.255538	1	-0.187527	0.136475	0.813174	0.0964619	0.463627	1	-0.120043	0.297401	0.861339	0.00925927	0.854203	0.925284	-0.0198442	0.854256	1	-0.0447446	0.613653	0.955448	0.028985	0.404066	0.646089	-0.0178528	0.728692	1	-0.0677402	0.295394	0.856376	0.0242538	0.456266	0.775225	-0.122464	0.242653	0.56894	0.020012	0.746105	0.93718	-0.179985	0.00822483	0.0404498	-0.715235	0.195323	1
ASCC3	ENSMMUG00000022287	0.235445	0.500393	1	0.0171687	0.994929	1	0.111142	0.644443	1	0.16067	0.192453	0.880133	0.140601	0.260668	0.816752	0.109449	0.0467019	0.127823	0.0485206	0.297633	0.656319	0.0121363	0.945797	1	0.15339	2.1e-10	2.89e-09	0.0529459	0.702037	1	-0.0321179	0.785348	1	0.138784	3.76e-05	0.000371059	-0.172988	0.0981554	0.351664	-0.285824	0.000693877	0.00578432	-0.222393	0.00519615	0.0275447	-0.386168	0.357807	1
ASF1A	ENSMMUG00000008526		0.281227	1	0.0122203	0.78691	1	-0.0111029	0.795324	1	0.0155606	0.598788	1	-0.00997299	0.904118	1	0.0128284	0.358509	0.547034	-0.00800609	0.694561	0.954498	-0.012248	0.582598	0.93877	-0.00149106	0.962676	0.996195	0.00593278	0.54374	1	-0.000387464	0.992989	1	0.0191832	0.0792971	0.242202	-0.0189606	0.629992	0.872366	-0.0254325	0.583641	0.846876	0.0341331	0.246791	0.517917	-0.109052	0.336069	1
ASF1B	ENSMMUG00000014135	0.0132867	0.953579	1	0.0269387	0.647568	1	0.00254145	0.98771	1	-0.0183795	0.318552	0.99946	-0.0461904	0.366416	0.921524	-0.0126705	0.541137	0.713925	-0.0163051	0.310356	0.671084	-0.0150436	0.539601	0.914784	-0.00241007	0.746469	0.924672	-0.0253282	0.371837	0.985685	-0.0297256	0.295097	0.85585	-0.015586	0.308389	0.619208	-0.0717019	0.147368	0.434032	-0.227143	3.17e-06	5.06e-05	-0.243293	2.7e-07	4.13e-06		0.798703	1
ASH2L	ENSMMUG00000013675	-0.0242396	0.533188	1	-0.012003	0.894739	1	0.0296067	0.415035	1	-0.00802025	0.539004	1	-0.00980808	0.755613	1	0.0173787	0.0399106	0.114004	0.0060939	0.756782	0.979481	-0.00844599	0.458421	0.851909	0.00339937	0.749614	0.926368	-0.00315894	0.945136	1	0.022791	0.101399	0.502455	0.0102455	0.188975	0.45094	0.00232974	0.722909	0.915879	-0.00770553	0.937279	0.994935	-0.0103867	0.742544	0.940878	0.00323017	0.978286	1
ASNA1	ENSMMUG00000006275	0.0106365	0.926286	1	-0.00458583	1	1	-0.0362819	0.412249	1	-0.0520693	0.286602	0.970885	-0.0309628	0.543009	1	-0.0403461	0.00953122	0.0378033	-0.0139133	0.557684	0.878671	0.00308458	0.980979	1	-0.00853995	0.507971	0.745547	-0.0352516	0.295715	0.915558	-0.0490623	0.163103	0.645484	-0.0175466	0.350121	0.672147	-0.0368088	0.428401	0.743337	-0.0351098	0.463145	0.757354	0.0393792	0.237	0.505193	-0.0579013	0.638684	1
ASNS	ENSMMUG00000019157		0.530656	1	-0.0120178	0.908973	1	0.106584	0.0917657	0.690842	-0.0194541	0.540933	1	0.00234039	0.936036	1	0.0259723	0.27583	0.461599	-0.0222747	0.477185	0.826733	-0.00637066	0.95767	1	0.044696	0.0328577	0.09649							0.0200172	0.173662	0.425893				0.0207961	0.135809	0.356971	0.129588	6.51e-07	9.35e-06
ASNSD1	ENSMMUG00000014310	0.263083	0.14495	1	0.0283822	0.802628	1	0.170743	0.0525908	0.546078	-0.091635	0.156148	0.814429	-0.0466624	0.676278	1	-0.0050026	0.627916	0.778968	-0.065648	0.0590703	0.250239	-0.0458	0.471334	0.861229	-0.0132463	0.780607	0.942718	0.019127	0.783473	1	-0.0361731	0.542102	1	0.0296752	0.125292	0.340002	-0.237159	0.000902221	0.0123399	-0.0588377	0.338896	0.638919	-0.0708556	0.144753	0.365698	0.0642824	0.384047	1
ASPH	ENSMMUG00000008777										-0.0156776	0.611315	1	0.0196982	0.451618	0.978935	-0.0147853	0.281737	0.466823	0.025015	0.0827495	0.310963	-0.00931182	0.850799	1	0.00281658	0.867068	0.977684	0.0932995	0.0579559	0.425793	0.00426713	0.595655	1	-0.0474597	0.00424049	0.0234311	-0.108408	0.227799	0.54914	-0.170608	0.00117586	0.00904823	-0.173923	3.29e-06	4.21e-05	-0.268537	0.0658341	1
ASPSCR1	ENSMMUG00000010887	0.0751348	0.705465	1	0.00311963	0.932466	1	-0.0277708	0.69806	1	0.055159	0.182064	0.866425	0.0476459	0.224621	0.772315	-0.00323439	0.979241	0.988437	0.0255225	0.187389	0.507136	0.00893296	0.925148	1	0.0200768	0.143402	0.308936	-0.0167424	0.822177	1	0.00889502	0.948512	1	-0.00201261	0.944045	1	0.0211356	0.552892	0.832595	0.0223581	0.441863	0.740571	-0.046562	0.209939	0.466368	0.0151223	0.681016	1
ASRGL1	ENSMMUG00000013831																			0.0170653	0.251354	0.600355	0.026646	0.145731	0.467806	0.0314477	1.16e-08	1.35e-07	0.0216466	0.548507	1	0.144451	0.015332	0.1459	-0.00763542	0.741084	0.971943	0.0945385	0.000639023	0.00912422	0.0668754	0.00245849	0.0165366	0.106671	1.76e-08	3.17e-07
ASTE1	ENSMMUG00000005142	0.0813385	0.473051	1	0.00773907	0.934054	1	8.61e-05	0.992787	1	0.0117131	0.725568	1	0.0624925	0.146142	0.655005	0.00173907	0.986146	0.992079	0.00901802	0.78805	0.988481	0.0273573	0.328376	0.738601	-0.0150733	0.174607	0.357894	0.0115673	0.883117	1	0.0112952	0.872283	1	-0.0177649	0.236921	0.523533							0.00786355	0.0855819	0.248237
ASXL1	ENSMMUG00000007117	0.042247	0.95438	1	0.00984988	0.914621	1	0.0072794	0.856486	1	-0.0454039	0.512196	1	-0.0963359	0.163158	0.687007	-0.0169231	0.695702	0.828326	-0.0877156	0.0561444	0.243091	-0.0365725	0.742776	1	0.00723972	0.749203	0.926128	-0.0937337	0.224946	0.821371	-0.0918504	0.313496	0.874429	0.0310299	0.419774	0.743558	-0.0287954	0.666715	0.894776	-0.0608951	0.215818	0.48617	-0.124761	0.00435902	0.023905	-0.0900363	0.894695	1
ASXL2	ENSMMUG00000001377	-0.126361	0.348275	1	0.0315581	0.946104	1	0.0569894	0.682549	1	0.0443157	0.12291	0.763137	0.022085	0.732781	1	-0.0164127	0.243583	0.423553	-0.0570078	0.103999	0.357736	-0.0340925	0.478421	0.868126	0.0296117	0.0696011	0.175491	-0.118345	0.0457328	0.376059	-0.0637442	0.344377	0.907203	0.047941	0.0254441	0.10066	-0.0878323	0.0204151	0.128871	-0.123064	0.00561381	0.0323914	-0.0712197	0.0750784	0.224842		0.334498	1
ATAD1	ENSMMUG00000006414	0.138702	0.700394	1	0.272079	0.261511	1	0.12264	0.200589	0.925115	0.0758093	0.312761	0.992327	0.0190131	0.685432	1	-0.0117098	0.659331	0.801423	0.0180714	0.604954	0.908495	0.0439067	0.148198	0.472659	0.0251996	0.121255	0.272457	0.00170722	0.881383	1	-0.0189801	0.766061	1	0.0417719	0.0468845	0.161294	0.0251025	0.496447	0.793617	0.0868267	0.124464	0.338635	0.00972832	0.947079	0.997354	0.0859661	0.935133	1
ATAD2	ENSMMUG00000020467	0.153134	0.410443	1	0.232531	0.383392	1	0.0921867	0.365038	1	-0.0783487	0.381861	1	-0.0423659	0.458974	0.983945	0.101738	8.71e-05	0.000729939	-0.0534117	0.0949591	0.338285	-0.00951877	0.68905	0.986625	0.0379858	0.0213674	0.0671722	-0.0972368	0.0515179	0.398441	0.0161339	0.94211	1	0.0373615	0.155379	0.396283	-0.240755	0.000151665	0.00284912	-0.0526995	0.421575	0.722472	-0.0352	0.44295	0.736414		0.00811671	0.821489
ATAD5	ENSMMUG00000040177	-0.0411136	0.785777	1	-0.0560634	0.838124	1	0.157798	0.0263603	0.38616	0.0100844	0.338485	1	0.0185964	0.775115	1	0.0338594	0.105171	0.232396	-0.0104916	0.817561	0.99203	0.0145387	0.855637	1	0.0127736	0.546519	0.778052	-0.000948825	0.986812	1	0.0742937	0.257186	0.812699	0.0393667	0.252014	0.544645	-0.0567508	0.132269	0.412968	-0.00809255	0.684158	0.904952	0.0141942	0.629223	0.8737		0.0617027	1
ATE1	ENSMMUG00000021594	0.0558891	0.863551	1	0.441972	0.0491516	1	0.051848	0.746011	1	0.0037941	0.836129	1	0.00456086	0.729771	1	0.0373245	0.224559	0.40086	-0.0357666	0.321351	0.684662	0.0125289	0.908557	1	0.0173929	0.476565	0.716349	0.0393847	0.688023	1	-0.0783077	0.222243	0.760614	0.0174699	0.741904	0.972538	0.0165605	0.900168	0.980024	-0.0651107	0.317706	0.615453	0.0304145	0.451102	0.743656	-0.0340254	0.998353	1
ATF1	ENSMMUG00000048857	0.0995579	0.862594	1	0.168461	0.346181	1	-0.0843127	0.577569	1	0.00766319	0.884589	1	0.0969337	0.049407	0.36855	-0.0455249	0.471256	0.657067	0.0199506	0.85244	1	0.0597631	0.354159	0.764278	-0.0268294	0.53098	0.764942	0.0723748	0.30685	0.92699	-0.0313822	0.830383	1	0.0329435	0.288136	0.59684	0.0654092	0.334639	0.666543	0.0813114	0.359513	0.661691	0.131795	0.0296854	0.11271	0.0745438	0.957288	1
ATF2	ENSMMUG00000003947	0.052571	0.878625	1	0.0601108	0.716779	1	0.0993825	0.429798	1	-0.117619	0.152002	0.812293	0.0443425	0.774062	1	-0.0641481	0.0871225	0.20307	-0.00549532	0.907786	1	0.0479257	0.475956	0.865753	-0.00591122	0.631544	0.8497	0.017418	0.765811	1	0.0345521	0.597036	1	-0.0401648	0.292894	0.602164	0.0351748	0.668977	0.895275	-0.0132469	0.817983	0.967034	0.0299728	0.348776	0.642494	0.06902	0.958254	1
ATF3	ENSMMUG00000012185										0.1019	0.000947029	0.0431616	0.0277476	0.200927	0.741324				0.0433105	0.0255577	0.141985	0.031394	0.00961128	0.0683903													-0.203765	0.0180799	0.118346	-0.163354	0.0182152	0.0830446	-0.0874565	0.165068	0.400506		0.761572	1
ATF6	ENSMMUG00000004049	-0.00266064	0.950994	1	-0.0146736	0.981808	1	-0.00190243	0.997991	1	0.0799602	0.202335	0.890453	0.0739873	0.218311	0.764353	0.035159	0.111851	0.243157	-0.0142435	0.627859	0.920971	-0.011544	0.888623	1	0.0259383	0.0750298	0.186395	-0.0277404	0.782265	1	0.0318791	0.774939	1	0.0558757	0.0307321	0.116792	-0.0389116	0.131353	0.411918	-0.0287522	0.686664	0.906683	0.0625042	0.253413	0.526597	0.090674	0.79742	1
ATF6B	ENSMMUG00000015229	-0.0417182	0.560939	1	-0.0604156	0.299133	1	0.034108	0.534778	1	0.0278402	0.574687	1	0.023615	0.822245	1	-0.00574758	0.927699	0.959451	-0.0170619	0.518022	0.852176	-0.00923292	0.841066	1	0.0142626	0.382514	0.623508	0.00496317	0.972869	1	-0.00345239	0.950321	1	0.00637008	0.772006	0.984139	-0.0439572	0.231085	0.552788	-0.0700917	0.0247937	0.105333	-0.0267181	0.369883	0.662868	-0.172973	0.0916194	1
ATF7	ENSMMUG00000022313							-0.0161119	0.424729	1	0.0375057	0.359807	1	-0.00713656	0.970615	1	-0.0119704	0.255518	0.437732	-0.00597325	0.70434	0.960065	-0.00736868	0.792836	1	4.75e-05	0.996375	0.999193	-0.0109762	0.877992	1	-0.0324065	0.268884	0.829823	0.0227195	0.0185308	0.0779087	0.00763149	0.523581	0.813499	-0.0205946	0.35965	0.661691	-0.00829023	0.905342	0.989439		0.82042	1
ATF7IP2	ENSMMUG00000005913				0.0221906	0.657833	1							-0.0204666	0.62519	1	0.00760925	0.755626	0.866853	-0.0465268	0.0926421	0.332824	-0.0114659	0.547728	0.919595	0.0189064	0.439506	0.681511	0.148782	0.00223065	0.0516986	0.256891	2.31e-05	0.000700269	0.258365	4.09e-22	2.05e-20				0.0160684	0.0801116	0.249258	0.0159936	0.305099	0.593252		0.74684	1
ATG101	ENSMMUG00000015392	0.137843	0.299574	1	0.00844251	0.945776	1	0.0213014	0.868528	1	-0.107874	0.105148	0.728971	-0.00244383	0.683608	1	0.0236854	0.318056	0.505503	-0.0662674	0.00713871	0.0550257	-0.0414031	0.29265	0.699749	0.00407828	0.90551	0.987615	-0.0841488	0.0279713	0.285277	-0.0343167	0.613484	1	-0.0188295	0.310592	0.621711	-0.0684879	0.160287	0.457727	-0.0796932	0.172459	0.418996	-0.0287445	0.516423	0.796305	-0.0625339	0.927787	1
ATG13	ENSMMUG00000019672	0.0722085	0.68933	1	-0.0163794	1	1	-0.106115	0.273106	1	0.0225647	0.75761	1	0.0293594	0.709236	1	-0.0135248	0.381417	0.570987	0.00605991	0.373494	0.739351	0.0155493	0.843331	1	0.020694	0.317751	0.549726	0.0802106	0.081061	0.509935	0.102305	0.0174446	0.160555	0.0554704	0.010231	0.0481619	-0.0231961	0.83647	0.957298	-0.0745408	0.20013	0.462082	-0.00170038	0.967009	0.997401		0.897243	1
ATG16L1	ENSMMUG00000023358	0.000802454	0.99507	1	-0.00766966	0.898878	1	0.0669905	0.0020316	0.080712	0.000203393	0.938944	1	0.0311523	0.322285	0.885272	-0.0132126	0.171673	0.331623	-0.0236715	0.226078	0.565857	-0.0240153	0.376711	0.783896	-0.00307462	0.785741	0.945301	0.00276237	0.800665	1	0.0048342	0.963152	1	-0.00060332	0.981709	1	-0.0396448	0.0602836	0.261095	-0.0172549	0.47168	0.765491	-0.00923863	0.769446	0.95053		0.316558	1
ATG2A	ENSMMUG00000003973	-0.0450478	0.795342	1	-0.0676579	0.435367	1	0.0808405	0.164096	0.870466	-0.0902955	0.00712629	0.177435	-0.0391534	0.39735	0.943149	-0.0101738	0.798875	0.894386	-0.0073909	0.739098	0.971153	0.00796019	0.832557	1	0.0106887	0.435964	0.678535	-0.0544402	0.0927178	0.546754	-0.0368372	0.201514	0.723217	0.00803264	0.719977	0.963505	-0.0229939	0.573251	0.843829	-0.0549995	0.0337705	0.132419	-0.00419225	0.920378	0.992948		0.0300831	0.987587
ATG2B	ENSMMUG00000003658	0.148587	0.417882	1	-0.0887198	0.420091	1	-0.0985436	0.13856	0.818154	0.0284818	0.772465	1	-0.0460659	0.616248	1	0.0130503	0.782888	0.8849	-0.016175	0.446081	0.801324	-0.00667582	0.819538	1	-0.0124657	0.50114	0.739184	-0.0124692	0.897938	1	-0.0481888	0.366251	0.932738	0.000396188	0.998242	1	-0.00771013	0.0412935	0.20544	-0.0391895	0.290326	0.583704	-0.031462	0.498276	0.783746	0.0358755	0.68808	1
ATG3	ENSMMUG00000014232	0.0259471	0.91568	1	-0.00936643	0.940449	1	0.0167867	0.942613	1	-0.0354669	0.215505	0.903509	0.0961294	0.406752	0.949569	0.0141659	0.408944	0.597108	-0.0435443	0.409334	0.769197	0.16081	0.00992896	0.0697536	-0.0396032	0.212318	0.41515	0.0536387	0.619455	1	0.0604017	0.693762	1	-0.011823	0.553253	0.862023	0.146094	0.424799	0.740543	0.162187	0.386388	0.687323	0.0673612	0.803466	0.959925	0.247342	0.409755	1
ATG4B	ENSMMUG00000008047	0.196971	0.282848	1	0.19125	0.474661	1	0.138806	0.0800173	0.650406	-0.0268126	0.561153	1	-0.0940443	0.205124	0.746038	-0.022665	0.0536291	0.14159	-0.0128344	0.61367	0.91229	-0.0689885	0.125409	0.430883	-0.0664943	0.000421919	0.00222271	-0.00757354	0.898298	1	-0.0753566	0.241425	0.790148	-0.0293265	0.322866	0.637626	-0.0226182	0.631332	0.872508	-0.0284829	0.487224	0.774924	-0.0390539	0.645177	0.883129		0.281545	1
ATG4C	ENSMMUG00000000386	-0.0200439	0.588956	1	-0.0261166	0.570378	1	-0.0361681	0.245538	0.99596	0.0153391	0.814625	1	0.0266248	0.435764	0.965884	-0.0303881	0.171937	0.331961	0.00974326	0.68651	0.950474	0.0288549	0.25619	0.656272	0.0174266	0.266111	0.486961	-0.030829	0.492398	1	-0.00326384	0.906254	1	0.01143	0.57389	0.877116	-0.0236746	0.523666	0.813499	-0.0389966	0.417032	0.718401	-0.00463699	0.980543	0.999657		0.342572	1
ATG5	ENSMMUG00000019679	-0.0786949	0.710738	1	-0.0224449	0.929317	1	-0.0542059	0.771869	1	-0.0401535	0.75649	1	0.029668	0.609491	1	-0.068003	0.0417491	0.118046	0.00616469	0.929094	1	0.0350245	0.466897	0.857303	-0.028938	0.38246	0.623508	0.0547236	0.460998	1	0.0633472	0.417259	0.972663	0.00736428	0.902704	1	-0.23315	0.00392868	0.0393171	0.00495948	0.541214	0.818389	0.0701403	0.225838	0.489144	0.0313585	0.932039	1
ATIC	ENSMMUG00000012318	-0.0214793	0.550614	1	0.0106649	0.890594	1	0.0336598	0.721912	1	0.00216352	0.856229	1	0.0109242	0.947323	1	0.022436	0.434752	0.621759	-0.00779656	0.726529	0.968128	0.0100346	0.921122	1	0.0227031	0.104189	0.242314	0.011365	0.790314	1	0.0239534	0.793548	1	0.00324271	0.983427	1	0.0158129	0.826471	0.953136	0.0818197	0.0451855	0.164475	0.0652298	0.0781207	0.231528	-0.0707969	0.810578	1
ATL2	ENSMMUG00000008463	0.00283867	0.973144	1	0.017064	0.784261	1	0.017005	0.894509	1	0.0472086	0.599801	1	-0.00495397	0.879704	1	-0.0169476	0.64628	0.793185	0.0318018	0.316944	0.679862	0.0261151	0.639003	0.968012	-0.0081744	0.799096	0.953149	-0.038588	0.64392	1	-0.0401421	0.637573	1	-0.0224946	0.503842	0.820612	-0.00221234	0.971158	0.996588	-0.000468804	0.825473	0.969504	-0.0237283	0.674319	0.903512	0.0967545	0.902284	1
ATL3	ENSMMUG00000005776	-0.032001	0.409172	1	0.0109011	0.875019	1	-0.00964327	0.888534	1	-0.022075	0.210406	0.89708	-0.0215805	0.587026	1	-0.00900604	0.167234	0.325807	-0.00174341	0.956117	1	-0.0318118	0.0545228	0.246958	-0.00572987	0.575101	0.80433	-0.0199905	0.464977	1	-0.0127982	0.816392	1	0.00180097	0.877391	1	0.0744022	0.0148365	0.102954	0.0688375	0.107794	0.306463	0.0639229	0.0399588	0.14221	0.00941165	0.753566	1
ATM	ENSMMUG00000004153	-0.280394	0.519129	1	-0.413418	0.244974	1	-0.0626597	0.792197	1	-0.152538	0.193344	0.880133	-0.197784	0.139118	0.639072	-0.251268	3.56e-06	4.26e-05	-0.217132	0.00336182	0.0300989	-0.276755	0.000470283	0.00571374	-0.112814	0.000173276	0.000989575	-0.21991	0.0156727	0.204435	-0.194852	0.0166904	0.155573	-0.0356162	0.304317	0.614712	-0.108304	0.021114	0.131664	-0.14585	0.00116449	0.00899293	-0.0717388	0.0522055	0.173571	-0.199462	0.601068	1
ATMIN	ENSMMUG00000013086	-0.0164443	0.834385	1	0.0390891	0.792209	1	-0.0390836	0.896442	1	0.00552754	0.321797	1	0.11468	0.186859	0.725712	-0.0395542	0.0598897	0.154105	0.0260257	0.673666	0.94427	0.0194082	0.888105	1	-0.00526677	0.543991	0.776183	0.135589	0.00472767	0.0898257	0.0262934	0.851322	1	0.019079	0.675382	0.94004	-0.0522441	0.698201	0.906225	0.00392771	0.205043	0.470021	0.0354551	0.238411	0.507407	0.0571834	0.943303	1
ATOX1	ENSMMUG00000009560	0.119591	0.72833	1	0.267715	0.455122	1	-0.174136	0.017283	0.314275	-0.0820071	0.196973	0.884101	-0.124945	0.0584715	0.412444	-0.0220774	0.203184	0.373406	-0.0282455	0.503683	0.844239	-0.0766784	0.0489073	0.22943	-0.0249574	0.162016	0.338109	-0.0214521	0.824431	1	-0.0117157	0.721956	1	-0.0190868	0.693773	0.950783	0.164627	0.0384306	0.197109	0.091581	0.354959	0.656994	0.434507	1.31e-09	2.82e-08	-0.00221846	0.790864	1
ATP10D	ENSMMUG00000021778	0.0999937	0.445331	1	0.0180843	0.829891	1	0.0332346	0.542777	1	0.0180152	0.855223	1	0.0126363	0.921126	1	-0.00557433	0.743762	0.86014	-0.00499023	0.908875	1	-0.00169606	0.984512	1	0.00695176	0.602925	0.829443	-0.0309912	0.587929	1	-0.00540958	0.960206	1	0.0105142	0.328784	0.644211	-0.0201846	0.600955	0.85962	-0.0831105	0.0113583	0.0565532	-0.0733103	0.00503663	0.0268318	0.0797585	0.428137	1
ATP11C	ENSMMUG00000007234	-0.0714707	0.728623	1	-0.0450893	0.849698	1	-0.139545	0.0857605	0.667961	-0.0432693	0.517059	1	-0.0496767	0.506168	1	-0.0355852	0.103147	0.229378	-0.019715	0.684772	0.949016	-0.0151082	0.66561	0.975212	0.0304364	0.0532241	0.141554	0.0411535	0.389969	1	0.00697852	0.959538	1	0.00521315	0.821379	0.994884	0.0107773	0.923104	0.985959	0.0288349	0.7195	0.926037	0.0278021	0.649815	0.886577		0.815592	1
ATP13A1	ENSMMUG00000043400	0.399656	0.0481378	1	0.0524246	0.738954	1	0.226069	0.0221211	0.35077	0.0745713	0.488133	1	0.00152674	0.888812	1	0.114476	0.000314001	0.0022415	0.0203647	0.753045	0.977792	0.0298018	0.622163	0.958541	0.0887549	7.5e-06	5.51e-05	0.138793	0.00221215	0.0516986	0.23943	1.69e-06	6.78e-05	0.14026	5.41e-10	1.14e-08	0.126082	6.21e-05	0.00137081	0.103625	0.0215673	0.0944092	0.178963	1.32e-06	1.82e-05	0.380669	0.134739	1
ATP13A2	ENSMMUG00000001610	-0.0657325	0.776859	1	-0.167866	0.0405041	1	-0.0376127	0.720403	1	-0.0337416	0.639207	1	-0.0364695	0.636631	1	-0.0111676	0.646533	0.793185	-0.0339064	0.172492	0.485881	-0.127929	0.000107021	0.00166736	-0.0335419	0.0154819	0.0515317	-0.0807823	0.0452787	0.374124	-0.146567	0.000162967	0.00390962	-0.0362357	0.0643412	0.207533	0.00299162	0.707991	0.90972	-0.0167394	0.832243	0.971595	0.137431	1.53e-07	2.42e-06	0.785775	0.146706	1
ATP13A3	ENSMMUG00000012032	0.073365	0.761155	1	-0.0573174	0.498038	1	0.018212	0.935845	1	-0.103824	0.0703539	0.616793	-0.120249	0.0325876	0.286073	-0.124327	1.79e-06	2.28e-05	0.0159884	0.696019	0.955542	-0.0738659	0.0155956	0.0974423	-0.0458799	0.00349055	0.0142928	-0.01383	0.885187	1	-0.0279265	0.508702	1	-0.0217361	0.315134	0.627962	0.341429	0.00580831	0.0523936	0.0843609	0.398889	0.700336	-0.000664466	0.735025	0.936824	0.105995	0.619421	1
ATP1A1	ENSMMUG00000008151	0.0359403	0.660842	1	-0.0593805	0.944459	1	-0.132438	0.364451	1	-0.056917	0.0877101	0.681042	-0.135395	0.0652861	0.433565	-0.108643	0.041618	0.117808	-0.000166059	0.991101	1	-0.125561	0.0918097	0.352212	-0.132745	7.67e-06	5.62e-05	-0.0351584	0.674842	1	-0.292887	0.000200895	0.00471329	-0.121675	0.00176543	0.0111042	-0.1761	0.195981	0.507935	-0.243949	0.0745859	0.236863	-0.165786	0.234136	0.500885	-0.0500026	0.976104	1
ATP1B3	ENSMMUG00000039621	-0.172551	0.352649	1	0.159669	0.542167	1	-0.0407868	0.690884	1	0.0529329	0.871899	1	-0.112853	0.480555	0.995955	-0.204063	3.41e-05	0.000320009	-0.038562	0.0837956	0.312953	0.022493	0.883634	1	-0.0769701	0.00159215	0.00710687	-0.00269597	0.993199	1	-0.0864981	0.502302	1	-0.156508	9.48e-05	0.000857605	0.0305832	0.959093	0.993875	0.0693357	0.766532	0.947027	-0.116126	0.380864	0.675211	-0.379851	0.672658	1
ATP2A2	ENSMMUG00000001739	-0.00140162	1	1	-0.00708298	1	1	0.0531486	0.147223	0.837348	-0.00470792	0.93909	1	-0.0410102	0.434606	0.965553	0.0313282	0.0771698	0.186756	-0.00353187	0.727929	0.968538	0.0400291	0.256363	0.656316	0.0472345	3.82e-06	2.97e-05	0.00141213	0.926794	1	0.0018406	0.957223	1	0.0207291	0.0750441	0.232624	-0.0572025	0.285165	0.617237	-0.000825764	0.443428	0.742325	0.0220973	0.688226	0.912634	0.00415975	0.947794	1
ATP2A3	ENSMMUG00000008263	-0.23783	0.529601	1	-0.148203	0.828732	1	-0.0408865	0.89944	1	-0.0664908	0.320237	1	-0.0576021	0.285191	0.845496	0.130655	0.0327572	0.0981542	-0.0701106	0.292863	0.650953	-0.148453	0.0215861	0.123945	0.0500289	0.219181	0.425073	-0.233933	0.0824929	0.512172	-0.240709	0.0572703	0.354082	-0.291795	1.01e-07	1.56e-06	0.00832759	0.660267	0.890901	-0.0119431	0.858542	0.97686	0.0141979	0.198091	0.448927	-0.33224	0.331805	1
ATP2B1	ENSMMUG00000023378	-0.506319	0.140562	1	0.035779	0.979351	1	-0.366914	0.0541763	0.551427	-0.568162	0.00215278	0.080538	-0.763195	1.35e-06	8.88e-05	-1.01541	1.26e-47	2.64e-45	-0.556538	8.46e-13	5.85e-11	-0.576988	5.63e-11	2.47e-09	-0.5176	3.21e-38	1.83e-36	-0.28221	0.0143365	0.191976	-0.407495	0.00030369	0.00666051	-0.28867	1.51e-07	2.3e-06	-0.898387	5.04e-16	7.02e-14	-1.25172	1.52e-30	2.21e-28	-1.09122	3.69e-24	2.73e-22	-0.484219	0.382086	1
ATP2B4	ENSMMUG00000021116	-0.0832263	0.728843	1	-0.280273	0.364188	1	-0.184603	0.0769769	0.643087	-0.109413	0.206284	0.891817	-0.408142	5.08e-08	4.58e-06	-0.106558	0.000964227	0.00579461	-0.138321	7.76e-05	0.00125274	-0.184951	2.42e-08	7.44e-07	-0.0681043	3.26e-06	2.56e-05	-0.0228804	0.206745	0.792039	-0.0412953	0.00173874	0.0276002				-0.0398896	0.257561	0.587797	-0.0299683	0.496477	0.782126	-0.0530769	0.0660315	0.2052	-0.428759	0.0882617	1
ATP2C1	ENSMMUG00000005137	0.0044054	0.984915	1	-0.0300382	0.886251	1	0.00150475	0.99958	1	0.0358544	0.341449	1	0.00187425	0.943288	1	-0.00558457	0.718429	0.84441	-0.00206388	0.716227	0.963277	0.0489871	0.130112	0.438499	0.01834	0.34338	0.58199	-0.0220821	0.721129	1	-0.0404434	0.415672	0.972663	0.01228	0.35374	0.675879	0.153194	0.000497865	0.00746414	0.085594	0.0877512	0.266005	0.0536242	0.275737	0.556731		0.684116	1
ATP5F1A	ENSMMUG00000003570	0.578654	0.306525	1	0.613037	0.354019	1	-0.309636	0.306267	1	0.0620697	0.934209	1	-0.258488	0.237398	0.793085	-0.256728	5.28e-05	0.000467183	0.0187769	0.798789	0.990292	-0.16588	0.274254	0.678869	-0.632159	6.08e-35	3.05e-33	0.0120792	0.889949	1	-0.0451821	0.368547	0.935631	-0.556137	1.12e-16	4.25e-15	-0.0347306	0.823878	0.952254	-0.127466	0.445265	0.743802	-0.566725	1.61e-06	2.18e-05	-0.155405	0.726561	1
ATP5F1B	ENSMMUG00000001027	0.0168603	0.811241	1	0.107977	0.10706	1	0.0420684	0.0649199	0.596451	-0.0119973	0.838973	1	0.0303528	0.074836	0.470808	0.0178845	0.0149636	0.054024	0.0107247	0.264043	0.618058	0.0151334	0.25044	0.648047	0.00401661	0.752742	0.927486	0.0192748	0.118989	0.615137	0.0331816	0.00352907	0.047739	0.00444114	0.497121	0.814805	0.0353345	0.251718	0.58059	0.0894073	9.48e-06	0.000136386	0.02781	0.175875	0.417745		0.739743	1
ATP5F1C	ENSMMUG00000009207	0.131006	0.74367	1	0.0352097	0.947787	1	0.0723051	0.606646	1	0.0714906	0.594355	1	0.127233	0.0714232	0.457447	0.0349538	0.181575	0.344906	0.0196425	0.826544	0.995078	0.104385	0.0639394	0.275458	-0.0202817	0.537495	0.77018	0.0957418	0.119067	0.615137	0.079089	0.143619	0.605257	-0.0491133	0.150915	0.388256	0.179955	0.127904	0.406176	0.13942	0.255882	0.544082	-0.262284	0.0102034	0.0481116	-0.00189317	0.995478	1
ATP5IF1	ENSMMUG00000018678	0.0472524	0.952608	1	0.010658	0.866788	1	0.136016	0.169843	0.883242	-0.0136224	0.426203	1	-0.0501268	0.606261	1	0.123872	2.18e-07	3.29e-06	0.0170199	0.43379	0.792028	0.0380409	0.425607	0.828391	0.0414636	0.0376607	0.106992	-0.0299307	0.543511	1	0.0272187	0.51036	1	0.0114869	0.579431	0.880192	0.0532372	0.0336582	0.179849	0.0427592	0.271432	0.561454	0.127364	0.00273252	0.0162081	0.0380259	0.951504	1
ATP5MC1	ENSMMUG00000013395	0.219477	0.392481	1	0.0184553	0.948721	1	-0.103208	0.153004	0.849895	0.000779042	0.987854	1	-0.0665947	0.290254	0.85003	0.0188238	0.126562	0.265177	-0.00312539	0.930003	1	0.0087908	0.903311	1	0.00183748	0.985873	0.999193	0.0508564	0.187947	0.767269	0.0159721	0.824573	1	-0.0142946	0.711213	0.959555	-0.0151177	0.493749	0.792332	0.0339177	0.392867	0.693869	-0.0064033	0.667113	0.898796	-0.0883563	0.708727	1
ATP5MC2	ENSMMUG00000016241	-0.133423	0.745904	1	-0.190459	0.650351	1	-0.171348	0.231351	0.976984	-0.0910245	0.58626	1	-0.139595	0.119284	0.596081	-0.135251	0.00309272	0.0152345	-0.0674207	0.368115	0.734874	-0.174338	0.0153542	0.0965181	-0.168149	2.51e-07	2.38e-06	-0.0699526	0.343057	0.95815	-0.215762	0.00759183	0.0867153	-0.0643474	0.122352	0.334847	0.0534778	0.40249	0.726514	0.0807666	0.471072	0.765002	0.113747	0.158577	0.389216	0.00966787	0.975013	1
ATP5MC3	ENSMMUG00000003954	-0.0652443	0.777171	1	0.0301907	0.994276	1	-0.0801575	0.389589	1	0.120191	0.4202	1	-0.0879583	0.518016	1	0.0193336	0.0328772	0.0984354	-0.00542872	0.978156	1	0.181697	0.00275205	0.0258036	-0.0931539	0.000972214	0.00464735	0.147572	0.0527097	0.403461	0.138619	0.114054	0.540937	-0.0934386	0.0249738	0.0993339	0.334873	0.00611927	0.0545209	0.101814	0.571581	0.838477	0.0488989	0.543735	0.813894	-0.389093	0.531636	1
ATP5MD	ENSMMUG00000014037	0.0298752	0.922242	1	0.351933	0.264295	1	0.120605	0.378254	1	0.0546318	0.444226	1	0.0562224	0.675483	1	0.0214984	0.134249	0.276726	-0.0426905	0.402179	0.76382	0.0850992	0.0909406	0.349889	-0.0181556	0.293839	0.522161	0.0494784	0.448007	1	-0.0438694	0.553002	1	-0.0321808	0.439885	0.761974	0.135639	0.111503	0.377567	0.220908	0.000863274	0.00695388	0.201825	0.00131281	0.00877358	0.0875174	0.738476	1
ATP5ME	ENSMMUG00000044585	0.130002	0.868673	1	-0.0327642	0.936684	1	0.102436	0.662369	1	-0.040032	0.903623	1	0.0745999	0.0849707	0.504886	0.116301	0.0512691	0.137277	0.0375548	0.816397	0.991435	0.0192993	0.316075	0.725366	0.106344	0.000476953	0.00248147	-0.0761031	0.604681	1	-0.0388068	0.873118	1	-0.00809531	0.694973	0.951355	0.275764	0.0438702	0.212436	0.023849	0.951149	0.995744	0.385274	0.000508199	0.00395537	0.317575	0.832944	1
ATP5MPL	ENSMMUG00000004915	-0.00934526	0.994591	1	-0.134893	0.59311	1	0.0120731	0.979889	1	-0.0544074	0.581624	1	-0.040156	0.731304	1	0.00793326	0.148511	0.29877	0.0208779	0.609693	0.911276	0.0542754	0.179377	0.533409	0.0159933	0.498383	0.737239	-0.00500115	0.6269	1	-0.0534605	0.436961	0.979173	0.00844509	0.693273	0.950593	0.128456	0.0127034	0.0922176	0.19497	0.000368837	0.00339733	0.106201	0.0361218	0.131839	-0.138408	0.737836	1
ATP5PB	ENSMMUG00000003313	0.0544324	0.573754	1	0.0220533	0.723141	1	0.00558375	0.881867	1	0.00756791	0.878133	1	-0.017729	0.893731	1	-0.00841702	0.72089	0.845514	0.0106838	0.588937	0.898754	0.056797	0.000566804	0.00674065	0.00831461	0.531061	0.764942	-0.0108446	0.893348	1	0.00425886	0.957536	1	0.00847902	0.444117	0.765794	0.0145471	0.0173673	0.11523	-0.00832466	0.850648	0.975845	-0.0415268	0.151324	0.375722	0.061771	0.950611	1
ATP5PD	ENSMMUG00000011647	-0.0209314	0.861253	1	0.112344	0.612584	1	0.126115	0.373029	1	0.0159275	0.983396	1	0.0667056	0.69862	1	0.0786542	0.0394534	0.113026	-0.0116818	0.928999	1	0.1098	0.087638	0.342082	0.00778329	0.451091	0.693605	0.00392466	0.995061	1	0.0762954	0.441343	0.983963	0.0797979	0.0510624	0.172235	0.0826784	0.282448	0.614186	0.415108	9e-06	0.000131069	0.210677	0.010732	0.0498909	0.00461261	0.852589	1
ATP5PF	ENSMMUG00000008725	-0.239918	0.231667	1	-0.137194	0.683223	1	-0.101379	0.559236	1	0.066172	0.699387	1	0.0830235	0.21942	0.766006	0.0117923	0.0759664	0.184318	-0.0247726	0.796182	0.990122	0.0705035	0.211679	0.589457	-0.100519	7.96e-05	0.00048591	0.0714818	0.412884	1	0.050225	0.66723	1	-0.0713007	0.0769341	0.236617	0.128673	0.28442	0.616584	0.0214004	0.649476	0.887938	-0.117897	0.305465	0.593829		0.0106904	0.821489
ATP5PO	ENSMMUG00000015504	-0.226865	0.686689	1	-0.179904	0.853217	1	-0.405688	0.00252926	0.0915291	0.0409628	0.781918	1	-0.0797735	0.39049	0.939886	-0.0854977	0.232786	0.410439	-0.0548515	0.706781	0.960583	-0.203052	0.00350978	0.031285	-0.381172	3.26e-21	1.04e-19	-0.033015	0.881303	1	-0.206215	0.0893255	0.465334	-0.301211	9.91e-08	1.54e-06	0.0629491	0.85936	0.967152	0.006026	0.422521	0.722932	-0.373749	0.000137833	0.00124572	-0.673784	0.142776	1
ATP5S	ENSMMUG00000002615	-0.0157903	0.491285	1							0.000920237	0.943752	1	0.00129945	0.977501	1				0.00087779	0.998266	1	0.0131742	0.639599	0.968107							0.0240266	0.159986	0.637963				0.00066234	0.99053	0.998572	-0.00217901	0.976551	0.999156					0.856368	1
ATP6AP2	ENSMMUG00000012762	0.228571	0.577748	1	0.450219	0.279833	1	0.0474279	0.888761	1	0.0548358	0.438363	1	0.0358372	0.763043	1	-0.116519	0.00576008	0.0254038	0.0215795	0.113254	0.375667	0.0317442	0.56936	0.930888	-0.0661837	0.00567012	0.0218032	-0.0206901	0.806986	1	-0.00309981	0.909414	1	-0.0499191	0.099509	0.288385	0.292156	0.0138234	0.0982808	0.316389	0.00545755	0.0318075	0.0861973	0.501513	0.785883	-0.291155	0.744825	1
ATP6V0A2	ENSMMUG00000006546	0.0636247	0.842798	1	0.119474	0.385747	1	0.00672243	0.995852	1	0.052566	0.235736	0.929981	0.000239126	0.733566	1	-0.0259161	0.482154	0.665905	0.0200999	0.557532	0.878671	0.00472175	0.937698	1	-0.0235401	0.0613641	0.158936	-0.0032249	0.86175	1	-0.0109473	0.890107	1	-0.0121769	0.73073	0.968147	-0.0046511	0.980815	0.997301	-0.100968	0.000305215	0.00288863	-0.0671354	0.0317474	0.118763		0.311896	1
ATP6V0B	ENSMMUG00000015154	0.505883	0.102888	1	0.268879	0.484406	1	0.115485	0.557724	1	-0.0443689	0.491422	1	0.0455796	0.671271	1	0.0167371	0.513459	0.691398	-0.0587879	0.186138	0.506132	-0.0197409	0.825483	1	-0.0479923	0.0648654	0.166135	-0.0864217	0.544853	1	-0.106376	0.346749	0.909573	-0.173852	0.000123053	0.00107557	0.0451082	0.914819	0.983672	0.0592011	0.659055	0.891793	-0.0550575	0.570204	0.834327	-0.147059	0.233319	1
ATP6V0E1	ENSMMUG00000013825	0.114144	0.169731	1	0.11665	0.128668	1	0.00645942	0.977167	1	0.0844468	0.0211323	0.349904	0.074637	0.00422096	0.0754308	0.0226975	0.103226	0.229378	0.01839	0.391812	0.753629	0.049997	0.000168268	0.00241351	0.0140573	0.0611281	0.158555	0.0172627	0.750351	1	0.0124494	0.851455	1	0.00195396	0.978006	1	0.0372567	0.557771	0.836047	0.0626642	0.101289	0.293375	0.00527151	0.712631	0.927398	0.101769	0.758346	1
ATP6V1B2	ENSMMUG00000020000	-0.0786355	0.252914	1	-0.0195257	0.854108	1	-0.0878695	0.205294	0.933272	-0.0904699	0.0379221	0.457426	-0.0256109	0.871639	1	-0.000298866	0.877323	0.93684	-0.0301037	0.390536	0.752041	-0.0535936	0.243538	0.637456	-0.0100872	0.762456	0.933303	0.019006	0.844464	1	0.0621657	0.400094	0.961082	-0.0366893	0.263751	0.563645	0.519237	5.36e-08	2.75e-06	0.59162	2.35e-07	4.73e-06	0.874247	4.19e-16	1.68e-14		0.0117462	0.821489
ATP6V1C2	ENSMMUG00000010320	0.0156898	0.819532	1	0.0101458	0.845866	1	0.0154797	0.939391	1	0.0166719	0.50531	1	-0.00873473	0.855118	1	-0.0189113	0.499174	0.679165	0.0279751	0.0578551	0.247701	0.0250102	0.12479	0.42937	0.0170297	0.0841368	0.204689										-0.0250323	0.271805	0.603186	0.0255352	0.607671	0.865099	-0.0179912	0.583501	0.843552		0.404956	1
ATP6V1D	ENSMMUG00000021418	-0.0212843	0.473537	1	-0.0340163	0.385462	1	-0.00853441	0.945331	1	-0.0253885	0.582838	1	0.0164471	0.70877	1	-0.00942388	0.312563	0.499629	0.000205394	0.952516	1	-0.00957147	0.766198	1	0.00707242	0.607975	0.833177	-0.00355301	0.796703	1	0.0460122	0.0473871	0.316184	0.00379639	0.947233	1	-0.0609221	0.439258	0.750977	0.102081	0.0205226	0.0909611	0.0818077	0.0626836	0.197391	-0.0822249	0.680152	1
ATP6V1E1	ENSMMUG00000021477	0.0147728	0.979719	1	0.647582	0.0677233	1	0.124338	0.477023	1	0.124383	0.364661	1	0.139796	0.244306	0.799802	-0.082506	0.0169434	0.0595712	0.0970995	0.0481482	0.220989	0.0908211	0.187261	0.549618	0.0356586	0.170624	0.35227	0.0558881	0.61323	1	0.0715143	0.561162	1	0.0478194	0.339011	0.657076	0.209855	0.100566	0.355721	0.363378	0.000305828	0.00288903	0.269047	0.0100158	0.0474394	-0.562412	0.336979	1
ATP6V1G1	ENSMMUG00000013147,ENSMMUG00000049051	0.060425	0.571904	1	0.166459	0.129702	1	0.0106025	0.951484	1	0.0278619	0.766805	1	0.0241758	0.432148	0.964625	0.00147301	0.570105	0.735505	0.0236823	0.232916	0.57524	0.0150677	0.613792	0.955448	-0.00125299	0.957182	0.996167	0.033281	0.234865	0.83819	0.0294337	0.469895	1	0.0124839	0.288418	0.596921	0.0680999	0.276216	0.60749	0.0570769	0.0567375	0.194208	-0.00464545	0.772486	0.952229	0.0437583	0.989434	1
ATP6V1H	ENSMMUG00000004064	0.162163	0.416182	1	-0.0100249	1	1	-0.0571353	0.610996	1	-0.00888573	0.838436	1	0.0428622	0.474715	0.991294	-0.0113465	0.604044	0.761787	0.0123868	0.643108	0.928022	0.00311257	0.982491	1	-0.00290496	0.976656	0.997633	0.0107136	0.7524	1	0.0284207	0.608906	1	-0.00357436	0.972341	1	0.067709	0.464243	0.769069	-0.0464131	0.622238	0.872838	0.105712	0.135551	0.349449	-0.158693	0.768379	1
ATP7A	ENSMMUG00000012871	0.0140356	1	1				-0.00826671	0.820648	1	-0.000464339	0.993362	1	0.00816886	0.919874	1	0.00322068	0.908158	0.952332	-0.00269604	0.846824	0.999365	-0.000929472	0.987359	1	0.00902015	0.463106	0.706212	0.00599579	0.906405	1	-0.0387947	0.280926	0.840525	-0.00793868	0.756182	0.976656	-0.0434417	0.302391	0.632643	-0.112863	9.88e-05	0.00109889	-0.0983062	0.00151422	0.00992168
ATP8A1	ENSMMUG00000017733	0.0464964	0.468833	1							-0.0212601	0.562876	1	-0.00408841	0.956621	1	-0.00433874	0.749156	0.863294	0.00991061	0.560874	0.881322	0.0180456	0.31391	0.723845	0.00677927	0.343916	0.58242	0.0207416	0.395615	1							0.0131746	0.384865	0.712348	0.0273783	0.00396896	0.0244943	-0.0057141	0.908527	0.989604		0.300148	1
ATP8B2	ENSMMUG00000023364	-0.136677	0.207979	1	-0.125145	0.370305	1	-0.108477	0.237228	0.982802	-0.0683405	0.338276	1	-0.0664586	0.206687	0.747595	-0.164252	2.73e-05	0.000264452	-0.0672384	0.397382	0.759637	-0.226711	0.000143264	0.0021266	-0.211336	1.68e-10	2.33e-09	-0.167551	0.000767989	0.0229967	-0.10421	0.0509237	0.32924	-0.0481961	0.0604609	0.197902				0.0205853	0.184446	0.438356	0.0131279	0.639865	0.878803	0.126492	0.841864	1
ATP9B	ENSMMUG00000021792	0.0104064	0.990044	1	-9.56e-05	0.934841	1	-0.0686583	0.313919	1	0.00863387	0.576169	1	-0.0629447	0.424179	0.959822	-0.0602862	0.0072772	0.0306229	-0.0715206	0.00464274	0.039336	-0.0226544	0.44632	0.841382	-0.013489	0.480395	0.719886	-0.146204	0.000612348	0.0194239	-0.11212	0.00453233	0.0570428	-0.0303393	0.140799	0.368388	-0.0253252	0.768518	0.933199	-0.0568272	0.281585	0.572586	-0.0514863	0.222111	0.48376	0.0963015	0.397986	1
ATPAF2	ENSMMUG00000003657	-0.0721203	0.437136	1	0.0364842	0.733773	1	-0.0145619	0.977865	1	0.00317198	0.702342	1	-0.026741	0.870131	1	0.0143771	0.71757	0.844379	-0.0187332	0.481353	0.829993	0.00352195	0.993536	1	-0.0179474	0.470883	0.711161	0.0271761	0.72897	1	-0.0578795	0.269778	0.830828	-0.0570359	0.121599	0.333458	-0.0626822	0.0518733	0.23608	-0.0692166	0.345782	0.647955	-0.0485292	0.463468	0.754301	-0.0648791	0.873427	1
ATR	ENSMMUG00000007927	0.0276928	0.957649	1	-0.0795997	0.920525	1	0.0138402	0.990747	1	0.114984	0.263124	0.951075	0.152269	0.101641	0.547625	-0.0306208	0.0294644	0.0903867	-0.0245556	0.473859	0.824117	-0.0292538	0.652435	0.971096	-0.0318712	0.452082	0.694418	-0.0622685	0.33487	0.949919	-0.0785627	0.427784	0.975185	-0.0222546	0.374529	0.695726	-0.0247043	0.820192	0.950864	-0.104459	0.110713	0.311922	-0.206613	4.9e-05	0.00049004		0.744095	1
ATRAID	ENSMMUG00000010269	0.0584804	0.942767	1	0.0375347	0.779648	1	0.0662215	0.623518	1	-0.107208	0.155065	0.813842	0.0184862	0.819991	1	-0.0162835	0.877463	0.936857	-0.00788898	0.89467	1	0.0520874	0.422832	0.826548	0.019127	0.594231	0.821444	0.0480368	0.620002	1	0.079075	0.120141	0.554894	0.0326511	0.522965	0.835423	0.0354147	0.286766	0.618672	-0.0385487	0.666798	0.896602	0.107903	0.0805755	0.23692	0.116551	0.971841	1
ATRIP	ENSMMUG00000010058	-0.00049667	1	1	0.0352056	0.708556	1	0.0234074	0.844958	1	0.0022985	0.480273	1	0.0573817	0.20442	0.746038	0.0236476	0.369271	0.558759	-0.0165453	0.631284	0.921604	-0.00856889	0.925507	1	0.0185382	0.294586	0.523358	0.00960534	0.942221	1	-0.00751914	0.895288	1	0.0279814	0.100107	0.289879	-0.0123849	0.696264	0.90581	-0.0302849	0.215575	0.485876	-0.01187	0.568159	0.833579		0.868082	1
ATRN	ENSMMUG00000022283	0.323793	0.00131974	0.233613	-0.00777106	0.945286	1	0.02665	0.481083	1	-0.0186196	0.616247	1	-0.031557	0.215722	0.761198	0.00200207	0.864384	0.932285	0.00473412	0.840815	0.998007	-0.0270236	0.127487	0.433618	-0.00538045	0.597976	0.824543	0.00352046	0.967495	1	0.000508951	0.999141	1				0.0285036	0.00273345	0.0295152	-0.015663	0.0482715	0.173122	-0.00406949	0.923508	0.99383		0.731487	1
ATXN1	ENSMMUG00000002940	-0.0926449	0.310468	1	-0.0512082	0.833567	1	-0.0520781	0.588617	1	-0.0241064	0.859477	1	-0.049155	0.373279	0.925819	-0.042357	0.00155921	0.00865795	-0.0266108	0.157054	0.458975	-0.0219379	0.319758	0.730197	-0.00711786	0.334534	0.570323	-0.0132819	0.545214	1							0.00298293	0.662334	0.891652	0.026783	0.23466	0.513749	0.00821441	0.92892	0.995048
ATXN10	ENSMMUG00000008955	-0.0761461	0.548531	1	0.0318375	0.8511	1	-0.00959381	0.976026	1	0.036459	0.588056	1	0.0225677	0.817579	1	0.00207093	0.888015	0.9441	-0.0080453	0.929321	1	0.0303452	0.417713	0.823161	0.00597435	0.883042	0.982336	0.0923696	0.0063345	0.110656	0.0293136	0.679486	1	2.13e-05	0.866273	1	0.0320904	0.0675627	0.280468	0.042494	0.167987	0.411961	-0.0258423	0.435396	0.728804	-0.0706475	0.676518	1
ATXN1L	ENSMMUG00000048077	0.132229	0.755587	1	-0.024152	1	1	-0.0280706	0.89819	1	-0.0202136	0.942208	1	0.0492726	0.443038	0.972268	-0.0859304	0.000178139	0.00137609	-0.0158514	0.798719	0.990292	-0.0954002	0.00442636	0.0377782	-0.0384452	0.00642835	0.0242924	0.0246352	0.824561	1	-0.00816013	0.952681	1	-0.0507529	0.0300849	0.114593	-0.0830246	0.0512043	0.234679	-0.131963	0.00141746	0.0106223	-0.0967146	0.0207079	0.0842559	-0.259158	0.137838	1
ATXN2	ENSMMUG00000002226	-0.199864	0.201351	1	-0.0881029	0.847508	1	0.0325726	0.896015	1	-0.001107	0.757298	1	-0.0140468	0.969596	1	-0.0391046	0.127649	0.266786	-0.0367753	0.186734	0.506503	-0.13892	0.00469201	0.0394797	0.00734811	0.885886	0.983726	0.0415121	0.158495	0.711926	-0.135621	0.0605914	0.365471	0.0531179	0.0607327	0.198171	-0.096818	0.0654378	0.273834	-0.203849	0.00115937	0.00896139	-0.151243	0.00671659	0.0341483	0.0455561	0.809043	1
ATXN2L	ENSMMUG00000003298	-0.150571	0.39864	1	-0.180736	0.278608	1	-0.0226022	0.810066	1	-0.150689	0.0344963	0.44636	-0.0759845	0.248342	0.805249	-0.00205346	0.615808	0.770877	-0.0949801	0.0196639	0.118195	-0.002925	0.769838	1	-0.0448093	0.0908288	0.218249	0.0197719	0.348186	0.964895	0.0257041	0.11762	0.550799	0.0387021	0.0661631	0.212539	-0.071069	0.0885459	0.33124	-0.0907228	0.145017	0.372889	-0.1069	0.0476222	0.162537	0.134505	0.703154	1
ATXN3	ENSMMUG00000020751	-0.0279177	0.579029	1	0.0394311	0.695349	1	-0.00637067	0.972818	1	-0.0179021	0.810071	1	0.0126179	0.816398	1	0.0025602	0.745226	0.861038	-0.00436798	0.894053	1	-0.019525	0.694706	0.988388	-0.0223127	0.144233	0.309884	-0.0793122	0.0243001	0.260244	-0.0629515	0.127512	0.571146	0.00685745	0.731869	0.968838	0.10088	0.0434641	0.211137	0.0862365	0.0500404	0.177244	0.0211811	0.217684	0.477269	0.14709	0.394864	1
ATXN7	ENSMMUG00000001508	-0.132505	0.0967486	1	-0.11859	0.245485	1	-0.124356	0.0200242	0.334325	0.00227893	0.636029	1	-0.0474124	0.502448	1	-0.0745801	0.00239456	0.0123487	0.053232	0.247858	0.596477	-0.0232418	0.80995	1	-0.016069	0.556248	0.787558	-0.0482414	0.298987	0.916551	-0.110497	0.0102104	0.108283	0.00895286	0.782869	0.987408	-0.0417725	0.45403	0.761371	-0.0200913	0.515918	0.798711	-0.0504568	0.0877166	0.252804	0.096559	0.517094	1
ATXN7L1	ENSMMUG00000000383	0.0331121	0.695888	1	0.00317021	0.983018	1	0.0344743	0.0308531	0.422352	0.0398868	0.474468	1	-0.0515471	0.245217	0.799802	-0.0157649	0.346997	0.536761	-0.0168104	0.489303	0.836118	-0.00569965	0.83294	1	-0.00916488	0.440177	0.68204				0.00779309	0.89246	1				0.00522143	0.611371	0.863576	-0.00988682	0.644168	0.884279	-0.00517502	0.782835	0.955128		0.842797	1
ATXN7L2	ENSMMUG00000005815	-0.0325504	0.477877	1	-0.0377261	0.433372	1	0.020703	0.698906	1	0.0844056	0.15638	0.814429	-0.00815122	0.868086	1	-0.0114651	0.749359	0.863294	0.00510765	0.919831	1	0.000887956	0.991213	1	-0.0127135	0.256429	0.474847	0.0183316	0.689735	1	0.0171194	0.754148	1	-0.0157922	0.505602	0.822047	-0.0647085	0.161448	0.459362	-0.0287276	0.152403	0.38472	-0.0450733	0.0275254	0.105963		0.885289	1
ATXN7L3	ENSMMUG00000019923	-0.0967873	0.404794	1	-0.077516	0.664702	1	0.0247417	0.923777	1	-0.0129175	0.962763	1	-0.0185771	0.900776	1	0.0104569	0.373808	0.562844	-0.0753189	0.0325845	0.169118	-0.0701428	0.161989	0.498943	-0.0240952	0.403899	0.645966	-0.0111083	0.818626	1	-0.0774697	0.30812	0.869988	-0.0209029	0.573143	0.876859	-0.126533	0.122479	0.398516	-0.044037	0.683172	0.904715	-0.00665624	0.796256	0.9583	-0.0258373	0.900128	1
ATXN7L3B	ENSMMUG00000043271	0.0571686	0.756513	1	0.0186721	0.82675	1	-0.0321527	0.821321	1	-0.0181411	0.843221	1	0.0110794	0.888691	1	-0.00397729	0.956364	0.976311	-0.0126733	0.692503	0.953407	-0.00742918	0.914254	1	-0.029323	0.0175209	0.0571193	0.0230643	0.561525	1	-0.017505	0.750979	1	-0.00460223	0.886534	1	-0.0439876	0.267262	0.597698	-0.0393279	0.259433	0.547798	-0.0121067	0.43013	0.723985	0.0236445	0.965808	1
AUP1	ENSMMUG00000002131	0.0150693	0.964263	1	0.0260629	0.840138	1	-0.00741666	0.87608	1	-0.0879961	0.371937	1	-0.00642141	0.53923	1	0.00553149	0.662653	0.803273	0.00493128	0.941155	1	0.060665	0.129503	0.437057	-0.0292056	0.0750077	0.186395	0.0497433	0.377724	0.992503	-0.00637301	0.904754	1	-0.0339422	0.245528	0.536142	-0.0209255	0.0199806	0.126745	-0.114495	0.0759147	0.239518	-0.0901883	0.0550043	0.181072	0.0178132	0.987012	1
AVEN	ENSMMUG00000005278	-0.0158385	0.95752	1	-0.0843084	0.530763	1	-0.0624282	0.517835	1	0.00446959	0.800388	1	-0.0652227	0.341754	0.903332	-0.0881428	0.000426093	0.00289866	-0.0771793	0.00628789	0.0500127	-0.0885915	0.0100546	0.0700601	-0.0504251	0.00143311	0.00649453	0.0185966	0.818555	1	-0.0137581	0.792618	1	-0.0215001	0.50005	0.818011	-0.00372135	0.987008	0.99847	-0.0501408	0.369834	0.670929	-0.0397792	0.174629	0.415707	0.0289312	0.939316	1
AVL9	ENSMMUG00000011770	0.0739413	0.475452	1	-0.00325298	1	1	0.017685	0.868432	1	0.0256161	0.706168	1	-0.0364676	0.40605	0.948628	-0.0188792	0.503731	0.683388	0.0150625	0.586547	0.897568	0.0340351	0.139978	0.457935	0.0221288	0.0815363	0.199725	0.0148096	0.865138	1	-0.0158989	0.764516	1	0.0143448	0.50304	0.819914	0.0176956	0.281538	0.613292	0.020025	0.417819	0.719187	0.0272416	0.19586	0.446992		0.169631	1
AVPR2	ENSMMUG00000045962	-0.0379604	0.478668	1	-0.00113272	0.96643	1	-0.0246919	0.779977	1	-0.0715946	0.184627	0.86865	-0.0534058	0.252152	0.810337	-0.0269047	0.22627	0.403044	0.020495	0.415153	0.776215	0.0482625	0.0213999	0.123365	-0.0138813	0.466037	0.70873	-0.0989774	0.0261024	0.273466	-0.0549505	0.238966	0.788015	-0.0155784	0.53583	0.84771	-0.0951462	0.0274064	0.155857	-0.0357511	0.311462	0.608288	-0.0702723	0.0103659	0.0486635	-0.414282	0.0762604	1
AXIN1	ENSMMUG00000000605	-0.469556	0.00699724	0.599428	-0.517512	0.00401899	0.43399	-0.278683	0.0463286	0.517832	-0.141777	0.319292	1	-0.19746	0.0440817	0.347264	-0.207271	1.89e-06	2.39e-05	-0.0741749	0.182213	0.501154	-0.135633	0.0281922	0.152775	-0.0749553	0.00758233	0.027853	0.00215807	0.355873	0.97146	0.0330256	0.66968	1	0.0159177	0.825605	0.99579	-0.0821943	0.253941	0.582684	0.0628857	0.310149	0.607048	-0.0288652	0.748125	0.942352	-0.0183846	0.995235	1
AZI2	ENSMMUG00000000056	0.0119717	1	1	0.0166021	0.815058	1	0.0502594	0.653905	1	0.00526686	0.566676	1	0.14238	0.00136218	0.0318106	0.100645	5.4e-05	0.000477731	0.00565592	0.906728	1	0.134975	0.00028849	0.0037918	0.0765224	5.43e-06	4.09e-05	0.104434	0.00279426	0.0620003	0.103629	0.00663407	0.078185	0.0980874	1.91e-07	2.87e-06	0.0660891	0.472797	0.776802	0.0646108	0.455744	0.752046	0.110925	0.0963934	0.271071	0.131821	0.755036	1
AZIN1	ENSMMUG00000001338	0.507207	0.0484055	1	0.072307	0.709813	1	-0.0209663	0.959096	1	0.0799405	0.526662	1	0.0284291	0.846892	1	-0.0133248	0.0866764	0.202344	0.0397326	0.37341	0.739351	0.0489338	0.102943	0.381041	-0.0436418	0.142099	0.30726	0.109448	0.0869454	0.525746	0.0957731	0.204063	0.726426	0.0650097	0.122727	0.335355	0.0491698	0.642509	0.879675	0.157528	0.0999199	0.290999	0.10856	0.284478	0.568228	-0.049924	0.944189	1
B2M	ENSMMUG00000003760	1.12859	0.0218677	0.964809	1.45474	0.00664244	0.570369	0.671188	0.00518012	0.153073	1.72583	3.1e-25	5.71e-22	1.23576	1.42e-16	2.78e-14	0.00747141	0.953614	0.974466	1.52324	1.9e-89	4.6e-86	1.30216	2.58e-45	7.18e-43	0.55889	1.51e-38	8.8e-37	1.40591	1.66e-34	1.78e-31	1.09921	1.17e-20	2.63e-18	0.440438	4.15e-14	1.26e-12	0.652507	6.76e-13	7.03e-11	1.1209	9.17e-26	1.02e-23	0.438371	0.000489641	0.0038318	1.69752	5.7e-05	0.108188
B3GALNT2	ENSMMUG00000008427							0.0516065	0.0510701	0.541832										-0.00424183	0.669475	0.941434	0.000261231	0.965739	1																0.00748354	0.575037	0.840791					0.873485	1
B3GAT2	ENSMMUG00000039725	0.031938	0.833012	1	-0.000926131	1	1	0.00978517	0.85084	1	0.0121666	0.634621	1	-0.00586868	0.873198	1	-0.00969796	0.740694	0.858547	0.00618122	0.833489	0.995451	-0.00891643	0.743705	1	-0.018218	0.0839766	0.204508	-0.00434736	0.978419	1	-0.0147154	0.389998	0.956985	0.00108006	0.989271	1	0.0070781	0.981287	0.997301	0.00412386	0.777106	0.950312	0.015912	0.308437	0.597711	0.208339	0.491923	1
B3GNT2	ENSMMUG00000014181	-0.0137213	0.771869	1	0.00382603	1	1	-0.0350162	0.429292	1	0.10286	0.110124	0.737421	-0.0231256	0.569553	1	-0.031618	0.113242	0.24533	0.0235463	0.513696	0.850688	-0.0025721	0.812053	1	-0.0164749	0.260326	0.480235	-0.0687279	0.168952	0.729361	0.00941576	0.959829	1	-0.0278122	0.177913	0.433026	-0.00627916	0.145001	0.430876	0.026335	0.555339	0.828347	-0.00077094	0.971078	0.997716	0.142338	0.677457	1
B3GNTL1	ENSMMUG00000001110		0.524241	1	-0.00944926	1	1	0.00950404	0.973422	1	-0.0162711	0.632734	1	-0.0118998	0.857536	1	-0.00335999	0.899567	0.948733	-0.0138219	0.63158	0.921604	-0.0241211	0.558557	0.925601	-0.0281407	0.0124913	0.0430227				-0.00399344	0.974024	1							-0.00300615	0.976013	0.999156	0.00832807	0.82336	0.967298		0.866415	1
B9D2	ENSMMUG00000023704		0.400035	1	0.000573709	0.968255	1	-0.0287798	0.11961	0.772392	-0.000634243	0.861575	1	-0.00716419	0.915113	1	-0.0113846	0.434175	0.621406	0.0137081	0.591386	0.901166	-0.00129725	0.964985	1	-0.015319	0.0471437	0.12835	-0.013624	0.569003	1	-0.0509509	0.0530174	0.337065	-0.0114894	0.632343	0.919299	0.0358618	0.420171	0.738133	0.0592055	0.104729	0.300329	0.0202842	0.78127	0.955128
BABAM1	ENSMMUG00000013923	-0.152636	0.815811	1	0.621945	0.15707	1	-0.152745	0.45742	1	-0.00190748	0.949762	1	0.000974346	0.998067	1	-0.0526776	0.235208	0.413081	-0.0677176	0.190905	0.512444	-0.153895	0.0046431	0.0392573	-0.0550839	0.0765722	0.189452	0.0466396	0.628668	1	-0.132561	0.103122	0.507599	-0.0131632	0.748413	0.972737	0.01856	0.701057	0.906676	-0.0971366	0.310976	0.608029	0.148532	0.0938839	0.266372	0.0621944	0.952305	1
BABAM2	ENSMMUG00000014461	-0.0835033	0.524314	1	-0.104157	0.542924	1	-0.0711191	0.508863	1	-0.0189837	0.765973	1	-0.0431155	0.393782	0.940804	-0.040823	0.0427114	0.119866	-0.020041	0.184523	0.503314	-0.0174648	0.349137	0.759332				0.00727615	0.884769	1	-0.00189162	0.953499	1				0.0170438	0.427368	0.742597	0.0172693	0.661333	0.893304	0.00146816	0.993661	0.999723		0.933073	1
BACE2	ENSMMUG00000004257																			-0.00979436	0.745235	0.975103	0.0188609	0.454081	0.847328	0.00548407	0.864933	0.976988													-0.00140668	0.971361	0.997732	-0.0198789	0.516689	0.796305
BACH1	ENSMMUG00000011095	-0.069363	0.513724	1	-0.117311	0.211973	1	-0.116915	0.0662796	0.600376	0.0116291	0.485694	1	0.0262767	0.845841	1	-0.0726584	0.00222612	0.0116558	-0.0410566	0.300935	0.660275	-0.0435353	0.301268	0.710968	-0.0671284	0.000191195	0.0010841	-0.00313417	0.5345	1	-0.00560781	0.993021	1	-0.0681813	0.042332	0.150382	-0.0302646	0.0458395	0.218438	-0.149094	0.187553	0.443274	-0.264451	0.000198401	0.00171887	0.291261	0.0828127	1
BACH2	ENSMMUG00000009736	-0.0730809	0.0574949	1	-0.08872	0.0174318	0.934108	-0.0661635	0.0852795	0.667961	-0.0115556	0.752041	1	0.0479206	0.17336	0.702823	0.0184355	0.538604	0.712342	0.144075	0.000115939	0.00177977	0.0248526	0.372427	0.780821	0.112968	0.000122779	0.000723192	0.0278847	0.913098	1	0.0799485	0.384103	0.950852	0.0485185	0.103278	0.296155											0.421407	1
BAD	ENSMMUG00000012952	-0.0403045	0.474172	1	-0.0312156	0.815963	1	-0.0760137	0.0460812	0.517055	-0.029083	0.299306	0.98084	-0.0272081	0.306327	0.872662	-0.00319263	0.943036	0.967995	-0.011781	0.338121	0.699857	-0.0499733	0.00239893	0.0229389	-0.00797446	0.482268	0.721041	-0.026516	0.444872	1	-0.101767	0.00940485	0.102076	-0.0506658	0.000240061	0.00193801	-0.0173234	0.518692	0.811177	-0.00348319	0.989507	0.999559	-0.0406439	0.132887	0.344967		0.871735	1
BAG3	ENSMMUG00000000798	0.0212067	0.767144	1	0.00686509	0.916487	1				-0.0127486	0.775534	1	-0.0232032	0.685054	1	-0.00723988	0.767583	0.87542	0.000384593	0.887939	1	0.0434864	0.0243745	0.137016	0.00838261	0.697067	0.894116	-0.0214871	0.615513	1	-0.00653322	0.959203	1	-0.0373344	0.0266333	0.104064	-0.111416	0.0734765	0.29527	-0.0172638	0.80167	0.960336	-0.0494795	0.482725	0.771012		0.519155	1
BAG4	ENSMMUG00000013775	-0.0780644	0.235462	1	-0.0732775	0.48667	1	-0.0328444	0.80359	1	-0.00575349	0.570937	1	0.000316727	0.848579	1	-0.0164476	0.418708	0.606304	0.00342857	0.920295	1	-0.0177897	0.574568	0.934953	0.000581199	0.930133	0.994881	-0.017286	0.795775	1	-0.0824979	0.0377965	0.274146	-0.0113801	0.791804	0.989183	-0.021505	0.643001	0.880023	-0.017956	0.795377	0.956877	-0.0172582	0.873917	0.984942		0.146201	1
BAG5	ENSMMUG00000017005	0.157636	0.404576	1	-0.0555655	0.817512	1	-0.000177006	0.991972	1	0.047078	0.544531	1	-0.0203869	0.887155	1	0.00816778	0.90266	0.949462	-0.00887306	0.93364	1	0.0106899	0.918695	1	-0.0131717	0.622579	0.842348	0.039444	0.439544	1	0.0361446	0.60799	1	-0.00164563	0.706914	0.957902	-0.087718	0.20779	0.52578	0.000653923	0.557031	0.828975	-0.0463009	0.202607	0.456104	0.226958	0.311249	1
BAG6	ENSMMUG00000005302	-0.236235	0.237108	1	0.0797919	0.727038	1	-0.164549	0.160675	0.862993	0.153103	0.189188	0.876375	0.0884601	0.158096	0.681087	-0.0581852	0.298862	0.485004	-0.00361158	0.731085	0.968538	-0.0640307	0.447943	0.842399	-0.0662295	0.0280924	0.0843718	-0.0379709	0.716679	1	-0.0857127	0.495962	1	-0.0295615	0.670405	0.936829	-0.198317	0.0414413	0.205781	-0.0855953	0.0619189	0.20703	-0.103752	0.360145	0.652854	-0.369372	0.512327	1
BAHD1	ENSMMUG00000017165	0.0649351	0.787019	1	-0.031098	0.897012	1	-0.0510357	0.412003	1	-0.11103	0.0705731	0.616793	-0.0667483	0.36023	0.917885	-0.115762	7.51e-05	0.000637717	-0.0157223	0.597988	0.905271	-0.0411481	0.24686	0.643314	-0.044621	0.0235218	0.0729166	-0.00938899	0.768653	1	-0.0900443	0.129163	0.574378	-0.0549214	0.00575829	0.0302438	-0.058404	0.0606725	0.261778	-0.00198793	0.888801	0.985321	-0.0431802	0.306234	0.594919	0.139132	0.403485	1
BAIAP3	ENSMMUG00000021415		0.339891	1		0.538056	1	-0.0378459	0.170993	0.88524	-0.0463115	0.163102	0.825918	-0.0780717	0.00190616	0.0417732	-0.0741532	0.000912218	0.00554405	-0.063945	0.000706395	0.00844997	-0.0632886	0.000828161	0.00945778	-0.0700395	1.17e-09	1.5e-08	-0.00428728	0.669715	1	-0.0788921	0.00790984	0.089657	-0.0577658	0.0069381	0.035087
BANF1	ENSMMUG00000019114	0.103416	0.823327	1	0.246991	0.403813	1	0.0276531	0.855923	1	-0.0525293	0.544114	1	-0.000652337	0.405276	0.948193	0.0154043	0.730981	0.851909	-0.000282793	1	1	-0.0610266	0.197783	0.56692	0.00908022	0.828493	0.967683	-0.0464754	0.306273	0.92699	0.0257541	0.808716	1	-0.0215642	0.470852	0.790897	-0.0118506	0.279237	0.611154	0.0826858	0.291662	0.585296	0.0562044	0.166917	0.402497	-0.125008	0.781613	1
BAP1	ENSMMUG00000016982	0.00565451	0.961393	1	-0.00906156	0.892707	1	-0.00482056	0.959025	1	-0.0264742	0.333237	1	-0.0112745	0.815304	1	0.00381158	0.763757	0.872799	-0.0107809	0.314695	0.677037	-0.00647696	0.781499	1	-0.00287133	0.760177	0.931354	-0.0127726	0.710846	1	-0.014788	0.509361	1	-0.000806496	0.992733	1	-0.00345197	0.594746	0.855342	-0.000477045	0.98526	0.999411	0.00812506	0.377097	0.67103		0.14586	1
BARD1	ENSMMUG00000005700	0.0706041	0.664916	1	0.220575	0.159426	1	0.0491284	0.521251	1	0.0408848	0.363878	1	0.0465923	0.0834382	0.49966	0.054261	3.44e-05	0.000322759	0.0150184	0.581094	0.895252	0.0420023	0.0636622	0.274937	0.019133	0.0351544	0.101768	0.0566022	0.0712167	0.476021	0.0771743	0.0215947	0.186793	0.0943608	4.52e-11	1.06e-09	0.0346147	0.172465	0.476326	0.0943418	0.00376226	0.0234882	0.0951993	0.000859913	0.00608036	0.329082	0.762517	1
BAT1	ENSMMUG00000008839	-0.0397818	0.653742	1	-0.0527376	0.392298	1	-0.0251205	0.446959	1	-0.00398927	0.989779	1	-0.00378779	0.957662	1	-0.00228002	0.457981	0.644931	0.00625875	0.729285	0.968538	0.00312511	0.951265	1	0.0245463	0.00156253	0.00700097	-0.00230249	0.953478	1	0.0251799	0.322033	0.885472	0.00454188	0.562747	0.869397	0.0142172	0.385842	0.713308	-0.0247516	0.353391	0.655813	-0.0335447	0.0509582	0.17073	-0.0992155	0.722663	1
BATF	ENSMMUG00000003834	0.235715	0.0756549	1	-0.0308861	0.89282	1	0.170051	0.00594008	0.167024	-0.076133	0.101435	0.720205	-0.0044967	0.954563	1	0.0428898	0.0891105	0.206488	0.0992034	0.000641371	0.00780067	0.202869	1.17e-08	3.8e-07	0.105698	1.37e-10	1.93e-09	-0.014748	0.822476	1	-0.0346967	0.405912	0.968467	0.0445975	0.00742217	0.0372688	0.0471568	0.128011	0.406176	0.191261	2.92e-08	6.79e-07	0.338621	3.18e-21	1.95e-19		0.50557	1
BAZ1B	ENSMMUG00000014270	0.327641	0.626093	1	0.609759	0.384294	1	0.480213	0.053712	0.550699	-0.180118	0.497145	1	0.00277109	0.716989	1	0.441322	3.79e-10	9.87e-09	-0.396315	2.91e-07	8.7e-06	-0.126832	0.345589	0.75682	0.323406	8.9e-13	1.62e-11	-0.454119	9.28e-05	0.00408431	-0.0173646	0.536242	1	0.347227	5.77e-09	1.08e-07	-0.254471	0.0292046	0.162512	-0.0523605	0.632369	0.879023	0.19483	0.0653829	0.203701	-0.157281	0.875579	1
BAZ2A	ENSMMUG00000019332	-0.30869	0.0654222	1	-0.304042	0.1275	1	0.0209268	0.944062	1	-0.0286548	0.901063	1	-0.0820718	0.377798	0.928372	0.108896	2.34e-05	0.000232845	-0.0837472	0.018157	0.112203	-0.116046	0.0181166	0.108504	0.0638873	0.00177754	0.00784602	-0.0263447	0.692673	1	0.0492554	0.312622	0.873527	0.138332	2.17e-08	3.76e-07	-0.0980494	0.040067	0.201134	-0.0353138	0.817356	0.967034	-0.0402275	0.70616	0.92286	0.111619	0.652554	1
BAZ2B	ENSMMUG00000006182	-0.0225792	0.659241	1		0.547193	1	-0.0393114	0.0974049	0.707783	0.00636002	0.907215	1	0.0151998	0.822085	1	-0.015593	0.482079	0.665905	-0.114992	7.58e-05	0.00122565	-0.0451397	0.352437	0.762576	-0.00255919	0.90762	0.987988	0.0295363	0.689286	1	-0.0520436	0.251167	0.803582	0.00171379	0.961439	1	-0.183964	0.176885	0.482176	-0.39996	7.96e-05	0.000904129	-0.168058	0.157884	0.388015	-0.881027	0.0653283	1
BBS2	ENSMMUG00000013268																0.00273013	0.891672	0.945454	-0.0217281	0.197528	0.522497	0.0109347	0.848392	1	0.0244712	0.0671584	0.170599	-0.026351	0.611371	1	-0.0118611	0.857664	1	0.0136022	0.408947	0.732257	0.0171282	0.698271	0.906225	-0.0249923	0.530585	0.810234	-0.00210613	0.859314	0.98062		0.847382	1
BBS4	ENSMMUG00000013685	0.000629426	1	1	0.0143808	0.695908	1	0.00320795	0.35974	1	0.056705	0.277311	0.967075	0.0464362	0.190993	0.732698	0.00516114	0.882315	0.940818	-0.000972588	0.978154	1	0.0163431	0.461587	0.853504	0.00906735	0.389792	0.630582	0.00699094	0.938431	1	-0.00146134	0.988004	1	-0.00134575	0.909968	1	-0.00308855	0.981141	0.997301	-0.0109059	0.835922	0.973128	-0.0094914	0.887185	0.987069		0.213778	1
BBS7	ENSMMUG00000009819	0.0787698	0.69912	1	-0.00347207	1	1	-0.00053625	0.927479	1	0.00125113	0.996832	1	-0.050472	0.566409	1	-0.0185228	0.138471	0.283344	0.0127503	0.591032	0.900816	-0.00127243	0.981005	1	0.00571025	0.852678	0.974481	-0.0100219	0.94427	1	0.0322452	0.271945	0.832341	-0.00897116	0.819869	0.994884	0.00828509	0.944632	0.990764	0.0378341	0.0793984	0.247398	0.0182974	0.63086	0.874845		0.380249	1
BBS9	ENSMMUG00000002886		0.376824	1	-0.00278341	1	1	0.00137783	0.977658	1	0.00553899	0.859548	1	0.0395447	0.183784	0.72095	-0.0229241	0.0226272	0.0738277	-0.00979459	0.651969	0.933278	0.0162327	0.337798	0.749751
BBX	ENSMMUG00000008787	0.202164	0.707137	1	0.644198	0.237895	1	0.215512	0.240805	0.984151	0.0797193	0.753796	1	0.131592	0.390981	0.940265	0.029133	0.177138	0.339132	0.0900571	0.153529	0.451692	0.106328	0.121122	0.422378	0.248273	2.51e-17	6.17e-16	0.0960371	0.442762	1	0.330435	0.000284751	0.00628232	0.32484	1.02e-15	3.53e-14	0.0518343	0.107766	0.37076	-0.0271113	0.768395	0.947743	0.103743	0.0876397	0.252667	0.301157	0.777713	1
BCAP29	ENSMMUG00000030218	-0.0132302	0.804493	1	0.0127003	0.816594	1	0.0285722	0.725398	1	-0.025329	0.422337	1	-0.00258202	0.991887	1	-0.0206879	0.123027	0.260088	-0.0072016	0.859977	1	-0.00498267	0.946169	1	-0.014346	0.260656	0.480416	-0.0360941	0.377878	0.992559	0.0126697	0.816572	1	0.00187606	0.934235	1	0.00225478	0.872657	0.971177	0.0537425	0.0461744	0.167258	0.00139663	0.354949	0.648711	-0.189128	0.131359	1
BCAP31	ENSMMUG00000012744	0.160887	0.352328	1	-0.0211962	0.871411	1	-0.00864413	0.962719	1	-0.0319479	0.723156	1	-0.0645388	0.210272	0.755216	0.00423574	0.926638	0.959218	-0.000530615	0.993268	1	0.0104153	0.634371	0.965111	-0.00260531	0.920781	0.991389	0.00879987	0.681773	1	-0.00565206	0.967209	1	0.00209759	0.924918	1	0.0143919	0.699959	0.906501	0.0435832	0.0393339	0.149005	0.0181797	0.0955218	0.269531	-0.0168362	0.912397	1
BCAS2	ENSMMUG00000043063	0.194742	0.437686	1	0.191355	0.379559	1	-0.0320392	0.901064	1	0.0796816	0.208483	0.894742	0.0681485	0.58669	1	0.0412072	0.135252	0.278149	0.0274476	0.673051	0.943757	0.0868832	0.224951	0.609738	-0.00577469	0.858896	0.975598	0.144146	0.0218357	0.246127	-0.00718649	0.913978	1	-0.0126809	0.887363	1	0.0562576	0.681971	0.899652	0.110881	0.121348	0.332363	0.0539919	0.39592	0.689977	0.121666	0.814639	1
BCAS3	ENSMMUG00000017197		0.0234318	0.970273	-0.0318451	0.704364	1	-0.0423709	0.115479	0.761521	-0.0181024	0.755174	1	0.00399709	0.967966	1	-0.00496142	0.844741	0.920964	-0.0101348	0.51561	0.851305	-0.0141705	0.569634	0.930888	0.00187974	0.867338	0.977684	0.0213561	0.42621	1	-0.0305613	0.216097	0.749652	-0.0041886	0.855934	1	-0.0135201	0.787152	0.940913	-0.0282023	0.0510535	0.179497	-0.0363817	0.0119638	0.0544092		0.224241	1
BCAT2	ENSMMUG00000010079										0.0184942	0.677657	1	-0.0291606	0.366082	0.921524	-0.0102928	0.589009	0.75148	0.0133178	0.360563	0.726657	0.0284733	0.127543	0.433618	0.00166046	0.961593	0.996167	0.0084489	0.684225	1	-0.02269	0.568372	1	-0.0118166	0.65522	0.929611							0.0248511	0.262727	0.538835
BCCIP	ENSMMUG00000008541	-0.00998844	0.821463	1	0.286179	0.219699	1	0.0431185	0.639471	1	0.0558704	0.653908	1	0.189718	0.0508593	0.377016	0.0163931	0.735723	0.855048	0.0157126	0.411663	0.772572	0.156834	0.0278621	0.151099	0.0410466	0.346851	0.584801	0.0895195	0.254949	0.862038	0.117602	0.303948	0.865271	0.0470558	0.298361	0.608935	0.153211	0.242114	0.568531	-0.00888076	0.953741	0.995744	-0.035908	0.880165	0.985403	-0.751339	0.096534	1
BCDIN3D	ENSMMUG00000022911	0.075328	0.803773	1	0.0164442	0.730358	1	-0.0237915	0.421635	1	0.0402118	0.639221	1	0.0747741	0.209574	0.753836	0.0151834	0.60001	0.758481	-0.0303222	0.478403	0.827658	-0.0409135	0.374233	0.782194	-0.00578604	0.879433	0.980873	0.0336984	0.663151	1	0.00612004	0.826288	1	0.0253443	0.333877	0.650599	0.0126351	0.568597	0.841645	-0.0219926	0.607365	0.86484	0.0278255	0.576625	0.838684		0.835847	1
BCKDK	ENSMMUG00000016032	0.0717768	0.771368	1	-0.0992593	0.383091	1	-0.0840393	0.237848	0.983525	-0.0378375	0.530334	1	-0.0540525	0.409905	0.950244	-0.0836097	0.000543829	0.00356426	0.0151924	0.421233	0.782321	-0.0199919	0.65445	0.972287	-0.0167941	0.264657	0.485684	-0.00968513	0.918803	1	-0.00406309	0.958335	1	-0.0507027	0.0378515	0.137642	0.0390648	0.422676	0.739658	0.0604434	0.0294788	0.120102	0.0187167	0.679245	0.905906		0.0689065	1
BCL10	ENSMMUG00000005720	-0.011569	0.778318	1	-0.0278946	0.890764	1	-0.076777	0.245409	0.99596	-0.00249272	0.90429	1	0.0498888	0.342417	0.904423	-0.0333359	0.156331	0.309862	0.0059209	0.782031	0.986662	-0.0195894	0.520365	0.902741	-0.0488918	0.00177663	0.00784602	-0.0434542	0.582867	1	0.000610487	0.896615	1	-0.0388543	0.302601	0.612964	-0.0113369	0.948998	0.991712	-0.0196594	0.596778	0.857394	0.00314507	0.92673	0.994585		0.616577	1
BCL11B	ENSMMUG00000003261										-0.0430085	0.0864243	0.681042	-0.0573153	0.000217542	0.00723403	-0.0255214	0.0021129	0.0111639	-0.0233886	0.0698633	0.278571	-0.015591	0.308523	0.719223	-0.0175289	0.00691295	0.0257898
BCL2	ENSMMUG00000037487	-0.209734	0.272912	1	-0.0391937	0.755287	1	-0.08871	0.588733	1	0.0306777	0.883151	1	0.0432541	0.677985	1	0.0156584	0.150064	0.300767	-0.0961446	0.263405	0.617759	-0.104158	0.32933	0.739454	0.0875485	0.0209074	0.0659877	0.0137312	0.974402	1	-0.00536541	0.536223	1	0.0724291	0.0635509	0.205452	-0.0635841	0.116007	0.385502	-0.0633039	0.188523	0.444833	-0.0910999	0.00805274	0.0398088		0.856872	1
BCL2A1	ENSMMUG00000003364	0.204249	0.147317	1	0.254509	0.125716	1	0.138419	0.102655	0.722237	0.290182	0.0070378	0.176424	0.588369	2.69e-09	2.55e-07	0.0445239	0.0622945	0.158668	0.193325	1.46e-05	0.000290391	0.0806832	0.151608	0.478383	-0.0612876	0.00439713	0.0174345	0.21072	0.00370313	0.0751265	0.143513	0.173243	0.667444	-0.119061	0.00390026	0.0217946	0.831183	1.23e-10	9.29e-09	0.922704	6.06e-14	3.05e-12	0.34881	0.00378084	0.0212784	-0.195139	0.437589	1
BCL2L13	ENSMMUG00000021476	-0.0318489	0.663291	1	0.225591	0.345235	1	0.0338846	0.852689	1	0.0445685	0.615835	1	-0.00361364	0.994879	1	-0.0121438	0.313777	0.500818	0.0248944	0.311578	0.673323	0.0128573	0.67288	0.980468	0.000995238	0.82454	0.965306	0.0483401	0.260055	0.87065	0.00375405	0.497683	1	0.0194999	0.588671	0.885821	0.0978684	0.23908	0.563613	0.0162396	0.553133	0.827515	0.0746729	0.333967	0.628718	0.0423633	0.914455	1
BCL2L2-PABPN1	ENSMMUG00000014747	0.677837	0.168196	1	0.162876	0.926343	1	0.0672906	0.876672	1	0.180364	0.404911	1	0.0918763	0.696816	1	0.0381598	0.0319083	0.0962622	-0.0426527	0.808485	0.991319	-0.0347432	0.165212	0.505209	-0.0327179	0.0312589	0.0923271	0.0184216	0.877564	1	0.00729064	0.976862	1	-0.0871943	0.202549	0.474222	-0.0295444	0.229817	0.551385	-0.221031	0.101839	0.294394	-0.369337	0.00132917	0.00887184	0.14847	0.921025	1
BCL6	ENSMMUG00000009198	-0.0117837	0.874499	1	0.106596	0.305385	1	0.00817536	0.988197	1	0.0049699	0.808619	1	0.0038647	0.957127	1	0.0156221	0.352331	0.541609	0.0268591	0.160145	0.465676	0.0494973	0.00189835	0.0189808	0.0253486	0.00210546	0.00912411	-0.00286729	0.95715	1	0.0211708	0.611959	1	0.0266906	0.0193306	0.0807913	0.298897	0.000284153	0.00481578	0.182078	0.00331224	0.0210919	0.130893	0.0216778	0.0872913		0.768125	1
BCL7B	ENSMMUG00000023063	0.382513	0.0718126	1	0.203661	0.432292	1	0.0194033	0.89383	1	0.0793218	0.274768	0.966145	-0.00436154	0.839657	1	-0.10076	0.00234312	0.0121249	-0.00203452	0.791573	0.989091	0.0245956	0.562695	0.927655	-0.0151755	0.693739	0.891933	0.0139245	0.955557	1	0.0249513	0.905263	1	-0.0197723	0.673405	0.938766	0.0181108	0.779546	0.937138	-0.00658125	0.877791	0.984055	0.0208058	0.876866	0.984942	-0.251423	0.426103	1
BCL7C	ENSMMUG00000003225	0.00421531	0.904905	1	0.096708	0.325159	1	0.000174066	0.988217	1	-0.0059969	0.907392	1	0.00168066	0.882463	1	-0.0366328	0.0107688	0.0415508	0.0244147	0.14295	0.433206	-0.0133273	0.599019	0.946723	-0.0141033	0.0929505	0.221893	-0.0265974	0.517044	1	-0.0491694	0.183608	0.687339	-0.0252782	0.0425017	0.150833	-0.0101919	0.361461	0.690337	-0.0464906	0.225275	0.499876	-0.00986667	0.894574	0.988012	-0.132578	0.0632676	1
BCL9L	ENSMMUG00000009318	0.0193781	0.938459	1	-0.0434036	0.811114	1	-0.0598408	0.580178	1	-0.101832	0.12108	0.759644	-0.140262	0.00625006	0.0959583	-0.134563	1.13e-10	3.34e-09	-0.0676782	0.00786318	0.0591041	-0.0773443	0.0114513	0.0772933	-0.0721099	1.33e-09	1.7e-08	-0.0187095	0.63783	1	-0.0291004	0.285105	0.845733	-0.0261301	0.0222992	0.0906826											0.962518	1
BCLAF1	ENSMMUG00000003710	-0.635237	0.145546	1	-0.0622255	0.55316	1	-0.25706	0.44561	1	0.12116	0.192767	0.880133	0.0651561	0.420777	0.958487	-0.160831	0.0810001	0.193597	0.0279735	0.3035	0.663216	0.272216	0.00076217	0.00875951	0.00852323	0.956332	0.996167	-0.270862	0.0303277	0.294665	0.331712	0.00384552	0.0506338	0.0180166	0.815877	0.994884	-0.441896	0.000295871	0.00496905	-0.489666	9.79e-06	0.000139849	-0.558772	8.18e-07	1.17e-05	0.315575	0.741899	1
BCLAF3	ENSMMUG00000004745	-0.0409239	0.704429	1	-0.0392103	0.660033	1	0.00874638	0.897092	1	-0.0204122	0.714153	1	-0.0102011	0.924613	1	0.000182489	0.914447	0.955199	0.00441092	0.894618	1	0.0207201	0.440052	0.837642	0.0327244	0.000132374	0.000773463	0.0170747	0.593604	1	-0.0133988	0.930965	1	-0.0147823	0.501224	0.81904	0.0222899	0.352534	0.682757	-0.0272533	0.476933	0.768764	0.021864	0.548348	0.817519		0.205787	1
BCOR	ENSMMUG00000005292	-0.0373598	0.482909	1	-0.0278451	0.742422	1	-0.0727058	0.0931096	0.693107	-0.0857498	0.101273	0.720205	-0.0652048	0.126733	0.614999	-0.00508351	0.927698	0.959451	0.0179492	0.587171	0.897568	0.00338775	0.938479	1	-0.0154498	0.0992069	0.233623	-0.0579483	0.143411	0.67862	-0.0114498	0.859032	1	-0.0108633	0.595136	0.891005	-0.224877	0.000366485	0.00583085	-0.0733569	0.00626158	0.0352773	-0.0492474	0.0773008	0.229653	0.086869	0.740315	1
BCR	ENSMMUG00000023622		0.468189	1	-0.00940718	1	1	-0.0302403	0.29596	1							-0.0187245	0.0721646	0.177789	-0.0121905	0.783421	0.98737	-0.0472045	0.188688	0.551123	-0.00535521	0.83419	0.968938	-0.0105527	0.952755	1	0.00489622	0.970573	1	-0.0356003	0.00485014	0.0262932
BCS1L	ENSMMUG00000006740	-0.0149936	0.752635	1	0.166611	0.246367	1	-0.002286	0.979248	1	-0.0621765	0.00758988	0.183401	-0.075638	0.00289666	0.0574238	0.00211524	0.798933	0.894386	-0.014036	0.632152	0.922068	-0.0183494	0.669374	0.978347	-0.000296615	0.999272	0.999706	-0.000578805	0.978411	1	-0.0212964	0.586583	1	-0.00058218	0.964371	1	0.0188211	0.346017	0.677522	0.0291405	0.363187	0.664788	0.0133161	0.684902	0.909779		0.766488	1
BDH1	ENSMMUG00000002021	-0.0200247	0.814368	1	-0.0391933	0.622214	1	-0.0265171	0.439269	1	-0.0571014	0.0616558	0.571577	-0.0763022	0.0117588	0.149914	0.00818438	0.461653	0.648037	0.00249286	0.706239	0.960583	-0.00123739	0.99973	1	-0.0165873	0.468067	0.709228	0.0574663	0.0716314	0.476021	0.00873218	0.669614	1	-0.0241821	0.264374	0.564465	-0.013569	0.497284	0.794432	-0.0251086	0.586444	0.848813	0.0552478	0.37838	0.672335		0.170987	1
BDH2	ENSMMUG00000019085	0.104635	0.410213	1	0.0607956	0.572363	1	0.102467	0.305379	1	0.0328472	0.780443	1	-0.0312354	0.774692	1	-0.0303722	0.1409	0.286987	-0.015664	0.660224	0.937816	-0.0136313	0.910422	1	0.00379873	0.906546	0.987988	-0.0359399	0.57792	1	0.0485713	0.274474	0.834979	0.028548	0.386112	0.708205	0.0312507	0.501742	0.797414	-0.011155	0.867985	0.9797	0.0295667	0.554343	0.821434	0.0205332	0.964257	1
BECN1	ENSMMUG00000029971	0.0373859	0.954584	1	-0.0655129	0.85862	1	0.034497	0.877554	1	-0.0134929	0.954116	1	0.0875959	0.27965	0.839904	0.0288581	0.398201	0.586429	0.00103717	0.997604	1	0.00421006	0.576706	0.935033	-0.0171131	0.625119	0.844503	0.117015	0.0448122	0.3715	0.0326653	0.481586	1	0.0340524	0.165803	0.412097	0.161154	0.0012677	0.0161487	0.0302324	0.844531	0.974673	0.0488657	0.645421	0.883185	-0.00574779	0.725398	1
BEND5	ENSMMUG00000019137																0.0150028	0.475972	0.660497	0.00732965	0.827789	0.995335	0.0468151	0.0387856	0.195116	0.0356118	0.00410579	0.0164439	0.0885181	0.326131	0.942249	0.199562	0.0130195	0.129201	0.281689	1.11e-09	2.25e-08										-0.482536	0.0623109	1
BET1	ENSMMUG00000000007	-0.00710935	0.635679	1																0.00760961	0.745116	0.975103	-0.00320574	0.947639	1	0.0121789	0.167435	0.347285										-0.00159558	0.991363	0.998572	0.00704792	0.958583	0.995744	0.0176338	0.757908	0.946537	-0.22465	0.121784	1
BEX1	ENSMMUG00000002173	0.0133693	0.803753	1				-4.54e-05	0.649436	1	0.0448363	0.341818	1	-0.0387855	0.302255	0.866537	-0.0257383	0.0507979	0.136648	0.0344125	0.194652	0.517961	0.0336693	0.35662	0.765931	0.00367878	0.964548	0.997503	0.0452903	0.54721	1	-0.0161975	0.94264	1	-0.0866269	0.00448182	0.0245598							0.00882776	0.77088	0.951254
BEX2	ENSMMUG00000044358																			-0.0198396	0.423946	0.784251	0.0171614	0.457391	0.851351	0.0104981	0.51656	0.752731
BEX3	ENSMMUG00000049154																			-0.0034287	0.960593	1	-0.0106427	0.871851	1	0.00408895	0.928305	0.994683													-0.0193068	0.186801	0.442238	0.00278204	0.848451	0.976428
BEX4	ENSMMUG00000004150										0.0546789	0.0649514	0.586632	0.0412338	0.0223766	0.230014	0.00968707	0.76956	0.876587	0.0541087	0.0296549	0.157747	0.0211608	0.720418	0.999406	0.0294197	0.0580899	0.152281	-0.0240565	0.295728	0.915558	0.0366059	0.19222	0.705757	0.0152479	0.311481	0.622356											0.819329	1
BHLHE40	ENSMMUG00000049018	-0.372794	0.250699	1	0.156942	0.67409	1	-0.0784756	0.55648	1	0.426657	0.00484367	0.144526	0.228073	0.0719383	0.459975	0.0369613	0.804767	0.896807	0.0593523	0.45746	0.810941	0.0795095	0.109458	0.393864	-0.0372768	0.0367599	0.105178	0.209462	0.0358903	0.325272	-0.00572837	0.959272	1	-0.234249	1.78e-08	3.15e-07	-0.116302	0.194796	0.5065	-0.150213	0.0291006	0.119045	-0.62274	7.25e-16	2.83e-14	0.41631	0.380858	1
BICD1	ENSMMUG00000007395										-0.0347523	0.309128	0.991848	-0.0456995	0.149605	0.66418	-0.0216228	0.164439	0.322008	0.00428358	0.674163	0.94427	-0.0322845	0.0799505	0.321007	0.00918016	0.424423	0.667089																				0.838459	1
BICD2	ENSMMUG00000001061	-0.178782	0.278684	1	-0.1149	0.752806	1	-0.0208593	0.962171	1	-0.103312	0.153711	0.812938	-0.0538593	0.507424	1	-0.15645	8.86e-06	9.75e-05	-0.0699271	0.0128384	0.0860753	-0.117489	0.017657	0.106369	-0.140474	5.04e-11	7.44e-10	-0.212649	0.00106825	0.0292006	-0.126766	0.0512784	0.329971	-0.0789419	0.0143513	0.0641055	0.00894859	0.974549	0.996945	-0.125361	0.117399	0.324857	-0.0718999	0.430922	0.724567	0.480945	0.457785	1
BICDL1	ENSMMUG00000011209	0.0539744	0.740409	1	0.0289481	0.759053	1	-0.00356817	0.996663	1	-0.0189306	0.943763	1	-0.100879	0.206661	0.747595	-0.0619446	0.0245845	0.0786787	-0.259056	6.67e-08	2.29e-06	-0.161711	0.00569389	0.0456839	-0.0232543	0.227235	0.435833	-0.0206032	0.598889	1	-0.00868299	0.913134	1	-0.00699301	0.704267	0.956641											0.88194	1
BICRAL	ENSMMUG00000029682	-0.00719331	0.804169	1	0.00654547	0.883424	1	-0.00447894	0.988736	1	-0.058672	0.0353115	0.450252	-0.0430871	0.0623917	0.420765	-0.0167352	0.0817446	0.19482	-0.0452285	0.00483124	0.040683	-0.0391858	0.0702499	0.295082	-0.0217091	0.000966562	0.00463028	0.00934079	0.823506	1							-0.0446881	0.249445	0.57787	-0.0262409	0.298998	0.594473
BID	ENSMMUG00000020799	-0.00804026	0.934565	1	0.056284	0.905197	1	0.026338	0.937776	1	0.0234207	0.888145	1	0.144927	0.0140199	0.169177	0.0279976	0.546575	0.718329	0.00117869	0.988215	1	-0.0225669	0.742398	1	-0.04257	0.026154	0.0793521	0.0365224	0.779163	1	0.0365164	0.858974	1	0.0150073	0.574322	0.877116	-0.102826	0.0876104	0.328982	0.12963	0.461359	0.756788	-0.0367388	0.623169	0.870367	0.319646	0.145642	1
BIN1	ENSMMUG00000000376	0.0393823	0.971113	1	-0.0561965	0.736955	1	-0.0748753	0.607302	1	-0.0781944	0.553622	1	-0.1062	0.215477	0.760704	-0.0866586	0.0268012	0.083882	-0.139015	0.000223655	0.00316561	-0.152499	8.88e-05	0.00142705	-0.156426	8.91e-15	1.91e-13	-0.198575	0.00189248	0.0465924	-0.18909	0.00261645	0.0384075	-0.218376	5.41e-11	1.26e-09	-0.365259	2.01e-07	9.07e-06	-0.40239	5.57e-08	1.24e-06	-0.435231	5.4e-11	1.35e-09	-0.116391	0.294352	1
BIN2	ENSMMUG00000023163	0.296291	0.696231	1	-0.0924367	0.961001	1	-0.353394	0.243584	0.991425	0.108872	0.628073	1	-0.127222	0.692862	1	-0.453937	3.48e-10	9.12e-09	-0.214009	0.0301936	0.159793	-0.0578555	0.590557	0.9429	-0.600318	3.18e-31	1.45e-29	0.0169614	0.749699	1	-0.040151	0.398333	0.95954	-0.263783	7.06e-06	8.04e-05	0.172603	0.259151	0.589021	0.236396	0.0966237	0.28434	0.294837	0.0224749	0.0902048	0.200251	0.833224	1
BIN3	ENSMMUG00000021994	0.113997	0.769502	1	0.114461	0.42447	1	-0.0405827	0.636445	1	-0.0174822	0.65501	1	0.0222984	0.870232	1	-0.0337935	0.252641	0.434683	-0.00264904	0.659651	0.937816	0.0045689	0.986312	1	-0.0116158	0.588496	0.816682	-0.0156026	0.892852	1	-0.0480666	0.479712	1	0.000715607	0.857374	1	0.0364886	0.698414	0.906225	-0.00380408	0.911566	0.990302	0.0262372	0.535851	0.810214		0.173832	1
BIRC2	ENSMMUG00000003400	-0.174569	0.427251	1	0.487015	0.339944	1	0.0685978	0.866473	1	0.385643	0.000849235	0.0399135	0.479911	1.11e-05	0.000560552	0.134867	0.00177308	0.00963922	0.00174867	0.82905	0.995335	0.0517561	0.223213	0.60756	-0.0235122	0.539271	0.77133	0.274593	0.00590432	0.105334	0.134095	0.367348	0.934185	0.312142	1.51e-12	4.07e-11	0.13261	0.0474355	0.223854	0.132107	0.161592	0.401764	0.201872	0.0110448	0.0510129	-0.386413	0.411172	1
BIRC6	ENSMMUG00000009367	-0.558459	0.0190959	0.918839	-0.593749	0.024462	1	-0.127032	0.571157	1	-0.118955	0.458171	1	0.0181729	0.317939	0.882778	-0.0112844	0.452224	0.639214	-0.140691	0.0423676	0.202123	-0.151894	0.0503589	0.233362	0.0738846	0.0209386	0.066057	-0.294358	0.0013066	0.03432	-0.238772	0.0196389	0.174979	0.00661505	0.765246	0.980089	-0.0960989	0.30855	0.64009	-0.0744315	0.460434	0.755664	-0.0587052	0.290198	0.576698	-0.40614	0.380444	1
BIVM-ERCC5	ENSMMUG00000000350	0.386489	0.297705	1	0.15588	0.594037	1	0.0506543	0.908273	1	-0.152381	0.172342	0.845648	-0.102306	0.513593	1	0.00679156	0.0699591	0.173778	-0.196491	7.66e-07	2.05e-05	-0.1167	0.131614	0.441558	0.0795931	0.0155013	0.0515723	-0.0978544	0.344703	0.959926	-0.023641	0.90017	1	0.0223691	0.822812	0.995133	-0.186362	0.0135852	0.097072	-0.271636	3.32e-05	0.000420002	-0.105139	0.136051	0.350316	-0.477389	0.174532	1
BLM	ENSMMUG00000019526	-0.0187937	0.792239	1	0.0233403	0.86562	1	0.152389	0.164457	0.870514	-0.0973964	0.153966	0.812938	-0.0274546	0.887787	1	0.0755765	0.0279842	0.0869336	-0.0312667	0.373952	0.739486	0.0120471	0.922498	1	0.0174303	0.49494	0.733973	-0.0272561	0.768617	1	0.0303399	0.75702	1	0.0418438	0.116696	0.323305	-0.0118415	0.879923	0.972702	-0.0714108	0.171101	0.416637	-0.0753008	0.123218	0.326266	-0.278012	0.495099	1
BLMH	ENSMMUG00000001026	-0.0489465	0.855678	1	-0.123344	0.471314	1	-0.147343	0.0830155	0.659403	0.052255	0.637488	1	-0.108433	0.142487	0.644573	-0.0885598	0.00518253	0.0231689	0.0130925	0.920238	1	-0.122372	0.0161279	0.0997193	-0.0497972	0.0452583	0.123974	-0.0272089	0.797447	1	-0.0353371	0.446623	0.986274	-0.0255382	0.352898	0.675094	-0.225266	0.00752912	0.0634563	-0.0649231	0.174622	0.421394	-0.119851	0.0800214	0.2361	-0.172717	0.32828	1
BLOC1S2	ENSMMUG00000010827	0.241253	0.658798	1	0.134636	0.537565	1	0.110741	0.644172	1	-0.0908937	0.0706174	0.616793	-0.0996705	0.384948	0.934378	-0.12234	0.0020418	0.0108416	0.000475067	0.925714	1	0.0193881	0.9078	1	0.0278496	0.434111	0.676242	-0.0189195	0.431367	1	-0.0152572	0.246588	0.798234	-0.201207	0.00132863	0.00867776	0.0811463	0.433688	0.747188	-0.0628222	0.0752923	0.238578	0.0610465	0.692727	0.914973	0.228016	0.520656	1
BLOC1S6	ENSMMUG00000004449	-0.0218046	0.601472	1	-0.0312868	0.297162	1	0.0292014	0.570527	1	-0.0108554	0.903382	1	-0.0095077	0.90341	1	0.00733739	0.530865	0.705819	-0.0082493	0.828461	0.995335	0.0114758	0.628926	0.961816	0.0178957	0.0137034	0.0463473	0.0222009	0.678454	1	0.0207237	0.682156	1	0.00713747	0.708643	0.959127	0.0131473	0.934306	0.988766	-0.0294967	0.454472	0.751311	0.0181643	0.718057	0.929974	-0.0135907	0.359718	1
BLVRA	ENSMMUG00000017382										0.0177951	0.751572	1	0.00375072	0.954092	1	0.040257	0.0275394	0.085871	0.0193579	0.583431	0.896272	-0.0148449	0.780279	1	0.0461354	0.0109562	0.0384787										0.193768	0.0871316	0.327584	-0.127899	0.0289066	0.118477	-0.170476	0.141608	0.359873		1	1
BLVRB	ENSMMUG00000015603	0.569489	0.000957666	0.199329	0.00533344	0.895955	1	-0.00603239	0.991433	1	0.00538561	0.955687	1	-0.0221947	0.774934	1	0.0207908	0.461565	0.648037	-0.00528802	0.752456	0.977755	-0.00513732	0.921331	1	0.0110266	0.472281	0.711915	0.0194264	0.423067	1	0.0182095	0.630082	1	-0.00758311	0.685417	0.946694	-0.0127255	0.976331	0.997301	-0.00838795	0.741767	0.934754	0.221934	0.000382642	0.00309323		0.855	1
BMP2K	ENSMMUG00000011639	-0.0360177	0.481087	1		0.43772	1	-0.0124595	0.867949	1	-0.0979691	0.00686889	0.174565	-0.0716252	0.0681493	0.446862	-0.0385894	0.00919463	0.0368766	-0.0157832	0.490075	0.836118	-0.0232723	0.414286	0.819946	0.00351338	0.852662	0.974481	0.0189856	0.870036	1	-0.036145	0.706536	1	0.0463777	0.0191154	0.0800811	-0.0137279	0.766891	0.932966	-0.0880916	0.00671271	0.0373059	-0.00784547	0.852944	0.977612		0.140758	1
BMPR2	ENSMMUG00000009009	0.0202243	0.838879	1	0.0364969	0.607932	1	0.0191146	0.941697	1	0.0322002	0.531102	1	0.0463599	0.410464	0.950244	-0.00865675	0.897892	0.947493	-0.0224844	0.492171	0.836118	0.00375691	0.982119	1	0.0216011	0.103304	0.240727	0.173871	0.00410371	0.0804199	0.0664913	0.281285	0.841099	-0.121249	7.28e-06	8.27e-05	0.080938	0.254448	0.583263	0.127601	0.00222314	0.0153497	0.0593873	0.141223	0.359321	0.181425	0.490439	1
BNIP1	ENSMMUG00000014607	-0.0120987	0.757902	1	0.0196394	0.764879	1	0.0123904	0.881872	1	-0.0454382	0.102537	0.722462	-0.0163935	0.751623	1	0.00770726	0.69986	0.83032	-0.00171883	0.97828	1	0.0192887	0.316839	0.726459				-0.0111869	0.92106	1	0.0331126	0.153351	0.625297	0.00467579	0.777708	0.985649	0.0308308	0.189363	0.500632	0.0179771	0.229135	0.505189	0.063453	0.00279107	0.0165097		0.353873	1
BNIP2	ENSMMUG00000020348	-0.0144382	0.807286	1	0.0192426	0.815319	1	0.0124929	0.973004	1	0.118686	0.0732594	0.626359	0.0808179	0.18879	0.728882	-0.0159773	0.737302	0.85609	0.0642958	0.107673	0.364059	0.0921295	0.024273	0.136645	0.00263038	0.986122	0.999193	-0.0425027	0.718927	1	0.0271742	0.878231	1	-0.108529	0.000513117	0.0037961	0.176001	0.0197156	0.125472	0.217052	0.00522825	0.0307231	0.0592061	0.571815	0.835228	0.0587734	0.985433	1
BNIP3L	ENSMMUG00000023646	-5.42e-05	1	1	0.0104481	0.857187	1	0.0354317	0.666664	1	0.0697496	0.266187	0.953256	0.0926235	0.0188099	0.207225	-0.0223511	0.0529297	0.14062	0.00730078	0.886365	1	0.0586327	0.0386504	0.194842	-0.0440185	5.66e-05	0.000354655	0.0215611	0.61878	1	0.041857	0.370948	0.936784	-0.0149679	0.480143	0.798734	-0.00374287	0.983412	0.997301	0.0272337	0.782837	0.953395	-0.103631	0.0103444	0.0486159	-0.391789	0.0571134	1
BOD1	ENSMMUG00000013793										0.000158483	0.985339	1	-0.00839805	0.779441	1	-0.00199749	0.234778	0.412824	0.00981701	0.862528	1	-0.00529743	0.869319	1	-0.0122787	0.376285	0.6172	-0.0215857	0.64429	1	-0.00802938	0.953698	1	-0.0365847	0.194589	0.459844	-0.00931475	0.935408	0.988766	-0.0330554	0.27303	0.56355	-0.00927037	0.896826	0.988172		0.774229	1
BOLA2B	ENSMMUG00000007331	0.124355	0.443971	1	-0.0274253	0.824353	1	0.0676185	0.316682	1	0.0363232	0.408511	1	0.0772005	0.0828373	0.498128	0.0891849	0.000140198	0.0011114	0.0275577	0.255986	0.607423	0.0419378	0.232772	0.619782	0.0799117	1.88e-08	2.12e-07	0.0221911	0.773773	1	0.0102111	0.878676	1	0.0754576	0.000110598	0.000976355	0.034052	0.392947	0.719787	0.0418998	0.0967727	0.284513	0.143749	0.000741051	0.0054232	-0.4236	0.142749	1
BOLA3	ENSMMUG00000049122	0.149066	0.0290396	1	0.178202	0.0846418	1	0.0706795	0.0788634	0.650406	0.0123975	0.746384	1	0.0345245	0.498867	1	0.0266137	0.163642	0.320971	0.0125047	0.78503	0.9884	-0.00279006	0.925924	1	0.00914702	0.713791	0.905564	0.018932	0.533386	1				0.0152601	0.210864	0.487086	0.0453456	0.038883	0.198385	0.0589518	0.00551426	0.0320102	0.0557999	0.0155418	0.0672561		0.208127	1
BOP1	ENSMMUG00000014724	0.0291309	0.833252	1	0.104627	0.516045	1	0.0489413	0.665203	1	-0.0267108	0.355338	1	0.0265	0.664073	1	0.037794	0.110796	0.241633	-0.0462576	0.108419	0.365813	-0.094188	0.00643944	0.0501624	0.000508303	0.790971	0.947597	0.0126286	0.732542	1	-0.0527926	0.134297	0.584224	0.00632654	0.884897	1	0.00340842	0.202954	0.519103	-0.05358	0.173851	0.420716	-0.0134808	0.874073	0.984942	0.0623916	0.727397	1
BORCS7	ENSMMUG00000007660	0.0529263	0.692687	1	-0.00156255	0.923957	1	0.0277692	0.728456	1	0.0170224	0.68757	1	-0.0102004	0.646498	1	-0.0127011	0.36457	0.553557	-0.0164806	0.288924	0.646304	0.00833167	0.528431	0.9059	-0.000921881	0.990935	0.999193	0.00320622	0.989091	1	0.00593278	0.895721	1	0.0145633	0.324016	0.638507	0.0154726	0.326121	0.658644	-0.0218453	0.773043	0.949289	-0.000917545	0.970238	0.997478	0.348476	0.020608	0.987587
BPGM	ENSMMUG00000004598	-0.00516014	0.804179	1	0.0159725	0.805311	1	-0.020087	0.873203	1	-0.02426	0.680335	1	-0.0147797	0.906054	1	-0.0135955	0.661573	0.80311	0.000308774	0.682701	0.948819	-0.0117182	0.763849	1	-0.0119456	0.554965	0.786017	0.0126407	0.937099	1	0.0122206	0.816409	1	-0.00617191	0.812077	0.994605	0.0280682	0.428505	0.743352	0.0324943	0.31554	0.61319	-0.0148867	0.660072	0.893112	-0.0708473	0.409396	1
BPHL	ENSMMUG00000008483	-0.0529799	0.399542	1	0.0475399	0.698083	1	-0.105313	0.0412316	0.492489	0.00896597	0.979438	1	0.0315488	0.699962	1	0.0128942	0.620609	0.774244	0.0158926	0.632934	0.922204	0.0501695	0.0349454	0.179673	-0.013603	0.519638	0.755267	0.0241574	0.725529	1	0.00204648	0.914068	1	0.0251847	0.226832	0.509135	0.0768215	0.113964	0.381994	-0.000507271	0.905272	0.988984	-0.0114853	0.934078	0.995858	-0.195414	0.316201	1
BPNT1	ENSMMUG00000017396	0.0162999	0.888114	1	0.0011763	0.906496	1	-0.000387947	0.897886	1	0.0239828	0.534925	1	0.0136229	0.72291	1	0.00367353	0.668988	0.808329	0.00719362	0.713182	0.962941	0.018339	0.32838	0.738601	0.00753446	0.505341	0.742909	-0.00383558	0.805158	1	0.00346886	0.870185	1	0.0147431	0.0344798	0.12828	0.0302975	0.151396	0.442119	-0.0150133	0.836818	0.973176	0.00306322	0.984789	0.999723		0.256115	1
BRAF	ENSMMUG00000042793		0.333959	1	0.00117354	0.928474	1	0.00825626	0.898876	1	-0.0407634	0.121616	0.759644	-0.0400647	0.0885257	0.513506	-0.0226844	0.0538154	0.141973	0.00496692	0.831137	0.995451	-0.00263301	0.979413	1	0.00840412	0.335196	0.570634	-0.0146841	0.779546	1	-0.0258158	0.427267	0.975185	-0.000521678	0.99609	1	-0.00271248	0.984847	0.997301	0.00120495	0.583649	0.846876	-0.00831228	0.556185	0.822813		0.767457	1
BRAP	ENSMMUG00000017107	-0.0718763	0.350293	1	-0.0491098	0.767214	1	-0.0767497	0.292665	1	-0.00409974	0.961545	1	-0.014583	0.792373	1	-0.0169245	0.597852	0.756897	-0.00607015	0.913146	1	-0.0131379	0.824117	1	0.0145198	0.317266	0.549671	0.0170604	0.851543	1	0.0297554	0.501983	1	0.0292471	0.0720285	0.22589	-0.0248718	0.730536	0.918617	-0.000826911	0.699324	0.915581	-0.00288055	0.930266	0.995743	-0.293024	0.0488434	1
BRAT1	ENSMMUG00000004087	-0.0747697	0.209797	1		0.037058	1	-0.0433621	0.320637	1	-0.0062961	0.968203	1	0.00173352	0.958785	1	0.014411	0.524047	0.700716	-0.00582288	0.900979	1	0.00295008	0.908328	1	-0.00371911	0.915097	0.98989	-0.00502074	0.866959	1	-0.0335085	0.250894	0.803582	-0.00366709	0.890708	1	-0.0381978	0.117116	0.387462	-0.0239579	0.120056	0.330462	-0.00225352	0.977943	0.998907		0.489645	1
BRCA1	ENSMMUG00000001329	0.100574	0.543961	1	-0.0569283	0.792306	1	0.0114071	0.989067	1	-0.0713088	0.152188	0.812293	-0.00140655	0.869597	1	0.0997713	5.5e-05	0.000484019	-0.0237546	0.301304	0.660275	0.0257871	0.63605	0.965968	0.0340119	0.0224043	0.0699694	0.0310463	0.703604	1	0.099284	0.0538596	0.340086	0.0441881	0.0847689	0.254631	-0.00614472	0.786309	0.940339	0.0374326	0.15569	0.39141	0.0209241	0.48336	0.771195		0.40123	1
BRD1	ENSMMUG00000000553	-0.0417037	0.622004	1	-0.00205518	1	1	-0.0738309	0.480686	1	0.0885878	0.523776	1	-0.0555558	0.631148	1	-0.0153561	0.0608379	0.156068	-0.0169216	0.869234	1	-0.067813	0.297524	0.70518	-0.027339	0.472149	0.711866	-0.0124932	0.596061	1	0.0306622	0.722788	1	0.0513948	0.103708	0.297029	-0.00654382	0.958245	0.993405	-0.00672034	0.841385	0.974673	-0.022026	0.767457	0.949949	-0.793629	0.000167383	0.151007
BRD3	ENSMMUG00000005463	0.00286755	0.983814	1	0.022074	0.911596	1	-0.0310904	0.899698	1	-0.0975743	0.506232	1	-0.13541	0.288563	0.849156	-0.0618134	0.273402	0.458452	-0.0147992	0.442836	0.798865	-0.0687205	0.223807	0.608005	-0.0113573	0.631992	0.849765	-0.0357939	0.860864	1	-0.0750516	0.577861	1	-0.0169304	0.133014	0.353746	-0.118744	0.00189541	0.0222875	-0.184725	0.000524671	0.00455123	-0.103565	0.0839775	0.244825	-0.21892	0.644112	1
BRD4	ENSMMUG00000021382	-0.197013	0.516758	1	-0.0221763	0.858941	1	0.135773	0.316068	1	-0.0327948	0.597691	1	-0.109597	0.139917	0.639072	0.0442356	0.118252	0.252979	-0.0707317	0.416278	0.777416	-0.0850042	0.462303	0.853854	0.188059	1.07e-07	1.08e-06	-0.18708	0.0615022	0.440158	-0.0128751	0.228252	0.769454	0.125907	0.00999346	0.047386	-0.42391	9.13e-05	0.00189854	-0.423761	7.33e-05	0.000842179	-0.169034	0.120776	0.321587	0.000812241	0.930143	1
BRD7	ENSMMUG00000003119	-0.411345	0.182397	1	-0.269423	0.601364	1	-0.374296	0.0366723	0.465003	-0.139713	0.481611	1	0.134241	0.477622	0.993365	0.00652286	0.0342871	0.101846	-0.201213	0.00197995	0.0198295	-0.211227	0.0139871	0.0903602	0.0301649	0.37097	0.611455	-0.14667	0.355214	0.97146	-0.465882	9.29e-05	0.00240681	0.0235183	0.195948	0.462283	0.00724977	0.783025	0.938715	-0.261266	0.00343801	0.021716	-0.12865	0.226559	0.489964	-0.214438	0.624847	1
BRD8	ENSMMUG00000001507	0.020446	0.937811	1	-0.0253421	1	1	0.0312681	0.865073	1	-0.0468401	0.170587	0.840393	-0.100556	0.138949	0.639072	0.0270228	0.0849326	0.199948	-0.0374639	0.251882	0.601221	-0.0706283	0.0823205	0.327515	-0.0249614	0.145454	0.311755	-0.115492	0.0151005	0.199018	-0.0110416	0.851384	1	-0.00223132	0.990909	1	-0.0561372	0.0940361	0.342604	-0.0336149	0.483012	0.772026	-0.0550824	0.176904	0.419205	-0.0071695	1	1
BRD9	ENSMMUG00000014738	-0.482418	0.0274865	0.994808	0.00897002	0.877191	1	0.152318	0.410551	1	-0.220252	0.0360054	0.452527	-0.207684	0.0347168	0.299303	-0.0340972	0.0882738	0.205057	-0.150755	0.0049377	0.0412848	-0.0957039	0.187978	0.550601	0.059492	0.0664456	0.16927	-0.207475	0.0555739	0.414369	0.0221799	0.887157	1	0.0750536	0.142411	0.37178	-0.0794243	0.408021	0.729923	-0.221699	0.00287336	0.0188554	-0.146716	0.028688	0.109651	-0.167325	0.180167	1
BRF1	ENSMMUG00000029174	-0.0165445	0.891611	1	-0.0111405	1	1	0.0638162	0.508789	1	0.0576334	0.319717	1	-0.0242242	0.667904	1	-0.0193413	0.172876	0.333005	-0.0462229	0.0451172	0.210402	-0.0439283	0.305118	0.715616	0.0130152	0.365436	0.604968	0.00665762	0.920827	1	-0.0227666	0.776824	1	-0.00137202	0.925128	1	0.00821886	0.6896	0.902639	-0.0353053	0.370994	0.672212	0.0142405	0.627238	0.872214		0.208127	1
BRF2	ENSMMUG00000003212	0.152865	0.136947	1	0.00785719	0.899384	1	-0.0272092	0.826781	1	0.0900125	0.0564346	0.550163	0.063824	0.09689	0.535496	-0.0353751	0.183299	0.347356	0.0390103	0.114847	0.379737	-0.00164054	0.908929	1	0.00427511	0.930745	0.994881	0.019304	0.788215	1	0.0205244	0.795015	1	-0.006189	0.703934	0.95641	-0.0276508	0.268686	0.599334	-0.0021023	0.727683	0.930478	0.00586953	0.964956	0.997401		0.842878	1
BRI3	ENSMMUG00000013275	-0.087879	0.569751	1	-0.0480497	0.912924	1	0.0287598	0.908272	1	0.0370191	0.724607	1	0.0164456	0.903248	1	-0.0228742	0.344185	0.533618	-0.0146052	0.829016	0.995335	0.0225976	0.747608	1	-0.0566518	0.00458916	0.0180853	0.0673588	0.306323	0.92699	-0.0369207	0.678572	1	-0.0269087	0.431709	0.753606	0.360395	0.00232286	0.0261895	0.466434	0.000121534	0.00130859	0.646667	1.97e-09	4.12e-08	0.126414	0.358154	1
BRI3BP	ENSMMUG00000005213	-0.00462812	0.924049	1	-0.0609986	0.24587	1	-0.0336892	0.603002	1	-0.0362764	0.333035	1	-0.0738635	0.00736695	0.10689	-0.0132812	0.377544	0.566994	-0.0178134	0.492952	0.836487	-0.0211105	0.250006	0.647776	-0.0167145	0.0492914	0.132979	0.00264059	0.828939	1	-0.0475024	0.102202	0.505084	-0.0214807	0.231411	0.515056	-0.0817543	0.0621096	0.264449	-0.0300773	0.454086	0.751106	0.00581879	0.805043	0.959925	0.0849927	0.251823	1
BRIP1	ENSMMUG00000009027				0.00812505	0.80907	1	0.0123607	0.942902	1				0.0574564	0.0239087	0.239286	0.0117432	0.403484	0.591892	0.00860114	0.80052	0.990298	0.0376748	0.126184	0.43227							0.0294956	0.449262	0.988035							0.0104109	0.644783	0.884614	0.0188016	0.441989	0.735348		0.851389	1
BRIX1	ENSMMUG00000038794	-0.0905702	0.75782	1	-0.0782255	0.854105	1	-0.0483634	0.827144	1	0.252859	0.0181522	0.322087	0.177051	0.104316	0.556104	0.0286244	0.406624	0.594528	-0.0118548	0.781946	0.986662	0.131458	0.0687179	0.290202	-0.0397317	0.19301	0.385534	0.04199	0.70634	1	0.204067	0.00569394	0.069423	0.0275368	0.671798	0.937622	-0.0642193	0.275099	0.606697	0.106388	0.0321691	0.128422	0.0091734	0.875675	0.984942	0.0980609	0.933473	1
BRK1	ENSMMUG00000045652	0.127267	0.77025	1	-0.163413	0.749111	1	-0.134909	0.294616	1	-0.0986208	0.164071	0.825918	-0.195189	0.0373345	0.311451	-0.191241	9.51e-07	1.26e-05	-0.0788117	0.0564653	0.244045	-0.0458114	0.513044	0.898014	-0.120458	3.57e-07	3.28e-06	-0.0577085	0.667306	1	-0.179349	0.0306299	0.23751	-0.181714	1.17e-05	0.000129987	-0.0460267	0.396493	0.721667	-0.0871664	0.109303	0.309249	-0.355037	1.56e-05	0.000175854	0.0102953	0.96435	1
BRMS1	ENSMMUG00000015991										0.0115018	0.723982	1	0.0156111	0.207067	0.748221	0.0102793	0.166092	0.324229	0.00609714	0.500156	0.840462	0.0137561	0.159086	0.493576	0.00464895	0.408728	0.650917	0.00228794	0.932257	1	0.000106415	0.954903	1	-0.00017952	0.991399	1	0.00463011	0.728743	0.918409	0.00414531	0.861231	0.978168	0.0174912	0.0470722	0.161302		0.0858678	1
BRMS1L	ENSMMUG00000010665		0.462005	1		0.588767	1	-0.00295996	0.909141	1	-0.0191667	0.659253	1	-0.0114862	0.82743	1	0.000411619	0.957297	0.976749	-0.00968043	0.348594	0.712916	-0.000223615	0.999324	1				0.00206195	0.944609	1	-0.015637	0.740917	1	0.0097066	0.265864	0.566282	-0.0397622	0.294517	0.624607	0.00715933	0.923055	0.993846	-0.00617272	0.853835	0.97801		0.85583	1
BROX	ENSMMUG00000015026	-0.00135881	0.889737	1	0.0121816	0.852284	1	0.0513294	0.340182	1	-0.0335756	0.465425	1	-0.0222868	0.758639	1	-0.0221663	0.372328	0.561402	-0.0212095	0.572264	0.889196	-0.0109979	0.871093	1	0.00445792	0.783806	0.944305	0.00150917	0.999544	1	0.0408551	0.143127	0.604214	-0.00987771	0.801783	0.990101	-0.00182839	0.400388	0.724349	-0.00393985	0.987202	0.999411	0.0494648	0.0677184	0.208928		0.29594	1
BRPF1	ENSMMUG00000006116	-0.073017	0.941866	1	0.170695	0.565414	1	-0.124182	0.231752	0.976984	-0.0649142	0.44648	1	-0.0119594	0.923328	1	-0.010235	0.773841	0.879381	-0.0715467	0.00571029	0.0461206	-0.0386346	0.39314	0.800131	-0.048221	0.00375166	0.0151985	-0.122282	0.0178227	0.216944	-0.108694	0.0835788	0.447343	-0.0279088	0.334355	0.651054	-0.280942	7.47e-05	0.00159581	-0.147063	0.0032791	0.0209741	-0.137233	0.000573686	0.00438548	-0.0299791	0.821481	1
BRPF3	ENSMMUG00000015416	-0.00469439	0.894839	1	-0.0110553	0.906179	1	-0.0239957	0.853618	1	0.0208891	0.744964	1	0.00905728	0.771319	1	-0.0318117	0.187935	0.353973	-0.020184	0.467841	0.818553	-0.00597233	0.913894	1	-0.0194761	0.112229	0.256006	-0.00606166	0.956836	1	0.0288777	0.535115	1	-0.0119532	0.649651	0.926951	-0.00894193	0.409527	0.731257	-0.0186334	0.300499	0.596079	0.000959598	0.996536	0.999798	-0.225425	0.0823757	1
BRWD3	ENSMMUG00000010763	0.0166401	0.98873	1	0.238055	0.38382	1	0.155764	0.163789	0.870466	-0.127148	0.178654	0.861132	-0.0140884	0.467374	0.989024	0.0189863	0.744517	0.860406	-0.041316	0.334376	0.695261	0.0197588	0.562408	0.927595	0.0703135	6.13e-05	0.000381848	-0.0488971	0.625047	1	0.0553251	0.527178	1	0.0580844	0.041011	0.146868	-0.0708706	0.209797	0.528801	-0.0956469	0.122754	0.335043	-0.0492235	0.552024	0.820005	0.0827518	0.769893	1
BSCL2	ENSMMUG00000014363	0.00350408	0.977802	1	0.014289	0.862117	1	0.02418	0.720505	1	-0.0458168	0.55942	1	-0.0840858	0.361761	0.918725	-0.0218245	0.314012	0.501088	-0.0570948	0.0731903	0.286952	-0.0148542	0.866166	1	-0.0883505	7.76e-05	0.000475426	0.0851046	0.0946425	0.554303	0.0198832	0.913194	1	-0.0594374	0.0865578	0.258905	0.0529639	0.215288	0.534178	-0.00411436	0.703694	0.918397	-0.0308052	0.691491	0.914407	-0.189485	0.500546	1
BSDC1	ENSMMUG00000001264	-0.00900038	0.854905	1		0.56781	1	-0.00876089	0.75535	1	-0.0207784	0.634728	1	-0.0187529	0.581146	1	-0.00201319	0.920699	0.957314	0.00106558	0.992514	1	-0.0110006	0.596543	0.944875	0.00602966	0.379757	0.620574	0.00386138	0.920017	1	0.000146345	0.989192	1	-0.000899027	0.93594	1	0.000792506	0.771211	0.934176	0.00551965	0.940895	0.995744	0.00642957	0.690401	0.914073
BSG	ENSMMUG00000018740	0.0141823	0.919562	1	0.350081	0.231779	1	-0.0890359	0.512305	1	-0.11717	0.139871	0.79194	-0.115288	0.110869	0.574737	-0.0667419	0.0360756	0.10571	0.0470901	0.0987653	0.348652	0.0161823	0.688333	0.986625	-0.0365487	0.058915	0.153934	-0.0418115	0.520277	1	-0.0447428	0.435621	0.979173	-0.0450722	0.0300325	0.114564	-0.0618323	0.113946	0.381994	0.13115	0.143929	0.371058	-0.0102208	0.931997	0.995858	-0.276638	0.444898	1
BST1	ENSMMUG00000015294	-0.0472787	0.139472	1	-0.0579131	0.0256415	1	-0.0941734	0.0031395	0.109285	0.058748	0.380485	1	0.123293	0.00723097	0.105411	-0.0682006	0.00993651	0.0390602	-0.0638993	0.0151277	0.0975808	-0.050245	0.10209	0.37905	-3.61e-05	0.818504	0.963679	0.0240827	0.400756	1							-0.00327943	0.660339	0.890901	0.110502	0.000368165	0.00339478	0.0220849	0.406175	0.701021		0.30016	1
BST2	ENSMMUG00000005829	0.578386	0.211673	1	0.12586	0.780751	1	0.0382387	0.746981	1	0.179243	0.194226	0.881433	0.0616496	0.113877	0.579911	0.138835	0.00317961	0.0155751	0.0651285	0.091916	0.331381	-0.0381522	0.263876	0.666978	0.102288	1.17e-05	8.27e-05	0.00165641	0.674786	1	0.0458143	0.530863	1	0.0466274	0.0639637	0.206598	0.508613	4.15e-09	2.45e-07	0.132928	0.165449	0.408072	0.427929	4.58e-07	6.67e-06	0.00262679	0.89855	1
BTAF1	ENSMMUG00000017627	0.216619	0.628244	1	0.199723	0.607511	1	-0.131979	0.239052	0.983525	-0.0276425	0.90448	1	-0.0879912	0.589204	1	-0.0221544	0.165832	0.324082	-0.0894638	0.177522	0.493676	-0.158525	0.0191509	0.113663	-0.0658753	0.0465751	0.127037	-0.236833	0.0419207	0.354597	-0.149818	0.0661545	0.38602	-0.256264	8.05e-08	1.28e-06	-0.21042	0.0125973	0.0918698	-0.18026	0.00431496	0.0261789	-0.218051	0.00106906	0.00736492	-0.094446	0.976255	1
BTBD11	ENSMMUG00000015540		0.326245	1	-0.00356265	0.980777	1				0.0155288	0.733779	1	-0.000556649	1	1	-0.0123399	0.219589	0.394693	-0.00666117	0.799044	0.990292	0.00384301	0.956377	1	-0.00585469	0.562294	0.794226
BTBD2	ENSMMUG00000006618	0.013515	0.955649	1	-0.0204157	1	1	-0.0197684	0.908684	1	-0.0427992	0.68515	1	-0.110004	0.0462786	0.356191	-0.0617231	0.0044966	0.0205793	-0.0186982	0.653219	0.933667	-0.0621384	0.0732963	0.303644	-0.0271427	0.0744091	0.185581	-0.0892038	0.0303664	0.294665	-0.108482	0.0120049	0.121907	-0.0389905	0.0721444	0.22611	-0.0346832	0.48612	0.78708	-0.0420281	0.409722	0.711227	0.00334864	0.954599	0.997401		0.247183	1
BTBD6	ENSMMUG00000013828	-0.173289	0.576406	1	-0.169895	0.649378	1	-0.057423	0.86666	1	0.0161783	0.638287	1	0.0830878	0.665009	1	-0.20306	8.14e-06	9.03e-05	-0.0389552	0.757945	0.979783	-0.160466	0.0493075	0.230258	-0.248114	3.57e-13	6.74e-12	0.0105377	0.985827	1	0.00171282	0.991688	1	-0.0212903	0.815893	0.994884	-0.0573694	0.159501	0.456152	0.07452	0.0348511	0.135931	0.0375156	0.514297	0.795083	0.294591	0.294622	1
BTBD7	ENSMMUG00000004027	0.0161325	0.969221	1	-0.0554124	0.758666	1	-0.16007	0.00193874	0.0787343	0.00669804	0.526158	1	-0.0351046	0.645084	1	-0.0868847	0.00115203	0.00670367	-0.00432176	0.952053	1	-0.0400822	0.0851709	0.334745	-0.00243979	0.833677	0.968908	-0.0208629	0.766248	1	-0.0552602	0.311938	0.872931	-0.0294611	0.251868	0.544537	-0.0249637	0.334637	0.666543	-0.115937	0.000107383	0.00117721	-0.01684	0.306731	0.595616	-0.15301	0.0574662	1
BTBD8	ENSMMUG00000007180	-0.00537727	0.866909	1		0.547995	1	-0.0166509	0.89245	1	-0.0221916	0.649054	1	0.0109184	0.820675	1	-0.0119729	0.615262	0.770383	-0.0265357	0.101464	0.354198	-0.00783199	0.896516	1	-0.0151143	0.321199	0.553543	-0.0337705	0.313986	0.935708	-0.0323435	0.210698	0.740123	-0.035044	0.0703563	0.222475				-0.00554679	0.838182	0.973597	0.00756744	0.53122	0.806883
BTD	ENSMMUG00000020762							-0.015621	0.500846	1	-0.00393108	0.842427	1	-0.0326534	0.338773	0.901127	-0.0436221	0.00155383	0.00864082	0.00428775	0.841211	0.998007	0.0210593	0.153118	0.48157										-0.0188649	0.215218	0.49316	-0.0456748	0.35708	0.686697	-0.0995731	2.26e-05	0.000299632	-0.180524	2.19e-07	3.4e-06		0.0315576	0.987587
BTF3	ENSMMUG00000022291	0.37997	0.43214	1	0.461238	0.50368	1	-0.252415	0.116892	0.765663	0.281129	0.078741	0.649129	0.00389678	0.978856	1	-0.157073	0.00436964	0.0201084	0.527076	1.03e-13	7.5e-12	0.357222	8.97e-05	0.00143515	-0.213737	6.32e-08	6.6e-07	0.290347	0.00223036	0.0516986	0.0926121	0.228202	0.769454	-0.164276	0.0011562	0.00766472	-0.0098809	0.479784	0.782346	0.0880436	0.586932	0.849183	-0.308002	0.0028022	0.0165538	0.311298	0.677448	1
BTF3L4	ENSMMUG00000003636	0.0975447	0.637505	1	-0.00316574	1	1	-0.0318977	0.403902	1	0.0296339	0.426448	1	0.0120368	0.830978	1	-0.0153946	0.389531	0.578073	0.0653602	0.0200041	0.119645	0.0501469	0.262534	0.665315	-0.0270342	0.144029	0.309661	-0.0252372	0.723626	1	-0.0533709	0.320324	0.883393	-0.0170419	0.668259	0.93633	0.0717201	0.10613	0.367829	0.0392405	0.440287	0.738728	-0.0181415	0.748148	0.942352	0.110206	0.630964	1
BTG1	ENSMMUG00000040920	0.230091	0.469962	1	0.229079	0.558863	1	-0.250765	0.0201103	0.334325	0.444634	0.00459938	0.140072	0.14568	0.420193	0.958014	-0.226432	4.51e-06	5.29e-05	0.63672	1.95e-16	1.82e-14	0.441858	1.53e-06	3.65e-05	-0.210714	4.8e-07	4.33e-06	0.365388	0.000220928	0.00848135	0.422658	2.16e-07	1.08e-05	-0.0105628	0.831118	0.997128	-0.29052	0.0258854	0.150128	-0.0876203	0.258919	0.547158	-0.498057	2.45e-14	8.52e-13	0.143316	0.931549	1
BTG2	ENSMMUG00000011981										0.109587	0.0034592	0.113318	0.0156689	0.628098	1	-0.036032	0.00240183	0.0123607	0.0390038	0.0928602	0.333208	-0.00329768	0.89681	1	-0.0478177	2.03e-07	1.95e-06	-0.00282654	0.931382	1	-0.0560708	0.377497	0.944096	-0.038985	0.039599	0.142499	-0.0643367	0.126768	0.405867	-0.105729	0.00490394	0.0291761	-0.173944	4.31e-09	8.55e-08	-0.00952018	0.957577	1
BTG3	ENSMMUG00000002116		0.289048	1	0.216248	0.304749	1	-0.0189461	0.813558	1	-0.0123302	0.954115	1	-0.0271368	0.824345	1	-0.00597324	0.947234	0.969855	0.0143259	0.664505	0.940174	0.0678556	0.00750051	0.0564824	-0.00790672	0.687505	0.888718	-0.054832	0.183132	0.758675	-0.0461185	0.2438	0.794501	-0.0168261	0.581625	0.881323	-0.0310864	0.644239	0.880675	0.115138	6.47e-05	0.000749567	0.0727053	0.0140666	0.061935	-0.254663	0.143575	1
BTLA	ENSMMUG00000014231																			-0.0236521	0.18138	0.499481	0.00757171	0.522814	0.90382	-0.021377	0.0645415	0.165424	0.0520804	0.33374	0.94914	0.0430864	0.425615	0.975185	0.023859	0.24442	0.534267	0.0143104	0.166843	0.467875	0.0318347	0.134781	0.355145					0.867471	1
BTN2A2	ENSMMUG00000004732	-0.0168635	0.703699	1	0.00512909	0.890398	1	-0.00971805	0.987142	1	-0.0669664	0.0366118	0.453741	-0.00782587	0.906161	1	-0.0143427	0.300903	0.486612	-0.00479682	0.889989	1	0.00839249	0.812656	1	0.000871925	0.875012	0.980498	-0.101842	0.00977265	0.150767	-0.0702043	0.139356	0.59439	-0.0133306	0.67404	0.93941	-0.00947262	0.826165	0.953102	-0.0183921	0.227727	0.502905	0.00682974	0.846397	0.975917		0.979159	1
BTN3A1	ENSMMUG00000004731	0.14687	0.579021	1	0.0554002	0.967745	1	0.0897136	0.635381	1	-0.0227425	0.953809	1	0.056836	0.771747	1	0.0520995	0.0400488	0.114226	0.0983931	0.0217668	0.127049	0.0521018	0.541773	0.915172	0.173636	1.09e-12	1.98e-11	0.0720843	0.454116	1	0.0427243	0.688932	1	0.200257	1.77e-16	6.54e-15	-0.054607	0.0923586	0.339475	-0.0567454	0.351913	0.654313	0.0507109	0.232035	0.497943	0.155334	0.535952	1
BTN3A3	ENSMMUG00000021971	0.387756	0.0597807	1	-0.0511517	0.690459	1	-0.1059	0.148677	0.83925	0.028381	0.747577	1	-0.0382398	0.609856	1	-0.0218802	0.0175349	0.0610516	0.032079	0.231169	0.573632	-0.0220277	0.546004	0.91899	0.0332634	0.00101869	0.00484099	0.0270313	0.658002	1	0.00031547	0.999557	1	0.0343769	0.000152999	0.00129884	0.0581763	0.027525	0.156304	-0.078742	0.00781473	0.0419748	-0.0366098	0.160499	0.392417		0.433128	1
BTRC	ENSMMUG00000006741	-0.0051282	0.894527	1		0.558678	1	0.000439307	0.990982	1	0.0826815	0.0557443	0.546131	0.0469238	0.0963639	0.534886	0.0217843	0.274302	0.459757	0.0159799	0.53949	0.867111	-0.0167527	0.689131	0.986625	0.0067404	0.78432	0.944416	-0.00452463	0.98404	1	-0.00074535	0.985248	1	0.0260122	0.0503248	0.170407	-0.015566	0.0743808	0.297625	-0.0538111	0.0570887	0.195049	-0.0111155	0.264458	0.541351		0.811941	1
BUB3	ENSMMUG00000003092	0.143979	0.633073	1	0.167078	0.51081	1	-0.15438	0.179176	0.893074	-0.0944779	0.512378	1	-0.070249	0.753219	1	-0.246942	5.13e-06	5.96e-05	0.0224493	0.798713	0.990292	-0.0830885	0.156418	0.488653	-0.196701	9.67e-11	1.4e-09	0.0363405	0.768445	1	-0.0641794	0.638691	1	-0.154557	0.000477419	0.00355803	-0.150544	0.00309236	0.032711	-0.0553119	0.530109	0.809896	-0.0958939	0.261568	0.537867	-0.0912958	0.581947	1
BUD13	ENSMMUG00000020002	-0.0230002	0.704801	1	0.310159	0.307692	1	0.0665243	0.759772	1	-0.0847782	0.210377	0.89708	-0.00849397	0.954633	1	-0.000167269	0.356365	0.544645	-0.0218099	0.615927	0.913368	0.0282393	0.375292	0.782968	0.0295496	0.224583	0.432141	-0.0878632	0.147535	0.685139	-0.0116071	0.969489	1	0.0122883	0.865096	1	0.0165065	0.764011	0.932057	-0.00183474	0.935622	0.994214	0.16291	0.0173537	0.0735389	0.114585	0.729592	1
BUD23	ENSMMUG00000011367	0.0670839	0.795882	1	0.484396	0.316239	1	-0.0417202	0.914795	1	0.176339	0.114191	0.744781	0.283691	0.00156005	0.0355121	-0.074302	0.0696382	0.173267	0.163477	0.000171627	0.00249237	0.179749	0.00312357	0.0284028	0.0587439	0.0241267	0.0745003	0.00418109	0.739853	1	0.144227	0.0632142	0.37639	0.0370357	0.43354	0.754794	0.0406883	0.751543	0.92639	0.00714934	0.929426	0.993886	0.0639475	0.528631	0.80432	0.0851651	0.780278	1
BUD31	ENSMMUG00000000427	0.0969946	0.68293	1	0.198505	0.222406	1	0.046828	0.426249	1	0.179273	0.00632197	0.167	0.084918	0.1201	0.598229	0.0643311	0.00501771	0.0226067	0.0195407	0.71342	0.962941	0.0498938	0.355431	0.764477	-0.0545008	0.0024482	0.0103946	0.0048993	0.987117	1	0.0236956	0.802739	1	-0.0322219	0.264746	0.564682	-0.00118803	0.764989	0.932057	0.159518	0.0317206	0.127163	0.144067	0.0134863	0.0599646	0.0354543	0.962265	1
BZW1	ENSMMUG00000022202	0.03021	0.941965	1	0.404287	0.21571	1	0.339122	0.00956888	0.22797	0.1444	0.34354	1	0.00966814	0.960166	1	0.0866917	0.0206621	0.0690633	0.01868	0.895489	1	0.0525114	0.624228	0.959234	-0.0322055	0.422598	0.664842	0.12399	0.285061	0.904546	0.193925	0.0908189	0.470094	-0.0331541	0.68626	0.947225	-0.0820861	0.737896	0.921897	0.0747131	0.444423	0.743123	-0.134288	0.146899	0.369487	0.635066	0.086512	1
BZW2	ENSMMUG00000017045		0.20374	1		0.586989	1	-0.0344969	0.066171	0.600136	0.0143598	0.702149	1	-0.00621707	0.959137	1	0.0228638	0.0189387	0.0647999	0.00865354	0.757197	0.979481	-0.00134619	0.929838	1	-0.00180242	0.877662	0.980873	0.0235119	0.26066	0.871117	0.040716	0.0365327	0.268104	0.0179771	0.0237261	0.0954435	-0.0460959	0.12876	0.407227	-0.0197306	0.744842	0.93655	-0.098911	0.00927673	0.0445751		0.213778	1
C10H20orf24	ENSMMUG00000008195	0.627312	0.0580291	1	0.375447	0.343739	1	-0.0127549	0.532995	1	0.496212	0.000663746	0.0339709	0.240565	0.133425	0.631896	-0.0817466	0.256027	0.438255	-0.0569702	0.41159	0.772572	0.0338735	0.656468	0.973053	-0.0594395	0.0543788	0.143839	0.0439028	0.801267	1	-0.0468909	0.746045	1	-0.0604129	0.284362	0.592142	0.525956	5.2e-06	0.00015292	0.908925	3.61e-15	2.07e-13	0.591529	7.37e-08	1.22e-06	0.587291	0.37015	1
C10orf128	ENSMMUG00000030590		0.403654	1	-0.0170561	1	1	0.00784237	0.969076	1	-0.00614818	0.794106	1	-0.0341628	0.471686	0.991294	-0.0158091	0.478732	0.662615	-0.0296827	0.250439	0.598848	0.0111039	0.645641	0.96999	-0.0322893	0.00211475	0.0091588	-0.174403	0.0271101	0.279658	-0.291781	4.58e-05	0.00128729	-0.241416	1.02e-11	2.59e-10	-0.00199854	0.715769	0.913129	-0.00660466	0.602011	0.862321	-0.0361175	0.0878895	0.253217		0.902994	1
C10orf76	ENSMMUG00000001539	0.0530018	0.618776	1	0.184909	0.255157	1	0.0326608	0.711261	1	0.0393638	0.381845	1	-0.0366692	0.600353	1	0.00768952	0.786677	0.887754	-0.0194502	0.401971	0.76382	-0.0378463	0.0880687	0.342837	-0.0162549	0.19225	0.384554	-0.0283098	0.534348	1	0.0179807	0.819048	1	0.0172483	0.448034	0.76775	-0.0042437	0.696646	0.906032	-0.00544121	0.849009	0.975845	-0.059251	0.0915447	0.261808		0.247814	1
C11H12orf10	ENSMMUG00000022034	-0.0786514	0.332373	1	-0.0834963	0.375328	1	-0.0518376	0.484312	1	0.00865786	0.945992	1	-0.0324231	0.594147	1	-0.0112107	0.682389	0.818878	-0.00499255	0.94002	1	-0.0281864	0.448269	0.842792	-0.0158532	0.340742	0.578418	0.00781173	0.714363	1	0.0204622	0.545102	1	0.00777583	0.813853	0.994662	-0.0154176	0.735374	0.920797	-0.00922946	0.932642	0.993886	-0.0172574	0.833591	0.971022		0.352756	1
C11H12orf29	ENSMMUG00000015860	-0.02388	0.615876	1	0.0225396	0.815792	1	-0.0170895	0.898581	1	0.0191804	0.837563	1	-0.0194128	0.895506	1	-0.0232663	0.259106	0.44181	-0.0386027	0.254458	0.60538	0.0313182	0.560857	0.927246	-0.0082329	0.521508	0.757004	0.0121116	0.884772	1	-0.0113727	0.941398	1	0.0055765	0.766638	0.981341				-0.0406567	0.124887	0.339251	-0.000782198	0.982683	0.999723		0.730588	1
C11H12orf57	ENSMMUG00000010202	-0.0841779	0.939731	1	0.0175694	0.702605	1	0.0662432	0.682429	1	0.0719977	0.654003	1	0.168103	0.351898	0.910469	-0.187951	0.003199	0.0156294	0.02789	0.3948	0.75717	0.052852	0.828132	1	-0.205276	1.17e-06	9.9e-06	-0.0172821	0.350172	0.965947	0.182089	0.120004	0.554605	-0.00228271	0.251418	0.544537	-0.298639	0.00266639	0.0289112	-0.244079	0.00332898	0.0211516	-0.177436	0.031323	0.117523	-1.21758	0.0736226	1
C11H12orf73	ENSMMUG00000031591	-0.0331055	0.325735	1	-0.0357659	0.434968	1	0.0583408	0.0806749	0.651166	0.0140414	0.893793	1	-0.00116169	0.936318	1	0.00867151	0.737913	0.856403	-0.00394886	0.937661	1	-0.0233274	0.590411	0.9429	0.00463458	0.910437	0.988121	0.00717897	0.894117	1	-0.00438583	0.767995	1	0.00596657	0.870612	1				0.0119836	0.804545	0.961453	0.00710383	0.859824	0.980713	-0.0311798	0.374493	1
C11orf68	ENSMMUG00000008654	0.018093	0.909773	1	-0.0181695	0.9673	1	-0.012713	0.973096	1	-0.0389328	0.215991	0.903509	-0.0464149	0.285598	0.846355	-0.037287	0.0325474	0.0976635	-0.00460753	0.929582	1	-0.0186464	0.424469	0.827679	-0.0192419	0.0450991	0.12368	0.00350727	0.963074	1	0.0029253	0.93679	1	0.00703537	0.730079	0.968064	-0.0188319	0.215131	0.534178	-0.0242548	0.544935	0.820738	0.00740072	0.931594	0.995858		0.410442	1
C12orf49	ENSMMUG00000018247	-0.108974	0.559881	1	-0.0954796	0.774207	1	-0.110091	0.362803	1	0.00416376	0.958205	1	0.0717749	0.318349	0.882778	-0.0846902	0.00902668	0.036358	0.0210809	0.767685	0.981884	-0.0639553	0.375704	0.783095	-0.0537168	0.037555	0.106992	0.0540627	0.647116	1	0.0436697	0.7694	1	-0.147326	5.23e-05	0.00050327	0.000898319	0.990116	0.998572	-0.0651515	0.458161	0.754478	-0.0781345	0.433657	0.727028	-0.146771	0.45859	1
C12orf65	ENSMMUG00000031495	-0.0334222	0.322322	1	0.0374493	0.626394	1	0.0176723	0.850225	1	-0.0395504	0.426062	1	0.0396526	0.516804	1	0.0322308	0.188514	0.354684	-0.0222788	0.499721	0.840333	0.00712826	0.967982	1	0.0458273	0.000355364	0.00189024	0.00087376	0.83439	1	0.0278343	0.729837	1	0.0544009	0.000145435	0.00124508	-0.0101153	0.269347	0.599804	0.00425952	0.95803	0.995744	0.0217734	0.374419	0.668376		0.866415	1
C13H2orf49	ENSMMUG00000039436	-0.0475573	0.875375	1	-0.107188	0.47979	1	-0.0638488	0.366455	1	-0.0456485	0.526765	1	-0.00318229	0.997513	1	-0.0487803	0.118864	0.253936	-0.0773428	0.00903095	0.065771	-0.0332867	0.463869	0.855655	-0.0288721	0.0433708	0.120095	-0.00949064	0.945377	1	-0.0188688	0.628587	1	0.00521925	0.820589	0.994884	-0.0954123	0.18762	0.498664	-0.0499034	0.136491	0.358325	-0.00660789	0.699001	0.919179		0.00158078	0.453498
C14H11orf1	ENSMMUG00000046568		0.413851	1		0.630168	1	0.0235617	0.566462	1										0.0115786	0.562202	0.882239	0.0101077	0.776087	1	0.00235436	0.97022	0.997629																				0.876007	1
C14H11orf58	ENSMMUG00000017626	0.171621	0.782055	1	0.398401	0.379741	1	0.0443127	0.885225	1	0.0421398	0.521839	1	0.0549899	0.325647	0.889763	0.0626278	0.240073	0.419682	0.104925	0.180049	0.497653	0.106432	0.0516292	0.237724	0.0533336	0.265434	0.486157	0.190833	0.0331945	0.309457	0.132565	0.218909	0.754075	0.0767117	0.0624894	0.20282	0.137962	0.283908	0.615675	-0.0476516	0.583377	0.846876	0.31798	0.00339942	0.0194899	-0.225914	0.835846	1
C15H9orf72	ENSMMUG00000016508	-0.0310858	0.314787	1	-0.0350044	0.111643	1	-0.0254498	0.482906	1										0.0312296	0.102382	0.355691	0.060855	0.00407997	0.0351958	-0.0174111	0.172068	0.354486	0.0307026	0.435199	1	0.0292386	0.426968	0.975185	-0.00555205	0.887044	1	0.176231	0.00441102	0.0428248	0.151779	0.00467915	0.0281305	0.0652012	0.317117	0.608074
C15H9orf78	ENSMMUG00000003795	-0.180284	0.239053	1	-0.187523	0.251341	1	0.053494	0.801667	1	0.137622	0.0508169	0.522102	0.0673131	0.283975	0.844578	-0.0207289	0.0663069	0.167301	-0.0318761	0.666297	0.941059	0.0121901	0.562275	0.927586	-0.00293338	0.955087	0.996167	-0.01438	0.965555	1	0.0279963	0.83929	1	0.0417112	0.179746	0.43627	-0.177911	0.0430912	0.210506	-0.128994	0.0542398	0.188124	-0.0843245	0.140995	0.358953	0.117875	0.692001	1
C15H9orf85	ENSMMUG00000018881	-0.022101	0.68247	1	0.0123665	0.854973	1	0.0142455	0.894622	1	-0.00837591	0.931456	1	-0.0141737	0.797777	1	0.0280494	0.0729395	0.178819	-0.0131635	0.51207	0.850154	-0.0174564	0.579221	0.936169	-0.00196431	0.969173	0.997629	0.00891218	0.870072	1	0.0196514	0.558682	1	0.0266402	0.00469759	0.0255641	0.0116669	0.679555	0.898104	0.0129746	0.7927	0.956255	0.07549	0.0360718	0.131766	0.167439	0.589724	1
C15orf39	ENSMMUG00000008529	0.1398	0.682645	1	0.0605105	0.928342	1	0.0706693	0.566932	1	0.00335953	0.553762	1	0.00753589	0.928277	1	0.0198684	0.373635	0.562696	-0.0262318	0.266006	0.620054	0.00830024	0.8563	1	-0.0202669	0.15768	0.331194	0.100577	0.117356	0.610938	0.111177	0.222508	0.760778	-0.0731028	0.0115439	0.0534574	-0.268093	0.000519005	0.00772168	-0.553349	4.45e-10	1.4e-08	-0.669518	2.11e-19	1.11e-17	-0.179928	0.450389	1
C16H17orf49	ENSMMUG00000016266	0.0551171	0.935024	1	0.0548331	0.723084	1	-0.02505	0.918075	1	-0.0195162	0.462067	1	0.118784	0.0426893	0.341144	-0.0997535	0.00824687	0.0338883	-0.0224187	0.52865	0.859605	0.0408291	0.510223	0.896331	-0.0353307	0.0460888	0.12591	0.122528	0.0305586	0.294665	-0.0271799	0.872053	1	-0.0338673	0.509358	0.824287	-0.181718	0.0295313	0.163557	-0.17307	0.00942263	0.0488114	-0.130862	0.0952075	0.269059	0.325949	0.260006	1
C16orf86	ENSMMUG00000043912																			0.00451766	0.905282	1				0.012385	0.153331	0.324255							0.0180559	0.0417466	0.148975	-0.000624908	0.919361	0.984619	-0.0149405	0.615525	0.869254	0.00379852	0.789474	0.956536		0.736456	1
C17orf80	ENSMMUG00000001269	0.0161653	0.98365	1	0.0175995	0.827172	1	-0.0139201	0.846503	1	0.107719	0.125628	0.770294	0.0563972	0.455336	0.981417	-0.0157881	0.423466	0.61096	-0.0316021	0.455299	0.808294	0.0285286	0.690914	0.986625	0.00186814	0.986328	0.999193	0.0640313	0.250453	0.855722	0.0560956	0.366072	0.932738	0.0461261	0.0241213	0.0965945	0.0270009	0.75121	0.92639	-0.0450473	0.438216	0.736467	-0.0246163	0.777082	0.953645	-0.250225	0.0454126	1
C18orf21	ENSMMUG00000018782	-0.00864121	0.731069	1	0.0233364	0.824329	1	-0.0450915	0.626461	1	-0.0107986	0.927704	1	0.0598569	0.243827	0.799802	0.0187025	0.463465	0.649731	0.0622791	0.00293448	0.0270397	0.0260571	0.44955	0.843853	0.0270792	0.0536903	0.142422	-0.0264699	0.219776	0.811363	-0.0122102	0.901578	1	0.00580607	0.817696	0.994884	0.0128266	0.880373	0.972702	-0.00838961	0.891907	0.986003	0.0607539	0.0483951	0.164506
C18orf25	ENSMMUG00000011473	-0.0195817	0.699681	1	0.0322195	0.689949	1	0.015474	0.937081	1	-0.0607787	0.263289	0.951075	-0.0114047	0.933986	1	-0.0207146	0.498338	0.678519	-0.0194799	0.65922	0.937816	-0.0421448	0.307413	0.718026	0.00553402	0.858068	0.975339	-0.0494231	0.430952	1	0.0118568	0.90524	1	-0.0126918	0.687032	0.947427	-0.00530028	0.980904	0.997301	0.0130011	0.865897	0.979271	-0.00824598	0.954991	0.997401	0.279689	0.60853	1
C19orf12	ENSMMUG00000021690	-0.00748095	0.93843	1	0.0931751	0.301253	1	0.0286716	0.742919	1	0.0247932	0.720941	1	-0.0188921	0.851003	1	0.00859094	0.784689	0.886353	-0.00617643	0.868519	1	-0.00246475	0.961358	1	0.00555836	0.754478	0.928518	0.00571003	0.957024	1	-0.00118033	0.942569	1	0.00352256	0.915895	1	-0.0365371	0.287411	0.618672	-0.0122807	0.4746	0.767057	-0.00143473	0.894664	0.988012		0.508889	1
C19orf47	ENSMMUG00000008946										-0.0104341	0.534687	1	-0.00739108	0.909821	1	0.00106522	0.945831	0.969704	0.00864007	0.204562	0.532603	-0.00677868	0.885775	1	-0.00109674	0.901714	0.98746				0.00608275	0.879727	1				0.00237392	0.949865	0.991712	-0.000384346	0.9944	0.999559	0.00524111	0.87511	0.984942		0.55461	1
C19orf66	ENSMMUG00000018138	0.083849	0.7984	1	0.215005	0.326812	1	0.164972	0.267275	1	0.130211	0.197291	0.884524	0.465954	2.04e-07	1.63e-05	0.182195	2.77e-06	3.39e-05	0.195863	7.62e-06	0.000166212	0.468383	6.36e-17	4.34e-15	0.24116	1.29e-19	3.77e-18	0.361195	4.6e-10	6.49e-08	0.246968	0.00123788	0.020483	0.218737	2.15e-11	5.23e-10	0.331887	1.05e-06	3.83e-05	0.226162	0.00132976	0.0100615	0.262638	0.000169868	0.00150357	0.14537	0.605036	1
C19orf70	ENSMMUG00000028920	-0.0505308	0.380543	1	0.0387884	0.610822	1	-0.00631973	0.981779	1	-0.00766343	0.934462	1	0.00279971	0.981486	1	8.61e-05	0.998908	0.999307	-0.00232566	0.985043	1	0.0159372	0.56389	0.928347	-0.00775169	0.467492	0.709228	-0.00530261	0.948915	1	-0.0078683	0.925081	1	-0.0181638	0.198443	0.46677	0.0227387	0.168141	0.470048	0.0348346	0.308288	0.605386	0.0103113	0.695226	0.916428	0.0352221	0.745869	1
C1D	ENSMMUG00000041557	0.0121438	0.888643	1	0.0142964	0.770454	1													-0.00358855	0.938527	1																-0.0649242	0.0830448	0.318611	0.00979142	0.78624	0.953754	-0.0168451	0.674711	0.903512	0.0306266	0.836204	1
C1GALT1	ENSMMUG00000038690	0.363932	0.160333	1	-0.0381869	0.962085	1	-0.092577	0.497248	1	0.0322012	0.80057	1	-0.0437899	0.596524	1	-0.0556569	0.113635	0.245898	0.0135089	0.129972	0.408832	-0.0374774	0.652852	0.971096	-0.0874263	0.0004645	0.00243444	0.0870871	0.289949	0.908813	-0.0104686	0.974508	1	-0.0052293	0.93557	1	-0.236577	0.00124205	0.0159759	-0.209358	0.0266177	0.111	-0.257969	0.00417913	0.0230511	-0.399392	0.241389	1
C1GALT1C1	ENSMMUG00000023574	-0.0110352	0.637493	1	0.00879684	0.817387	1	0.0151861	0.780927	1	-0.0214391	0.58223	1	0.0257901	0.5185	1	-0.0157309	0.481713	0.66564	0.0111366	0.405925	0.766207	0.0315582	0.00803551	0.0598236	0.0117337	0.216197	0.421062	0.0133124	0.528589	1				0.0140358	0.0669805	0.214419	-0.0832439	0.177871	0.483839	-0.0287334	0.738984	0.933947	-0.00328148	0.70875	0.924554		0.862204	1
C1H1orf123	ENSMMUG00000007608	0.468889	0.242301	1	0.156023	0.491207	1	-0.0410146	0.881716	1	-0.0667288	0.755155	1	-0.130947	0.13042	0.624078	-0.127342	0.00320433	0.0156453	0.0793744	0.147339	0.440078	0.0365514	0.803474	1	0.00883368	0.952412	0.996167	0.0294492	0.900657	1	0.0746451	0.598184	1	-0.00864098	0.972448	1	-0.0344824	0.755402	0.927566	-0.0369619	0.570352	0.83808	-0.13558	0.0733292	0.22145	0.0667682	0.968626	1
C1H1orf35	ENSMMUG00000002791	-0.0867463	0.486097	1	0.0846019	0.82117	1	0.0421934	0.762822	1	-0.00380481	0.858077	1	0.0253437	0.805991	1	0.0372676	0.321024	0.509038	-0.0358888	0.138371	0.424645	-0.0188204	0.858201	1	0.0905021	9.74e-08	9.88e-07	-0.0228501	0.783657	1	-0.018831	0.908839	1	0.0349332	0.263131	0.562661	-0.108589	0.059733	0.259865	-0.0179902	0.90607	0.989077	-0.0149627	0.920646	0.992948	-0.0940183	0.922323	1
C1H1orf52	ENSMMUG00000010020	-0.0817433	0.579792	1	-0.140121	0.0841802	1	-0.0461149	0.749324	1	-0.0322379	0.806856	1	0.0417506	0.444239	0.972598	0.00732593	0.597799	0.756897	0.00820421	0.695744	0.955514	0.0118283	0.871851	1	0.0034772	0.658678	0.868456	0.0863787	0.059011	0.429385	0.0638677	0.336439	0.898592	0.0201768	0.641279	0.922472	-0.015392	0.943601	0.990764	0.0533314	0.114299	0.318481	-0.0129191	0.958488	0.997401	-0.167703	0.485865	1
C1QBP	ENSMMUG00000006592	0.0431058	0.894248	1	-0.0800957	0.403562	1	0.0111293	0.902156	1	0.0164079	0.912403	1	-0.00892377	0.97427	1	0.0895304	4.9e-08	8.48e-07	0.0661508	0.0124967	0.0845655	0.0713325	0.0511902	0.236305	-0.0141139	0.599753	0.825876	-0.000746016	0.995747	1	-0.0417756	0.482642	1	-0.0398836	0.0948397	0.277853	-0.0879975	0.227302	0.548394	0.00213346	0.479403	0.770323	-0.108102	0.0135759	0.0602693	-0.245147	0.386803	1
C1RL	ENSMMUG00000008897							0.0214965	0.201366	0.925237							0.0199498	0.0507693	0.13662	0.0164794	0.0807691	0.306408							-0.00541587	0.965375	1	-0.00619175	0.946376	1	0.00932983	0.431996	0.753647	0.108914	0.100937	0.356565	-0.00233586	0.207861	0.473719	0.0493817	0.245576	0.516631	0.0767397	0.408124	1
C1orf131	ENSMMUG00000005803	0.115947	0.302218	1	0.0414246	0.636954	1	0.11916	0.0139568	0.278242	0.0838251	0.0467972	0.502763	0.0659751	0.0598855	0.415047	0.0484348	0.00808761	0.033308	0.0102567	0.80513	0.991319	0.050783	0.0634916	0.274937	0.0559619	3.84e-07	3.51e-06	0.00504816	0.925886	1	0.0283092	0.605359	1	0.0360946	0.00846679	0.0414752	0.0240989	0.710702	0.910839	0.0124541	0.829604	0.970304	0.0823605	0.00762452	0.0380803		0.490266	1
C1orf159	ENSMMUG00000018699		0.326831	1		0.497134	1	-0.00367694	0.991389	1	-0.00284807	0.933431	1	0.0223416	0.557174	1	-0.0137155	0.539866	0.713155	-0.0195559	0.137486	0.422467	-0.0152645	0.445549	0.840948	-0.00797942	0.473004	0.712703	-0.00982809	0.912388	1				-0.00151053	0.973098	1	-0.0227021	0.404935	0.728372	-0.0357845	0.0241838	0.103099	-0.0196961	0.19655	0.44764		0.0938928	1
C1orf174	ENSMMUG00000015176	0.0237563	0.968046	1	-0.0214499	0.722937	1	-0.00140975	0.994574	1	-0.00362807	0.752637	1	-0.029738	0.620463	1	-0.023776	0.227191	0.403846	-0.012243	0.638948	0.925491	-0.00493863	0.961441	1	-0.00121798	0.942644	0.995652	0.0114531	0.732387	1	-0.000256575	0.999668	1	-0.00484452	0.869788	1	0.0175903	0.510524	0.805237	-0.0011629	0.995842	0.999793	-0.0185999	0.766243	0.949678		0.273357	1
C1orf43	ENSMMUG00000010808	0.076742	0.89277	1	0.0734077	0.599454	1	0.145691	0.193463	0.917331	0.0897822	0.369815	1	0.0427121	0.842379	1	-0.0244357	0.562227	0.729218	0.00763121	0.652846	0.933667	0.0824428	0.147377	0.471797	-0.00132003	0.58932	0.81703	0.0234559	0.86546	1	0.0877691	0.312311	0.873085	0.0135291	0.867739	1	-0.107783	0.417562	0.736497	-0.0773375	0.636423	0.880248	-0.1383	0.206765	0.461743	-0.129347	0.441385	1
C1orf56	ENSMMUG00000010072	-0.0729988	0.397317	1	0.11179	0.50557	1	-0.0725052	0.374559	1	0.0591913	0.285795	0.970885	0.0331137	0.446263	0.974402	-0.017685	0.573411	0.738505	-0.0192933	0.60715	0.909872	-0.0210885	0.534294	0.910301	-0.00510372	0.845216	0.972564	-0.0220437	0.50982	1	-0.0203654	0.681683	1	-0.0228407	0.38	0.701931	-0.0170188	0.883988	0.973911	-0.01179	0.671904	0.899158	-0.0295141	0.467284	0.757636		0.829562	1
C1orf74	ENSMMUG00000047787							-0.00958843	0.640237	1										0.012025	0.357491	0.723071
C20H16orf54	ENSMMUG00000021210	0.0320184	0.949718	1	-0.0596503	0.871022	1	-0.204003	0.000713846	0.036748	-0.000138957	0.764008	1	-0.200832	0.00862096	0.118043	-0.246832	9.18e-13	3.69e-11	-0.0836088	0.0383947	0.18952	-0.114198	0.0026995	0.0253437	-0.140978	2.54e-14	5.28e-13	-0.0786206	0.0492651	0.389032	-0.0635921	0.156552	0.630915	-0.055626	0.00523594	0.0278935	-0.033895	0.890861	0.97735	-0.124926	0.115022	0.320029	-0.285894	3.83e-07	5.7e-06		0.178857	1
C20H16orf58	ENSMMUG00000000899	-0.0111231	0.64223	1	-0.00894642	0.944253	1	-0.0181568	0.828196	1				0.0260995	0.140417	0.640081	0.00655067	0.740161	0.858261	0.00457501	0.846066	0.999365	-0.010349	0.646534	0.96999	2.83e-05	0.939202	0.995652	0.00901334	0.71375	1	-0.0124511	0.395857	0.959297							-0.00758548	0.881653	0.984463	-0.0344145	0.134133	0.347572		0.132503	1
C20H16orf72	ENSMMUG00000001944	0.00251944	1	1				0.0176575	0.629433	1	-0.0235962	0.424682	1	-0.0254816	0.308728	0.873297	0.00570254	0.675923	0.813573	-0.0121802	0.522744	0.8547	-0.0176517	0.413995	0.819713	-0.0297429	0.000179236	0.00102034	-0.023953	0.170229	0.731793	0.000209754	0.985024	1	-0.00450167	0.732459	0.968838	-0.032956	0.378009	0.705689	-0.0152146	0.658364	0.891532	0.0204699	0.24205	0.512157		0.269885	1
C20H16orf87	ENSMMUG00000008593	-0.0257952	0.692416	1	0.0119925	0.858311	1	-0.0324282	0.601834	1	0.0794343	0.293489	0.974771	0.0118729	0.540958	1	-0.00614142	0.803919	0.8965	0.0174895	0.731063	0.968538	0.0254827	0.710991	0.995883	-0.02057	0.331446	0.566956	0.00775098	0.970202	1	0.0355498	0.416614	0.972663	-0.0312012	0.452915	0.771939	0.0164136	0.147103	0.433415	0.0312452	0.695239	0.912455	-0.00850213	0.477702	0.766271	-0.227147	0.815259	1
C21orf2	ENSMMUG00000004174	0.339877	0.138476	1	0.0736796	0.571893	1	-0.0357199	0.864939	1	-0.0873822	0.287355	0.971507	-0.141317	0.00861418	0.118043	-0.0793185	0.00599568	0.0263348	-0.0099613	0.937531	1	-0.037115	0.550711	0.920995	-0.0201754	0.401152	0.643159	0.0329223	0.72395	1	0.0361626	0.692307	1	0.00786293	0.932763	1	-0.0657205	0.395979	0.721667	-0.0712368	0.240886	0.521812	-0.0772966	0.0820033	0.240285	-0.138328	0.886567	1
C2CD2	ENSMMUG00000007030																			-0.0441196	0.00978929	0.0702372	-0.0856306	0.000100197	0.00157462	-0.0192585	0.157461	0.330928										-0.0237094	0.405403	0.728753	-0.0412417	0.136707	0.358674	-0.0379127	0.051562	0.172014
C2CD2L	ENSMMUG00000014875	-0.0255473	0.775445	1	0.236505	0.234942	1	0.0422434	0.708076	1	-0.0143481	0.616558	1	-0.0310496	0.693747	1	0.0015493	0.868055	0.932768	-0.0224522	0.447339	0.801324	-0.0399285	0.249775	0.647641	-0.00483277	0.862131	0.976434	-0.0910208	0.0388508	0.340061	-0.0355516	0.636608	1	-0.0735593	0.00795977	0.0396031	-0.174464	0.000343717	0.00557094	-0.109654	0.0354886	0.137534	-0.120442	0.00844628	0.0412785		0.246964	1
C2CD3	ENSMMUG00000010321	-0.0243073	0.886012	1	0.042093	0.708565	1	0.0796604	0.216488	0.947053	0.0055669	0.993905	1	0.0046412	0.942638	1	0.0131671	0.588477	0.750967	0.0197314	0.528715	0.859605	0.0159193	0.854729	1	0.00551173	0.899425	0.987006	-0.0275841	0.718465	1	-0.00684763	0.957205	1	0.0126111	0.732665	0.968838	-0.0203058	0.44396	0.753562	-0.0412727	0.465826	0.760149	0.00362785	0.990164	0.999723	0.152651	1	1
C2CD5	ENSMMUG00000006641		0.221553	1	0.0209913	0.863772	1	-0.0938415	0.0342254	0.448365	-0.01023	0.615567	1	-0.00696661	0.954446	1	0.0453038	0.0103276	0.0402406	-0.00910256	0.887808	1	0.047252	0.0420313	0.207243	0.0173569	0.116022	0.262392	-0.0153498	0.891514	1	0.0152087	0.789388	1	0.0392949	0.0667137	0.214113	-0.0350118	0.359929	0.68876	0.0584367	0.274369	0.565002	0.0371217	0.464189	0.754912		0.0878466	1
C2H3orf38	ENSMMUG00000021507	-0.00513613	1	1	0.144056	0.186607	1	0.0101197	0.977262	1	0.028251	0.558037	1	0.0504895	0.318921	0.882778	0.0190871	0.503835	0.683406	0.0409367	0.119963	0.389974	0.0118742	0.883091	1	-0.016919	0.292499	0.520404	-0.109846	0.0430392	0.362013	0.0318917	0.726674	1	-0.0916624	0.0016562	0.0105071	0.0249306	0.506042	0.801363	0.00681206	0.87551	0.983407	-0.057646	0.160696	0.392489	-0.0940294	0.592584	1
C2H3orf58	ENSMMUG00000017055										0.00555007	0.820086	1	0.00580512	0.718951	1				-0.018288	0.393819	0.756088	0.00114224	0.914693	1				-0.0347779	0.398757	1	-0.0019715	0.990936	1	-0.00333305	0.94673	1	0.0123229	0.803738	0.946881	0.0163739	0.724142	0.928757	-0.00739189	0.910608	0.990204	-0.19201	0.756901	1
C2orf69	ENSMMUG00000041535	0.0018064	1	1	-0.00209493	0.961215	1	-0.0033157	0.995843	1	-0.00907599	0.813988	1	0.00823178	0.860595	1	-0.013403	0.329212	0.517224	0.0163437	0.464487	0.817412	-0.00270471	0.918895	1	-0.0106823	0.365201	0.60492	0.0305528	0.283337	0.903091	0.00531436	0.978098	1	-0.00221716	0.977777	1	0.00491402	0.8516	0.964745	0.0159155	0.510175	0.793104	0.00497781	0.910623	0.990204		0.156777	1
C3H21orf33	ENSMMUG00000005272	0.206409	0.3773	1	-0.081689	0.764481	1	0.00439464	0.997304	1	0.0974621	0.0911629	0.689354	0.0239229	0.782457	1	0.00254329	0.840557	0.918303	-0.032171	0.16719	0.476634	-0.050227	0.322282	0.732405	-0.0239399	0.350171	0.587849	-0.0843166	0.109496	0.590153	-0.127128	0.0229583	0.194948	-0.0999273	0.000479874	0.00357256	-0.0201596	0.700802	0.906501	-0.12684	0.015084	0.0709888	-0.0234054	0.472498	0.762487	-0.0665811	0.886594	1
C3H21orf59	ENSMMUG00000010304	0.89482	0.000144099	0.0630391	0.4893	0.0469977	1	0.0639912	0.748004	1	0.00983427	0.977034	1	-0.02033	0.718329	1	-0.0282986	0.350951	0.540433	-0.0585344	0.0666809	0.270335	-0.0519298	0.435091	0.834844	-0.0233039	0.418162	0.660192	-0.0330294	0.743347	1	-0.0255735	0.860473	1	0.0104566	0.760308	0.977653	-0.027131	0.677188	0.898104	-0.0169927	0.887779	0.985321	0.00497192	0.944759	0.997354	-0.151531	0.422529	1
C3H21orf91	ENSMMUG00000045463	0.0212445	0.819891	1	0.0241402	0.794127	1	0.103107	0.0650472	0.596451	0.0420746	0.583106	1	0.0785709	0.0740464	0.46829	0.00594807	0.94975	0.971837	0.0168279	0.440856	0.79648	0.0454615	0.0850237	0.334745	0.0306832	0.00547111	0.0211291	0.0549952	0.0231544	0.253783	0.0476441	0.0935666	0.478021	0.0466218	0.00112254	0.00749065	-0.022855	0.79158	0.942595	0.0285427	0.288574	0.58127	0.0490423	0.0188648	0.0785835		0.787217	1
C3H7orf43	ENSMMUG00000018402	0.0901896	0.281061	1	-0.0163237	0.94354	1	-0.0208759	0.823176	1	-0.045939	0.275758	0.967075	-0.0689385	0.109302	0.571954	-0.0411164	0.0221998	0.072842	0.00116735	0.990465	1	0.00933991	0.842652	1	0.0067699	0.805869	0.957246	-0.0736618	0.0496717	0.391413	-0.0558131	0.113357	0.539151	-0.0111162	0.724115	0.965311	-0.0776955	0.050188	0.231518	-0.0606206	0.194906	0.45441	-0.0321257	0.488017	0.774273		0.0662227	1
C3H7orf50	ENSMMUG00000007206	-0.204759	0.314447	1	0.742102	0.217794	1	-0.238432	0.301856	1	0.170446	0.149459	0.812293	0.281912	0.0403364	0.327865	0.155726	0.000528531	0.00348525	0.131707	0.0293954	0.157288	0.304664	0.000126539	0.00192175	0.296908	8.72e-18	2.22e-16	0.234768	0.0347009	0.317234	0.273421	0.000352821	0.00755913	0.212204	3.45e-05	0.000342978	0.367441	7.9e-05	0.00167462	0.116599	0.458367	0.754478	0.368121	0.000532864	0.00413234	-0.197572	0.693805	1
C4H6orf203	ENSMMUG00000007391	0.155642	0.0934986	1	0.00794082	0.98684	1	-0.00824821	0.863514	1	-0.0482206	0.025065	0.384651	-0.0408379	0.161571	0.687007	-0.0103472	0.668087	0.807759	0.00708261	0.829504	0.995335	0.00762481	0.905535	1	0.0179681	0.155117	0.327159	-0.0105505	0.830531	1	0.0174467	0.516501	1	-0.00304378	0.927962	1	-0.0273744	0.153995	0.446466	-0.022359	0.603448	0.863311	0.0389734	0.151224	0.375722		0.846549	1
C4H6orf52	ENSMMUG00000040125																0.0186264	0.0230971	0.0750358	-0.00304494	0.940364	1				0.0044233	0.812415	0.96189	0.000827356	1	1							0.0470779	0.220586	0.540462	0.00562534	0.841865	0.974673	0.0246925	0.10368	0.286675	0.0948239	0.406746	1
C4H6orf62	ENSMMUG00000002682	0.0743865	0.629385	1	0.72473	0.13553	1	-0.0542602	0.878145	1	-0.0689064	0.505632	1	0.0919343	0.755777	1	-0.162173	0.0240956	0.0774765	-0.00764388	0.964502	1	0.185848	0.07513	0.307365	0.107064	0.019263	0.0616708	0.313127	0.00362101	0.0744694	0.463917	0.000327933	0.00711348	0.197766	0.00147463	0.00950853	-0.0868047	0.670062	0.895275	0.367569	0.00192933	0.0137401	0.51338	6.99e-06	8.41e-05	1.05888	0.0627532	1
C4H6orf89	ENSMMUG00000005004	-0.0432551	0.848553	1	0.0149385	0.985251	1	-0.0316078	0.826811	1	0.0653676	0.44898	1	0.035328	0.60884	1	0.0129083	0.271144	0.455377	-0.00191725	0.995302	1	0.0222192	0.539478	0.914784	-0.0134519	0.612932	0.836482	-0.0278902	0.729948	1	0.00267984	0.945935	1	-0.0401273	0.195925	0.462283	0.16451	0.0186445	0.120825	0.230949	0.00325803	0.0208859	0.234227	0.00183273	0.0116604	0.0721699	0.853909	1
C5H4orf27	ENSMMUG00000010232	-0.000918203	1	1	-0.00666887	1	1	0.0370864	0.83546	1	-0.0625609	0.18987	0.877328	-0.0596133	0.281213	0.841264	0.0140701	0.805839	0.896807	-0.0439854	0.0622543	0.258746	0.0027416	0.913922	1	0.0059194	0.819442	0.963767	0.0422758	0.157379	0.708647	0.0311444	0.636628	1	0.0336773	0.150818	0.388147	-0.0527251	0.265245	0.595806	0.0395571	0.367527	0.668877	-0.0226516	0.797745	0.9583		0.0116549	0.821489
C5H4orf33	ENSMMUG00000040747	0.0973437	0.793884	1	0.411519	0.131507	1	0.0702741	0.661166	1	0.0982721	0.218291	0.906392	0.25208	0.000439364	0.0126818	0.0696937	0.0294966	0.090437	0.0720158	0.0414266	0.199468	0.162428	3.04e-05	0.000537461	0.0768241	3.58e-05	0.000232562	0.1829	0.000432113	0.0148385	0.182207	0.00149995	0.0242247	0.0596516	0.07342	0.228934	0.136175	0.0729746	0.294162	-0.0144749	0.379861	0.680356	-0.0521563	0.648224	0.885039	0.680827	0.0635747	1
C5H4orf46	ENSMMUG00000004645	0.219656	0.0190663	0.918839				0.0226214	0.659909	1	0.0423886	0.462807	1	-0.0184425	0.836646	1	-0.0289621	0.0366363	0.107008	0.0151003	0.196667	0.521167	-0.00862745	0.90532	1	0.00221525	0.931174	0.994881	0.00323317	0.854472	1	0.0253826	0.336528	0.898592	0.0010573	0.954062	1	0.0013623	0.678095	0.898104	-0.00210038	0.914414	0.991393	0.00907131	0.905106	0.989363		0.153943	1
C5orf42	ENSMMUG00000022166	0.0435344	0.868162	1	0.146468	0.517272	1	0.283432	0.0150592	0.286673	-0.244202	0.0226718	0.360111	-0.17078	0.11228	0.577485	0.0390693	0.52887	0.704334	-0.143379	0.00246163	0.023674	-0.097282	0.107056	0.389516	0.114365	7.12e-06	5.25e-05	-0.0525323	0.403757	1	0.0987498	0.305974	0.866711	0.057614	0.0373499	0.136308	-0.127011	0.118501	0.389733	0.0160998	0.110122	0.310413	0.121364	0.113834	0.307609	-0.164358	0.767837	1
C6H5orf22	ENSMMUG00000012200	0.105794	0.462554	1	0.0175462	0.866608	1	0.00701383	0.992086	1	-0.0427636	0.299851	0.98084	-0.010524	0.875143	1	-0.00136618	0.825402	0.908074	-0.0229024	0.362968	0.728198	-0.0144652	0.814484	1	-0.0105065	0.609145	0.833979	0.015955	0.713619	1	0.00215898	0.996072	1	-0.00504623	0.939587	1	0.0046824	0.982021	0.997301	0.0330675	0.436935	0.735985	0.045779	0.302627	0.591261		0.273947	1
C6H5orf24	ENSMMUG00000004013	0.046239	0.636356	1	-0.00866602	0.90396	1	-0.00227245	0.989057	1	0.00485102	0.885819	1	0.0351244	0.139665	0.639072	0.00454038	0.723557	0.847262	-0.0250627	0.0524835	0.233172	-0.0268405	0.321309	0.73169	-0.00824558	0.365259	0.60492	-0.0141085	0.699347	1							0.00318602	0.753467	0.926877	-0.000927262	0.774447	0.949583	0.0206945	0.100606	0.280162		0.031284	0.987587
C6H5orf30	ENSMMUG00000004211	-0.0525706	0.543429	1	-0.00790246	1	1	0.0793629	0.263152	1	0.0495955	0.166509	0.831982	-0.0304168	0.749157	1	-0.0351411	0.0894704	0.206797	-0.0335897	0.0504628	0.227793	-0.037416	0.0641875	0.276362	-0.0339518	0.00190916	0.00837002	0.00863412	0.885629	1	0.00115304	0.771801	1	-0.0124579	0.628821	0.917192	-0.0092236	0.910167	0.982611	0.0204247	0.166958	0.410843	-0.0109097	0.835768	0.971953		0.143924	1
C6H5orf34	ENSMMUG00000011877	-0.0256976	0.647141	1	-0.00111515	1	1	-0.00488302	0.983259	1	0.0058763	0.850261	1	-0.0341215	0.485724	1	-0.00998987	0.805607	0.896807	0.00170142	0.923664	1	0.00600251	0.938791	1	0.0031787	0.93963	0.995652	-0.0356665	0.271091	0.887357	-0.00971308	0.95315	1	-0.00406313	0.963332	1	-0.0380833	0.1892	0.500632	-0.0352804	0.134682	0.355102	0.00495991	0.941972	0.996743	0.161651	0.880473	1
C6H5orf63	ENSMMUG00000037806	-0.0177377	0.71887	1	0.197174	0.222393	1	-0.0213346	0.406827	1	0.0121643	0.710112	1	0.0691681	0.0884261	0.513341	0.00826065	0.831331	0.911718	-0.0235585	0.531476	0.861972	0.00739673	0.934335	1	-0.0239239	0.156397	0.329177	0.0209138	0.81859	1	0.0178852	0.874314	1	-0.011529	0.803831	0.990231	0.0156844	0.672603	0.896651	0.0245275	0.667024	0.896767	0.0230179	0.432656	0.72606	0.0842121	0.865944	1
C6orf120	ENSMMUG00000043752	-0.0223143	0.568152	1	0.0449155	0.622473	1	-0.0372528	0.832053	1	0.0268698	0.85924	1	0.0393206	0.565725	1	0.000601927	0.597753	0.756897	0.0569909	0.0513201	0.230022	0.0327944	0.448911	0.843551	0.025391	0.208185	0.409086	-0.0902822	0.0175589	0.215132	0.00700205	0.681524	1	0.0151816	0.561603	0.868534	0.0272587	0.863904	0.968643	0.0298698	0.0591658	0.199766	0.0779535	0.148917	0.372489		0.833246	1
C6orf125	ENSMMUG00000020703	-0.00237133	0.986659	1	0.0103077	0.831802	1	0.110881	0.0614368	0.583002	-1.52e-05	0.851012	1	0.0451555	0.111658	0.575927	0.052548	0.000190505	0.00145666	0.00670995	0.78013	0.985914	0.0142507	0.478362	0.868126	0.03922	2.63e-06	2.09e-05	0.0290011	0.0232884	0.254254	0.0354113	0.024966	0.205181	0.0206124	0.0695991	0.221007	0.0343229	0.0637013	0.269022	0.0504595	0.00841889	0.0446258	0.0690268	0.000416986	0.00332697		0.836574	1
C6orf48	ENSMMUG00000043226	-0.000148171	1	1	0.0160551	0.75056	1	0.0276188	0.531917	1	0.00542946	0.85922	1	0.0400549	0.335828	0.89937	0.0255609	0.338043	0.526267	0.0360819	0.0545624	0.238805	0.0251438	0.675507	0.981555	0.0309001	0.0432042	0.119773	0.0455586	0.124439	0.629426	-0.0422242	0.423001	0.974743	-0.00835983	0.882717	1	-0.0522374	0.24431	0.571106	-0.00202161	0.975757	0.999156	-0.0192311	0.67814	0.905136		0.270636	1
C7H14orf28	ENSMMUG00000017677	-0.0189727	0.66684	1	0.00192708	0.967731	1	0.0114098	0.953262	1	-0.00113895	0.936848	1	0.0763671	0.0478158	0.362561	-0.016075	0.584061	0.747232	0.0262209	0.480528	0.82947	-0.0107847	0.873069	1	-0.0100932	0.784196	0.944416	-0.0300941	0.670338	1	0.0216534	0.811801	1	-0.0510646	0.0603524	0.19773	-0.0183526	0.667649	0.895275	-0.0396125	0.129904	0.347096	-0.0422308	0.246077	0.517305	0.0469684	0.796842	1
C7H15orf40	ENSMMUG00000015890													0.028023	0.0878511	0.511598				0.00188547	0.959141	1	0.015335	0.309826	0.720493				-0.0105677	0.474626	1							0.000141412	0.603559	0.860704	-0.00832406	0.4528	0.749989	0.0109636	0.611827	0.861964		0.166971	1
C7orf26	ENSMMUG00000015546	-0.0183885	0.708659	1	0.258764	0.235642	1	0.0536105	0.578721	1	0.00822833	0.619287	1	-0.030953	0.725912	1	-0.0884441	0.00102399	0.00608493	-0.0333578	0.322052	0.68515	0.0275078	0.630699	0.963069	-0.00129262	0.747287	0.925095	-0.000562721	0.90604	1	0.0106576	0.952181	1	0.0127968	0.691869	0.950045	-0.0693452	0.0502539	0.231685	-0.0719611	0.160511	0.399906	-0.0654821	0.116618	0.31365	0.0285968	0.956708	1
C7orf55-LUC7L2	ENSMMUG00000006770	-0.164097	0.764216	1	-0.0972839	0.682601	1	0.15017	0.48266	1	-0.175483	0.147973	0.808023	0.0315991	0.517823	1	0.168635	0.000527864	0.0034839	-0.105466	0.0949956	0.338285	0.128368	0.0598563	0.263597	0.217815	1.1e-13	2.17e-12	-0.0756702	0.330068	0.943809	0.122849	0.329943	0.893304	0.278444	9.44e-13	2.58e-11	-0.276115	0.00289749	0.030986	-0.235417	0.00543048	0.031695	-0.166681	0.0404521	0.143523	-0.17987	0.833377	1
C8H8orf59	ENSMMUG00000006381	0.0797704	0.749983	1	0.0458446	0.633424	1	0.0655797	0.350955	1	0.0628475	0.402648	1	0.106304	0.0557436	0.400295	-0.0585212	0.000574705	0.00372766	0.0626879	0.0553183	0.240807	0.0289247	0.563837	0.928347	0.00130691	0.990614	0.999193	0.130853	0.000882757	0.0252226	0.0675876	0.203223	0.724751	-0.0156895	0.702711	0.9564	0.121923	0.0211277	0.131664	0.0572285	0.461483	0.756788	-0.00719167	0.931742	0.995858	-0.0509967	0.982469	1
C8orf33	ENSMMUG00000016084	0.0151558	0.972456	1	0.00640289	1	1	-0.015316	0.614702	1	0.035022	0.500137	1	0.0116167	0.929802	1	-0.00110747	0.87187	0.93499	0.00266849	0.935037	1	0.00415953	0.852119	1	0.0224563	0.0501953	0.135213	0.023535	0.532125	1	0.0165563	0.851835	1	0.0251933	0.192755	0.457188	-0.0169024	0.674097	0.897415	0.0249236	0.642652	0.88388	0.00959871	0.807725	0.960823		0.067324	1
C8orf82	ENSMMUG00000015595	0.00777632	0.988874	1	-0.0191637	0.798027	1	0.0182255	0.831828	1	0.0551773	0.232151	0.926035	-0.00113874	0.953002	1	0.00315772	0.947288	0.969855	0.0200413	0.532937	0.862607	0.0282296	0.339821	0.751702	0.014201	0.493563	0.732923	0.0124639	0.81774	1	-0.0322802	0.50339	1	0.00523271	0.796106	0.990055	0.0520293	0.0470685	0.222797	0.0246318	0.473805	0.76699	0.0126427	0.775696	0.953645		0.824374	1
C9H10orf88	ENSMMUG00000008564	0.0595452	0.839998	1	0.021923	0.848859	1	-0.0667088	0.0915961	0.690842	0.00381358	0.944955	1	-0.00513608	0.946712	1	-0.00197185	0.655887	0.799343	-0.00790962	0.90315	1	0.0164947	0.67677	0.981704	-0.0135732	0.500161	0.738185	-0.0254969	0.566923	1	-0.0707443	0.0458969	0.309585	-0.0402791	0.129204	0.346897	0.0238406	0.291639	0.622398	0.0137973	0.819869	0.9674	0.0104064	0.825987	0.968582		1	1
CA11	ENSMMUG00000022161																			0.00586582	0.825899	0.995078	-0.0230224	0.072145	0.301292	-0.00645022	0.409026	0.651247
CA5B	ENSMMUG00000014052	0.0318219	0.866874	1	-0.0487964	0.226107	1	-0.0438462	0.130989	0.803422	-0.0497763	0.198792	0.887604	-0.0192673	0.68633	1	-0.0827496	2.4e-09	5.35e-08	-0.0496294	0.00446048	0.038103	-0.00513289	0.875983	1	-0.0295229	0.000387013	0.00204638										-0.0199603	0.332548	0.664585	0.0166732	0.124735	0.339141	0.0162601	0.254469	0.52783
CA6	ENSMMUG00000019687		0.000628609	0.166963	-0.06496	0.0116569	0.779254	-0.038687	0.638351	1	-0.00562354	0.927592	1	0.00330574	0.914652	1	0.0313163	0.0489724	0.132686	0.0962635	0.284435	0.642083	0.433565	9.17e-07	2.26e-05	0.545313	7.07e-34	3.5e-32																0.0562926	0.00490575	0.0262651		0.266468	1
CAAP1	ENSMMUG00000006073	-0.0524537	0.440743	1	0.191383	0.224655	1	-0.00361167	0.988404	1	0.0647373	0.246898	0.936596	0.0424495	0.539698	1	-0.00351518	0.533116	0.70806	0.00775634	0.921196	1	0.0302706	0.540974	0.914784	0.0042376	0.936558	0.995652	0.0088295	0.94155	1	0.0086048	0.915811	1	0.0292342	0.0966819	0.281923	-0.015053	0.306603	0.637578	-0.00526077	0.874931	0.98312	-0.0567757	0.238868	0.508002		0.0657702	1
CAB39	ENSMMUG00000009793	0.361473	0.32719	1	0.842209	0.172117	1	0.328522	0.271864	1	0.154204	0.464005	1	0.438098	0.0135565	0.16527	0.143483	0.0118855	0.0449604	0.139214	0.145821	0.437393	0.0643496	0.113264	0.402785	-0.0872952	0.142598	0.308041	-0.160502	0.291999	0.910036	0.0660357	0.568562	1	-0.104501	0.201512	0.472107	-0.220686	0.076435	0.303405	-0.0539595	0.629595	0.877447	-0.218615	0.040659	0.144045	0.102227	0.866317	1
CABIN1	ENSMMUG00000020992	-0.0568653	0.984883	1	-0.239547	0.457971	1	-0.0656328	0.632985	1	0.000758578	0.903771	1	-0.0625373	0.373086	0.925819	-0.0416578	0.352989	0.542093	0.00868888	0.398681	0.760706	-0.108657	0.0423741	0.208241	-0.0288332	0.302072	0.532677	-0.0231774	0.6956	1	0.042961	0.46143	0.997702	-0.0868786	0.0104845	0.0490941	-0.0520294	0.320359	0.651633	-0.143908	0.00268161	0.0178146	-0.0689503	0.0887334	0.255135	0.0361851	0.955229	1
CACNA1F	ENSMMUG00000008618		0.464793	1		0.541292	1	-0.0352085	0.192452	0.917097										-0.0270999	0.0346084	0.176841	-0.0462691	0.0209434	0.121704	0.0225773	0.0328854	0.0965314	-0.0167466	0.352429	0.968888	-0.0392049	0.371229	0.936982	0.0182153	0.230684	0.514545	-0.00902837	0.383535	0.711337	-0.0534268	0.00481899	0.0288101	-0.0121924	0.683403	0.909193		0.217549	1
CACNB3	ENSMMUG00000008430	0.00956327	0.918564	1							-0.0838772	0.0397058	0.468869	0.0577517	0.241869	0.799452	-0.0491722	0.0172418	0.0603385	-0.040901	0.00898999	0.0655384	-0.046684	0.107064	0.389516	-0.0345886	0.00326704	0.013486
CACUL1	ENSMMUG00000016370										-0.00917558	0.745571	1	0.0211454	0.453654	0.980414				0.00683649	0.745263	0.975103	0.0232923	0.0277812	0.150887													0.00509958	0.430407	0.744869	-0.00883863	0.836598	0.973128	-0.00755736	0.624668	0.871221		0.928735	1
CACYBP	ENSMMUG00000001571	0.20862	0.576771	1	0.642762	0.203137	1	0.0601331	0.740178	1	-0.264089	0.0715005	0.616983	-0.269084	0.0226639	0.232305	0.0670565	0.0127772	0.04767	-0.316233	2.44e-06	6.05e-05	-0.331103	0.000187065	0.00263092	-0.270161	1.23e-10	1.75e-09	-0.136295	0.306647	0.92699	-0.229807	0.0476775	0.316537	-0.315153	1.2e-08	2.16e-07	-0.530982	5.84e-07	2.28e-05	-0.00850922	0.854702	0.976375	-0.306661	0.0048557	0.0260829	-0.957284	0.177387	1
CALCOCO1	ENSMMUG00000009457	-0.0432872	0.494807	1		0.0532806	1	-0.0256577	0.723917	1	-0.0403399	0.218392	0.906392	-0.0112158	0.69364	1	-0.0348607	0.00657774	0.0283291	-0.029044	0.0848857	0.314307	-0.0145204	0.354519	0.764278	-0.00976449	0.316929	0.549503	-0.0088002	0.750106	1	0.0103339	0.812836	1	0.0158909	0.0744484	0.231182	0.0109797	0.443463	0.753417	-0.0139106	0.631087	0.877928	0.00757594	0.823726	0.967298		0.0745673	1
CALCOCO2	ENSMMUG00000012178	0.291202	0.531674	1	0.285734	0.403703	1	0.270324	0.0586822	0.569677	0.125698	0.251005	0.940951	0.0324649	0.858152	1	-0.0347556	0.404714	0.592907	0.112628	0.0134299	0.0891358	0.0727055	0.375247	0.782968	0.087936	0.00155559	0.00697862	0.124307	0.072233	0.478712	-0.016102	0.69459	1	0.0495151	0.140048	0.367101	0.0660298	0.793833	0.942595	-0.132988	0.299623	0.59507	0.0774546	0.424694	0.718543		0.438749	1
CALD1	ENSMMUG00000006527																			0.0319019	0.106237	0.361827	0.01893	0.540285	0.914784	0.0481631	9.01e-05	0.000543015
CALHM6	ENSMMUG00000007410	0.191822	0.014192	0.83107				0.0775841	0.00214737	0.0814304							0.0291246	0.0098293	0.0387811	0.0708389	8.26e-06	0.000178455				0.0668253	5.85e-18	1.53e-16				0.0133478	0.360937	0.925391	0.0762415	2.47e-08	4.26e-07	0.113307	0.0206034	0.129431	0.358269	4.34e-09	1.18e-07	0.801424	3.48e-39	5.53e-37		0.0178543	0.987327
CALR	ENSMMUG00000004392	0.0809462	0.873726	1	-0.0977472	0.834649	1	0.149598	0.13193	0.804443	-0.111157	0.304017	0.985314	-0.0405982	0.821191	1	0.167921	1.1e-12	4.35e-11	0.0489427	0.23988	0.586425	0.0381521	0.623971	0.959234	0.0635703	0.000285674	0.00154606	-0.0407287	0.613833	1	0.0434014	0.63267	1	0.029575	0.178322	0.433857	-0.0452963	0.107882	0.370997	0.00736234	0.501584	0.786712	0.0129803	0.926165	0.994585	-0.00987105	0.985814	1
CALU	ENSMMUG00000009616	0.0374091	0.717384	1	0.00502341	0.870085	1	-0.0142124	0.832552	1	0.0120422	0.77651	1	-0.000646937	0.97809	1	0.012777	0.183327	0.347356	0.00458374	0.877812	1							0.0120758	0.769171	1	0.00216919	0.984427	1	-0.0127142	0.0783459	0.240021	-0.0193123	0.586531	0.851701	0.00803275	0.849466	0.975845	-0.0039737	0.964025	0.997401	0.00510672	0.777203	1
CAMK2D	ENSMMUG00000008587	0.00231629	0.986773	1	0.00991817	0.885105	1	-0.0147899	0.539864	1	-0.0669302	0.307638	0.989484	-0.0599208	0.274403	0.833526	-0.0740531	0.00514815	0.0230701	0.0143154	0.904048	1	-0.0693625	0.160681	0.496972	-0.0878361	1.25e-06	1.05e-05	0.0220348	0.889924	1	0.00524017	0.972301	1	-0.0363692	0.169949	0.419248	0.0944928	0.00319585	0.0335779	0.132287	0.000179952	0.00183427	0.254509	1.84e-14	6.58e-13		0.797952	1
CAMK2G	ENSMMUG00000021393	0.00624433	1	1	-0.0110251	1	1	-0.0204291	0.27725	1	0.018095	0.848463	1	0.0140264	0.729105	1	-0.0155051	0.325924	0.513684	-0.00922332	0.83906	0.997285	-0.0323284	0.228139	0.614233	-0.011507	0.409696	0.651876	0.0153396	0.56787	1	0.0141018	0.773498	1	-0.00466582	0.809118	0.992473	-0.00508668	0.943627	0.990764	-0.0254282	0.243965	0.526288	-0.0215651	0.175581	0.417325		0.847755	1
CAMK4	ENSMMUG00000011974	-0.066902	0.291229	1	-0.0577381	0.523565	1	-0.120483	0.0366541	0.465003	0.110389	0.396344	1	-0.0449771	0.78315	1	-0.18789	5.66e-09	1.16e-07	-0.0259877	0.200403	0.526806	-0.129168	0.08129	0.324487	-0.14977	1.79e-07	1.74e-06																				0.842797	1
CAMKK1	ENSMMUG00000020251										0.0308236	0.577018	1							-0.0284412	0.101367	0.354165	-0.0565926	0.00122703	0.0130912	-0.020734	0.0508888	0.136668	-0.0294937	0.157457	0.708647				-0.0216889	0.119412	0.328709				-0.0150562	0.377028	0.67772					0.920404	1
CAMKK2	ENSMMUG00000016969	-0.0411428	0.540873	1	-0.00192873	0.928997	1	-0.087866	0.242868	0.989611	-0.0483765	0.420756	1	-0.0651036	0.32152	0.884517	-0.06847	0.00713969	0.0301454	-0.0259162	0.179989	0.497653	-0.0194108	0.566417	0.929331	-0.0306195	0.027381	0.082758	-0.0741917	0.202676	0.78735	-0.126602	0.0150758	0.144388	-0.0996984	0.00067906	0.00486122	-0.267684	0.000177914	0.00327899	-0.437992	2.6e-09	7.39e-08	-0.425917	7.97e-09	1.5e-07		0.0209428	0.987587
CAMSAP1	ENSMMUG00000021497	-0.075637	0.635724	1	-0.188574	0.566579	1	-0.0526135	0.773682	1	0.127616	0.183459	0.866425	-0.0519214	0.677899	1	-0.0340886	0.260887	0.44335	-0.0117621	0.80253	0.991015	-0.103491	0.0093185	0.0666965	-0.0873127	4.78e-06	3.64e-05	-0.045967	0.361597	0.975058	0.00241314	0.828968	1	-0.0139529	0.704374	0.956641	-0.102846	0.01169	0.086878	-0.036509	0.419243	0.720255	-0.00843325	0.939475	0.996743	-0.289169	0.131823	1
CAMSAP2	ENSMMUG00000012218										0.0115011	0.910114	1	0.00974524	0.873622	1	5.72e-05	0.846686	0.921893	-0.0540858	0.0713096	0.282322	-0.071215	0.0498974	0.23159	-0.0532071	0.000192831	0.00109164	-0.0987838	0.0702021	0.471753	-0.108825	0.0247701	0.204744	-0.0717069	0.00915623	0.0441595	-0.104618	0.0528319	0.23877	-0.00407462	0.699952	0.915846	0.0371762	0.182288	0.428234	-0.368245	0.353324	1
CAND1	ENSMMUG00000008300	-0.0571258	0.474423	1	0.135508	0.455119	1	0.0244995	0.811566	1	-0.0428832	0.596979	1	0.00195293	0.30693	0.87289	0.0618657	0.00144228	0.00811042	0.0454259	0.102075	0.355626	0.0418007	0.201394	0.572728	0.00819025	0.768195	0.935903	0.0524109	0.303846	0.92369	-0.00955821	0.935521	1	0.0147414	0.638993	0.921636	-0.0486648	0.044124	0.213129	0.0100574	0.597409	0.857704	0.0230218	0.540134	0.812849		0.130922	1
CANT1	ENSMMUG00000021613	0.00428875	1	1	-0.0701707	0.471129	1	0.0102291	0.928481	1	0.0339521	0.574847	1	0.0511366	0.198227	0.737935	0.00886276	0.810021	0.898643	0.0117494	0.730274	0.968538	-0.0186464	0.561042	0.927246	-0.0114144	0.395846	0.637663	0.0138137	0.805806	1	-0.00437681	0.977738	1	-0.0256973	0.272393	0.57534	-0.079456	0.0732217	0.29484	-0.0772419	0.0921362	0.274843	0.0483595	0.374823	0.668508
CANX	ENSMMUG00000012370	-0.281923	0.548518	1	0.101842	0.92618	1	0.232462	0.384939	1	-0.303385	0.0477172	0.508937	-0.0727349	0.0400158	0.325908	0.13178	0.0004212	0.00286797	-0.093513	0.104104	0.357736	0.0583204	0.444527	0.840948	0.107709	0.0108673	0.0381855	-0.151458	0.173033	0.737238	-0.273323	0.00915051	0.100507	-0.0826567	0.178698	0.43462	-0.190683	0.0836599	0.319706	0.217795	0.147432	0.377039	-0.0632336	0.796032	0.9583	0.0787421	0.956756	1
CAP1	ENSMMUG00000009188	0.673926	0.10008	1	-0.310496	0.808463	1	-0.498766	0.0627095	0.588684	-0.266095	0.0869719	0.681042	-0.242694	0.26958	0.826728	-0.0462345	0.0538443	0.142	-0.294834	4.81e-06	0.000111904	-0.37543	3.03e-05	0.000537461	-0.275652	4.26e-12	7.26e-11	-0.0873902	0.539059	1	-0.108866	0.431473	0.976405	-0.374145	2.81e-09	5.49e-08	-0.0711238	0.443905	0.753562	0.185408	0.12548	0.340323	-0.125416	0.36898	0.661803	-0.480894	0.519863	1
CAPG	ENSMMUG00000002675	-0.0400892	0.518923	1	-0.0304308	0.803123	1	0.146918	0.00789826	0.201875	-0.105324	0.0612232	0.570623	0.0365856	0.273941	0.833526	-0.0353599	0.0344158	0.102107	-0.211912	0.000192843	0.0027618	-0.0163821	0.593847	0.944728	-0.163696	4.01e-09	4.86e-08	-0.140267	0.0725303	0.480072	-0.0954905	0.303781	0.865127	-0.109282	0.00314289	0.0182552	-0.0618664	0.847534	0.962144	0.308293	0.00850227	0.0449018	0.260381	0.0576929	0.187082	0.0334859	0.973821	1
CAPN1	ENSMMUG00000013475	-0.0663961	0.613391	1	-0.0908423	0.731937	1	-0.0940429	0.440024	1	-0.0822713	0.557336	1	-0.116888	0.0849501	0.504886	-0.0892055	0.000291414	0.00211233	0.01126	0.866129	1	-0.0612021	0.0947134	0.359602	-0.0244966	0.255944	0.474442	-0.0610697	0.515751	1	-0.118585	0.0230278	0.195092	-0.0669209	0.0165841	0.0714929	0.09395	0.241482	0.567218	0.0071939	0.148217	0.378483	0.0918119	0.271239	0.550557	-0.0289897	0.952926	1
CAPN10	ENSMMUG00000015628	-0.105459	0.589942	1	-0.0778505	0.856715	1	-0.0363097	0.732411	1	-0.054624	0.428105	1	-0.129299	0.0484728	0.365115	-0.121566	4.53e-05	0.000406444	-0.0622206	0.0823163	0.310009	-0.114629	0.00654713	0.0508916	-0.0454103	0.0348728	0.101076	-0.00411852	0.913033	1	-0.0517744	0.406503	0.969254	0.0151392	0.725261	0.965923	-0.00637192	0.577302	0.846986	0.0219168	0.546977	0.822336	-0.00202209	0.920498	0.992948	0.086025	0.904722	1
CAPN12	ENSMMUG00000006431	-0.0168544	0.828456	1	-0.0122414	0.876441	1	0.0391873	0.639848	1	0.0201622	0.624574	1	0.0251072	0.471902	0.991294	0.0303042	0.110166	0.240746	-0.0640326	0.0406465	0.197019	-0.0318287	0.354512	0.764278	-0.00644813	0.662013	0.870864	-0.0038302	0.870471	1	-0.00571834	0.954876	1	-0.0209234	0.288428	0.596921
CAPN15	ENSMMUG00000000615	0.181667	0.200446	1	0.00881273	0.897138	1	-0.0376223	0.645653	1	-0.0721912	0.0330897	0.440996	-0.0638727	0.0593612	0.415047	-0.0186783	0.387759	0.576808	-0.00970261	0.73097	0.968538	-0.0293129	0.257818	0.658575	-0.0106525	0.400311	0.6421	-0.0492721	0.0985212	0.565591	-0.0350747	0.436165	0.979173	-0.0219023	0.100795	0.291278	-0.0196604	0.388894	0.715677	0.000715241	0.972189	0.998179	0.0236763	0.211746	0.468805	0.0300124	0.949195	1
CAPN2	ENSMMUG00000011142	0.241434	0.554493	1	0.659085	0.233242	1	0.404137	0.0289505	0.407761	0.224429	0.159412	0.817581	0.346142	0.01859	0.20543	0.209888	3e-05	0.000285591	0.000132527	0.936943	1	0.110951	0.148928	0.473116	-0.0236439	0.565511	0.796139	0.228139	0.00655635	0.113282	0.386722	0.000328181	0.00711348	0.132274	0.0104306	0.0489063	0.00113766	0.986235	0.998342	0.241531	0.00755563	0.041062	-0.0870037	0.162643	0.396024	-0.680498	0.296803	1
CAPN3	ENSMMUG00000001534	-0.00405952	1	1	0.0170067	0.732227	1	0.0224576	0.822932	1				0.0162128	0.596343	1	0.0172109	0.123735	0.261145	0.0200216	0.128038	0.404739	0.0399124	0.0131145	0.086108	0.0229926	0.00475226	0.0186457	-0.00545263	0.909338	1	0.0212822	0.589205	1	-0.0109712	0.556174	0.864672	0.00844942	0.580322	0.848839	-0.100925	0.0106451	0.0537438	-0.0193271	0.634488	0.87615	0.033017	0.677615	1
CAPN7	ENSMMUG00000006658	-0.0734398	0.843831	1	0.0437779	0.958094	1	-0.0814618	0.537465	1	0.00663103	0.935068	1	-0.0395763	0.502957	1	-0.0216908	0.252157	0.434133	-0.00701341	0.58566	0.897147	0.0119388	0.934915	1	0.0226777	0.472404	0.71195	0.0243537	0.832011	1	0.0478422	0.544603	1	0.0358645	0.266097	0.566606	-0.0457126	0.534977	0.821485	-0.114873	0.0505473	0.178315	-0.0425144	0.549032	0.817969	0.0347827	0.774766	1
CAPRIN1	ENSMMUG00000021643	0.314822	0.105269	1	0.233146	0.306507	1	0.0244684	0.958577	1	0.0541841	0.398941	1	-0.0378157	0.747008	1	0.0558078	0.0837261	0.197975	0.0142177	0.841317	0.998007	-0.0019459	0.89482	1	0.0290239	0.329623	0.564649	0.010279	0.971365	1	0.0163704	0.950746	1	0.0303714	0.502235	0.819653	0.075088	0.197973	0.511229	-0.00187906	0.639616	0.882022	0.00778843	0.972646	0.998147	-0.224171	0.598555	1
CAPRIN2	ENSMMUG00000001359	-0.0373456	0.815292	1	-0.112269	0.84492	1	0.0471763	0.87426	1	-0.0836037	0.528475	1	-0.14996	0.130328	0.624078	-0.036603	0.147743	0.297464	-0.0473345	0.242737	0.588484	-0.0589647	0.422447	0.826548	0.0634005	0.0320488	0.0944644	-0.164974	0.0347068	0.317234	-0.197614	0.0147518	0.142344	0.0180948	0.813419	0.994652	-0.172444	0.00249362	0.0275358	-0.203475	0.000444677	0.00396431	-0.165564	0.00544454	0.028509	0.0973634	0.868954	1
CAPZA1	ENSMMUG00000015668	0.337024	0.541611	1	0.912973	0.0693942	1	0.212002	0.358371	1	0.0293796	0.851961	1	0.093371	0.682137	1	-0.0278962	0.529375	0.70446	-0.0413251	0.210185	0.540649	0.27741	6.95e-06	0.000139587	0.0929993	0.000698203	0.00346817	0.197986	0.028816	0.289052	0.202843	0.0501515	0.327553	0.0655081	0.302907	0.613195	-0.0344142	0.948118	0.99148	0.434309	0.000195931	0.00196915	0.205268	0.0951053	0.269059	0.554483	0.234933	1
CAPZA2	ENSMMUG00000006784	-0.0900574	0.495306	1	0.431949	0.257454	1	-0.00692268	0.925619	1	0.0876904	0.597717	1	0.0685599	0.358899	0.917397	-0.0504673	0.262138	0.444477	0.0550003	0.351549	0.716	-0.0197379	0.495593	0.882424	-0.0365626	0.316535	0.548963	0.314952	0.000775731	0.0230957	0.246459	0.0388249	0.278345	-0.165756	0.00136517	0.00887549	0.286704	0.0451524	0.216487	0.0170639	0.449532	0.747453	-0.2897	0.0142159	0.0624959	0.331711	0.510702	1
CAPZB	ENSMMUG00000006894	0.483602	0.331748	1	0.167823	0.534043	1	0.0224904	0.899259	1	-0.0130677	0.738264	1	-0.196067	0.0425465	0.34075	-0.128336	0.0471161	0.12878	-0.193139	0.00175036	0.0179258	-0.293532	2.17e-05	0.000400064	-0.192305	1.65e-10	2.29e-09	-0.114633	0.306307	0.92699	-0.244958	0.0137823	0.134965	-0.203298	7.94e-07	1.08e-05	-0.0175817	0.348372	0.678707	-0.231317	0.0494553	0.175739	-0.161749	0.22171	0.483008	-0.418831	0.557539	1
CARD11	ENSMMUG00000021650	-0.0253871	0.925671	1	0.142696	0.363663	1	0.113103	0.177567	0.893074	0.210352	0.072605	0.622208	0.147099	0.186399	0.725712	0.0293668	0.0425475	0.119634	0.0730811	0.354799	0.719289	0.0130509	0.253023	0.651389	0.0208411	0.762913	0.933583	0.0781767	0.64069	1	0.196739	0.0830476	0.445209	0.00924799	0.659501	0.931669							0.0216454	0.0874898	0.25232	0.724107	0.174354	1
CARD19	ENSMMUG00000013692	-0.0033613	0.834363	1	-0.00809889	0.91847	1	0.0157934	0.584227	1	0.0473596	0.359545	1	0.026921	0.24276	0.799452	0.0137771	0.450683	0.637858	0.032664	0.0251583	0.14068	0.0515439	0.000916978	0.0102614	0.013902	0.0595004	0.155071	0.0141185	0.565405	1	0.00537081	0.911352	1	0.00927269	0.293939	0.603258	-0.0286796	0.627424	0.870991	-0.0656927	0.0780231	0.244411	-0.0829619	0.000974849	0.0067791	-0.0324301	0.934484	1
CARHSP1	ENSMMUG00000047806	0.106514	0.697771	1	0.166709	0.509678	1	0.0115178	0.97226	1	-0.0467935	0.136759	0.786815	-0.0766304	0.175612	0.705747	0.00942859	0.891621	0.945454	-0.144443	6.3e-06	0.000143059	-0.119059	0.0019541	0.0194308	-0.0979385	6.68e-09	7.88e-08	-0.00751672	0.849011	1	-0.039132	0.506933	1	0.001015	0.664449	0.93353	-0.0072559	0.679276	0.898104	0.0580294	0.191196	0.449347	0.0601006	0.121073	0.322098	-0.0676987	0.927176	1
CARM1	ENSMMUG00000004401	-0.0657656	0.615966	1	-0.0714712	0.622603	1	-0.00618064	0.984352	1	-0.0313256	0.727415	1	-0.00322914	0.816134	1	0.0275648	0.25348	0.43563	0.00407944	0.966572	1	-0.0245833	0.637149	0.966435	0.00816329	0.826988	0.966792	0.0351663	0.486671	1	0.0353764	0.598148	1	0.0038796	0.839467	0.999825	-0.121397	0.0200272	0.126936	-0.0334119	0.635404	0.879565	-0.0133266	0.771818	0.951679		0.642294	1
CARMIL1	ENSMMUG00000002573	0.018707	0.817716	1	0.0253697	0.615201	1	0.0042921	0.975973	1				0.0429507	0.0339103	0.295171	0.024822	0.0437268	0.121852	0.0221768	0.310536	0.671272	0.0113985	0.321919	0.73227	0.0520988	1.32e-08	1.52e-07													-0.00508228	0.875965	0.983661	0.00968174	0.423546	0.71804		0.88194	1
CARMIL2	ENSMMUG00000009799	0.0398247	0.828476	1	-0.0020806	1	1	0.0421908	0.595882	1	-0.00257966	0.966018	1	-0.000700992	0.99098	1	0.0254379	0.179852	0.342844	-0.0431561	0.145432	0.436896	-0.105847	0.00290817	0.0269183	-0.0218067	0.248944	0.464969	-0.0423556	0.0756945	0.491883	-0.025603	0.515857	1	0.00179842	0.898681	1											0.472222	1
CARNMT1	ENSMMUG00000010399													0.0164517	0.663864	1	0.00354561	0.899845	0.948734	0.015525	0.447392	0.801324	-0.00739699	0.840405	1	-0.00684573	0.744997	0.92362	-0.0112782	0.745445	1	-0.0275226	0.42583	0.975185	-0.00241046	0.961257	1	0.0252923	0.025356	0.148072	-0.00366018	0.711755	0.92259	0.00960684	0.357613	0.651081
CARS	ENSMMUG00000000511	0.0798946	0.804126	1	0.22501	0.41663	1	0.223302	0.0577061	0.564701	0.0608295	0.478825	1	0.0915487	0.371548	0.925137	0.123639	1.46e-05	0.000151595	-0.0419542	0.359299	0.725291	0.131952	0.00307709	0.028193	0.145741	4.04e-12	6.9e-11	-0.0683228	0.333425	0.949056	0.0624396	0.426848	0.975185	0.163121	3.46e-08	5.78e-07	-0.102387	0.325479	0.658227	-0.0269623	0.0491813	0.175055	0.016544	0.228805	0.492775	-0.38112	0.120702	1
CARS2	ENSMMUG00000012666	-0.0556273	0.681086	1	0.00159338	1	1	-0.0736094	0.595721	1	-0.0576561	0.333423	1	-0.139011	0.00266343	0.0536851	0.00711854	0.921622	0.957774	-0.0262578	0.260704	0.61484	-0.0718926	0.0204443	0.119621	-0.031644	0.0376423	0.106992	-0.0154255	0.926438	1	-0.0966384	0.0475413	0.316359	-0.0697669	0.00631924	0.0326095	-0.0252157	0.53704	0.823679	-0.0126196	0.698415	0.914924	-0.0644575	0.195486	0.446593		0.87658	1
CASC4	ENSMMUG00000006676	0.0508411	0.682076	1	-0.0216799	0.90702	1	-0.18335	0.215056	0.94422	0.0352752	0.369802	1	-0.038148	0.472776	0.991294	-0.214489	8.72e-05	0.000730151	0.0788501	0.162714	0.469208	0.154887	0.0589019	0.260373	-0.0522069	0.343815	0.582388	0.0723542	0.558898	1	0.0186282	0.95127	1	0.0428563	0.388936	0.711358	-0.118579	0.400031	0.724349	-0.100708	0.312323	0.60914	-0.138184	0.136982	0.35187	-0.676418	0.167716	1
CASD1	ENSMMUG00000016393	0.0491189	0.50476	1	-0.000702121	1	1				-0.0128946	0.759091	1				-0.00621816	0.664013	0.804515	-0.012036	0.582222	0.89585	-0.0122486	0.587904	0.942132	-0.00930707	0.175934	0.360303	-0.0474089	0.0401655	0.346405	-0.00360436	0.809699	1	-0.012429	0.272301	0.575318				-0.0343116	0.0511107	0.179545					0.201629	1
CASK	ENSMMUG00000022578	0.0238386	0.684452	1																0.000480911	0.987301	1	-0.0112382	0.665302	0.975212													-0.0421633	0.309586	0.641045	0.010661	0.882403	0.984486	0.00209933	0.881253	0.985762		0.229662	1
CASP1	ENSMMUG00000009852	0.377084	0.152613	1	0.833791	0.0139779	0.830168	0.335699	0.0146164	0.283966	0.183645	0.0218269	0.355109	0.368546	7.27e-05	0.00283734	0.245997	1.36e-12	5.35e-11	0.220811	4.07e-08	1.47e-06	0.332081	5.83e-11	2.54e-09	0.198959	3.52e-17	8.59e-16	0.159823	0.0503469	0.394244	0.469289	4e-08	2.3e-06	0.225764	5.26e-08	8.65e-07	0.509053	3.84e-08	2.01e-06	0.107681	0.533244	0.811829	0.241179	0.0224128	0.0899976	0.076234	0.782125	1
CASP10	ENSMMUG00000031297	0.141801	0.655994	1	0.0341851	0.814444	1	0.0394582	0.884886	1	-0.0281461	0.758467	1	-0.00945953	0.945805	1	-0.00492782	0.96252	0.979736	0.0026445	0.980824	1	0.00967238	0.881734	1	0.021274	0.137658	0.299912	-0.0210844	0.53931	1	-0.0159601	0.790208	1	0.0139748	0.521509	0.83498	-0.0262955	0.58398	0.850677	0.0136171	0.881615	0.984463	-0.00323897	0.727792	0.934682	0.184441	0.399605	1
CASP12	ENSMMUG00000016548	-0.103327	0.432398	1	0.219804	0.512317	1	-0.0316399	0.849457	1	0.460716	4.49e-06	0.000591529	0.209556	0.0286007	0.266989	-0.000222343	0.195923	0.364151	0.676844	4.56e-37	1.38e-34	0.623174	2.56e-21	2.41e-19	0.228245	3.09e-19	8.74e-18	0.13861	0.00542466	0.0997764	0.138074	0.0285641	0.227439	0.0945048	7.68e-05	0.000708128	0.414697	0.000337547	0.00548232	0.153494	0.122961	0.335496	0.0816085	0.455621	0.747576	0.145485	0.91119	1
CASP2	ENSMMUG00000043809	0.0373233	0.956954	1	0.176353	0.313074	1	0.113079	0.0876174	0.67588	0.0338132	0.311417	0.992327	0.0342069	0.728306	1	-0.00959182	0.613912	0.769168	-0.028929	0.46954	0.820735	-0.00299976	0.994463	1	-0.054726	0.00214516	0.00926238	-0.0756359	0.0948373	0.554303	-0.0195196	0.854229	1	0.00834463	0.815632	0.994884	-0.037054	0.244588	0.571111	-0.0314748	0.380121	0.680356	-0.0711427	0.087296	0.251931	0.135243	0.147278	1
CASP4	ENSMMUG00000009850	0.188857	0.230687	1	0.0574668	0.700412	1	0.0203247	0.897924	1	0.0439686	0.508456	1	0.0672281	0.269005	0.826016	0.0428494	0.144382	0.292653	0.122183	0.000546028	0.00683525	0.0708529	0.12653	0.43227	0.0675428	0.000860204	0.00417404	0.0678149	0.0068572	0.116401	0.0827414	0.00167565	0.0268285	0.03164	0.135582	0.358045	0.160126	0.318034	0.650012	0.16433	0.0661253	0.217543	0.231096	0.0265608	0.103176		0.770972	1
CASP7	ENSMMUG00000001217	-0.00525762	0.916904	1	0.0191513	0.742259	1	0.096101	0.0991965	0.71441	0.0124099	0.657733	1	-0.0320883	0.60135	1	-0.0213439	0.32374	0.511942	0.0102243	0.80566	0.991319	0.0296197	0.175299	0.526478	0.0210878	0.0978849	0.231196	-0.00377927	0.971081	1	-0.0163811	0.903948	1	-0.0170537	0.562991	0.869397	0.0359561	0.874182	0.971177	-0.0736354	0.454745	0.751368	-0.102357	0.192312	0.442834	0.177986	0.682655	1
CASP8	ENSMMUG00000031296	0.0569987	0.917623	1	0.249071	0.516055	1	0.124902	0.242572	0.988959	-0.119516	0.197308	0.884524	-0.121343	0.255375	0.813707	0.00628664	0.81292	0.899869	-0.0600703	0.307815	0.667377	-0.134771	0.014617	0.0934274	-0.00892513	0.694998	0.892727	-0.133265	0.0449301	0.371654	-0.102148	0.12935	0.57452	-0.0489279	0.0707101	0.223051	-0.0217537	0.456597	0.762396	-0.0522771	0.127696	0.344479	-0.0701493	0.106141	0.291691		0.856982	1
CASP8AP2	ENSMMUG00000009182	0.293117	0.612347	1	-0.149389	0.78369	1	0.222746	0.276715	1	-0.026126	0.908591	1	-0.0831396	0.714588	1	0.0551558	0.318447	0.505805	-0.326279	1.29e-07	4.12e-06	-0.218281	0.0104131	0.0720506	-0.122625	0.00336281	0.0138413	0.0237102	0.835118	1	0.12591	0.119763	0.554226	0.234268	2.81e-06	3.46e-05	0.0248308	0.800052	0.944745	-0.148051	0.0309976	0.124788	-0.0407361	0.186582	0.434159		0.14431	1
CASP9	ENSMMUG00000018163	0.00374867	0.982504	1	0.0360405	0.74766	1	0.0205851	0.92439	1	-0.0426987	0.345152	1	-0.0478807	0.619505	1	-0.0592694	0.0415379	0.117714	-0.0610789	0.0108341	0.0758593	-0.040226	0.375527	0.783041	-0.0216968	0.194111	0.387125	-0.00835642	0.644534	1	-0.0672627	0.311121	0.871632	-0.0801996	0.00254622	0.0152897	0.0332824	0.746651	0.925341	-0.0175235	0.853888	0.976168	0.0184249	0.848495	0.976428	-0.161045	0.356291	1
CAST	ENSMMUG00000002062	0.10466	0.962385	1	0.512984	0.534148	1	0.490123	0.0377742	0.469608	-0.441084	0.0316063	0.428651	-0.125677	0.618725	1	0.149856	0.00152749	0.00852584	-0.349021	3.33e-05	0.000593312	-0.0439662	0.69127	0.986625	0.23843	7.78e-07	6.79e-06	-0.545321	1.87e-05	0.00103693	-0.115377	0.633998	1	0.310696	1.31e-06	1.73e-05	-0.171104	0.099133	0.353697	-0.531422	1.67e-07	3.5e-06	-0.190543	0.00465382	0.0252952	0.451035	0.470323	1
CAT	ENSMMUG00000002429	-0.0149654	0.84644	1	0.0781496	0.618777	1	-0.0742196	0.502765	1	0.00768355	0.670702	1	-0.0187779	0.261996	0.817788	-0.214052	1.76e-06	2.24e-05	0.00178231	0.744439	0.975103	0.0227079	0.0766007	0.310744	-0.0991314	0.000200163	0.00112689	0.181366	0.112132	0.597123	-0.26113	0.0273103	0.2215	-0.334393	1.47e-09	2.95e-08	-0.178592	0.0940447	0.342604	-0.383963	0.00314558	0.0202843	-0.498087	3.25e-05	0.00034174	-0.0277506	0.985567	1
CBFB	ENSMMUG00000042116	0.50658	0.089346	1	0.330459	0.281484	1	0.125027	0.437522	1	0.0466648	0.77406	1	-0.0224587	0.664865	1	-0.0539398	0.0843414	0.199054	-0.030158	0.270504	0.624376	-0.0412871	0.632638	0.964508	-0.0877418	0.000487685	0.00253177	-0.00480798	0.911282	1	-0.00859734	0.871745	1	-0.0796962	0.0491777	0.167233	0.110859	0.179036	0.486329	0.127505	0.0906281	0.271758	0.0135119	0.774647	0.95284	-0.080969	0.881914	1
CBL	ENSMMUG00000004761	-0.0212314	0.837215	1	-0.0195879	0.849423	1	0.0379679	0.574971	1	-0.0345777	0.451896	1	-0.0503643	0.0822278	0.496532	-0.0584981	7.4e-05	0.000631679	-0.0392843	0.0225264	0.129916	0.00576016	0.871432	1	-0.0145747	0.136234	0.298254	-0.0536781	0.0763082	0.494583	-0.0308053	0.257012	0.812699	-0.0251394	0.0479606	0.164168	-0.0881232	0.0043549	0.0424385	-0.0865186	0.00128617	0.00978331	-0.0579344	0.015151	0.0657641		0.887872	1
CBLB	ENSMMUG00000007565	0.0343108	0.70428	1	-0.325284	0.641323	1	0.0514597	0.611676	1	0.00327834	0.817901	1	0.0406899	0.423137	0.959572	0.105315	0.145765	0.294902	-0.130385	0.0122552	0.0832412	-0.0811388	0.307845	0.718307	-0.005374	0.356324	0.59454	-0.00221582	0.999554	1	-0.0672098	0.660067	1	-0.0871254	0.069959	0.22166	-0.017154	0.586034	0.851574	-0.0258006	0.583635	0.846876	-0.0451743	0.122803	0.325387	0.250038	0.206736	1
CBR1	ENSMMUG00000020565	0.0880002	0.788903	1	0.00314002	0.937152	1	0.00961008	0.908615	1	-0.039604	0.434573	1	-0.0141895	0.860691	1	0.0285447	0.0456861	0.126051	-0.0125579	0.288386	0.645888	0.0395054	0.0254171	0.141117	-0.00986985	0.531107	0.764942	0.0221005	0.208733	0.794396	0.0519023	0.000731117	0.0135834	0.0142225	0.0751803	0.23274	0.143506	0.010585	0.0813816	0.222623	1.29e-05	0.00018055	0.14061	0.00179466	0.0114701	-0.0210038	0.611795	1
CBR4	ENSMMUG00000015921	0.0037342	1	1	-0.0157002	0.924477	1	-0.0346244	0.239816	0.983525	0.020301	0.663565	1	-0.0134854	0.551874	1	0.00163097	0.984918	0.991434	0.0094105	0.577254	0.891893							0.0112007	0.771861	1	0.0137851	0.526552	1	0.00182567	0.853788	1	0.0304038	0.327639	0.659885	-0.00316077	0.983241	0.999411	-0.00515406	0.955971	0.997401		0.876007	1
CBWD1	ENSMMUG00000016193	-0.0200589	0.798175	1	-0.0251298	0.73061	1	0.000116839	1	1	-0.0238623	0.750021	1	0.0202129	0.609783	1	0.00589305	0.917167	0.956355	0.00778417	0.888111	1	0.00525668	0.975927	1	0.0177937	0.124035	0.276971	0.0238798	0.639099	1	0.0492589	0.199071	0.718262	0.0400506	0.0123122	0.0561304	0.0239508	0.872491	0.971177	0.0512174	0.349924	0.652165	0.156532	0.000854422	0.00605585		0.962495	1
CBX1	ENSMMUG00000019882	-0.0124466	0.716272	1	-0.0248854	0.813935	1	0.0162339	0.861675	1	-0.0242458	0.711353	1	-0.018826	0.812979	1	0.028495	0.0280621	0.0871396	-0.035559	0.0195831	0.118003	-0.0340443	0.0780156	0.314894	0.0150888	0.0921885	0.220813	-0.01521	0.663626	1	0.00345963	0.987414	1	0.0206294	0.0616815	0.200784	0.000242467	0.373205	0.701481	0.0190366	0.500568	0.786268	0.0170719	0.248722	0.52096		0.382307	1
CBX3	ENSMMUG00000040322	-0.0679646	0.562787	1	0.0916943	0.947983	1	-0.01381	0.454613	1	0.00920649	0.86506	1	-0.0288134	0.0876708	0.511598	0.114605	0.0778932	0.188204	-0.132153	0.0280864	0.15219	-0.0515316	0.300473	0.709822	0.0894921	0.0174672	0.05697	0.0488765	0.671778	1	0.1359	0.152691	0.623981	0.038353	0.545359	0.856378	0.246041	0.00184215	0.0216939	0.165261	0.0592028	0.199812	0.0920825	0.481991	0.770126	-0.424874	0.538026	1
CBX4	ENSMMUG00000016418	-0.239208	0.106513	1	-0.130026	0.792727	1	-0.130043	0.229133	0.971749	-0.0133534	0.969482	1	0.0877099	0.55116	1	-0.237838	7.89e-08	1.31e-06	0.0168945	0.283984	0.64177	0.0366311	0.760349	1	-0.0898506	0.000434042	0.00228489	0.112424	0.252552	0.858975	0.222551	0.0221668	0.190188	-0.20063	9.95e-07	1.34e-05	-0.140654	0.167945	0.469787	0.00702351	0.997814	1	-0.0430418	0.445938	0.739418	0.227902	0.836053	1
CBX5	ENSMMUG00000004950	0.0191026	0.890069	1	0.037277	0.601271	1	0.0747942	0.0206932	0.336023	-0.0549561	0.0644766	0.583058	-0.0606408	0.101913	0.54799	0.0159814	0.322254	0.510404	-0.0363208	0.0709267	0.281266	-0.0332474	0.196954	0.56544	0.0135907	0.327638	0.561654	-0.0162255	0.474371	1	0.0158783	0.802853	1	0.0537821	2.81e-08	4.78e-07	-0.0178232	0.352717	0.682757	0.00389268	0.966425	0.997163	0.02263	0.366101	0.659319	-0.100103	0.380641	1
CBX6	ENSMMUG00000048395	0.0404364	0.974812	1	-0.167048	0.697784	1	-0.00714756	0.975204	1	-0.01215	0.854999	1	-0.126217	0.148769	0.662869	-0.0623096	0.126134	0.264649	-0.0571087	0.121837	0.393186	-0.0920949	0.0363733	0.185825	-0.0215876	0.412483	0.654789	-0.237859	0.00341142	0.0717355	-0.27053	0.000934945	0.0165018	-0.115937	0.000728225	0.00516099	-0.0634096	0.239771	0.56473	-0.16077	0.04	0.151148	-0.0876113	0.116144	0.312669	0.383631	0.643763	1
CBX7	ENSMMUG00000007845	-0.0450572	0.73067	1	-0.00182589	0.989943	1	-0.147696	0.022517	0.352029	-0.177334	0.000495913	0.0270732	-0.117663	0.0392107	0.322438	-0.143863	7.36e-08	1.23e-06	-0.0436996	0.0400771	0.195696	-0.0824638	0.0121497	0.0810241	0.0039836	0.847189	0.97361	-0.0460601	0.336228	0.951606	-0.102193	0.0336588	0.254077	-0.0318984	0.391272	0.714338	-0.00223437	0.896628	0.979136	-0.00635902	0.784051	0.953395	-0.00712931	0.840044	0.974143		0.386602	1
CC2D1A	ENSMMUG00000008320	0.153216	0.257771	1	-0.0220134	1	1	0.0642206	0.171937	0.886393	-0.0346489	0.56724	1	-0.0430196	0.202237	0.743016	-0.0171967	0.0840163	0.198536	-0.0177978	0.334898	0.695365	-0.0173446	0.681477	0.983875	-0.0153445	0.193916	0.38699	0.022916	0.0367582	0.329835	0.0114373	0.724208	1	0.0137231	0.155304	0.396234	-0.0218466	0.353338	0.683022	-0.0107983	0.863848	0.978497	0.00838428	0.907268	0.989527		0.266537	1
CC2D1B	ENSMMUG00000014329	-0.0541154	0.671528	1	-0.0393362	1	1	-0.0433302	0.738125	1	-0.129152	0.00578975	0.160238	-0.0983036	0.05727	0.406851	-0.0987186	0.00177892	0.00966398	-0.0607461	0.00756851	0.0574843	-0.0391976	0.308751	0.71929	-0.0147514	0.37593	0.617105	0.0120121	0.9129	1	-0.0295283	0.580923	1	-0.00164211	0.716239	0.962234	0.0147367	0.829516	0.954384	-0.0209938	0.645956	0.885461	-0.00575648	0.815871	0.964405		0.0321496	0.987587
CCAR1	ENSMMUG00000016652	-0.278203	0.530683	1	-0.41006	0.33233	1	0.00475402	0.999033	1	-0.301199	0.028035	0.406186	-0.223192	0.152305	0.669735	0.0680951	0.279826	0.465245	-0.0978929	0.0308004	0.162152	0.0712303	0.626037	0.959429	0.0884823	0.0117275	0.0407689	-0.180157	0.102081	0.573431	0.023992	0.614578	1	0.112823	0.0299069	0.114146	0.0124662	0.347664	0.678514	-0.273193	0.00752653	0.0409555	-0.0706352	0.702458	0.921392	-0.378689	0.522577	1
CCAR2	ENSMMUG00000021991	-0.00494952	0.883249	1	0.00290595	0.913216	1	0.00943044	0.480979	1	-0.0178773	0.510305	1	-0.0276166	0.389233	0.938569	0.00888324	0.376839	0.566161	-0.0145313	0.305767	0.66609	-0.0106828	0.662426	0.975212	0.00908124	0.113102	0.257504	-0.0371548	0.0329755	0.309178	-0.0171925	0.629958	1	-0.00875932	0.288972	0.59763	-0.0202471	0.557972	0.836047	-0.0166695	0.471908	0.765714	0.00390127	0.830361	0.970565		0.20963	1
CCDC107	ENSMMUG00000016327	-0.14322	0.26013	1	-0.105356	0.688788	1	-0.0982506	0.368264	1	-0.0544307	0.389477	1	-0.107731	0.152706	0.671088	-0.0581799	0.0516949	0.138122	-0.073197	0.0255545	0.141985	-0.0494843	0.322889	0.733093	-0.0245275	0.396171	0.638042	-0.00347501	0.744374	1	-0.0435655	0.567019	1	0.0239486	0.515602	0.829838	-0.00380794	0.311476	0.642834	-0.116354	0.00812478	0.043307	0.00342622	0.971289	0.997776	-0.242239	0.111961	1
CCDC112	ENSMMUG00000005023	0.0121366	0.98877	1	-0.0505667	0.268265	1	-0.0279539	0.696648	1	0.0578339	0.316225	0.995407	-0.0175658	0.898176	1	-0.0467546	0.0842856	0.198985	-0.0174354	0.201974	0.528672	-0.0470246	0.37214	0.780447	-0.0162138	0.499991	0.738086	-0.00730656	0.804209	1	0.0131716	0.801583	1	0.0435535	0.0106481	0.0497613	-0.100539	0.123184	0.40031	-0.136514	0.0159136	0.0744308	-0.193767	0.000968089	0.00674517	-0.0843133	0.360188	1
CCDC115	ENSMMUG00000046957	0.295164	0.289415	1	-0.0469749	0.931601	1	-0.102059	0.351469	1	-0.15757	0.00649295	0.170296	-0.162418	0.00366867	0.0688879	-0.0995825	0.0015699	0.00871086	-0.00187204	0.925774	1	-0.0190231	0.647754	0.96999	0.00330604	0.934582	0.995403	-0.0148006	0.828728	1	-0.0149541	0.902719	1	0.014862	0.732644	0.968838	-0.0201274	0.61146	0.863576	-0.0504367	0.240981	0.521812	-0.0431976	0.246343	0.517482	0.0414135	0.225571	1
CCDC12	ENSMMUG00000019810	-0.236477	0.32087	1	-0.342447	0.0960673	1	-0.0374083	0.871521	1	0.0875761	0.326572	1	0.105548	0.340777	0.902158	-0.0851903	0.0244992	0.0784391	-0.0114751	0.900252	1	0.042753	0.22123	0.604184	0.0132715	0.447724	0.690343	0.0870564	0.226007	0.823035	0.0104607	0.971056	1	0.00851277	0.914066	1	0.0742452	0.433595	0.747188	0.0830847	0.272287	0.562557	0.0870475	0.13991	0.357465	0.378037	0.467807	1
CCDC124	ENSMMUG00000038308	0.00432569	0.995062	1	-0.00509389	1	1	0.0204723	0.88008	1	-0.0697485	0.0710835	0.616793	-0.0646597	0.178375	0.709567	-0.0132109	0.550582	0.721076	8.13e-05	0.978738	1	-0.00747397	0.831168	1	-0.0022251	0.925847	0.993541	0.026107	0.518952	1	0.0300808	0.279501	0.839808	0.0188266	0.181479	0.438886	-0.00418446	0.633664	0.873726	0.0163318	0.818513	0.96725	0.010003	0.882297	0.986273		0.436706	1
CCDC127	ENSMMUG00000040222	0.0795849	0.219815	1	0.0217811	0.682978	1	0.00741977	0.975942	1	-0.0641395	0.0320034	0.431202	-0.0603963	0.0910335	0.521353	-0.00731577	0.578587	0.742122	-0.0126978	0.495847	0.83846	-0.0107173	0.82219	1	0.00221238	0.910772	0.988121	-0.00147296	0.741517	1	-0.00158903	0.990353	1	0.00345817	0.939392	1	-0.00430086	0.849777	0.963476	0.0142889	0.710172	0.921787	0.0380856	0.262426	0.538815		0.183661	1
CCDC130	ENSMMUG00000017642	-0.0220289	0.75456	1	0.0406645	0.759384	1	-0.0383178	0.743359	1	0.0498561	0.444647	1	0.0482149	0.372452	0.925439	-0.00239044	0.416035	0.604295	-0.0283981	0.28907	0.646304	0.00875777	0.446382	0.841382	0.0308698	0.0660207	0.168428	-0.105141	0.0629532	0.445343	-0.0760488	0.292688	0.853876	-0.0380686	0.246552	0.5376	-0.0334952	0.0862227	0.325832	-0.116369	0.00528503	0.0310144	-0.0528365	0.06294	0.19796	-0.310981	0.0476723	1
CCDC137	ENSMMUG00000008831	0.0737389	0.72477	1	-0.0197975	0.952054	1	0.00566913	0.973556	1	0.000375185	0.793673	1	0.106002	0.000282012	0.00888644	0.0197255	0.293205	0.478038	-0.0154078	0.661607	0.938831	-0.0304718	0.270321	0.673181	0.0084834	0.455013	0.69738	0.013893	0.842749	1	-0.0585942	0.158161	0.634098	0.01406	0.379663	0.701931	0.00372507	0.819419	0.950864	-0.00858371	0.928353	0.993886	-0.000943161	0.681511	0.907517	0.186931	0.0171004	0.981881
CCDC14	ENSMMUG00000008301	-0.00848967	0.786762	1	0.0166611	0.832581	1	0.0208159	0.649206	1							0.00358381	0.885253	0.9425	-0.0101092	0.583626	0.896272	-0.00435131	0.933645	1	-0.000914507	0.98336	0.999193	-0.000743954	0.938431	1							-0.0104662	0.585288	0.851574	0.00728702	0.926142	0.993886	0.00340772	0.850679	0.977128		0.156834	1
CCDC167	ENSMMUG00000011575	-0.00309861	0.988432	1	-0.011763	0.936905	1	-0.0716057	0.221658	0.955503	-0.100268	0.132964	0.779339	-0.131705	0.00777985	0.111535	-0.141486	3.22e-09	6.94e-08	-0.0390009	0.0774284	0.297622	-0.0462794	0.011183	0.0757653	-0.0509355	1.48e-05	0.000102339													0.0144342	0.519657	0.802479	0.0158789	0.794105	0.958086		1	1
CCDC17	ENSMMUG00000023432	-0.0251495	0.145498	1		0.0301195	1	0.00839371	0.921658	1	-0.0240025	0.429271	1	-0.0100119	0.92208	1	-0.0177953	0.126182	0.264677	-0.0123501	0.427334	0.785935				0.00155023	0.913792	0.989237	-0.0296267	0.296215	0.916522	-0.00290929	0.919073	1	-0.00918103	0.712013	0.959835	-0.0653143	0.0450971	0.216355	-0.0426983	0.10516	0.301164	-0.0205422	0.307574	0.596711
CCDC174	ENSMMUG00000044822	-0.0750745	0.857271	1	0.0753308	0.89502	1	-0.0120175	0.980829	1	-0.116743	0.437987	1	-0.107421	0.463367	0.987336	-0.114518	0.00337094	0.0163632	-0.0862147	0.0447344	0.209154	-0.110723	0.0722866	0.301535	-0.0138755	0.776295	0.94172	-0.0155402	0.88389	1	0.132033	0.0929841	0.475701	0.0159358	0.869072	1	-0.155707	0.0584725	0.25624	-0.14632	0.0554139	0.190996	-0.0522182	0.450466	0.743438	0.396346	0.190531	1
CCDC18	ENSMMUG00000016812	0.232595	0.336517	1	-0.0385223	1	1	0.0780226	0.475741	1	-0.0134135	0.730374	1	-0.00432759	0.868146	1	0.0100173	0.815668	0.901961	0.00197041	0.839422	0.997355	0.00868524	0.743457	1	0.0473293	8.08e-08	8.24e-07	-0.00729388	0.666443	1	-0.0256981	0.486454	1	0.0175677	0.576956	0.879177	-0.0559968	0.245773	0.57312	0.0148751	0.918737	0.992394	0.0185678	0.754393	0.945227		0.177548	1
CCDC186	ENSMMUG00000022514	0.20064	0.734377	1	0.127203	0.850272	1	0.00159154	1	1	-0.127302	0.276211	0.967075	0.00926155	0.68987	1	-0.116179	0.0278477	0.086643	-0.123379	0.0224874	0.129897	-0.0956918	0.177017	0.52944	0.0534702	0.0970834	0.229532	0.0194616	0.79676	1	0.0473414	0.765031	1	0.114376	0.00874413	0.042578	-0.19696	0.0212111	0.132078	-0.113529	0.209757	0.477012	0.0337854	0.88069	0.98563	0.695955	0.204182	1
CCDC22	ENSMMUG00000008623	0.0713889	0.800773	1	-0.010695	0.966263	1	-0.06243	0.0520202	0.544017	-0.0130385	0.862162	1	0.00786755	0.839369	1	0.00364364	0.918259	0.956495	-0.032746	0.0127505	0.0858027	-0.00842878	0.709333	0.99549	0.00832723	0.466323	0.70873	-0.00502146	0.914644	1	-0.0140059	0.804332	1	0.018398	0.121532	0.333458	-0.00843238	0.697032	0.906123	0.0560777	0.0137655	0.0663071	0.105935	0.000302435	0.00249422		0.497992	1
CCDC25	ENSMMUG00000016016	-0.104536	0.422418	1	-0.175498	0.0937386	1	-0.0561302	0.585725	1	0.0181921	0.693734	1	0.020704	0.777324	1	0.0448055	0.0926825	0.21192	-0.0332571	0.273786	0.627513	0.0406521	0.29237	0.699749	0.0244471	0.125806	0.280167	0.0182124	0.872293	1	0.00896998	0.916169	1	0.0311059	0.118178	0.325945	0.0335409	0.705829	0.908705	0.000998738	0.910329	0.989834	0.0511469	0.25695	0.531476	-0.236566	0.129986	1
CCDC34	ENSMMUG00000023490	-0.0238214	0.455437	1	-0.00150223	0.969782	1	-0.0106259	0.923668	1	-0.00669251	0.925651	1	-0.0224203	0.424923	0.960055	-0.0117105	0.607319	0.764544	-0.0150141	0.369679	0.736237	-0.0295972	0.133551	0.445004				-0.00315103	0.982316	1	-0.0317936	0.254838	0.810558	0.000825651	0.998466	1				0.0360618	0.0244183	0.103944	0.0374544	0.0652299	0.203372	-0.0648962	0.448189	1
CCDC43	ENSMMUG00000015049	0.0868964	0.115396	1	-0.00289539	1	1	-0.0211599	0.810441	1	-0.0302378	0.50984	1	-0.0119866	0.881541	1	0.0131595	0.066261	0.167242	0.0046956	0.920663	1	0.0196085	0.354934	0.764278	0.0125965	0.0516729	0.138305	-0.0137028	0.762843	1	0.0199146	0.42923	0.976405	0.0115504	0.114719	0.319516	-0.034183	0.230834	0.552359	-0.0338247	0.0668997	0.219348	0.00436212	0.883566	0.986751		0.123679	1
CCDC47	ENSMMUG00000016761	0.0909652	0.8849	1	0.229179	0.429506	1	0.075685	0.658588	1	-0.0558337	0.54664	1	-0.083427	0.271569	0.830708	0.0427991	0.20622	0.377793	-0.0346083	0.401628	0.76382	-0.0105999	0.918808	1	0.0162739	0.410927	0.652986	0.00685841	0.620285	1	-0.0400404	0.347871	0.910819	-0.0168681	0.63694	0.920877	0.0474906	0.240109	0.565183	-0.0286486	0.739992	0.934107	0.0749813	0.492316	0.778646	0.151386	0.766167	1
CCDC50	ENSMMUG00000015330							0.0445623	0.107205	0.740985	0.00501463	0.947193	1	-0.0063026	0.825703	1	0.0102444	0.576579	0.74081	-0.0362403	0.172799	0.486317	0.00995166	0.883644	1	0.00472847	0.908429	0.988121	-0.0376995	0.540371	1	-0.211776	0.0825796	0.444371	-0.069341	0.167917	0.415621	-0.0207703	0.305123	0.636027	-0.0212234	0.880779	0.984463	-0.0273843	0.188097	0.436265	-0.257595	0.126807	1
CCDC58	ENSMMUG00000047586	0.0473048	0.493067	1				0.00560671	1	1	0.00788167	0.911691	1	0.0247881	0.426947	0.961467	0.0083567	0.474899	0.659679	0.00483332	0.936431	1	0.0165831	0.681693	0.983875	0.0149215	0.251447	0.46854	0.0252154	0.320829	0.938682	-0.0163132	0.747466	1	0.00881901	0.432176	0.753647	-0.00931363	0.12008	0.39367	0.000805573	0.983138	0.999411	0.00163987	0.89232	0.987859		0.766297	1
CCDC6	ENSMMUG00000018198	0.156706	0.622301	1	0.0951867	0.5939	1	0.0438994	0.741637	1	0.00901903	0.941094	1	0.000456854	0.982087	1	0.0368047	0.147819	0.297537	0.0327618	0.463271	0.816095	0.0481925	0.250942	0.648595	0.0188025	0.61313	0.836482	-0.0565518	0.62	1	0.0235933	0.937507	1	-0.0949919	0.0373043	0.136219	-0.0418227	0.687249	0.901766	-0.150168	0.0132602	0.0643414	4.46e-05	0.996366	0.999798	-0.26025	0.190299	1
CCDC66	ENSMMUG00000002818	0.0574064	0.95579	1	-0.11962	0.854611	1	-0.0693436	0.662067	1	-0.0706505	0.767172	1	-0.268447	0.039267	0.322438	-0.0966623	0.0466008	0.127685	-0.0327868	0.181437	0.499481	-0.0157136	0.576741	0.935033	0.123985	0.000229108	0.00127668	-0.0531504	0.744361	1	0.0306092	0.85206	1	0.110574	0.00558208	0.0294714	-0.212947	0.0057904	0.0523082	-0.208711	0.0142138	0.0678962	-0.146156	0.0870344	0.251599	0.0522755	0.85193	1
CCDC69	ENSMMUG00000022868	-0.240355	0.37	1	-0.357145	0.282625	1	0.0755442	0.803555	1	-0.304526	0.0266042	0.396908	-0.444041	5.46e-07	3.86e-05	-0.101619	0.0372892	0.108284	-0.0683834	0.291687	0.649276	-0.215751	3.03e-06	6.59e-05	-0.117055	7.33e-08	7.57e-07	-0.0839259	0.380461	0.994407	-0.256233	0.000277164	0.00615154	-0.0995957	0.0008815	0.00605336	-0.175759	0.0861885	0.325832	-0.205445	0.0202821	0.0899879	-0.223018	0.000374327	0.00303747	-0.274357	0.833249	1
CCDC7	ENSMMUG00000003925	-0.0187045	0.817468	1	0.0216837	0.792957	1	-0.036021	0.317178	1	0.00149026	0.976729	1	0.03286	0.219773	0.766545	0.00822497	0.65592	0.799343	-0.0174327	0.497166	0.838931	0.00638842	0.899542	1	3.73e-05	0.925069	0.993304	-0.03699	0.14674	0.685139	-0.0275243	0.345046	0.907792				-0.0239685	0.265986	0.596651								0.856872	1
CCDC77	ENSMMUG00000013892	-0.0210438	0.241867	1	-0.0210191	0.281647	1	-0.000721029	0.990867	1	0.0140666	0.620407	1	0.00202913	0.924489	1	0.0188074	0.378085	0.567354	-0.00881895	0.708876	0.961365	-0.00978788	0.887521	1	0.0144901	0.438435	0.680489	-0.0106447	0.938005	1	-0.0345762	0.562	1	-0.00993804	0.78032	0.986779	-0.0153849	0.834604	0.956467	-0.0277131	0.347914	0.650563	-0.0125135	0.592164	0.848649		0.95532	1
CCDC82	ENSMMUG00000007999	0.148095	0.812807	1	0.161376	0.875678	1	0.0449971	0.847413	1	0.0408352	0.786007	1	0.0863409	0.0214333	0.224474	0.130544	0.0062772	0.0272689	-0.03062	0.724242	0.966591	-0.018302	0.373644	0.781786	0.170058	1.38e-05	9.65e-05	-0.0487061	0.836888	1	0.116021	0.450518	0.988366	0.111884	0.0234171	0.0945229	0.0619498	0.374787	0.702872	0.0756114	0.346049	0.648032	0.187862	0.067895	0.20919	0.55244	0.158237	1
CCDC84	ENSMMUG00000005982	-0.0570747	0.737512	1	-0.0268977	0.923639	1	-0.0440683	0.787853	1	0.0893953	0.260253	0.951075	0.0829125	0.368645	0.921574	0.00922855	0.721952	0.846193	-0.0102604	0.801835	0.990832	0.0850936	0.0245621	0.137643	0.0633294	0.00129382	0.00593873	-0.0815779	0.201017	0.784985	0.0174854	0.881862	1	-0.0319063	0.250361	0.543729	-0.0369463	0.194523	0.5065	-0.100265	0.0580417	0.197131	-0.0452769	0.296889	0.584073	-0.0584061	0.678744	1
CCDC85B	ENSMMUG00000008652	0.101603	0.505377	1	-0.0047757	1	1	0.0365911	0.481328	1	0.0338488	0.157812	0.815803	0.0479262	0.00619929	0.0955856	0.0126777	0.529221	0.70438	0.0120505	0.396075	0.758468	0.0013971	0.975623	1	0.00793731	0.270039	0.49219										0.0162401	0.392618	0.719354	0.00355041	0.78539	0.953749	-0.00286589	0.771076	0.951254	0.0257717	0.961257	1
CCDC86	ENSMMUG00000000019																0.018598	0.06327	0.160608	0.015035	0.170506	0.482331	0.00231438	0.9057	1	0.00819615	0.308644	0.539201							0.00910098	0.503008	0.819914	-0.0211347	0.0767418	0.303849	-0.048039	0.0630736	0.210074	-0.0562757	0.00184212	0.0116899		0.171128	1
CCDC88A	ENSMMUG00000003003	0.429646	0.167364	1	-0.0861252	0.764528	1	-0.171035	0.238357	0.983525	-0.151157	0.260166	0.951075	-0.132949	0.296105	0.860697	-0.133101	0.0140013	0.0512134	-0.168981	2.68e-05	0.000495071	-0.148502	0.00550644	0.0443769	-0.0547205	0.00792374	0.0289401	-0.419348	0.00472407	0.0898257	-0.522229	0.000594835	0.0116963	-0.52513	5.96e-13	1.67e-11	-0.691366	4.97e-09	2.91e-07	-0.39265	1.43e-05	0.000198696	-0.555893	1.5e-08	2.73e-07	-0.484611	0.251975	1
CCDC89	ENSMMUG00000040614	0.228142	0.402356	1	-0.028144	1	1	0.0318136	0.846592	1	-0.0267569	0.747466	1	0.0262418	0.52187	1	-0.00565996	0.422332	0.609909	-0.0308567	0.0970299	0.343843	-0.0298933	0.324296	0.734212	-0.0204479	0.0798456	0.196122	0.00678239	0.975752	1	-0.0104101	0.919321	1	-0.00413929	0.944996	1				-0.0195054	0.570768	0.83808	0.0122106	0.617389	0.866385		0.310911	1
CCDC9	ENSMMUG00000003075										0.00521389	0.9376	1	0.0111412	0.668012	1	0.000330697	0.750884	0.864339	0.000822861	0.97175	1	0.00410356	0.782986	1	0.00587692	0.154075	0.325346	-0.0278713	0.280594	0.90074	-0.0111647	0.684027	1	-0.00424684	0.706452	0.95781	0.00979048	0.689993	0.903003	-0.0183988	0.206909	0.472159	-0.00305899	0.854995	0.978555		0.358711	1
CCDC90B	ENSMMUG00000020154	-0.0267912	0.452014	1	0.00487881	0.888638	1	-0.0338412	0.791128	1	0.00859474	0.777035	1	0.031292	0.504015	1	0.00172688	0.866512	0.932616	-0.00662167	0.879717	1	0.0302566	0.209933	0.586853	0.0220653	0.0433633	0.120095	0.11329	0.00683637	0.116312	0.0287877	0.651508	1	0.0110133	0.517113	0.83147	-0.00480389	0.662231	0.891652	-0.0313704	0.520628	0.802825	0.0343045	0.444794	0.738339	0.0383635	0.872212	1
CCDC91	ENSMMUG00000011802	-0.0314759	0.739563	1	0.207552	0.439627	1	0.15738	0.0558177	0.561248	-0.0625722	0.659565	1	-0.0237772	0.892995	1	-0.00548248	0.699698	0.83032	-0.144952	0.00552047	0.0448368	-0.147639	0.0334076	0.173744	0.0473029	0.233057	0.442244	-0.0309724	0.757425	1	0.0206129	0.931605	1	0.0706045	0.0537636	0.180145	-0.049518	0.603685	0.860704	-0.14803	0.0326066	0.129706	-0.0111583	0.969275	0.997401		0.0621298	1
CCDC93	ENSMMUG00000039116	-0.205843	0.0972064	1	0.149966	0.760652	1	-0.145291	0.113584	0.755281	-0.064332	0.503277	1	0.0831315	0.419557	0.957168	-0.0147051	0.766467	0.875098	-0.0666952	0.0750969	0.292259	-0.0573035	0.344481	0.755852	-0.00353071	0.929721	0.994881	-0.0627513	0.291227	0.909621	-0.0347165	0.749874	1	-0.0239324	0.4308	0.753079	-0.0407875	0.691723	0.903461	-0.134679	0.073583	0.234631	-0.0272033	0.741587	0.940423	0.0483254	0.696642	1
CCDC94	ENSMMUG00000010100	0.0072151	0.853871	1				0.0185872	0.638866	1	-0.0176543	0.829627	1	-0.00304026	0.986768	1	0.00285522	0.819797	0.903544	-0.000705988	0.997319	1	0.0112505	0.65768	0.973658	-0.00286055	0.901193	0.98746	-0.0129274	0.77965	1	-0.0161924	0.566407	1	0.0177568	0.0140782	0.0631247	2.16e-05	0.952849	0.991744	0.010042	0.755255	0.940864	0.00911356	0.389648	0.683576		0.50562	1
CCHCR1	ENSMMUG00000015679		0.00243945	0.348888	-0.0712883	0.159605	1	-0.0151352	0.944326	1	-0.0114417	0.892091	1	-0.0246388	0.694438	1	0.0221111	0.42678	0.613741	0.00661307	0.89547	1	0.00105949	0.886566	1	0.0381538	0.00174709	0.00773078	0.0072272	0.856203	1	0.0142042	0.856117	1	0.0314331	0.209667	0.48516	-0.0172751	0.633328	0.873417	0.0493499	0.112299	0.314929	0.0869528	0.00559033	0.0291479		0.333645	1
CCM2	ENSMMUG00000001799	-0.0881414	0.951337	1	0.126636	0.718009	1	0.0346728	0.757751	1	-0.0421414	0.877441	1	-0.114447	0.110103	0.573842	-0.0822485	0.0360925	0.10571	0.0100389	0.931679	1	-0.0303904	0.674377	0.980852	-0.101488	1.38e-05	9.64e-05	-0.0744464	0.334659	0.949702	-0.167632	0.0209351	0.183009	-0.161896	5.42e-08	8.9e-07	-0.0653251	0.0715455	0.28975	0.01608	0.898864	0.988612	0.0320277	0.743971	0.940969	0.209709	0.66262	1
CCNB1	ENSMMUG00000018142	-0.00507439	0.860005	1	0.0159709	0.785606	1	0.0608945	0.199192	0.923443	0.0115387	0.901501	1	-0.00608747	0.794489	1	0.0471269	5.65e-06	6.51e-05	-0.0228158	0.0626982	0.260044	-0.00600627	0.906846	1				-0.00311823	0.976409	1	0.00736747	0.797839	1							0.0322186	0.0401843	0.151492	0.0627522	0.000702466	0.00517172
CCNC	ENSMMUG00000004061	-0.0660269	0.428587	1	0.0479234	0.726108	1	-0.0423232	0.796816	1	0.0310896	0.862959	1	0.0280447	0.617135	1	-0.0592644	0.0641299	0.162517	0.00238586	0.491063	0.836118	0.0387066	0.413398	0.819203	-0.0322799	0.107486	0.248444	0.03001	0.736862	1	-0.00497134	0.990109	1	-0.0115937	0.880486	1	-0.00259447	0.995981	0.999024	0.0156978	0.514961	0.797948	-0.0118373	0.401198	0.695026	0.0545485	0.988423	1
CCND1	ENSMMUG00000002368																			0.0115966	0.594651	0.903297	0.0173531	0.513509	0.898282	0.0378184	5.6e-06	4.22e-05																0.0332236	0.00113133	0.00773182		0.880419	1
CCND2	ENSMMUG00000008546	0.341962	0.253974	1	0.0101589	0.874966	1	0.107514	0.474457	1	-0.0388107	0.53592	1	-0.08788	0.138151	0.639072	0.0586193	0.00357902	0.0171192	-0.040243	0.0283785	0.153217	-0.0668446	0.0408379	0.202552	-0.0580627	1.94e-06	1.58e-05																				0.269359	1
CCND3	ENSMMUG00000004419	0.601644	0.193542	1	0.314976	0.643625	1	0.338254	0.138233	0.817607	0.331945	0.0373586	0.45585	0.431321	0.000402391	0.0118516	0.363208	7.54e-10	1.85e-08	0.265074	0.000102181	0.00159214	0.0784961	0.500511	0.888554	0.164002	3.31e-06	2.59e-05	0.109869	0.249419	0.85453	0.112624	0.130981	0.579985	0.102257	0.0122405	0.0558756	0.300961	0.000497347	0.00746414	0.784768	2.12e-14	1.11e-12	0.62503	2.67e-12	7.52e-11	0.232015	0.839225	1
CCNDBP1	ENSMMUG00000022253	-0.246771	0.198978	1	-0.135494	0.810082	1	-0.158842	0.261702	1	0.0158249	0.654127	1	0.0300818	0.727051	1	-0.22203	4.36e-08	7.61e-07	-0.00415226	0.675751	0.944607	0.12645	0.0569962	0.254651	-0.117746	6.48e-06	4.85e-05	0.00553018	0.420882	1	0.15423	0.0731785	0.410653	-0.149785	0.000114012	0.00100524	-0.0878772	0.221884	0.54158	-0.093647	0.325477	0.625166	-0.0996645	0.197259	0.448064	0.216093	0.68911	1
CCNG1	ENSMMUG00000019550	-0.040063	0.946589	1	-0.0399781	0.944752	1	0.00793802	0.982542	1	0.166427	0.12451	0.767896	0.0710322	0.601602	1	-0.116733	0.00824577	0.0338883	0.160287	0.00294147	0.0270698	0.0065338	0.953164	1	-0.153639	4.91e-08	5.2e-07	0.195731	0.0648083	0.453244	0.153386	0.0377467	0.274061	-0.169092	0.00117774	0.00778561	-0.211696	0.133071	0.41371	-0.349589	0.00107683	0.00844484	-0.244398	0.00182004	0.0115977	-0.0730582	0.974796	1
CCNG2	ENSMMUG00000000914	-0.161529	0.0824015	1	-0.165905	0.17026	1	-0.117485	0.170292	0.884118	0.0607761	0.584659	1	0.0237817	0.896726	1	-0.0564513	0.0795424	0.191057	-0.0382696	0.494602	0.837688	-0.0966993	0.0533682	0.243868	-0.0889365	1.83e-05	0.000125002	-0.0439578	0.742369	1	-0.10246	0.144639	0.606109	-0.0669138	0.115365	0.320812	0.125282	0.0506017	0.232563	-0.0312785	0.667918	0.897582	-0.0746726	0.363111	0.655881	0.141363	0.909854	1
CCNH	ENSMMUG00000003248	-0.00707433	0.895004	1	0.165714	0.159224	1	0.032133	0.765087	1	0.143518	0.0402711	0.469111	0.0646074	0.458943	0.983945	0.0468229	0.0178453	0.0618462	0.0544698	0.140599	0.428844	0.0856489	0.0160113	0.0993524	-0.010082	0.728778	0.913924	0.0471175	0.502584	1	0.0172509	0.926249	1	-0.0266129	0.346981	0.667845	0.00632579	0.682699	0.900106	-0.0361611	0.389128	0.689672	-0.101809	0.0594873	0.191453		0.35471	1
CCNI	ENSMMUG00000019904	0.0159708	0.744733	1	-0.247889	0.836698	1	-0.57177	0.00150029	0.0656715	-0.100673	0.581498	1	-0.522379	9.49e-05	0.00356687	-0.633678	4.35e-24	4.04e-22	0.248526	0.00278852	0.0260585	-0.32581	0.000974544	0.0108052	-0.556321	6.46e-36	3.39e-34	0.0322822	0.381276	0.99444	-0.391407	0.00500753	0.0619713	-0.587026	2.2e-23	1.15e-21	-0.313054	0.0202238	0.127975	-0.284557	0.0215749	0.0944092	-0.451838	1.51e-06	2.06e-05	0.0405445	0.934288	1
CCNJ	ENSMMUG00000016689	0.00711706	1	1							0.00590856	0.949511	1				-0.0277108	0.157045	0.310868	0.015738	0.282105	0.639914	0.0136935	0.464823	0.856321	0.0109385	0.151997	0.322486	-0.0144489	0.770042	1	0.00133227	0.991899	1	-0.00712166	0.4945	0.811882	-0.0293029	0.61866	0.867928	0.023706	0.482371	0.771489	0.0149414	0.753298	0.944734		0.804994	1
CCNK	ENSMMUG00000001201	-0.00774944	0.912777	1	-0.0366562	0.741238	1	-0.019794	0.872153	1	0.0450615	0.355735	1	0.0736725	0.10756	0.566536	0.0328549	0.0751437	0.183268	0.0098151	0.796617	0.990122	-0.00859616	0.919156	1	0.0177426	0.0923415	0.220971	-0.00215185	0.949172	1	0.0571999	0.168449	0.655062	0.00782047	0.829635	0.997128	-0.10981	0.0825963	0.317672	-0.039642	0.474858	0.767057	-0.0360545	0.274498	0.555539	-0.216024	0.52105	1
CCNL1	ENSMMUG00000016497	-0.35232	0.598986	1	0.364157	0.655358	1	0.222481	0.40213	1	0.704487	2.27e-05	0.00222675	0.628781	0.000236065	0.00767388	-0.189557	0.00902331	0.036358	0.187948	0.00912288	0.066109	0.450035	2.01e-05	0.000371426	-0.0659956	0.187009	0.377337	0.0642635	0.867574	1	0.423358	0.00207929	0.0320453	-0.212304	0.00055279	0.0040515	-0.389501	1.93e-09	1.23e-07	-0.756778	1.37e-18	1.07e-16	-1.07456	9.73e-29	8.98e-27	0.055424	0.95558	1
CCNL2	ENSMMUG00000006904	-0.410181	0.195187	1	-0.109375	0.9419	1	-0.327362	0.014645	0.283966	-0.177329	0.372016	1	-0.119897	0.492971	1	-0.237303	2.45e-05	0.000241789	-0.163416	0.0461842	0.21414	-0.497055	9.82e-09	3.21e-07	-0.223722	3.93e-07	3.58e-06	-0.339337	0.000886856	0.0252434	-0.22228	0.0852854	0.451909	-0.216492	8.61e-05	0.000783889	-0.37768	0.000171854	0.00318236	-0.380639	7.1e-06	0.000104888	-0.303915	0.000653642	0.00487503	-0.0587303	0.829351	1
CCNQ	ENSMMUG00000011480	-0.0354505	0.98818	1	0.182645	0.499121	1	-0.0795505	0.447592	1	-0.125593	0.127922	0.772981	-0.19588	0.0114961	0.147686	-0.151032	1.17e-05	0.000124838	-0.048667	0.285454	0.643073	-0.0616092	0.244997	0.639824	-0.0153594	0.602133	0.828513	0.0181425	0.871485	1	0.00828955	0.938996	1	-0.0220363	0.57482	0.877285	0.00465556	0.908052	0.982435	0.00869682	0.85714	0.976651	0.0737431	0.119069	0.318447	0.0352564	0.958895	1
CCNT2	ENSMMUG00000010196	-0.168377	0.333837	1	-0.244263	0.378175	1	-0.222574	0.0643174	0.595894	-0.0454603	0.646438	1	-0.0186199	0.580862	1	-0.0353712	0.138652	0.28341	-0.00450712	0.698112	0.956414	0.00590304	0.979807	1	0.00840409	0.868265	0.978101	-0.163691	0.0133529	0.183412	0.00128618	0.971044	1	-0.0445491	0.27863	0.58364	-0.0737769	0.357821	0.686742	-0.159967	0.00538495	0.0315577	-0.115826	0.0140796	0.0619606	-0.628097	0.0156779	0.924313
CCNY	ENSMMUG00000006713	-0.156106	0.6858	1	-0.109568	0.876703	1	-0.115144	0.267877	1	0.0775172	0.577928	1	0.0262735	0.670214	1	-0.128012	0.00434846	0.0200601	-0.0262131	0.71634	0.963277	-0.0408631	0.607831	0.952201	-0.119561	6.72e-06	5.01e-05	0.029873	0.749815	1	-0.11766	0.153527	0.625602	-0.132052	0.000332352	0.00256883	-0.0309153	0.621485	0.86892	-0.0187279	0.625312	0.874863	-0.0175593	0.810164	0.961314	0.18307	0.372554	1
CCP110	ENSMMUG00000013334	-0.0631307	0.49097	1	0.000834067	0.918841	1	0.0251195	0.860188	1	-0.122979	0.0679045	0.604377	0.0594223	0.295557	0.859984	-0.0427428	0.202157	0.372254	-0.111589	0.000402549	0.00527601	-0.00131234	0.654634	0.972335	0.020159	0.457033	0.699396	-0.0393539	0.620612	1	0.0302697	0.70832	1	0.0125729	0.206862	0.480507	-0.0435847	0.293357	0.623702	-0.00359549	0.985435	0.999411	0.0178224	0.832766	0.970945		0.882857	1
CCPG1	ENSMMUG00000010798	0.65301	0.0702525	1	0.667482	0.141009	1	-0.0906527	0.31796	1	0.00138314	0.458755	1	-0.0745136	0.491845	1	-0.0912261	0.113597	0.245888	-0.113269	0.00412691	0.0357584	-0.0265475	0.838819	1	0.0506559	0.0829178	0.202483	0.0288164	0.742015	1	0.0516863	0.660178	1	0.0402233	0.093827	0.275527	-0.1174	0.0402569	0.201569	-0.340673	0.0036332	0.0227982	-0.478125	1.14e-06	1.59e-05		0.0285547	0.987587
CCR4	ENSMMUG00000022661																			-0.0182811	0.242362	0.588484	-0.00618944	0.84003	1
CCR6	ENSMMUG00000005676	-0.0231834	0.778886	1	-0.0226793	0.83015	1	0.0341179	0.548204	1	-0.0306288	0.229138	0.921763	-0.0142758	0.879862	1	-0.0506753	0.0723888	0.178166	-0.0629953	0.00516119	0.0427802	-0.04146	0.280863	0.688816	-0.0683738	5.01e-05	0.000316465	-0.0531887	0.105474	0.581428	-0.0362685	0.275842	0.836656	-0.0537297	6.84e-07	9.4e-06
CCR7	ENSMMUG00000002102																			0.0289465	0.00953373	0.0687432	-0.0288295	0.0276348	0.150467	0.00417203	0.729387	0.91427
CCR9	ENSMMUG00000023588																			-0.0224996	0.303656	0.663216	-0.00790156	0.786261	1	-0.00180082	0.873521	0.979381																				0.803689	1
CCSAP	ENSMMUG00000017722		0.449856	1		0.60762	1	-0.00390169	0.972246	1	-0.000992671	0.945924	1	0.0106551	0.908238	1	0.00716811	0.797729	0.894369	-0.0150482	0.627487	0.920971	-0.00674339	0.910608	1	-0.00633742	0.567116	0.797248
CCSER2	ENSMMUG00000019720	-0.115302	0.873266	1	-0.211562	0.707213	1	-0.257228	0.147031	0.837348	-0.130218	0.465135	1	-0.205667	0.197713	0.737935	-0.262902	2.83e-05	0.000272596	-0.151574	0.0671786	0.270957	0.0738472	0.641078	0.968832	0.0126038	0.883284	0.982452	-0.00871194	0.933252	1	0.222059	0.00386189	0.0506693	0.10241	0.00954489	0.0457225	0.031689	0.0769273	0.304429	0.0257288	0.809352	0.964162	0.116167	0.0263795	0.102564	0.019772	0.979228	1
CCT2	ENSMMUG00000010820	0.0015114	0.892087	1	-0.0224885	0.955358	1	-0.184818	0.392055	1	0.0930839	0.74019	1	-0.137722	0.518773	1	0.175679	0.000505291	0.00335216	0.14897	0.104001	0.357736	0.199792	0.0623315	0.272262	-0.0100581	0.333059	0.56876	-0.0382365	0.711203	1	-0.0375128	0.848605	1	-0.131463	0.0370953	0.135869	-0.480978	0.000327542	0.00535329	-0.31273	0.0133459	0.0646115	-0.55901	1.71e-06	2.31e-05	0.921788	0.0265372	0.987587
CCT3	ENSMMUG00000019034	0.0880733	0.967993	1	-0.175728	0.919846	1	-0.174278	0.536912	1	-0.138549	0.284185	0.970885	-0.308987	0.0015769	0.0355329	-0.0241714	0.000395275	0.00271851	0.0453955	0.816662	0.991435	-0.185169	0.0141482	0.0910753	-0.359878	4.92e-14	1e-12	-0.0164711	0.973175	1	-0.041529	0.936423	1	-0.362384	1.23e-08	2.2e-07	-0.291585	0.0145922	0.102119	-0.32507	0.0161317	0.0752201	-0.189053	0.219501	0.47976	-0.972031	0.220119	1
CCT4	ENSMMUG00000013973	0.302227	0.408169	1	0.250188	0.63729	1	-0.0487496	0.918158	1	0.0419157	0.901972	1	-0.163248	0.212818	0.757941	0.20068	1.3e-07	2.06e-06	0.0724326	0.174822	0.489782	0.0198472	0.52185	0.90382	-0.0903392	0.0478907	0.129937	0.162257	0.107805	0.586592	0.157889	0.22886	0.770454	-0.111649	0.0671244	0.21447	-0.189748	0.168754	0.470374	0.0479076	0.00373072	0.0233103	0.10008	0.285941	0.570352	-0.0989182	0.964634	1
CCT5	ENSMMUG00000020112	-0.303696	0.147275	1	-0.0909808	0.844744	1	0.0730781	0.514955	1	-0.0436786	0.793509	1	-0.142308	0.244966	0.799802	0.200501	4.64e-10	1.18e-08	0.0556371	0.0196235	0.118097	-0.0644966	0.648373	0.96999	-0.208247	6.87e-08	7.12e-07	-0.00488049	0.659951	1	-0.0256951	0.741694	1	-0.155139	0.00509424	0.0272411	0.143202	0.127024	0.40614	0.126348	0.522442	0.803894	-0.317496	0.00735197	0.0369618	-1.13344	0.00325606	0.653534
CCT6A	ENSMMUG00000015272	-0.0226542	0.949958	1	0.0443016	0.971058	1	-0.111436	0.352249	1	-0.134075	0.0387596	0.46223	-0.194107	0.0260548	0.254028	0.0472091	0.0575688	0.149464	-0.0267584	0.394601	0.756987	-0.145483	0.0387708	0.195116	-0.111383	0.000901311	0.00435868	-0.0388222	0.822071	1	0.0196512	0.574305	1	-0.0991671	0.0203223	0.0839943	-0.285497	0.00199792	0.0231438	-0.136197	0.170828	0.416208	-0.111515	0.147442	0.370131	0.238788	0.833288	1
CCT7	ENSMMUG00000012448	-0.449022	0.0431002	1	-0.375589	0.23686	1	-0.349298	0.00416376	0.132335	-0.0154513	0.953853	1	-0.14825	0.0995196	0.540763	0.100858	1.71e-07	2.65e-06	-0.0670327	0.370079	0.736237	-0.109312	0.217052	0.598284	-0.104518	0.00305875	0.0127071	-0.117176	0.214599	0.802436	-0.160485	0.123534	0.561473	-0.13202	0.00445857	0.0244893	-0.0491708	0.696272	0.90581	0.0294994	0.277328	0.567655	0.192207	0.0119336	0.0543284	-0.331814	0.0193667	0.987587
CCT8	ENSMMUG00000003023	0.0614434	0.97392	1	0.460243	0.356762	1	0.157301	0.505996	1	0.189632	0.256855	0.949561	0.0157179	0.987211	1	0.157107	0.000101593	0.000833571	0.0497397	0.635598	0.923569	-0.0190465	0.78376	1	-0.0890369	0.0452454	0.123974	0.0136788	0.987786	1	-0.082658	0.523286	1	-0.037479	0.213796	0.491543	0.10914	0.276316	0.60749	0.190737	0.167737	0.41171	0.168127	0.159626	0.39084	-0.242662	0.859018	1
CD109	ENSMMUG00000017806																			-0.0148148	0.428379	0.786452	-0.0077592	0.753343	1
CD151	ENSMMUG00000043328	-0.0254063	0.984477	1	0.00663266	0.869463	1	-0.0712784	0.260584	1	-0.0412636	0.71084	1	-0.0833275	0.364225	0.920988	-0.0961108	0.00176138	0.00958251	-0.0564718	0.0349593	0.177759	-0.0530437	0.115	0.408117	-0.0668178	3.58e-05	0.000232589	0.0154464	0.84026	1	-0.0209433	0.810217	1	-0.0211846	0.372245	0.6941	0.110798	0.0819482	0.316132	-0.0735891	0.217271	0.487783	0.030569	0.634399	0.87615		0.774217	1
CD164	ENSMMUG00000007011	0.179411	0.155637	1	0.129754	0.231234	1	0.0224304	0.919104	1	0.0990245	0.0840287	0.673346	0.125726	0.00549842	0.0883666	0.0350013	0.155252	0.308437	0.0709024	0.0117531	0.0804331	0.146687	5.55e-06	0.000114614	-0.00542044	0.77684	0.941893	0.0715743	0.055336	0.413831	0.0624109	0.135366	0.586579	0.0124499	0.448414	0.76775	0.00573823	0.922885	0.985861	0.0905125	0.0318196	0.127382	0.0178465	0.378251	0.672246	0.810985	0.0571819	1
CD2	ENSMMUG00000045754	0.153248	0.766334	1	0.0200157	0.960503	1	-0.0688346	0.877998	1	-0.0768893	0.828558	1	-0.102469	0.194952	0.737601	-0.148334	0.0844479	0.199181	-0.0567902	0.630461	0.921082	-0.0421086	0.715384	0.998597	-0.170564	2.58e-05	0.000172743	0.0156703	0.708142	1	0.0201297	0.632631	1	-0.00168236	0.943079	1				0.005379	0.948363	0.995744	-0.00589626	0.896177	0.988164	-0.21088	0.483974	1
CD200	ENSMMUG00000016076																			-0.00243235	0.760167	0.980728	0.0112891	0.852181	1	-0.00899984	0.640266	0.856048	0.000479412	0.950487	1	-0.0260669	0.569613	1	-0.0373149	0.0180954	0.076624	0.0152729	0.30558	0.636436	-0.0198651	0.672839	0.899383	-0.0267563	0.389886	0.683576
CD200R1	ENSMMUG00000003199																			-0.0313545	0.0961044	0.341563	-0.0203641	0.308919	0.71945	-0.0371602	9.26e-05	0.000555773	0.0732824	0.0229475	0.253507	0.0111453	0.801756	1	0.0352597	0.037269	0.136219				-0.0156608	0.480336	0.77055	0.00121351	0.881373	0.985762
CD200R1L	ENSMMUG00000007843	0.02771	0.731074	1	0.0298162	0.647352	1	0.0412725	0.377687	1	0.0107392	0.776924	1	0.0238672	0.832238	1	0.00729695	0.908765	0.952836	0.0318814	0.143992	0.435093	0.0591884	0.000239085	0.00326719	0.00429605	0.878542	0.980873	0.0140071	0.459748	1				0.0265488	0.00371526	0.0208762		0.203257	0.519373		0.000205024	0.00204382		1.32e-07	2.11e-06
CD247	ENSMMUG00000008158	-0.0385037	0.673917	1	-0.0573727	0.353039	1	0.0300105	0.38071	1	-0.0183253	0.206506	0.892106	0.00405148	0.913064	1	0.00256805	0.889828	0.944944	0.0105038	0.247381	0.595962	0.00702627	0.696616	0.988583	0.00445576	0.439595	0.681511
CD27	ENSMMUG00000014265	-0.325998	0.00438201	0.47342	-0.323175	0.0236577	1	-0.110669	0.140545	0.822372	-0.133304	0.00353639	0.113318	-0.0739254	0.130887	0.625213	-0.041575	0.0601419	0.154625	0.0138683	0.302189	0.6611	0.0258831	0.117292	0.414017	0.0108492	0.202513	0.4007	-0.00938098	0.849759	1	0.00365057	0.942093	1	-0.0237538	0.0366066	0.134427											0.15587	1
CD274	ENSMMUG00000012235																			0.0385342	4.47e-05	0.000765042	0.0482243	0.000123553	0.0018883				0.0470559	0.287963	0.906875	0.0115726	0.921953	1				0.0419607	0.685712	0.901391	0.0930596	0.000420545	0.00378843	0.0546761	0.014798	0.0645109
CD28	ENSMMUG00000006017																			0.0376445	0.0152283	0.0980252	0.0397736	0.00600978	0.0475325
CD2AP	ENSMMUG00000017952	0.035673	0.83662	1	0.0111997	0.877423	1	-0.00436448	0.995045	1	-0.0445691	0.619406	1	0.0376551	0.256313	0.813707	-0.0394524	0.190736	0.357523	0.0320841	0.227574	0.56763	0.0106287	0.919065	1	0.0395146	0.0228117	0.0710548	0.0601842	0.339494	0.955667	0.0329593	0.740735	1	0.132855	2.41e-07	3.6e-06	0.0994733	0.205128	0.521795	-0.00755357	0.877249	0.983896	0.0646149	0.272967	0.553223	-0.0793811	0.793635	1
CD2BP2	ENSMMUG00000021844	0.405563	0.0900884	1	-0.0779043	0.690838	1	0.176693	0.0731932	0.62505	-0.0706253	0.284328	0.970885	-0.103031	0.0933146	0.527297	0.0283765	0.120878	0.256627	-0.0546917	0.128994	0.406579	-0.05028	0.345014	0.755975	-0.0261834	0.143793	0.309498	-0.10257	0.0680289	0.46129	-0.111913	0.0180889	0.164853	-0.0337999	0.285517	0.593501	-0.000331621	0.50181	0.797414	0.0212464	0.713551	0.923267	0.0891428	0.0225837	0.0905991	-0.243944	0.504651	1
CD320	ENSMMUG00000016695										-0.0104726	0.815176	1	-0.00918337	0.918628	1	0.0195955	0.167943	0.32652	-0.0147471	0.440135	0.79612	-0.0276188	0.237639	0.628104	-0.00262598	0.901903	0.98746
CD37	ENSMMUG00000014789	-0.648236	0.00865456	0.632144	-0.418548	0.293719	1	-0.343078	0.0542758	0.551427	-0.137173	0.463779	1	-0.437406	0.000200925	0.00683902	-0.440333	2.99e-16	1.64e-14	0.128466	0.0312112	0.163865	-0.0885332	0.419463	0.823547	-0.226258	1.71e-12	3.03e-11	-0.113653	0.63653	1	-0.631726	7.73e-06	0.000259357	-0.672823	1.16e-22	6.03e-21	-0.312317	0.00247824	0.0274048	-0.44681	7.78e-07	1.41e-05	-0.482393	2.31e-09	4.77e-08	-0.175923	0.924848	1
CD38	ENSMMUG00000015298	0.212556	0.248761	1	0.00827057	1	1	0.129456	0.0580787	0.565998	0.0283611	0.494696	1	0.0666446	0.0287833	0.267381	0.0764706	3.31e-13	1.39e-11	0.00200996	0.902735	1	0.00645516	0.817844	1	0.00806159	0.353415	0.591019	-0.0110553	0.801004	1	0.0530664	0.0427914	0.296434	0.0277311	0.00682439	0.0346605					2.01e-09	5.85e-08		7.06e-19	3.52e-17	0.367101	0.308753	1
CD3D	ENSMMUG00000048164	0.162868	0.882882	1	1.20999	0.0199118	1	-0.618067	0.0149656	0.286384	0.334213	0.106638	0.730762	0.121117	0.19336	0.736686	-0.428156	1.39e-08	2.66e-07	0.531656	4.87e-10	2.41e-08	0.285933	0.0134585	0.0878873	0.0356175	1.99e-06	1.61e-05	-0.00520637	0.675612	1	-0.0177574	0.912667	1	-0.0212914	0.616401	0.908547	-0.00529719	0.92528	0.987038	-0.0183232	0.663957	0.894834	0.0751163	0.0236873	0.0938712	-0.236198	0.294656	1
CD3E	ENSMMUG00000017593	-0.0282693	0.434176	1	0.0524417	0.644652	1	-0.075117	0.157817	0.861258	-0.043646	0.789266	1	-0.127898	0.115653	0.585349	-0.0465833	0.09362	0.213778	0.0529644	0.178059	0.494411	-0.0145247	0.918498	1	-0.0104431	0.688821	0.889135
CD3G	ENSMMUG00000017600	-0.0940398	0.934761	1	0.859843	0.0821476	1	-0.270315	0.057131	0.562483	0.148917	0.387308	1	0.148775	0.362312	0.918725	-0.185961	0.000135022	0.00107731	0.0554552	0.421421	0.782321	0.0540249	0.363537	0.77181	-0.0151327	0.224737	0.432322	0.00153708	0.990061	1	-0.0252486	0.402239	0.964982	-0.0646463	2.62e-06	3.28e-05											0.807011	1
CD4	ENSMMUG00000013202										-0.00441512	0.943277	1	-0.0200286	0.367988	0.921574	-0.00858311	0.206423	0.378073	-0.00561932	0.46156	0.814827	0.0115451	0.746559	1	-0.0131884	0.054929	0.145007										-0.00875027	0.763769	0.932057	-0.0138919	0.366395	0.667753	-0.027321	0.000688721	0.00509238	0.0593961	0.959157	1
CD40LG	ENSMMUG00000013773							0.00166109	1	1	-0.00723235	0.793153	1	-0.0165736	0.849869	1	-0.0630556	0.0029682	0.0147023	-0.128929	3.59e-05	0.000629912	-0.0911896	0.0140972	0.0909084	-0.134441	1.08e-15	2.45e-14
CD44	ENSMMUG00000004327	-0.172587	0.202853	1	-0.199095	0.128073	1	0.0255784	0.833338	1	0.201742	0.0484036	0.510583	0.0186266	0.72482	1	0.0319416	0.0325665	0.0976635	-0.0412921	0.567503	0.885029	-0.0586455	0.240112	0.631648	-0.0441603	0.00616863	0.0234671	-0.0326618	0.725924	1	-0.103954	0.0176247	0.161575	-0.0949755	8.71e-08	1.37e-06	0.0435773	0.288856	0.619852	0.0628907	0.318805	0.616887	-0.0405884	0.288773	0.574798	0.259926	0.51702	1
CD46	ENSMMUG00000007129	0.0444092	0.846526	1	0.0103697	0.844895	1	-0.0544484	0.56625	1	0.0141512	0.791812	1	0.00679084	0.823643	1	-0.0368146	0.0119496	0.0451348	0.0182197	0.597097	0.904553	-0.0285813	0.470493	0.860409	-5.53e-05	0.989715	0.999193	0.0388312	0.288793	0.907221	0.0354406	0.437398	0.979173	0.0303724	0.0250228	0.0994171	-0.0313298	0.673713	0.897306	-0.0489799	0.2818	0.572586	-0.120595	0.000282674	0.00235159	0.0155223	0.997247	1
CD47	ENSMMUG00000008791	0.166604	0.517882	1	0.181548	0.37514	1	0.00126457	0.987726	1	0.106962	0.175744	0.854376	0.0179142	0.940315	1	-0.0258364	0.223298	0.399452	0.070398	0.0390409	0.192187	0.0960432	0.00643509	0.0501624	-0.0141596	0.621002	0.841012	0.0979623	0.147032	0.685139	0.0390567	0.392154	0.958438	-0.0231349	0.424893	0.748174	-0.000283562	0.93299	0.988766	0.0786385	0.557315	0.828975	-0.0765142	0.41838	0.7127	0.310268	0.312751	1
CD48	ENSMMUG00000015812	0.00947788	0.953581	1	0.676616	0.252639	1	-0.273238	0.262397	1	0.82798	1.16e-06	0.000171553	0.203608	0.298636	0.861339	-0.274108	0.000137932	0.00109704	0.541608	6.47e-16	5.95e-14	0.179208	0.0347353	0.17906	-0.153956	1.46e-05	0.000101082	0.480453	5.54e-08	5.12e-06	0.134311	0.213259	0.746406	-0.00518131	0.508406	0.824287	-0.048532	0.158756	0.455356	-0.102775	0.109517	0.309518	-0.180552	0.0514331	0.171717	0.0434507	0.992781	1
CD5	ENSMMUG00000015018										-0.0395681	0.131246	0.778412	-0.00434346	0.863011	1	-0.0354717	4.3e-05	0.000388378	-0.029261	0.0301785	0.159793	-0.0325593	0.0535209	0.244257	-0.0364796	8.38e-10	1.09e-08
CD52	ENSMMUG00000010240	-0.19288	0.661526	1	-0.776315	0.301414	1	-1.46119	7.79e-13	2.71e-10	-0.456822	0.000300057	0.0187408	-1.05073	7.71e-14	1.24e-11	-1.55426	2.65e-101	2.22e-98	-0.811067	1.44e-24	2.02e-22	-1.01183	1.88e-28	2.47e-26	-1.30063	2.47e-180	7.34e-178	-0.626956	1.61e-06	0.000112346	-1.08283	6.28e-19	1.16e-16	-1.05421	7.7e-66	1.27e-63	-0.690211	3e-11	2.36e-09	-0.662283	4.03e-12	1.67e-10	-1.44807	2.04e-46	4.16e-44	-0.668175	0.43357	1
CD53	ENSMMUG00000000811	0.900915	0.0461344	1	0.827878	0.194553	1	-0.0355608	0.969016	1	0.668021	6.79e-05	0.00544125	0.347436	0.00410798	0.0742938	-0.2618	6.25e-05	0.00054178	0.436484	1.3e-08	5.26e-07	0.316486	0.00354653	0.0314962	-0.106031	0.000306997	0.0016502	0.755217	6.49e-08	5.86e-06	-0.101053	0.173077	0.667444	-0.614366	1.72e-19	7.6e-18	0.325456	0.0118607	0.0876588	0.350285	0.00634404	0.0355787	-0.252267	0.0664456	0.206039	0.0941501	0.835099	1
CD58	ENSMMUG00000008156	0.0187796	0.879397	1	0.144342	0.330797	1	-0.0249264	0.219176	0.951977	-0.00380997	0.833146	1	0.013234	0.787985	1	0.00297331	0.76247	0.87199	-0.0266828	0.184077	0.502664	-0.0277307	0.319217	0.730028	-0.034058	0.00426398	0.0169726	0.0117998	0.916715	1	-0.0339385	0.465963	1	-0.0605937	0.021307	0.0871985	0.0670797	0.238294	0.56285	-0.0541219	0.224526	0.498606	-0.101098	0.172667	0.412182		0.574129	1
CD6	ENSMMUG00000044417										-0.0512299	0.361073	1	-0.0565193	0.260117	0.816691	-0.0661837	0.000384167	0.00265668	-0.0287646	0.344919	0.708274	-0.0744494	0.0051599	0.0422434	-0.0334131	0.00193779	0.00847989
CD63	ENSMMUG00000013232	0.523971	0.289293	1	0.627037	0.382479	1	0.34012	0.16054	0.862993	-0.172835	0.16772	0.833509	-0.267766	0.00686123	0.102506	0.0466664	0.0798451	0.191567	-0.0981173	0.00937826	0.0678242	-0.137015	0.00352658	0.0313961	0.041178	0.165887	0.344777	0.0863696	0.282925	0.903091	-0.0603566	0.0509734	0.32924	-0.0391942	0.437836	0.759774	0.600033	9.42e-06	0.000268092	1.00664	8.89e-18	6.48e-16	1.34151	2.89e-34	3.64e-32	-0.593025	0.267836	1
CD69	ENSMMUG00000015297	0.316465	0.599169	1	0.874094	0.192766	1	0.214292	0.372695	1	1.7846	8.67e-24	1.06e-20	1.07746	4.91e-11	5.37e-09	-0.0593888	0.0129049	0.0480438	0.628758	5.21e-12	3.18e-10	0.155683	0.351328	0.762264	-0.375342	4.06e-14	8.35e-13	0.291125	0.00933633	0.14628	-0.0219796	0.501929	1	-0.1334	0.0541093	0.180961	0.0507641	0.588862	0.853302	0.0644619	0.0316808	0.127063	0.0578295	0.191086	0.44117		0.378671	1
CD74	ENSMMUG00000009113	0.0574345	0.776234	1	-0.00108314	0.972939	1	0.0382848	0.354033	1	0.0500789	0.404349	1	-0.00751373	0.768454	1	-0.0236509	0.103853	0.230432	0.0113916	0.232486	0.574821							-0.0936247	0.19309	0.772082	-0.239333	0.131138	0.579985	-0.511696	2.94e-30	2.08e-28	0.00384467	0.312029	0.643369	-0.615163	2.3e-17	1.62e-15	-0.673018	1.38e-31	1.46e-29	1.04434	0.0308577	0.987587
CD79A	ENSMMUG00000047772		0.267874	1	-0.0155529	0.932626	1	0.00345508	0.989068	1	-0.0122125	0.795827	1	0.0352858	0.0653291	0.433565	-0.0177784	0.44269	0.629998	7.38e-05	0.983711	1	0.0108725	0.529516	0.906043	-0.00882237	0.512918	0.749489	-0.413436	0.000958728	0.02678	-0.83854	2.6e-12	2.6e-10	-1.13735	2.01e-73	3.85e-71										-0.261847	0.546146	1
CD79B	ENSMMUG00000041327		0.396539	1	-0.0113332	0.909835	1	0.012017	0.903417	1	0.00613715	0.936739	1				0.0182307	0.351888	0.541433	0.00169088	0.901488	1	-0.0144734	0.604452	0.950273	0.027976	0.00344849	0.0141449	-0.340393	0.0261956	0.273571	-0.737308	3.32e-08	1.94e-06	-0.138396	0.111175	0.312264				0.0107949	0.477811	0.769056	0.0662279	0.000115851	0.00106959		0.786634	1
CD81	ENSMMUG00000002043	-0.0837871	0.931564	1	-0.875389	0.0606859	1	-0.669579	0.00206263	0.0810635	-0.292768	0.0631245	0.578642	-0.299319	0.0165658	0.190665	-0.290392	6.94e-05	0.000596689	-0.0351924	0.730293	0.968538	-0.211671	0.0169578	0.103708	-0.351829	6.59e-19	1.81e-17	-0.0993873	0.54386	1	-0.261819	0.063625	0.377926	-0.376927	6.63e-11	1.53e-09	-0.195737	0.100872	0.356565	-0.010392	0.993468	0.999559	0.363012	5.31e-05	0.000526863	-0.369881	0.389248	1
CD82	ENSMMUG00000019268										-0.0170327	0.402408	1	-0.0110455	0.807412	1	-0.00997315	0.423113	0.610685	-0.0392498	0.0450913	0.210402	-0.0448589	0.0537285	0.244732	-0.00879102	0.362794	0.602517	-0.0806495	0.0170502	0.211672	-0.134883	3.26e-05	0.000955914	-0.0617147	9.57e-05	0.000863901	0.0389549	0.0253545	0.148072	0.158733	3.68e-10	1.17e-08	0.0914954	3.6e-09	7.22e-08
CD83	ENSMMUG00000020289	0.0259542	0.62513	1	0.0261627	0.661636	1				0.156619	0.0341813	0.444206	0.0828848	0.117102	0.589267	-0.0138835	0.624688	0.776978	0.118794	6.98e-05	0.00114153	0.0711887	0.0286422	0.154518	-0.0283357	0.0288359	0.0860613	0.654559	5.54e-10	7.67e-08	0.279416	0.0232161	0.196239	-0.266051	2.47e-14	7.64e-13	-0.45415	2.06e-05	0.0005258	-0.504753	2.13e-07	4.33e-06	-0.622177	4.57e-22	2.99e-20		0.895265	1
CD84	ENSMMUG00000015470	-0.0117737	0.802134	1	0.00890051	0.887666	1	-0.0298155	0.853504	1	0.078145	0.287366	0.971507	0.0627389	0.338979	0.901127	-0.109756	9.5e-05	0.000786319	-0.0394539	0.111502	0.372409	-0.0183588	0.540705	0.914784	0.00752315	0.691016	0.890618													-0.0072925	0.817817	0.967034	0.00741421	0.191688	0.442168		0.640853	1
CD8B	ENSMMUG00000003532		0.373747	1		0.558215	1	-0.0337726	0.142174	0.825488	0.0702684	0.37306	1	-0.0558046	0.386752	0.936197	-0.0427947	0.0041047	0.0191644	0.0230365	0.00133947	0.0144731	-0.0070384	0.821355	1	0.004976	0.653597	0.865944
CD9	ENSMMUG00000004470,ENSMMUG00000041840	-0.0249622	0.772018	1	0.0381646	0.821779	1	0.0122687	0.875156	1	-0.09932	0.151304	0.812293	-0.0855794	0.228258	0.776586	-0.0305002	0.385331	0.574744	-0.0135608	0.595988	0.903836	-0.0307411	0.3929	0.800131	-0.00866939	0.416165	0.65835	0.0237457	0.731557	1	-0.0082914	0.978815	1	0.0244205	0.253431	0.54726	-0.0255423	0.747037	0.925494	0.0746292	0.336964	0.637823	-0.186051	0.0288749	0.11012	0.0813568	0.28673	1
CD96	ENSMMUG00000000688	-0.00419883	0.790257	1	-0.00432982	0.88794	1	0.00895009	0.974212	1	0.154464	0.0238844	0.37248	0.040865	0.326444	0.889985	-0.0607754	0.0285666	0.0883417	-0.0183761	0.592796	0.901926	0.0178186	0.552268	0.92101	-0.0311555	0.0126593	0.0434756
CD99	ENSMMUG00000018687	0.0658503	0.896952	1	-0.0309347	0.922845	1	-0.0398015	0.274538	1	0.033388	0.600889	1	0.0468792	0.135561	0.635373	-0.0115985	0.50227	0.681897	-0.0435194	0.0216762	0.126622	-0.0296096	0.1302	0.438592	-0.0340578	0.000107189	0.000634508	-0.00101217	0.998559	1	-0.0145541	0.506449	1	-0.0017691	0.961625	1	0.0169023	0.590274	0.853921	0.0459772	0.163135	0.404452	-0.0124903	0.501912	0.786139		0.0301545	0.987587
CD99L2	ENSMMUG00000016610	0.0182989	0.967654	1	0.0487235	0.590951	1	0.00641663	0.988812	1	-0.00267649	0.871034	1	0.0426156	0.413264	0.951512	-0.0214824	0.350223	0.539761	-0.0253802	0.123878	0.396633	-0.0108094	0.779112	1	0.00174423	0.966539	0.997514	-0.00428772	0.853155	1	-0.0214165	0.613854	1	-0.0119764	0.553563	0.862315	-0.0491353	0.253871	0.582684	-0.153416	4.95e-06	7.58e-05	-0.0992013	0.000817176	0.00584564		0.274639	1
CDADC1	ENSMMUG00000013470	0.0512379	0.620456	1	0.109252	0.259162	1	-0.0302897	0.666341	1	-0.0159341	0.843747	1	-0.0193366	0.764455	1	-0.00475206	0.762611	0.872019	0.00889864	0.780215	0.985914	-0.00432277	0.939135	1	-0.0131465	0.284898	0.511625	0.0171632	0.72314	1	-0.010613	0.945059	1	-0.00908967	0.808462	0.992406	0.00834508	0.766835	0.932966	0.0686884	0.0522497	0.182651	0.0105668	0.913412	0.990856
CDAN1	ENSMMUG00000015123	-0.126362	0.197021	1	-0.13716	0.267149	1	0.0278535	0.90652	1	-0.0350885	0.456876	1	-0.0366933	0.761079	1	-0.0231151	0.280301	0.465388	-0.103106	0.00061254	0.00755119	-0.0636985	0.0608982	0.266646	-0.0450674	0.0179734	0.058291	-0.0320053	0.69712	1	-0.00164865	0.999054	1	-0.0020886	0.994316	1	-0.0775648	0.108735	0.372516	-0.103106	0.00286324	0.0188034	-0.0608171	0.0446819	0.15538
CDC123	ENSMMUG00000017145	0.0894634	0.808437	1	-0.00909566	0.971981	1	0.0231501	0.918714	1	0.0783403	0.188982	0.876221	0.0714669	0.245283	0.799802	0.0775656	0.00770729	0.0320594	-0.0346332	0.389059	0.750783	0.0603283	0.188399	0.550918	-0.0357873	0.109599	0.252102	-0.0551618	0.497385	1	-0.0259881	0.791659	1	-0.10452	0.00295598	0.0173391	-0.0729015	0.66052	0.890901	0.164796	0.0788007	0.246249	0.19802	0.0177496	0.0748099	-0.130747	0.928201	1
CDC14A	ENSMMUG00000019106	-0.0396485	0.571121	1	0.20946	0.322102	1	-0.0578005	0.361887	1	0.0378834	0.823701	1	0.0342807	0.749622	1	-0.0925743	0.00122847	0.00708618	-0.232808	1.46e-07	4.58e-06	-0.133925	0.0183918	0.109789	-0.0731277	0.000527175	0.00270528	-0.0491044	0.0261192	0.273466	-0.0671048	0.0147736	0.142344	-0.0121153	0.205397	0.47821	-0.00995028	0.547858	0.829785	-0.0161433	0.392312	0.693316	0.0102951	0.716316	0.929107	0.188286	0.258168	1
CDC16	ENSMMUG00000007439	-0.0662035	0.475469	1	0.0140478	0.849739	1	-0.0179457	0.945752	1	-0.0527139	0.118454	0.752483	-0.0421263	0.388125	0.937771	-0.0172888	0.294576	0.479737	-0.0584634	0.0839139	0.312953	-0.102578	0.026173	0.144321	-0.0594529	0.00678868	0.0254192	-0.137374	0.053319	0.405636	-0.171064	0.0106882	0.112067	-0.159463	4.24e-06	5.02e-05	0.0279957	0.764496	0.932057	-0.0310314	0.775104	0.949619	0.0543938	0.23896	0.508072	-0.0420021	0.968788	1
CDC23	ENSMMUG00000001515	-0.0450093	0.138614	1	-0.046433	0.217817	1	-0.01664	0.91328	1	-0.0481247	0.130677	0.778412	-0.0438938	0.307086	0.87289	0.0133858	0.521096	0.697762	-0.00823801	0.624044	0.918545	0.017296	0.374904	0.782768	4.25e-05	0.962569	0.996195	-0.0547459	0.15153	0.694642	0.0337425	0.247933	0.799794	-0.00516923	0.930067	1	-0.00145546	0.980474	0.997301	-0.00293548	0.769263	0.947973	0.0199912	0.519661	0.797384		0.325981	1
CDC25B	ENSMMUG00000018922		0.0336153	1		0.0521062	1	0.0146021	0.581536	1	-0.0208204	0.370388	1	-0.0178028	0.425143	0.960055	0.000180966	0.934045	0.963234	-0.0715303	1.6e-05	0.000316572	-0.0470836	0.0150417	0.0952299	-0.0457307	1.52e-11	2.43e-10				0.0303831	5.83e-05	0.00159401							-0.00203116	0.466774	0.761262	0.00681832	0.289119	0.574989
CDC26	ENSMMUG00000005843	-0.104242	0.632583	1	0.235879	0.638649	1	-0.246488	0.0199409	0.334325	0.0453337	0.571431	1	0.0814502	0.381157	0.930456	-0.109036	0.000585721	0.0037828	-0.0155844	0.921342	1	0.0377873	0.598534	0.946723	-0.0740117	0.0038348	0.0154715	0.127657	0.00909528	0.144655	0.0724479	0.269882	0.830828	-0.0281357	0.640739	0.922403	0.136986	0.144263	0.429923	-0.0127129	0.219953	0.49239	0.128075	0.0915732	0.261808	0.0170498	0.996934	1
CDC27	ENSMMUG00000018599	-0.0419936	0.753793	1	0.139346	0.515032	1	0.011806	0.985938	1	0.0457754	0.861148	1	0.0398639	0.526376	1	-0.055372	0.198436	0.366747	-0.0145336	0.402321	0.76382	0.0363564	0.27757	0.683324	-0.00513519	0.727063	0.913662	0.0573632	0.264134	0.876855	0.115739	0.123483	0.561473	0.0776076	0.0345528	0.128484	0.0153569	0.973962	0.996945	0.047858	0.63327	0.879304	0.0237863	0.697977	0.918605	0.178232	0.730153	1
CDC37	ENSMMUG00000003111	0.0551793	0.895469	1	-0.254187	0.59077	1	0.136269	0.360116	1	-0.247619	0.0400099	0.469111	-0.26836	0.0181792	0.203066	-0.0451895	0.0399462	0.114063	-0.177967	0.000782727	0.00915198	-0.140465	0.0524873	0.240603	-0.0408623	0.377325	0.618442	-0.228393	0.00509903	0.0951904	-0.185739	0.0447016	0.305694	-0.0306198	0.472528	0.791418	-0.0666497	0.126158	0.404411	-0.0839405	0.467733	0.762537	0.105175	0.250887	0.523567	-0.106241	0.928025	1
CDC37L1	ENSMMUG00000000141	0.143494	0.366294	1	-0.00706064	0.992335	1	-0.0357419	0.764755	1	-0.0357527	0.574896	1	0.0496517	0.465786	0.988206	-0.00199705	0.799614	0.894437	0.00920507	0.940361	1	0.031122	0.646029	0.96999	0.0101796	0.62292	0.842649	-0.0278961	0.598167	1	-0.0299284	0.622224	1	0.0142809	0.585422	0.884177	0.00918951	0.579442	0.848165	-0.0175601	0.545184	0.820738	0.00115239	0.784956	0.955374	0.0291606	0.826836	1
CDC40	ENSMMUG00000008182	-0.0069073	0.908474	1	0.391806	0.168932	1	0.208625	0.0350099	0.455378	-0.02549	0.842979	1	0.0209528	0.318618	0.882778	-0.0518648	0.314099	0.50112	-0.0430016	0.456916	0.810176	0.0605206	0.332065	0.742728	0.00364784	0.30985	0.540778	0.00196204	0.99479	1	0.153797	0.070106	0.401125	0.0375919	0.382401	0.703872	0.0605536	0.024769	0.146164	0.0321881	0.913105	0.991177	0.0239744	0.91676	0.991307	-0.00770409	0.98834	1
CDC42	ENSMMUG00000022009	0.567341	0.334482	1	0.776295	0.252436	1	-0.0550235	0.943442	1	0.330452	0.139683	0.79194	0.042807	0.824123	1	-0.367327	2.12e-06	2.65e-05	0.190291	0.0642521	0.263502	0.327053	0.000218993	0.00305028	-0.401665	4.2e-18	1.1e-16	0.238697	0.1079	0.586592	0.147102	0.443621	0.985664	-0.237576	3.18e-05	0.000320123	0.215688	0.150764	0.441034	0.400853	0.00114259	0.00885559	-0.117493	0.437437	0.731079	0.244749	0.881517	1
CDC42BPB	ENSMMUG00000008380																			-0.0293702	0.134441	0.416991	-0.0173116	0.430396	0.832326	-0.00201397	0.958684	0.996167	0.0293114	0.529718	1	-0.00785587	0.955881	1	-0.0255818	0.250755	0.544251	-0.0829411	0.0633524	0.268312	-0.0358341	0.683494	0.904715	0.0419886	0.375262	0.668875	-0.363703	0.156408	1
CDC42EP3	ENSMMUG00000007906										0.0292781	0.781504	1	-0.0092549	0.948474	1	-0.0339703	0.111369	0.24253	-0.0381308	0.057134	0.24591	0.00227879	0.908376	1	-0.0583038	0.000223134	0.00124637	-0.0686626	0.0367903	0.329835	-0.0951375	0.0181841	0.165397	-0.0767515	0.00161672	0.0102843	0.258728	0.0486938	0.226755	0.351535	0.000540092	0.00467446	-0.0301308	0.736351	0.937505		0.266306	1
CDC42SE1	ENSMMUG00000010074	0.227779	0.716904	1	0.16901	0.801859	1	-0.0936908	0.633327	1	-0.182685	0.278736	0.967242	-0.236288	0.0437621	0.346638	-0.215617	5.5e-05	0.000484019	-0.190309	0.000330275	0.00445748	-0.172331	0.00923445	0.0663596	-0.143734	7.01e-06	5.2e-05	-0.0193782	0.962667	1	-0.0381018	0.699811	1	-0.0803364	0.169544	0.418685	0.0971675	0.643311	0.880023	0.0346765	0.852172	0.975845	-0.0795743	0.67041	0.901412	-0.316369	0.379881	1
CDC42SE2	ENSMMUG00000047956	-0.866544	0.0317767	1	-0.631649	0.258828	1	-0.634007	0.00560786	0.162029	0.217566	0.442568	1	0.109529	0.789578	1	-0.583537	1.71e-13	7.5e-12	0.153383	0.191811	0.513804	-0.152639	0.0145515	0.0930907	-0.385387	9.96e-13	1.8e-11	0.121248	0.413321	1	0.186451	0.163439	0.645484	-0.0425662	0.345247	0.665129	-0.0451793	0.382941	0.710812	-0.403751	0.000124925	0.00133673	-0.330838	0.00410492	0.0227148	0.27989	0.544735	1
CDC5L	ENSMMUG00000014389	-0.00114609	0.987814	1	-0.0344512	0.903559	1	-0.0503117	0.795731	1	-0.249011	0.110803	0.737421	-0.0981014	0.187845	0.726804	-0.0736125	0.169317	0.328381	-0.197723	0.00328582	0.0296377	0.0194747	0.660279	0.974873	0.0921294	0.00686676	0.0256443	-0.0855374	0.420767	1	-0.0158698	0.49691	1	-0.00538674	0.951199	1	-0.0832585	0.106768	0.368808	-0.258405	0.00789791	0.0423074	-0.238294	0.00462531	0.0251881	-0.133343	0.93913	1
CDC73	ENSMMUG00000022647	-0.0523627	0.907588	1	-0.0327111	0.994599	1	0.0202519	0.949609	1	0.0314635	0.418596	1	0.0845749	0.316963	0.882778	0.0167272	0.758072	0.868677	-0.00737584	0.867738	1	-0.0290862	0.67995	0.983202	0.0394521	0.0539877	0.143104	-0.0819365	0.246219	0.851879	-0.0947483	0.196717	0.714651	0.0270811	0.452345	0.771326	-0.00494832	0.990018	0.998572	0.0121715	0.347259	0.649733	0.0384352	0.149493	0.373058	0.363377	0.015354	0.916607
CDCA4	ENSMMUG00000007516	0.0303735	0.778502	1	0.00127569	0.945251	1	-0.0154395	0.653293	1	0.00530223	0.893987	1	-0.0539631	0.0819252	0.49595	-0.0290923	0.0319279	0.0962829	-0.0240502	0.176912	0.492734	-0.0292348	0.0769215	0.311354	-0.0269455	0.000824247	0.0040187	-0.0435035	0.381105	0.994407	0.0165602	0.526853	1	-0.0152496	0.343696	0.663224	-0.0410257	0.441012	0.752647	-0.00670503	0.900984	0.988645	-0.0111053	0.791988	0.957247
CDIPT	ENSMMUG00000018985	0.0513872	0.940429	1	0.0563411	0.923992	1	-0.107319	0.250902	1	-0.0118839	0.992868	1	-0.0972269	0.413827	0.951512	-0.16912	2.72e-05	0.000263499	-0.0290459	0.57617	0.891347	-0.0134728	0.803822	1	-0.120954	4.66e-06	3.55e-05	0.0237632	0.890709	1	-0.136197	0.115702	0.545959	-0.154438	1.34e-05	0.000146859	-0.00794913	0.885413	0.974163	-0.133839	0.11436	0.318481	-0.178988	0.00294739	0.0172676	0.138614	0.806626	1
CDK10	ENSMMUG00000002503	0.296825	0.125536	1	0.135782	0.563708	1	-0.0431976	0.644738	1	-0.0198051	0.65076	1	-0.0324892	0.38848	0.937834	-0.0543472	0.0137089	0.0503395	-0.0249058	0.371086	0.737492	-0.0485553	0.125785	0.431767	0.00927125	0.505903	0.743429	-0.0759404	0.0907623	0.540072	-0.0191962	0.792391	1	0.0117735	0.69337	0.950593	-0.0706947	0.101526	0.357819	-0.0861689	0.0196453	0.0878881	-0.0416256	0.329979	0.623674	0.100366	0.711618	1
CDK12	ENSMMUG00000021350	0.306546	0.331509	1	0.128869	0.501526	1	0.283575	0.00147096	0.0647754	0.00868121	0.533069	1	0.0905061	0.316899	0.882778	0.0797588	0.0148299	0.0536442	-0.00887154	0.846931	0.999365	0.0427678	0.550495	0.920995	0.119987	2.59e-09	3.22e-08	-0.0487969	0.618139	1	0.063528	0.405883	0.968467	0.14399	4.5e-11	1.06e-09	-0.184656	0.00915645	0.073214	-0.0995483	0.15711	0.393828	0.0306007	0.672904	0.903214	0.000704614	0.875745	1
CDK16	ENSMMUG00000014002	-0.0228887	0.750659	1	0.0144644	0.784868	1	0.0436941	0.380736	1	0.0235525	0.871583	1	-0.0247649	0.760871	1	-0.00241635	0.817455	0.902597	0.0165111	0.667225	0.94112	0.00635874	0.766035	1	0.0131927	0.528697	0.763684	-0.033413	0.654356	1	0.0074853	0.970167	1	0.00557169	0.931698	1	-0.0290875	0.768149	0.933199	-0.102777	0.0671029	0.219559	0.020556	0.722102	0.931491		0.249769	1
CDK17	ENSMMUG00000015902	0.0733137	0.932911	1	0.811734	0.0328229	1	-0.145025	0.14179	0.824897	0.238043	0.00326205	0.110281	0.282097	0.0020353	0.0434519	-0.0265118	0.00312555	0.0153803	0.147824	0.000971801	0.0110773	0.16768	0.00146476	0.0152138	0.0983343	2.9e-05	0.000191362	0.0375777	0.716759	1	0.151827	0.0107507	0.112564	0.0757875	0.00348122	0.0198927	-0.0388615	0.393963	0.720471	0.0370814	0.436716	0.735814	0.051538	0.219769	0.47976	-0.268555	0.176669	1
CDK19	ENSMMUG00000020637	-0.147665	0.301675	1	0.108065	0.852898	1	-0.0955865	0.316175	1	-0.0692177	0.34058	1	-0.0354985	0.777665	1	-0.121369	0.000147391	0.00116244	-0.0169183	0.74814	0.976847	-0.00328247	0.93569	1	-0.0215218	0.344306	0.582541	0.0258587	0.832356	1	0.0684788	0.310651	0.87103	0.00300825	0.987083	1	-0.0465409	0.277257	0.608871	-0.0414104	0.323084	0.622042	-0.05022	0.480192	0.768683	-0.0693672	0.915628	1
CDK2	ENSMMUG00000018817							0.0242702	0.504977	1	0.00388691	0.876305	1				0.0109778	0.0314977	0.0954062	-0.00340681	0.911611	1	-0.00849546	0.82426	1	-0.00415022	0.752549	0.927486	-0.0251497	0.133307	0.653529	-0.020096	0.236709	0.783414							-0.00910045	0.616075	0.869609	-0.0192651	0.07711	0.229166		0.985996	1
CDK2AP1	ENSMMUG00000000434	0.0372658	0.773704	1	0.00702482	0.91569	1	0.0411371	0.400343	1	-0.0362908	0.581908	1	-0.0419316	0.568346	1	0.022146	0.224482	0.40086	0.0144699	0.744952	0.975103	0.0292104	0.385168	0.793719	-0.0520089	8.71e-05	0.000526767	0.00764617	0.924772	1	-0.00760948	0.809748	1	-0.0897894	0.000139234	0.00120298	-0.0620726	0.3487	0.678707	0.0281006	0.263714	0.552664	-0.029849	0.733619	0.936163		0.783288	1
CDK3	ENSMMUG00000003381		0.493269	1	-0.00347723	1	1	0.0145031	0.879207	1	0.0169962	0.698729	1							-0.000336254	0.919721	1	-0.0227233	0.191727	0.555507	0.00868901	0.357289	0.595702	0.00989515	0.930468	1	-0.0498206	0.0855708	0.452257	-0.00809774	0.800789	0.990101							-0.00887196	0.6766	0.904748		0.919254	1
CDK4	ENSMMUG00000023694	0.0600566	0.503041	1	-0.00976008	1	1	0.115769	0.0127801	0.268535	-0.0143951	0.818258	1	-0.00797212	0.936617	1	0.0280601	0.0700352	0.173861	0.0174117	0.155319	0.455849	0.0193258	0.25095	0.648595	0.0192535	0.0929164	0.221893	-0.0404959	0.303329	0.92369	-0.0303263	0.430023	0.976405	-0.00457193	0.9558	1	-0.00453384	0.786643	0.940594	-0.0200154	0.484878	0.772673	-0.00252072	0.992702	0.999723	-0.0898895	0.0725613	1
CDK5	ENSMMUG00000020451							0.0246557	0.775945	1	0.00255545	0.836424	1	0.0100023	0.912269	1	-0.0147229	0.56771	0.733548	-0.0114709	0.521293	0.853832	-0.00810677	0.466	0.857179	-0.0182386	0.0598976	0.15576	0.0632284	0.000210821	0.00813508	-0.00816365	0.941263	1	-0.0101709	0.778531	0.986045	-0.00400846	0.363794	0.692307	0.0027555	0.452653	0.749889	0.031074	0.157861	0.388015		0.0742126	1
CDK5R1	ENSMMUG00000009548		0.437037	1	0.00857672	0.895959	1	0.0356709	0.599277	1	0.0287724	0.406041	1	0.0309255	0.519435	1	0.0223587	0.0898345	0.207272	0.0234248	0.270764	0.624729	0.0115987	0.770814	1	-0.00294313	0.878806	0.980873	0.00366724	0.773727	1	-0.0326965	0.630332	1	-0.0141241	0.410455	0.733624				0.00427473	0.857714	0.976651	-0.00263451	0.968111	0.997401	-0.171744	0.826939	1
CDK5RAP1	ENSMMUG00000008470	-0.107158	0.364693	1	0.0639221	0.700933	1	-0.0236248	0.960106	1	-0.00922429	0.395177	1	0.0180306	0.805443	1	0.00429982	0.84123	0.918771	-0.0149062	0.513458	0.850663	0.036568	0.610278	0.95318	0.00853206	0.911696	0.988167	-0.0453206	0.643374	1	0.0147469	0.741873	1	0.0487631	0.131328	0.350604	-0.0221743	0.521698	0.812892	-0.0205959	0.828121	0.97022	0.0780592	0.0779072	0.231055	0.0224093	0.982812	1
CDK5RAP2	ENSMMUG00000023255	-0.105776	0.814335	1	-0.0624743	0.653952	1	0.239579	0.151209	0.847003	-0.20177	0.116193	0.747248	-0.0137964	0.394062	0.940949	0.14508	5.46e-06	6.3e-05	-0.159466	0.00218006	0.0215659	-0.0156075	0.916006	1	0.111075	0.000192119	0.00108847	0.0760733	0.11215	0.597123	0.0677331	0.394412	0.959243	0.257835	6.69e-10	1.38e-08	-0.178965	0.00868814	0.0706285	0.00411305	0.643815	0.883936	-0.0903825	0.162922	0.39631	0.29799	0.0465097	1
CDK5RAP3	ENSMMUG00000004760		0.00492466	0.508676	-0.0182805	0.967994	1	-0.021131	0.938031	1	-0.110169	0.247943	0.936596	0.000968015	0.88568	1	-0.0177104	0.187594	0.353748	-0.0283922	0.609949	0.911472	0.0636953	0.226508	0.611437	0.0460875	0.0777865	0.192057	0.0667737	0.327572	0.942431	0.0378924	0.713026	1	0.0220861	0.784168	0.988046	-0.0854839	0.173476	0.477612	-0.157454	0.0357453	0.138272	-0.0879486	0.198751	0.450023	-0.261335	0.453792	1
CDK6	ENSMMUG00000008698	0.0800907	0.870247	1	0.0332562	0.798774	1	0.0424311	0.800966	1	0.0896215	0.27707	0.967075	-0.0136098	0.943996	1	-0.0584862	0.00401195	0.0188309	-0.0488766	0.0622905	0.258748	-0.0689073	0.0161416	0.0997193	-0.051937	0.00114951	0.00536615	0.00273459	0.994446	1	-0.0215417	0.706216	1	0.00523218	0.81942	0.994884	-0.12858	0.04493	0.215929	0.0182285	0.366883	0.668092	-0.0206824	0.682421	0.908447	-0.0788382	0.912456	1
CDK7	ENSMMUG00000018621	-0.0317221	0.654495	1	-0.00750784	1	1	-0.00582921	0.288698	1	-0.0124653	0.930478	1	-0.053123	0.354599	0.913044	0.00563766	0.925639	0.959034	0.00829331	0.776512	0.98588	0.0358476	0.147841	0.472659	0.000286904	0.916774	0.990426	-0.00880972	0.927945	1	0.00859683	0.938353	1	0.0076162	0.805512	0.991141	0.0411656	0.0586825	0.256609	-0.0194486	0.725428	0.929098	0.0054765	0.46655	0.757449	0.0373554	0.989904	1
CDK8	ENSMMUG00000014841	0.0181541	0.920408	1	0.0273697	0.726404	1	0.0319293	0.895283	1	-0.0010402	0.913867	1	0.0299913	0.782421	1	-0.0356341	0.399938	0.58795	-0.00444548	0.556719	0.878671	-0.00280789	0.982994	1	-0.021864	0.163787	0.340908	-0.0440374	0.297183	0.916522	-0.0166785	0.872447	1	-0.0123527	0.619482	0.910701	0.0575845	0.218671	0.538331	0.0528004	0.386748	0.687578	0.0307707	0.633092	0.8758		0.0400626	1
CDKAL1	ENSMMUG00000007954	-0.0196005	0.543851	1	-0.0110849	0.924754	1	0.0318989	0.57593	1	-0.0502123	0.280881	0.967787	-0.0121992	0.904619	1	0.00867513	0.463255	0.64968	-0.036672	0.0128617	0.0861524	-0.007638	0.899973	1	0.0286272	0.000292075	0.00157712	-0.0314932	0.269041	0.882577	-0.0133662	0.769333	1	-0.00646146	0.832834	0.99723	0.00830701	0.816903	0.95032	-0.015243	0.527138	0.808084	-0.0142509	0.544633	0.814669		0.10994	1
CDKL2	ENSMMUG00000023227																			0.00600787	0.916849	1																										0.83763	1
CDKN1A	ENSMMUG00000003210	-0.0128923	0.747667	1	-0.00154737	1	1	0.0438862	0.0747527	0.627939	0.0473723	0.630748	1	-0.0140279	0.904209	1	-0.0398249	0.0770991	0.186645	0.201748	7.47e-10	3.57e-08	0.107039	0.00187933	0.0188428	-0.0464595	0.000339268	0.00181002	0.13923	0.117794	0.612051	0.395494	1.18e-06	4.94e-05	0.128347	0.000762259	0.00537529	-0.106156	0.00777153	0.0650771	-0.313011	0.0005705	0.00489821	-0.545259	2.82e-07	4.31e-06	0.106865	0.967044	1
CDKN1B	ENSMMUG00000044308	-0.184388	0.620686	1	-0.253234	0.566765	1	-0.296327	0.0170186	0.311016	0.0566547	0.245428	0.936596	-0.0780214	0.383043	0.932852	-0.264603	9.54e-10	2.31e-08	0.119756	0.0579842	0.247769	-0.039693	0.790168	1	-0.216712	1.06e-10	1.52e-09	0.0726561	0.573973	1	0.0604525	0.461206	0.997643	-0.2127	6.37e-07	8.82e-06	0.00451022	0.860961	0.967463	-0.176897	0.0406178	0.152525	-0.225547	0.00115142	0.00783785	0.194143	0.530425	1
CDKN2AIP	ENSMMUG00000002004	-0.0132243	0.674736	1	0.0598959	0.537737	1	-0.0133712	0.721819	1	0.0387331	0.591777	1	0.0359795	0.414177	0.951512	0.0241023	0.227437	0.403975	0.0181659	0.505373	0.8459	0.0574797	0.0676946	0.286974	0.00384671	0.851593	0.974401	0.0344616	0.345913	0.961568	0.0566507	0.174432	0.668596	0.0186096	0.136732	0.360008	-0.0360627	0.0919789	0.338719	-0.0125916	0.891602	0.985919	-0.0144896	0.570565	0.834327	0.0534363	0.55742	1
CDKN2D	ENSMMUG00000011953	-0.172069	0.309858	1	-0.102222	0.775104	1	0.0282102	0.848606	1	-0.10964	0.0911859	0.689354	-0.134019	0.0859426	0.507082	-0.0740785	0.0433106	0.121231	-0.0495356	0.443566	0.799387	0.0891113	0.127058	0.433004	0.0380064	0.282018	0.508117	-0.0297453	0.741846	1	-0.0838695	0.381917	0.949044	-0.0646346	0.11794	0.325542	0.41373	8.07e-07	3.02e-05	0.360616	6.22e-05	0.000725597	0.174248	0.0272297	0.10525	-0.144462	0.897137	1
CDR2	ENSMMUG00000022035		0.0362584	1	-0.0251628	0.479111	1	-0.0296236	0.218788	0.951977	0.027973	0.362312	1	-0.00334511	0.807461	1	0.000672253	0.913861	0.95509	-0.0370888	0.0306751	0.161958	-0.037305	0.0826109	0.328309	-0.0120028	0.141511	0.306436
CDS2	ENSMMUG00000013261	-0.0303938	0.691519	1	-0.0106329	1	1	-0.00856096	0.840104	1	-0.0439535	0.262558	0.951075	-0.0565188	0.121082	0.600541	-0.0277306	0.017441	0.0608318	-0.0151848	0.50291	0.843527	-0.0150422	0.630226	0.962582	-0.0235904	0.0173103	0.0565359	0.00620439	0.933283	1	-0.026751	0.374961	0.941954	0.00814071	0.313172	0.624579	0.0280888	0.494016	0.792332	0.00159798	0.823371	0.968612	0.0072318	0.878649	0.984942		0.239149	1
CDV3	ENSMMUG00000000058	-0.467088	0.252016	1	0.382267	0.539669	1	0.127561	0.71393	1	-0.00826085	0.366814	1	0.0309224	0.978044	1	-0.102597	0.190332	0.357211	0.129687	0.0716326	0.283138	0.0581864	0.40746	0.814357	-0.127023	0.0148435	0.0497083	-0.0594276	0.874635	1	-0.123432	0.310576	0.87103	-0.263752	0.000469264	0.00350094	0.133803	0.0923513	0.339475	-0.0356695	0.406814	0.707893	-0.100921	0.091896	0.262556	-0.187734	0.640608	1
CDYL	ENSMMUG00000004964	0.191852	0.388259	1	0.0216655	0.825809	1	0.0198585	0.92657	1	-0.0291246	0.74116	1	-0.0110668	0.54968	1	-0.00559374	0.507707	0.68606	-0.0139328	0.723645	0.966591	-0.0183621	0.458891	0.852125	0.0152846	0.28386	0.510661	-0.00294729	0.442758	1	-0.043674	0.426786	0.975185	-0.0342602	0.0925997	0.272192	0.0162011	0.576195	0.846114	0.0163938	0.637163	0.880306	-0.0108265	0.591975	0.848649	0.112077	0.366531	1
CEBPG	ENSMMUG00000006127	-0.0486029	0.564636	1	0.0749267	0.635942	1	0.101541	0.252031	1	0.00633087	0.979362	1	0.0457223	0.36477	0.920988	0.0301285	0.212992	0.38709	0.0491145	0.0472891	0.218287	-0.00363496	0.862375	1	-0.0118632	0.482274	0.721041	-0.0477219	0.568032	1	0.0533217	0.295055	0.85585	0.0158254	0.759026	0.977653	0.143617	0.00668226	0.0582066	0.121676	0.0590757	0.199627	0.198054	0.00017515	0.00154554	-0.101391	0.835487	1
CEBPZ	ENSMMUG00000016433	-0.161346	0.435658	1	-0.00133232	0.996884	1	-0.0597691	0.416167	1	-0.0376289	0.948826	1	7.99e-05	0.898718	1	-0.0635565	0.125579	0.264147	-0.154508	0.0541475	0.237498	0.0469856	0.802389	1	-0.0568855	0.180465	0.36674	-0.0177396	0.895118	1	0.181556	0.00685001	0.0802198	0.0144416	0.941144	1	-0.158419	0.0396599	0.200617	-0.164694	0.120917	0.331615	-0.150902	0.106019	0.29154	0.30474	0.292687	1
CELF1	ENSMMUG00000011657	-0.239964	0.606356	1	0.181965	0.862857	1	-0.126593	0.592788	1	0.00964974	0.463091	1	0.039518	0.91704	1	-0.1627	0.00532193	0.0237077	-0.185124	0.000689968	0.00830822	-0.147961	0.0803273	0.32171	-0.139676	8.06e-05	0.000490244	-0.204138	0.0692269	0.46709	-0.350042	0.000213107	0.00490609	-0.196597	1.63e-05	0.000175916	-0.362159	0.000101707	0.00208112	-0.0985092	0.320657	0.618939	-0.0780718	0.389647	0.683576	0.0634414	0.93335	1
CENPB	ENSMMUG00000018921	0.263939	0.0254953	0.993367	0.00293387	0.922551	1	0.0270705	0.451855	1	0.0139472	0.664296	1	0.020078	0.0867384	0.510032	0.011223	0.234562	0.412824	0.00352958	0.591793	0.901407	-0.0155094	0.38039	0.788597	0.00661893	0.221807	0.428303	-0.0109322	0.589417	1	-0.0119944	0.310528	0.87103	0.00654383	0.470041	0.790098	-0.00757914	0.8258	0.953073	-0.00358966	0.906803	0.989119	-1.8e-05	0.992757	0.999723		0.355384	1
CENPC	ENSMMUG00000009390	-0.249127	0.174749	1	-0.231391	0.397534	1	-0.197577	0.0985503	0.711158	-0.250385	0.00277317	0.0977907	0.00441685	0.898197	1	-0.0201086	0.256629	0.438836	-0.185029	1.98e-06	5e-05	0.000313358	0.88965	1	0.0353079	0.222226	0.428762	-0.157152	0.0812015	0.510219	0.0214745	0.773655	1	-0.0212377	0.0057633	0.0302477	-0.134161	0.0113516	0.0854219	-0.274075	5.69e-05	0.00067557	-0.151178	0.0552288	0.181412	0.00756233	0.984267	1
CENPE	ENSMMUG00000019089	-0.0318541	0.601004	1	-0.0391091	0.686271	1	0.0450747	0.582475	1	-0.0593285	0.545909	1	-0.116205	0.090604	0.521353	0.0926408	7.54e-06	8.44e-05	-0.0073632	0.489132	0.836118	-0.0106253	0.832439	1	0.00168919	0.97261	0.997629	-0.068493	0.224256	0.819717	0.0143066	0.879156	1	-0.0170165	0.743652	0.972737	-0.0221352	0.42038	0.738133	0.219367	3.16e-05	0.000404014	0.146987	0.0246125	0.097058		0.842797	1
CENPF	ENSMMUG00000015634	-0.064982	0.898791	1	0.0584972	0.875596	1	0.177916	0.125701	0.79107	-0.085633	0.45443	1	0.0287896	0.152253	0.669735	0.0659464	0.0728204	0.178778	-0.0142918	0.964021	1	0.0978672	0.284428	0.693675	0.0528734	0.151982	0.322486	-0.167182	0.0054762	0.100478	-0.16494	0.0484645	0.319633	-0.0989805	0.011757	0.0540867	0.0192912	0.381621	0.710051	0.284458	1.47e-09	4.33e-08	0.243914	6.42e-06	7.79e-05	-0.338822	0.19125	1
CENPJ	ENSMMUG00000014611	-0.013522	0.620743	1	0.194682	0.173518	1	0.0670806	0.416974	1	-0.0380477	0.309779	0.992327	-0.0719311	0.106509	0.561821	0.0053277	0.437439	0.624684	-0.0251804	0.182828	0.501372	-0.0251446	0.482073	0.870297	0.0297763	0.057391	0.150781	-0.0212359	0.879605	1	0.0301529	0.803047	1	0.024669	0.522434	0.835297	-0.139562	0.0140427	0.0991635	-0.0366602	0.38978	0.6904	-0.0321092	0.50895	0.791525		0.83031	1
CENPK	ENSMMUG00000016509	0.0852403	0.629468	1	0.168624	0.334108	1	0.0411051	0.695112	1	-0.0036841	0.785315	1	-0.0214956	0.789272	1	-0.0484261	0.0826274	0.196054	-0.0764275	0.0106547	0.0750379	-0.0941044	0.0032489	0.0293579	-0.0726976	6.16e-05	0.000382869	-0.0242095	0.351875	0.968478	-0.00742147	0.940052	1	-0.0105015	0.618799	0.910074				0.0118903	0.758232	0.941928	0.0374988	0.198937	0.450206		0.587857	1
CENPS-CORT	ENSMMUG00000023030	-0.0221819	0.389305	1	-0.0180258	0.669633	1	-0.0175388	0.575374	1				-0.00517174	0.95457	1	0.0129857	0.0959834	0.217524	-0.0332127	0.0439786	0.206819	-0.00820282	0.831257	1	-0.0154682	0.117653	0.265659	-0.0212752	0.457994	1	0.0376935	0.169379	0.65773	0.00775532	0.759795	0.977653				0.0141381	0.577704	0.843229	0.0196988	0.385373	0.679972		0.862783	1
CENPX	ENSMMUG00000010890	-0.106382	0.634523	1	0.0206103	0.97212	1	-0.116148	0.162988	0.867763	-0.042034	0.773477	1	-0.00614635	0.330005	0.893639	0.0140614	0.4686	0.655044	0.0051328	0.942072	1	-0.0143602	0.904109	1	-0.0694742	0.00208595	0.00904501	0.0428405	0.650544	1	-0.0191699	0.684109	1	-0.0301139	0.455076	0.774055	-0.0681502	0.308823	0.640314	-0.059752	0.427329	0.727983	-0.035955	0.719738	0.930398	-0.118508	0.865386	1
CEP104	ENSMMUG00000015173	-0.0212566	0.598003	1	-0.0240083	0.934595	1	-0.0348963	0.761186	1	-0.00348606	0.357927	1	-0.00629845	0.99096	1	-0.000821625	0.860939	0.929903	-0.0657921	0.029813	0.158356	-0.0680155	0.0867092	0.339556	0.0271049	0.236824	0.447758	-0.0139832	0.773386	1	-0.0457576	0.467861	1	0.0198092	0.428879	0.750856	-0.0371573	0.401939	0.725854	0.0419027	0.22107	0.493991	0.0450777	0.198858	0.450147	-0.497016	0.00823208	0.821489
CEP112	ENSMMUG00000005637	0.161454	0.0457078	1							-0.0126593	0.835883	1	0.0170945	0.850811	1	-0.0245476	0.089264	0.206565	0.0399947	0.0441609	0.207274	0.0427335	0.110635	0.396914	0.00174963	0.98197	0.999193	0.0308047	0.437202	1	0.0224261	0.779417	1	0.0320163	0.0126415	0.0575206	-0.0207887	0.54153	0.827017	0.0108565	0.240853	0.521812	0.000535496	0.773607	0.952653	-0.132965	0.600988	1
CEP120	ENSMMUG00000015767	-0.154965	0.23199	1	0.155596	0.477327	1	0.0425889	0.902403	1	0.0497942	0.115518	0.745905	-0.022327	0.968701	1	-0.0236093	0.0255399	0.0809104	-0.145012	0.00851025	0.0627339	-0.0343733	0.829587	1	0.117612	0.0006697	0.0033411	0.0225032	0.953417	1	0.0923998	0.413099	0.972663	0.117199	0.00408281	0.0227072	-0.109454	0.166318	0.46693	-0.197058	0.00182794	0.0130721	-0.190417	0.000637237	0.0047812	0.0577648	0.862635	1
CEP128	ENSMMUG00000019710	0.0890958	0.645941	1	0.000400877	0.853745	1	0.0424395	0.698431	1	-0.112387	0.173471	0.84836	-0.13596	0.0985338	0.539469	-0.0170513	0.26941	0.453274	-0.0225836	0.519643	0.85241	-0.00698448	0.447755	0.842399	0.055605	0.00053382	0.00273741	-0.000130038	0.934723	1	-0.0319279	0.662139	1	0.0456843	0.0107865	0.0503416	-0.0239036	0.679086	0.898104	-0.0931716	0.052771	0.184099	-0.0565403	0.128207	0.336176	-0.416334	0.164296	1
CEP131	ENSMMUG00000021096	-0.0158855	0.667264	1	-0.00970624	1	1	0.000357636	0.959717	1	-0.0672542	0.00558883	0.156021	-0.0350093	0.243047	0.799452	-0.0360006	0.0163947	0.0581858	-0.00921071	0.634121	0.923125	0.000668266	0.933082	1	0.00649718	0.715397	0.906381	-0.0173316	0.524628	1	-0.0278818	0.437477	0.979173	-0.00630327	0.742665	0.972737				-0.0219981	0.553043	0.827515	-0.0274309	0.249365	0.521481		0.15587	1
CEP135	ENSMMUG00000009925	0.0205633	0.979218	1	-0.08935	0.881421	1	0.00253686	0.998141	1	-0.117646	0.238505	0.932151	-0.0638415	0.618749	1	-0.0307369	0.383088	0.57241	-0.121258	0.0020608	0.0205542	-0.0607301	0.112092	0.400549	0.042754	0.157156	0.330597	-0.179004	0.0501549	0.393385	-0.0472645	0.795323	1	0.0996424	0.0199993	0.0829539	-0.0992296	0.305522	0.636436	-0.152464	0.0703891	0.226724	-0.121527	0.0633248	0.198878		0.0249468	0.987587
CEP152	ENSMMUG00000009829	0.1138	0.619745	1	-0.047515	0.58635	1	0.0712319	0.208501	0.937934	-0.0638868	0.239079	0.932151	-0.0342994	0.660524	1	0.0440197	0.0302634	0.0923739	-0.0107788	0.530057	0.860631	-0.0113292	0.829165	1	0.00995784	0.669494	0.874955	0.0080338	0.913981	1	0.0465855	0.213499	0.746894	0.00178988	0.958925	1	-0.0770635	0.0593097	0.258312	-0.0102733	0.870702	0.980965	0.0181307	0.703021	0.92159		0.725771	1
CEP162	ENSMMUG00000021072	0.195282	0.712494	1	-0.259509	0.431112	1	0.0515377	0.834054	1	0.0104858	0.963317	1	-0.0116386	0.344204	0.906157	0.0166959	0.884274	0.942246	-0.0204387	0.373938	0.739486	-0.0907634	0.26585	0.668288	0.0980564	0.00105561	0.00498652	-0.15501	0.059013	0.429385	-0.137082	0.178903	0.679762	0.183321	1.81e-05	0.000191961	-0.109967	0.319556	0.651139	-0.199902	0.0421966	0.157021	-0.0238197	0.531431	0.806883	0.20123	0.794002	1
CEP164	ENSMMUG00000007791	0.0762574	0.551608	1	0.342548	0.0234229	1	0.0433522	0.373759	1	-0.103633	0.087477	0.681042	-0.11675	0.0197635	0.212856	-0.0407595	0.0351089	0.103621	-0.0573633	0.0139945	0.092042	-0.0380361	0.194765	0.561386	-0.0153276	0.118818	0.268036	-0.0410277	0.329828	0.943809	-0.0289861	0.574159	1	0.0224775	0.0430453	0.151849	-0.00223568	0.779161	0.93682	-0.0105028	0.801841	0.960336	0.0189038	0.348691	0.642494		0.854286	1
[truncated: 11,335 more rows]
[truncated: 24 more columns]
