# Supplementary material for: Single-Cell Profiling of Ebola Virus Disease In Vivo Reveals Viral and Host Dynamics
Source: Cell. 2020 Nov 25;183(5):1383–1401.e19. doi: 10.1016/j.cell.2020.10.002 (PMC7707107; doi:10.1016/j.cell.2020.10.002)
Supplement: Table S4. Differential Expression Results of Infected Versus Bystander Monocytes, In Vivo, at DPI 5–8, Related to Figure 5 — Log fold-change, p-values, and q-values for differential expression tests comparing gene expression levels between infected and bystander monocytes in late EVD. Also includes annotations of whether each gene is associated with macrophage differentiation or interferon response. Subsequent tabs specify the published gene lists associated with in vitro macrophage differentiation that were used for gene set enrichment, as well as the contingency tables and hypothesis tests associated with each enrichment test. [file mmc4.xlsx]

## Sheet: Infected vs. Bystander DGE
gene_symbol	logFC	P_H	Q	Annotation
S100A8	-2.03145	4.46184e-44	3.93088e-40	Mac. Down
S100A9	-2.01682	9.55107e-44	4.20724e-40	Mac. Down
ADAMDEC1	1.61054	1.5838e-33	4.53305e-30	Mac. Up
NR1H3	0.881882	2.05814e-33	4.53305e-30	Mac. Up
FTL	0.750957	2.39385e-32	4.21797e-29	Mac. Up
FTH1	1.11209	8.40067e-31	1.2335e-27	Other
FCGR3	1.66888	1.03635e-30	1.30432e-27	Marker
SELL	-1.31999	1.43935e-26	1.58508e-23	Mac. Down
C3	1.20857	2.00319e-26	1.9609e-23	Mac. Up
CTSH	1.05206	1.12562e-25	9.91668e-23	Mac. Up
CTSC	1.0299	3.4796e-24	2.78685e-21	Mac. Up
SERPINB10	-0.686204	1.30821e-23	9.60445e-21	Mac. Down
MPO	-1.0897	1.35954e-22	9.21347e-20	Other
SAMSN1	0.940322	3.17948e-22	2.0008e-19	Mac. Down
C1QC	0.531828	1.1326e-20	6.65215e-18	Mac. Up
SNX10	0.822284	3.64709e-20	2.00818e-17	Mac. Up
LPL	0.857623	4.41866e-20	2.28991e-17	Mac. Up
SELENOP	0.727843	6.98074e-20	3.41668e-17	Mac. Up
CTSD	0.752206	1.9169e-19	8.88835e-17	Mac. Up
CPM	0.641554	2.50695e-19	1.10431e-16	Mac. Up
ACTG1	-0.647646	2.98488e-19	1.25223e-16	Other
MNDA	-0.594048	6.91016e-19	2.7672e-16	ISG
LYZ	-0.844139	2.474e-18	9.47649e-16	Other
VIM	-0.579615	4.51887e-18	1.6588e-15	Other
MKI67	-0.826827	5.51464e-18	1.94336e-15	Other
SERPINB1	-0.65313	9.27667e-18	3.14336e-15	Mac. Down
TSPAN4	0.594286	2.58188e-17	8.42457e-15	Mac. Up
MX1	-0.49899	2.5015e-16	7.73045e-14	ISG
CD14	0.901059	2.54464e-16	7.73045e-14	Marker
TSPO	-0.927776	4.05697e-16	1.1914e-13	Other
MS4A6A	-1.05881	1.77749e-15	5.0515e-13	Mac. Up
ENSMMUG00000045411	0.588835	2.3966e-15	6.59814e-13	Other
LIPA	0.764909	5.96323e-15	1.592e-12	Mac. Up
PSTPIP1	-0.753327	7.42102e-15	1.92292e-12	Other
CCDC152	0.277996	7.82918e-15	1.97072e-12	Mac. Up
VCAN	-0.93895	2.20328e-14	5.39192e-12	Mac. Down
S100A4	-0.69576	5.80883e-14	1.38313e-11	Other
CFD	0.990444	1.15521e-13	2.67825e-11	Mac. Up
S100A10	-0.715392	4.27431e-13	9.65555e-11	Other
GPNMB	0.33654	5.01009e-13	1.10347e-10	Mac. Up
ASAH1	0.78134	6.97725e-13	1.49926e-10	Mac. Up
MS4A7	0.494384	1.08671e-12	2.2795e-10	Other
MGLL	0.22594	3.47641e-12	7.12259e-10	Mac. Up
MFSD1	0.587492	3.81467e-12	7.63801e-10	Mac. Up
PSAP	0.434511	5.19181e-12	1.01644e-09	Mac. Up
LGMN	0.434992	7.1876e-12	1.37658e-09	Mac. Up
ANXA1	-0.77934	1.27664e-11	2.39301e-09	Other
IDO1	0.662964	2.77574e-11	5.09463e-09	ISG
CTSL	0.527138	3.77444e-11	6.69065e-09	Mac. Up
CORO2A	-0.809281	3.79719e-11	6.69065e-09	Mac. Up
LTA4H	0.718372	4.58366e-11	7.91805e-09	Other
DYNLL1	0.621998	6.09395e-11	1.03246e-08	Mac. Up
CYBB	0.390499	6.71012e-11	1.1154e-08	Other
IFI30	0.496626	6.94119e-11	1.13244e-08	ISG
ANP32B	-0.623926	9.49553e-11	1.4971e-08	Other
PLP2	-0.462168	9.5162e-11	1.4971e-08	Mac. Down
LAP3	-0.497067	1.53137e-10	2.36691e-08	ISG
SDC2	0.325485	1.76413e-10	2.67966e-08	Mac. Up
GNS	0.563275	4.22643e-10	6.311e-08	Mac. Up
SERPINA1	0.530304	4.32925e-10	6.35679e-08	Mac. Down
IL2RA	0.302465	5.04222e-10	7.23135e-08	Other
ITGAL	0.497476	5.08904e-10	7.23135e-08	Other
NRIP1	0.663674	7.55454e-10	1.05644e-07	Other
PLA2G4C	0.622031	8.0513e-10	1.10831e-07	Mac. Up
PPIC	0.125943	9.87766e-10	1.3388e-07	Mac. Up
CORO1A	-0.695716	1.12658e-09	1.50381e-07	Other
ACP2	0.381747	1.3733e-09	1.80579e-07	Mac. Up
STAP1	-0.576077	2.13433e-09	2.76356e-07	ISG
ABI1	0.577273	2.16443e-09	2.76356e-07	Other
ACSL1	-0.745047	2.35385e-09	2.96248e-07	Other
ANXA3	-0.506684	2.42686e-09	3.01136e-07	Mac. Down
MX2	-0.481345	2.4898e-09	3.04655e-07	ISG
CLU	-0.853357	2.66776e-09	3.21958e-07	ISG
CTSB	0.351719	3.22084e-09	3.81919e-07	Mac. Up
BIN1	0.390207	3.2513e-09	3.81919e-07	Other
CTSA	0.628524	3.53529e-09	4.09814e-07	Mac. Up
SCARB2	0.599107	3.78763e-09	4.33364e-07	Mac. Up
SOD2	0.471333	4.19283e-09	4.73574e-07	ISG
ABI3	0.505552	4.30466e-09	4.80051e-07	Mac. Up
GALNT1	0.551213	7.2451e-09	7.97866e-07	Mac. Up
DHRS9	-0.647983	9.09128e-09	9.88817e-07	Other
BCL2A1	0.593667	9.36131e-09	1.00577e-06	Other
CENPW	-0.194888	1.17206e-08	1.24408e-06	Other
SIRPB2	-0.389507	1.22625e-08	1.2861e-06	Other
EBI3	0.105364	1.27506e-08	1.32157e-06	Other
SDC3	0.521858	1.3865e-08	1.42036e-06	Mac. Up
CX3CR1	0.513738	1.62709e-08	1.64766e-06	Other
C3AR1	0.528684	1.80861e-08	1.81066e-06	Mac. Up
CSTB	0.537179	1.85139e-08	1.83267e-06	Mac. Up
LILRA3	0.245001	1.89247e-08	1.85251e-06	ISG
PLA2G2D	0.181433	2.37067e-08	2.29512e-06	Other
MITF	0.334021	2.44267e-08	2.33912e-06	Mac. Up
TAGLN2	-0.737209	2.60297e-08	2.46582e-06	Mac. Down
VMO1	0.548972	2.67992e-08	2.51171e-06	Other
KYNU	0.607359	2.82837e-08	2.62294e-06	Mac. Down
RAB13	0.421763	2.87218e-08	2.63582e-06	Mac. Up
B2M	0.577853	3.66582e-08	3.32947e-06	ISG
SASH1	0.454835	4.05002e-08	3.64089e-06	Mac. Up
GRN	0.572696	5.13417e-08	4.56889e-06	Mac. Up
RNASE3	-0.281366	5.69738e-08	5.01939e-06	Other
GLRX	-0.79525	7.25816e-08	6.33113e-06	Mac. Up
PLAC8	-0.376904	7.64563e-08	6.60373e-06	Mac. Down
ACTB	-0.396587	8.24901e-08	7.05571e-06	Other
AIF1	0.431998	9.01587e-08	7.63748e-06	Mac. Up
METTL7B	-0.14085	1.06611e-07	8.94515e-06	Mac. Up
TNFSF8	0.35983	1.13324e-07	9.41875e-06	Mac. Down
TGM2	0.185218	1.32567e-07	1.09151e-05	Mac. Up
OAS2	-0.484728	1.84473e-07	1.50482e-05	ISG
RRAGD	0.135916	2.40668e-07	1.94521e-05	Mac. Up
PLBD1	-0.754103	2.57063e-07	2.04876e-05	Mac. Up
GRK3	0.190857	2.58129e-07	2.04876e-05	Other
CDC42EP3	-0.441801	2.95689e-07	2.32333e-05	Other
ULK2	0.154458	2.99169e-07	2.32333e-05	Other
CENPU	-0.144584	3.00635e-07	2.32333e-05	Mac. Up
SELENOS	0.464125	4.72944e-07	3.62316e-05	Other
IL1RN	-0.706073	4.86633e-07	3.69589e-05	Other
ACAP1	-0.205673	5.54439e-07	4.17488e-05	Mac. Down
TNIK	0.223092	5.79845e-07	4.32918e-05	Mac. Up
ENSMMUG00000046717	0.314461	6.89853e-07	5.10723e-05	Other
ADD3	-0.611702	7.0235e-07	5.15642e-05	Other
LILRB4	0.126381	7.20137e-07	5.24331e-05	Mac. Up
DEGS1	-0.388608	7.66385e-07	5.5343e-05	Mac. Up
CYSLTR1	-0.166011	7.97087e-07	5.70922e-05	Other
IDH2	-0.429038	8.88788e-07	6.3147e-05	Mac. Up
FMNL2	0.2873	9.12679e-07	6.43256e-05	Mac. Up
HNRNPH1	-0.575185	9.69348e-07	6.75847e-05	Mac. Down
SFPQ	-0.571778	9.74263e-07	6.75847e-05	Mac. Down
CORO1B	0.409618	1.12039e-06	7.71146e-05	Mac. Up
CEP55	-0.208863	1.1599e-06	7.92148e-05	Mac. Up
BLVRA	-0.392878	1.20068e-06	8.13692e-05	Mac. Up
C11H12orf57	0.398939	1.31429e-06	8.83885e-05	Other
ASAP2	0.095093	1.41719e-06	9.45866e-05	Other
STN1	-0.276787	1.4531e-06	9.6254e-05	Other
JAML	-0.166799	1.56104e-06	0.000102633	Other
PLIN2	0.334632	1.65964e-06	0.000108307	Mac. Up
ENSMMUG00000032350	0.212359	2.07943e-06	0.000134258	Other
NINJ1	0.283957	2.08779e-06	0.000134258	Other
DEK	-0.587621	2.27284e-06	0.000144918	Other
MSR1	0.326705	2.28645e-06	0.000144918	Mac. Up
IFIT3	0.454987	2.4539e-06	0.000154421	ISG
MMP14	0.0993943	2.71917e-06	0.0001699	Mac. Up
OAZ1	-0.422953	2.77431e-06	0.000172125	Other
LMBRD1	0.218964	2.87379e-06	0.00017705	Mac. Up
PLXNA1	0.0956529	3.07863e-06	0.000188352	Mac. Up
LAMP1	0.229858	3.27621e-06	0.000199058	Mac. Up
H1F0	0.167505	3.34678e-06	0.000201953	Other
DCN	0.0865565	3.37e-06	0.000201971	Other
HIF1A	-0.590569	3.50074e-06	0.000208389	ISG
STMN1	-0.293724	4.02973e-06	0.000238268	Mac. Up
TRIM25	-0.506045	4.21833e-06	0.000247756	ISG
NFE2	-0.308755	4.59322e-06	0.000267989	Mac. Down
MMP25	-0.282981	4.77582e-06	0.000276809	ISG
MYADM	-0.347271	4.90132e-06	0.000282226	Other
AGK	0.312551	5.20275e-06	0.000297638	Mac. Up
PSMB8	-0.580803	5.26697e-06	0.000299368	ISG
C1QB	0.132785	5.92937e-06	0.000331589	Mac. Up
PYGL	-0.400694	5.93174e-06	0.000331589	Mac. Up
KLHDC8B	0.250989	5.94677e-06	0.000331589	Mac. Up
PIR	0.141817	6.38047e-06	0.000353534	Mac. Up
S100A6	-0.474758	6.57489e-06	0.00036203	Other
NAMPT	-0.480464	6.7944e-06	0.000371793	ISG
SLC39A8	0.573308	7.0685e-06	0.000382542	Other
SCN1B	0.188256	7.07768e-06	0.000382542	Mac. Up
PTGIR	0.172667	7.29487e-06	0.000391877	Other
BIRC5	-0.159713	7.47598e-06	0.000397357	Mac. Up
CD68	0.127166	7.51148e-06	0.000397357	Mac. Up
TCF7L2	0.262161	7.53219e-06	0.000397357	Mac. Down
CDC20	-0.139242	8.7037e-06	0.000456426	Mac. Up
SWAP70	0.54478	8.92628e-06	0.000462205	Other
ALDH1A1	0.373508	8.95647e-06	0.000462205	Mac. Up
LTB4R	-0.176856	8.99903e-06	0.000462205	Other
ABCA1	0.167228	9.0549e-06	0.000462205	Mac. Down
ITM2B	0.320217	9.07622e-06	0.000462205	Other
H2AFV	-0.472109	9.82254e-06	0.000494526	Other
ENSMMUG00000000671	0.361707	9.82316e-06	0.000494526	Mac. Down
LMNB1	-0.176594	1.06779e-05	0.000534503	Mac. Down
LIMK2	-0.268276	1.12583e-05	0.000560369	Mac. Down
PIK3AP1	0.276538	1.14516e-05	0.000566791	Other
RDX	0.378054	1.16077e-05	0.000570548	Mac. Up
GUCY1B1	0.29123	1.16571e-05	0.000570548	Mac. Down
CCNB2	-0.116644	1.21751e-05	0.000592612	Mac. Up
HMMR	-0.153235	1.24794e-05	0.000604086	Mac. Up
GNGT2	0.327331	1.31156e-05	0.000631411	Other
SLCO2B1	0.137728	1.3267e-05	0.000635232	Mac. Up
JADE2	0.26015	1.37752e-05	0.000655996	Other
GNG11	-0.46698	1.4191e-05	0.000672165	Mac. Down
SMC6	-0.589976	1.50663e-05	0.000709807	Mac. Up
GBP2	-0.407921	1.52146e-05	0.000712983	Mac. Up
IFI44	-0.436618	1.53629e-05	0.000716124	ISG
ENSMMUG00000047461	0.35913	1.6103e-05	0.000746673	Other
CXCL16	0.164565	1.67579e-05	0.000772971	Other
NPC2	0.274613	1.71973e-05	0.000789106	Mac. Up
SMC2	-0.266217	1.82637e-05	0.000833694	Mac. Up
PSMB9	-0.462705	1.88018e-05	0.000853835	ISG
RGS2	0.282586	1.91052e-05	0.000863165	Mac. Down
FAM241A	-0.122832	1.98542e-05	0.000892425	Other
CFL1	-0.316296	2.02823e-05	0.00090704	Other
ITGA6	-0.148152	2.1397e-05	0.000952059	Mac. Up
ENSMMUG00000044788	-0.191541	2.18689e-05	0.000968165	Other
ISG15	-0.294803	2.29138e-05	0.00100935	ISG
NCAPD2	-0.167874	2.32304e-05	0.00101821	Mac. Up
DLGAP5	-0.150875	2.46706e-05	0.00107598	Mac. Up
SLC1A3	0.121421	2.58269e-05	0.00111333	Mac. Up
PSTPIP2	0.448638	2.59033e-05	0.00111333	Other
DRAM2	0.166392	2.5906e-05	0.00111333	Other
FCGR1A	-0.513721	2.73375e-05	0.00116415	Mac. Up
IQGAP2	-0.388287	2.73528e-05	0.00116415	Mac. Up
MPHOSPH10	-0.309394	2.81625e-05	0.00119129	Mac. Up
BDH1	-0.146483	2.8261e-05	0.00119129	Other
MARCO	0.337034	2.86454e-05	0.00120174	Mac. Up
DLEU7	0.0493414	2.88962e-05	0.00120652	Mac. Up
TOP2A	-0.211701	3.27966e-05	0.00136291	Mac. Up
AZU1	-0.235189	3.36503e-05	0.00139183	Other
ENSMMUG00000019477	-0.113819	3.54513e-05	0.00145947	Other
CD44	0.241132	3.85204e-05	0.00157844	Mac. Down
ENSMMUG00000010603	0.181448	3.89368e-05	0.00158812	Other
TMA7	-0.117294	4.03781e-05	0.00163931	Other
ACKR1	0.169764	4.1088e-05	0.00166048	Other
EEF1B2	-0.423306	4.17644e-05	0.00168011	Other
RAF1	-0.438618	4.48493e-05	0.00179601	Mac. Down
PLXNC1	0.434115	4.51434e-05	0.00179961	Other
IRF7	-0.55766	5.01247e-05	0.00198918	ISG
ZFP36L2	0.272064	5.1729e-05	0.00203804	Other
SLC18B1	-0.193371	5.18185e-05	0.00203804	Other
CP	0.0678968	5.21019e-05	0.00204008	Other
RBBP6	-0.568263	5.31531e-05	0.00207203	Mac. Down
GNPTAB	0.288396	5.35923e-05	0.00207995	Mac. Up
KLF6	-0.319448	5.38837e-05	0.00208208	Mac. Down
SIGLEC9	0.307947	5.43648e-05	0.0020915	Other
SYNGR2	0.417916	5.54426e-05	0.00212369	Other
FAM107B	0.324384	5.63714e-05	0.00214992	Mac. Down
PLD4	0.0883021	5.75497e-05	0.0021854	Mac. Down
NUCB2	-0.297193	5.79616e-05	0.0021916	Other
NGFR	0.0764585	6.06543e-05	0.00228361	Other
GRASP	0.1404	6.12853e-05	0.00229755	Mac. Down
ENSMMUG00000020102	0.0919324	6.54902e-05	0.00244478	Other
GSDMD	-0.450505	6.77444e-05	0.00251826	Other
BANK1	-0.237343	6.88191e-05	0.00254746	ISG
GDI1	0.434008	6.98448e-05	0.00257461	Other
DLL1	0.0875765	7.10969e-05	0.00260985	Other
APLP2	0.125479	7.27699e-05	0.00266018	Other
NT5C3A	-0.55777	7.58253e-05	0.00276042	Other
NDUFB9	-0.478984	7.61474e-05	0.00276073	Mac. Up
ZMYND8	0.225191	7.73523e-05	0.00279292	Other
TRA2B	-0.4605	7.88149e-05	0.00283205	Other
CNDP2	0.494422	7.90787e-05	0.00283205	Other
OAS3	-0.536447	8.39926e-05	0.00298429	ISG
FAM129A	-0.311763	8.40073e-05	0.00298429	Other
HNRNPA2B1	-0.270815	8.65948e-05	0.00306385	Other
IL7	-0.630939	8.94304e-05	0.00315153	ISG
NAPSA	-0.460302	9.15532e-05	0.00321348	Other
ATAD2	-0.153917	9.29721e-05	0.00324995	Mac. Down
MTSS1	0.22368	9.333e-05	0.00324995	Mac. Down
MS4A4A	0.167517	9.54339e-05	0.00330355	ISG
ENSMMUG00000013289	0.191831	9.56193e-05	0.00330355	Mac. Down
GRINA	0.399068	9.6228e-05	0.0033116	Other
TGFBI	-0.508023	0.000101489	0.00347706	Mac. Up
ENSMMUG00000003187	-0.352927	0.000101825	0.00347706	Mac. Down
DPYSL3	0.11012	0.000102683	0.00348598	Other
HRASLS2	0.330577	0.000102878	0.00348598	Other
ANLN	-0.135529	0.000104633	0.00353188	Mac. Up
PILRA	0.279085	0.000105048	0.00353233	Other
CSF1	-0.110919	0.000108811	0.00364497	Mac. Up
MAMU-DPA	0.446693	0.000111736	0.00372875	Other
LRR1	-0.0659267	0.000120267	0.00399833	Other
ITGA4	0.511105	0.000121377	0.00402004	Other
SLC44A2	0.224349	0.000123584	0.0040734	Other
BUB1	-0.144595	0.000123913	0.0040734	Mac. Up
KMO	0.140092	0.000124632	0.00408181	Other
PLVAP	0.114454	0.000129295	0.00421885	Other
CDKN3	-0.10657	0.000131029	0.00425964	Mac. Up
CEP78	-0.187703	0.000132245	0.00427045	Other
MAMU-DQA1	0.204797	0.000132331	0.00427045	Other
DDX58	-0.493971	0.000145541	0.00467961	ISG
MINK1	0.0631191	0.000150029	0.00480527	Mac. Down
OASL	0.0247972	0.00015054	0.00480527	ISG
CCNA2	-0.131437	0.000152055	0.00483612	Mac. Up
ABR	0.230245	0.000156974	0.00497459	Mac. Up
MYL12B	-0.47131	0.000161486	0.00509925	Other
NUF2	-0.136274	0.000168212	0.00529268	Other
IFI6	0.319008	0.000168973	0.00529769	Mac. Up
CTTN	0.111589	0.000172445	0.00538015	Mac. Up
RNASE2	-0.0626511	0.000172824	0.00538015	Other
ATP13A2	0.181738	0.0001783	0.00553105	Other
DENND4A	-0.183088	0.000181863	0.00562179	Mac. Down
GNB4	-0.11898	0.000193575	0.00595129	Mac. Up
ACSL5	0.358496	0.000193873	0.00595129	Other
RAP1B	0.337747	0.000196122	0.00599943	Mac. Down
ENSMMUG00000014256	-0.219623	0.00019779	0.00602951	Other
CD81	0.268714	0.000201677	0.00612682	Mac. Up
ZBTB18	0.118791	0.000203556	0.00616263	Mac. Down
DIXDC1	-0.039666	0.000206764	0.00623833	Other
HERC5	0.0376911	0.000207832	0.00624916	ISG
EPSTI1	-0.510398	0.000213503	0.00639782	ISG
GLIPR1	-0.182815	0.000216118	0.00645423	Other
GAS6	-0.0895321	0.000219141	0.00652104	Mac. Up
PKP4	-0.0668327	0.000219835	0.00652104	Other
VCL	-0.221322	0.000223492	0.00660725	Other
H2AFJ	-0.299808	0.000226509	0.00667407	Other
RAB44	-0.2688	0.000227847	0.00669111	Mac. Down
TIMP1	0.255051	0.000231613	0.00677687	Mac. Down
GM2A	0.0751893	0.000232306	0.00677687	Mac. Up
MPP1	0.0198874	0.00023492	0.00683052	Other
CREG1	0.391029	0.000238047	0.00689867	Other
ZWINT	-0.0888006	0.000247414	0.00714662	Mac. Up
BCL2L15	-0.5095	0.000248809	0.00714854	Mac. Down
ENSMMUG00000017466	0.0982009	0.000249104	0.00714854	Other
LAMB2	0.111421	0.000256705	0.00733168	Mac. Up
DHRS4	-0.0678405	0.00025715	0.00733168	Other
SEMA4A	0.254023	0.000265375	0.00754178	Mac. Down
UQCC3	-0.268447	0.000269851	0.00764433	Other
TPX2	-0.133291	0.00027727	0.00782932	Mac. Up
NFE2L3	0.171308	0.000279316	0.00786189	Other
SGTB	0.130958	0.000280393	0.00786707	Mac. Up
PRR11	-0.101367	0.000284026	0.00792391	Other
PTPRJ	0.167135	0.000284334	0.00792391	Other
CKAP4	-0.477818	0.000285117	0.00792391	Other
MACO1	0.286043	0.000296304	0.00820893	Mac. Down
NAIP	-0.255808	0.000298827	0.00825288	Other
SLC9A3R1	-0.212981	0.000303223	0.00834811	Mac. Down
MBD2	0.387452	0.000304711	0.00836294	Mac. Down
SMAD2	0.102997	0.000311599	0.00852542	Mac. Up
HNRNPM	-0.499375	0.000313643	0.00855479	Mac. Down
SYK	-0.51854	0.000330968	0.00899948	Mac. Up
NBN	0.272681	0.000348445	0.00944554	Mac. Up
UBE2D4	0.17644	0.000368186	0.00995006	Other
CCNL1	-0.394092	0.000372432	0.010034	Mac. Down
PECAM1	0.179398	0.000387824	0.0104169	Other
FOS	-0.466834	0.000391706	0.0104892	Mac. Down
BAZ2B	-0.366503	0.000398292	0.0106332	Other
ENSMMUG00000038383	-0.65084	0.000412607	0.0109541	Other
ITGAM	-0.478091	0.000412798	0.0109541	Other
MAMU-DRA	0.122208	0.000417977	0.0110369	Other
FUCA1	0.407159	0.000418426	0.0110369	Mac. Up
PHTF2	0.225479	0.000423748	0.0111439	Other
FUT8	0.10058	0.00042974	0.0112679	Other
REEP5	-0.118615	0.000432123	0.0112967	Mac. Up
GLIPR2	-0.389686	0.00043436	0.0112989	Other
PHF11	-0.392773	0.00043477	0.0112989	Mac. Down
MCFD2	0.329408	0.000439828	0.0113618	Mac. Up
ROCK2	-0.435961	0.000440298	0.0113618	Mac. Up
GAPDH	-0.368888	0.000441059	0.0113618	Other
RNASE10	0.0665715	0.000454366	0.0116704	Mac. Down
SNRPB2	-0.219686	0.000458743	0.0117486	Other
ACSL3	0.20501	0.000468566	0.0119654	Mac. Down
PRPS1	0.113904	0.000479264	0.0122032	Mac. Up
GNA12	0.166371	0.00050375	0.0127897	Other
NAPA	-0.293378	0.000519652	0.0131556	Other
CORO1C	0.30097	0.000544377	0.013742	Other
PAG1	0.134752	0.000553005	0.0139199	Mac. Down
TYMP	-0.461381	0.000559218	0.0140362	ISG
EMC9	-0.149741	0.000574739	0.0143319	Mac. Up
CLEC12A	-0.0737967	0.000575081	0.0143319	Other
FLNB	-0.119721	0.000575878	0.0143319	Mac. Up
IL6	-0.151182	0.000605532	0.0150274	ISG
ACOD1	0.0679842	0.000627959	0.0155402	Other
PSME1	-0.258065	0.000632498	0.015596	ISG
SCAMP1	0.176173	0.000633755	0.015596	Mac. Up
CITED2	-0.0574547	0.00063936	0.015687	Other
CUL1	-0.395333	0.000641011	0.015687	Mac. Up
ENSMMUG00000042343	0.4869	0.000644746	0.0157136	Other
TIAL1	-0.422712	0.000646521	0.0157136	Other
ENSMMUG00000020008	-0.504936	0.000647451	0.0157136	Other
GNPDA1	0.171185	0.000651406	0.0157662	Mac. Up
CDK5RAP2	-0.200221	0.000655597	0.0158241	Mac. Up
LRRC25	0.296083	0.000668958	0.0160796	Other
STK26	-0.165137	0.000670657	0.0160796	Mac. Down
IQCD	-0.363591	0.000671655	0.0160796	Mac. Up
ENSMMUG00000005007	0.250407	0.000704101	0.0168107	Mac. Up
ENSMMUG00000013256	0.194962	0.000713154	0.0169808	Other
ATP1A1	0.303064	0.000738851	0.017527	Other
MGST1	-0.140151	0.000740073	0.017527	Other
ENSMMUG00000012749	-0.0352071	0.000764031	0.0180459	Mac. Up
NRP2	0.0733417	0.000794398	0.018713	Mac. Up
NCAPG	-0.149738	0.000804486	0.0189001	Mac. Up
TXN	-0.322024	0.000806991	0.0189085	Other
IL4I1	0.0877547	0.000809446	0.0189157	Mac. Up
ENSMMUG00000040361	0.261768	0.000818065	0.0190665	Mac. Up
DDX60L	-0.494566	0.00084309	0.019598	ISG
GEN1	-0.0793267	0.000856234	0.0198511	Mac. Up
FES	-0.377119	0.000869013	0.0200945	Other
IL1R2	0.0678168	0.000876663	0.0202183	Mac. Down
ENSMMUG00000011711	0.290899	0.000904932	0.0207848	Mac. Down
ACTN1	0.146546	0.000905943	0.0207848	Other
DOCK8	-0.415622	0.000930314	0.0212885	Other
PJA2	0.170553	0.000946856	0.0216109	Other
RACK1	-0.211218	0.000952189	0.0216499	Other
ATP5PD	-0.360571	0.000953482	0.0216499	Mac. Up
CYB5R3	0.13205	0.000959517	0.021731	Other
NOL4L	0.167529	0.000964123	0.0217486	Mac. Down
ADM	0.339667	0.000965235	0.0217486	Other
RASSF5	0.329171	0.000974351	0.0218981	Mac. Down
RHOQ	0.155541	0.000990342	0.0221694	Other
CEPT1	0.293983	0.000991456	0.0221694	Mac. Up
CDKN2D	-0.277402	0.00100638	0.0224462	Mac. Down
LAPTM4A	0.263538	0.00101637	0.0226118	Mac. Down
SH3BP5	0.358408	0.00102683	0.0227868	Mac. Down
CFAP97	0.109247	0.00103115	0.0228251	Mac. Up
ENSMMUG00000040221	0.0972195	0.00103504	0.0228538	Other
EZH2	-0.19911	0.00104914	0.0231073	Mac. Down
CYP51A1	0.115219	0.00105802	0.0232044	Mac. Up
CDKN1C	0.194146	0.00105881	0.0232044	Mac. Down
CRY2	0.0975819	0.00106481	0.0232408	Mac. Down
CTH	-0.358718	0.00106575	0.0232408	Mac. Down
ENSMMUG00000029022	0.0742783	0.00106867	0.0232468	Other
MTF1	0.261334	0.00107583	0.0233449	Other
UBE2D3	-0.126626	0.00107934	0.0233637	Mac. Down
IL2RG	0.0746098	0.00112545	0.0243021	Other
LDHA	-0.31681	0.00115408	0.0248592	Other
RAB8A	0.254003	0.0011634	0.0249988	Other
CBWD1	-0.167258	0.0012217	0.0261877	Mac. Up
MARCKS	0.271301	0.00124663	0.0265966	Other
TEX264	0.11103	0.00124681	0.0265966	Mac. Up
ERCC6L	-0.458802	0.00125322	0.0266688	Other
TNFRSF21	0.235985	0.00126514	0.0268576	Other
SIGLEC12	0.029027	0.00128064	0.0270914	Other
ARL5A	0.096687	0.00128535	0.0270914	Mac. Up
NR4A1	0.1629	0.00128538	0.0270914	Mac. Down
LGALS1	-0.439137	0.00129056	0.0271119	Other
APOBEC3G	-0.349737	0.00129251	0.0271119	ISG
DNPEP	-0.467131	0.0013214	0.0276521	Mac. Up
ENO1	-0.441821	0.00132739	0.0277117	Other
PTTG1	-0.11523	0.00135913	0.0283071	Mac. Up
FCHO2	0.172612	0.00140093	0.029109	Mac. Up
RF00012	-0.141777	0.00141191	0.0292681	Other
SLCO4C1	-0.0922172	0.00144648	0.0299142	Other
TM4SF19	0.124706	0.00148657	0.0306714	Mac. Up
SLC31A2	0.241197	0.00150275	0.0309328	Mac. Up
STS	-0.0695269	0.00152237	0.0312636	Other
TUBA1B	-0.262572	0.00153106	0.0313689	Mac. Up
SPAG5	-0.108428	0.00154212	0.0315223	Mac. Down
HSD17B12	0.0750917	0.00155331	0.0316775	Mac. Up
SH3PXD2B	0.0632823	0.00157982	0.0320327	Mac. Up
PYCARD	-0.414165	0.00158101	0.0320327	Other
ENSMMUG00000030920	0.288346	0.00158163	0.0320327	Other
MCEMP1	-0.329989	0.00158702	0.0320681	Other
CALHM6	0.393097	0.00159095	0.0320738	Other
ASNS	-0.0994078	0.00161373	0.0324588	Other
CENPF	-0.256959	0.0016667	0.0334479	Other
AOAH	0.0858949	0.00168999	0.0338382	Other
MRC2	0.0762877	0.00173656	0.0346919	Mac. Up
RRAS	0.262494	0.001759	0.0350606	Other
RWDD4	-0.16764	0.00176562	0.035113	Mac. Up
CENPC	-0.175143	0.00177092	0.0351392	Mac. Down
SORBS3	0.033025	0.0017884	0.0354063	Mac. Up
TYMS	-0.065523	0.00181646	0.0358811	Mac. Up
CHST15	0.148747	0.00182776	0.0360237	Other
GTSE1	-0.0467861	0.0018957	0.0372792	Mac. Up
COX5A	-0.376889	0.00190991	0.037475	Mac. Up
VNN2	-0.108328	0.00191682	0.037527	Mac. Down
ALOX5	-0.176209	0.00193539	0.0378065	Mac. Down
DNAJC9	-0.171495	0.00194382	0.0378872	Mac. Up
HMGB3	-0.0762087	0.00197127	0.0382634	Other
TBRG4	0.192493	0.0019718	0.0382634	Mac. Up
MCM3	-0.108528	0.00198531	0.0384408	Mac. Up
ITGB1	0.326497	0.00200932	0.0388203	Other
RNASET2	0.415369	0.00202515	0.0390406	Other
SSU72	0.324653	0.00205247	0.0394809	Other
CENPE	-0.237329	0.00206127	0.0395639	Other
CASP4	0.333905	0.00207996	0.0398358	ISG
ZBTB21	0.126032	0.00213357	0.0406849	Mac. Down
CSDE1	0.402466	0.00213665	0.0406849	Other
SLC20A1	-0.225943	0.00213815	0.0406849	Other
MAP4K4	0.23299	0.00216759	0.0411562	Mac. Down
SLTM	-0.366144	0.0022036	0.0417499	Mac. Down
EZR	-0.293728	0.00221983	0.0419672	Mac. Down
ESYT1	-0.134632	0.00222975	0.0420644	Mac. Up
ALCAM	0.120217	0.00226669	0.04267	Mac. Up
MAP3K20	-0.112894	0.00227247	0.0426876	Mac. Down
RAPGEF1	0.127989	0.00228033	0.042744	Other
VOPP1	0.10282	0.002291	0.0428529	Other
MYH9	-0.362698	0.00230406	0.0430058	Mac. Down
TOP2B	-0.386799	0.00232711	0.0432756	Other
ENSMMUG00000016306	-0.124317	0.00232834	0.0432756	Mac. Up
PSMA2	-0.457269	0.00234869	0.043562	ISG
GTF3C1	-0.125167	0.00235845	0.0436511	Other
PDLIM5	0.255969	0.00237013	0.0437753	Other
GADD45B	-0.45912	0.00238439	0.0438982	Mac. Down
ZFP36	-0.421372	0.00238675	0.0438982	Mac. Down
TP53BP2	-0.336277	0.00241832	0.0443863	Mac. Down
NRG1	-0.0721051	0.00244402	0.0446586	Mac. Down
DYNLT3	0.113139	0.00244445	0.0446586	Other
SLC7A7	0.31693	0.00244836	0.0446586	Other
ENSMMUG00000001245	0.0736661	0.00247252	0.0450061	Other
HDLBP	0.341072	0.00247784	0.0450098	Mac. Up
KIF4A	-0.0603904	0.0024842	0.0450182	Mac. Up
PRDX1	0.158797	0.00248852	0.0450182	Mac. Up
2020-03-08	0.181304	0.00251245	0.0453579	Other
CCND3	-0.422801	0.00255069	0.0459541	Mac. Down
SKP2	-0.389544	0.00256028	0.045966	Mac. Up
SERPINB9	0.137878	0.00256178	0.045966	Mac. Down
ENSMMUG00000038237	0.19154	0.00257103	0.0460382	Other
TTC3	0.215508	0.00262494	0.0468374	Mac. Up
RNF138	-0.187909	0.00263039	0.0468374	Mac. Down
FXR1	-0.322124	0.00263162	0.0468374	Other
C5H4orf33	-0.211441	0.00265392	0.0471392	Other
UCHL1	0.0448709	0.00265982	0.0471489	Mac. Up
ENSMMUG00000041305	0.248199	0.00268458	0.0474923	Other
FAM96A	0.116593	0.00270635	0.0477814	Mac. Up
ME2	-0.267198	0.0027668	0.0487511	Mac. Up
ARID5B	0.281717	0.0027833	0.0489439	ISG
NCAPG2	-0.0568003	0.00280607	0.0492008	Mac. Up
AKAP1	0.104059	0.00281392	0.0492008	Mac. Up
NUCB1	0.272109	0.00281466	0.0492008	Mac. Up
FAM200A	0.0393279	0.00284465	0.0496264	Other
BTBD7	0.124809	0.00295841	0.051509	Other
CDC45	-0.353743	0.00297594	0.051712	Mac. Up
KIF11	-0.0782398	0.00298391	0.0517485	Mac. Up
HACD1	0.0328874	0.00299308	0.0518055	Mac. Up
GPR137B	0.156165	0.00303449	0.0524194	Mac. Up
SLC29A1	0.0710765	0.00306907	0.0529128	Other
SNRPD2	-0.380408	0.00308182	0.0530289	Other
TNFRSF10B	0.0705795	0.00313504	0.0538396	Mac. Down
CD300LB	-0.381183	0.00322241	0.0552323	Other
EMC8	-0.253783	0.00325721	0.0557204	Mac. Up
NPEPPS	0.138459	0.0032823	0.0559298	Other
DAPK1	0.254033	0.00328257	0.0559298	Mac. Up
RAB34	0.0608528	0.00329168	0.0559298	Other
CEBPE	-0.455362	0.00329484	0.0559298	Other
GAA	0.156292	0.00335317	0.0568105	Mac. Up
SEL1L3	-0.161155	0.00343429	0.0580731	Mac. Up
PI4KA	-0.13586	0.00350431	0.0591436	Mac. Down
KIAA1191	0.15537	0.00353552	0.0595562	Other
MOCOS	-0.236608	0.00356183	0.0598849	Other
FAU	-0.128227	0.00360783	0.0605428	Other
TRAF1	0.0877843	0.00361588	0.0605626	Mac. Down
TNFSF10	-0.393989	0.00363182	0.0607142	ISG
TNNI2	0.221219	0.00364004	0.0607362	Mac. Up
HMGN5	-0.117086	0.00370753	0.0617455	Other
NDUFB10	-0.381601	0.00372889	0.0619173	Other
ST3GAL1	0.180619	0.00373191	0.0619173	Other
SPTBN1	-0.137809	0.00375986	0.0621859	Other
SPART	0.141299	0.00376221	0.0621859	Mac. Up
ALAS1	0.242832	0.00380425	0.0627631	Other
KIF13A	0.0984001	0.00381671	0.0628231	Mac. Down
FNBP1	0.219203	0.00382738	0.0628231	Other
TLE2	-0.0953426	0.00382928	0.0628231	Other
PPFIBP1	0.0728632	0.0038428	0.0628809	Other
TSPAN31	0.19248	0.00384708	0.0628809	Mac. Up
TBC1D9	0.0677537	0.00389562	0.0635563	Other
PAPD7	-0.257135	0.00391248	0.0637134	Mac. Down
SERINC3	0.307813	0.00392933	0.0638697	Other
C1orf112	-0.353213	0.00396741	0.0641487	Mac. Up
ABCA3	0.0723589	0.00396792	0.0641487	Mac. Up
RAB18	0.0781927	0.00396834	0.0641487	Other
HLA-DQA1	0.176482	0.00405315	0.0653998	ISG
MKL1	-0.108477	0.00409317	0.0659247	Other
CMC2	-0.0851402	0.00411593	0.0661704	Other
DAG1	0.094036	0.00416102	0.0667734	Other
FXYD5	-0.0988345	0.00420292	0.0673232	Other
HCFC1	-0.154523	0.004229	0.0674689	Other
CENPO	-0.197724	0.00423085	0.0674689	Mac. Up
ENSMMUG00000011336	-0.269482	0.004235	0.0674689	Other
CD48	0.309161	0.00425949	0.0677367	Other
ITGAX	0.127262	0.00432481	0.0686514	Mac. Down
ALDH2	0.229472	0.00434199	0.0687745	Mac. Up
SLAMF7	0.0420704	0.00434817	0.0687745	ISG
ACBD5	0.0722135	0.00440169	0.0694961	Other
RGS14	-0.127046	0.00442122	0.0696485	Other
CEP290	0.199868	0.00442714	0.0696485	Mac. Up
TAF5L	-0.0850209	0.00448134	0.0703754	Other
E2F4	-0.145614	0.00454696	0.0712788	Other
SCAND1	-0.172396	0.00455994	0.0713554	Other
SLC22A4	-0.0699178	0.00457092	0.0714004	Mac. Down
TNIP1	0.197321	0.0046039	0.0717883	Mac. Down
VPS35	0.232055	0.00464738	0.0723383	Other
DSE	0.0408833	0.00467412	0.072626	Mac. Down
UPP1	-0.237742	0.00469081	0.0727571	ISG
GLS	-0.166597	0.00472769	0.0731861	Mac. Down
ENSMMUG00000041972	0.0686428	0.0047352	0.0731861	Other
YWHAB	-0.204664	0.00474339	0.0731861	Other
ERGIC2	0.28115	0.00475432	0.0732265	Mac. Up
THBS1	-0.106016	0.0047871	0.0736005	Mac. Down
UXS1	0.0933969	0.00479531	0.0736005	Other
TMEM250	0.147679	0.00482323	0.0739003	Mac. Up
ITGB2	0.155666	0.00483992	0.0739097	Mac. Up
PNISR	-0.346379	0.00484062	0.0739097	Other
CSF2RA	-0.252226	0.00489071	0.0745453	Mac. Down
DPH5	-0.0836282	0.00491449	0.0747784	Other
TMBIM6	0.36738	0.00492841	0.0748609	Mac. Up
ENSMMUG00000041723	0.100253	0.00498451	0.0755827	Other
CTNND1	0.12342	0.00509011	0.0770513	Other
ENSMMUG00000045915	0.0504448	0.0051333	0.0775719	Other
SNRPB	-0.229397	0.00521355	0.0785518	Other
S100P	-0.0812375	0.00521662	0.0785518	Mac. Down
ITFG1	0.156736	0.00523135	0.0785518	Mac. Up
HVCN1	0.182443	0.00523382	0.0785518	Mac. Up
ARHGAP35	0.109685	0.00526517	0.078888	Mac. Up
ATG3	-0.312639	0.00528994	0.0791245	Other
PDIA3	0.324979	0.00537133	0.0802058	Other
COTL1	-0.277888	0.00541695	0.080672	Other
API5	0.199444	0.00542087	0.080672	Mac. Up
ZCCHC2	-0.326391	0.00545721	0.0808509	Other
NEK3	-0.0545867	0.00545951	0.0808509	Mac. Up
ZNF318	0.149394	0.00546042	0.0808509	Other
NNT	-0.109896	0.00550891	0.081432	Mac. Up
SMCHD1	-0.380335	0.00561064	0.0827969	Mac. Down
APAF1	-0.197631	0.00564267	0.0831304	Other
RRM2	-0.032364	0.0056661	0.0833362	Other
IFNAR2	0.157466	0.00568812	0.0835206	ISG
ARHGAP11A	-0.0713993	0.00570988	0.0837006	Other
PPP1R7	0.196646	0.00574794	0.084101	Other
UBAC2	-0.141682	0.00575629	0.084101	Mac. Down
ATAD5	-0.0924613	0.00582058	0.0848995	Other
TUBA4A	-0.314316	0.00584143	0.084925	Mac. Down
CMPK2	-0.408409	0.0058416	0.084925	ISG
SPEN	0.353701	0.00589414	0.0855476	Mac. Down
ENSMMUG00000021939	0.0665595	0.00597352	0.0865571	Other
SERPINB8	-0.210229	0.00601189	0.08697	Other
SNX8	0.114608	0.00602284	0.0869856	Mac. Up
PEBP1	-0.233496	0.00604783	0.0871566	Mac. Up
DHRS7	-0.234387	0.00605446	0.0871566	Other
F5	-0.0697515	0.00606632	0.0871848	Mac. Down
HEXB	0.233466	0.00612392	0.0878693	Mac. Up
TFPT	-0.0735091	0.0061882	0.0886472	Mac. Up
ZNF432	-0.297282	0.00625468	0.0894541	Other
MAGED2	0.191035	0.00630422	0.0898473	Mac. Up
RHOB	0.0669377	0.00630446	0.0898473	Other
CD63	0.2784	0.00631277	0.0898473	Mac. Up
PDE4B	-0.286992	0.00632482	0.0898736	ISG
DST	0.173642	0.00636265	0.0902657	Other
FBXO7	-0.252884	0.00647259	0.0915349	Other
C8H8orf59	-0.109459	0.0064729	0.0915349	Other
MDM2	0.198168	0.00649597	0.0917139	Other
SRP72	0.297836	0.00653807	0.0921607	Other
FRMD4A	0.089502	0.00661421	0.093085	Mac. Up
GDI2	-0.403713	0.0066457	0.09324	Other
PJA1	0.0323657	0.00664639	0.09324	Mac. Up
WDR83OS	0.200847	0.00671466	0.0940334	Mac. Up
RAB27A	-0.269539	0.00673332	0.0940334	Mac. Down
COMTD1	-0.0418493	0.00673497	0.0940334	Other
ENSMMUG00000037684	-0.297273	0.00680897	0.0949162	Other
ENSMMUG00000017838	0.138942	0.00685873	0.0952545	Mac. Up
CLIC1	-0.409589	0.00686682	0.0952545	Other
ERCC4	0.079296	0.00687651	0.0952545	Other
RASGRP1	0.0738138	0.00688993	0.0952545	Other
TLR1	0.264054	0.00689563	0.0952545	Other
EIF4G3	-0.232737	0.00689811	0.0952545	Mac. Up
CAMP	-0.189933	0.00695512	0.0958914	Other
KDM2B	0.17811	0.00696709	0.0959064	Other
RUNX1	-0.12165	0.00698791	0.0959221	Mac. Down
PAPSS1	-0.130792	0.00700788	0.0959221	Mac. Up
SMOX	-0.248819	0.00701402	0.0959221	Mac. Down
MRPL47	-0.136528	0.00701497	0.0959221	Other
SMAD1	0.151285	0.00702268	0.0959221	Other
SMC4	-0.263864	0.00714871	0.0974925	Other
ENSMMUG00000002180	-0.0326357	0.00720734	0.0981402	Other
KIF14	-0.0481939	0.00722074	0.0981709	Mac. Down
PTEN	0.237519	0.00743331	0.100905	Other
ICA1	0.130543	0.00746113	0.101127	Mac. Up
UCP2	0.0922221	0.00749715	0.101453	Mac. Up
TRA2A	-0.238017	0.00750821	0.101453	Mac. Down
OSER1	-0.0622282	0.00755506	0.10193	Other
ZC3H14	0.150276	0.00760841	0.102354	Mac. Up
CCT3	0.239481	0.00761338	0.102354	Mac. Up
RNF13	0.27157	0.0076214	0.102354	Mac. Up
XRN2	-0.347226	0.00769694	0.103212	Other
PLA1A	0.106556	0.0077343	0.103555	Mac. Down
TPM4	-0.135299	0.00782398	0.104597	Other
GPR84	-0.138205	0.00793629	0.105881	Mac. Down
NEIL3	-0.283733	0.0079441	0.105881	Mac. Down
ZNF776	0.0355011	0.00799072	0.106342	Other
BTBD8	0.0666073	0.00815444	0.108357	Mac. Up
SLC25A5	-0.266652	0.00822444	0.109122	Mac. Up
MAP4K1	-0.105062	0.00824518	0.109233	Mac. Down
COG3	-0.0957236	0.00826723	0.109361	Mac. Down
PRKD3	-0.0861287	0.00832834	0.109838	Other
CAPG	-0.259164	0.00833733	0.109838	Mac. Up
MTIF3	-0.0796005	0.0083407	0.109838	Mac. Up
ATP13A1	-0.129733	0.00850764	0.111869	Mac. Up
ARHGEF12	0.0754589	0.00853197	0.112022	Mac. Down
HIST2H3A	-0.455232	0.00856506	0.112289	Other
TNIP3	0.101382	0.00859344	0.112494	Other
HMOX2	0.159026	0.0086118	0.112567	Mac. Up
ENSMMUG00000021085	0.204108	0.00868343	0.113335	Other
MIS18BP1	-0.134687	0.00877923	0.114416	Other
ENSMMUG00000000428	0.123021	0.00884371	0.115086	Other
PIGM	0.035027	0.00893914	0.115984	Mac. Up
TXNIP	0.320681	0.00894558	0.115984	ISG
RFC4	-0.0521833	0.00895224	0.115984	Mac. Up
RNASEH2A	-0.0716647	0.0090117	0.116516	Other
CLSPN	-0.0622734	0.00901975	0.116516	Other
SERINC1	0.186014	0.00910662	0.117466	Other
SEC24B	-0.292075	0.00918642	0.11819	Mac. Down
USP36	0.20485	0.0091896	0.11819	Mac. Down
REXO2	0.173234	0.00922529	0.118476	Mac. Up
FAM98A	0.059571	0.0092566	0.118705	Mac. Up
KIF15	-0.0739976	0.00931072	0.119226	Mac. Down
LSM2	-0.110147	0.00934445	0.119484	Mac. Up
RWDD2A	-0.306587	0.0093931	0.119924	Mac. Up
POU2F1	0.102166	0.00940605	0.119924	Other
SLC25A25	0.0935561	0.00955374	0.121631	Other
MARK3	-0.295702	0.00960224	0.122072	Other
MRPL11	-0.272428	0.00964393	0.122425	Mac. Up
ATP6V0E1	0.099179	0.00966113	0.122467	Other
SPAST	0.0923131	0.00972614	0.123114	Other
ENSMMUG00000020449	0.0285135	0.00976305	0.123404	Mac. Up
CIP2A	-0.0953499	0.00984023	0.124201	Other
IRF1	-0.229046	0.00997245	0.12569	ISG
ASAP1	-0.170669	0.00999918	0.125847	Mac. Up
BNIP2	-0.17998	0.0100905	0.126815	Mac. Down
MYC	0.124551	0.010152	0.127406	Other
MRPS18B	0.0841418	0.0101807	0.127585	Mac. Up
ZNF841	-0.337361	0.0102493	0.128219	Mac. Up
ZCCHC8	-0.0891589	0.0102604	0.128219	Other
RAP2C	0.213598	0.0103344	0.12896	Other
MRFAP1L1	-0.0915438	0.0103645	0.129141	Mac. Up
PHGDH	-0.0495692	0.0103782	0.129141	Other
WDR76	-0.0492132	0.0104366	0.129685	Other
SNURF	0.110137	0.0104601	0.129794	Other
PSAT1	-0.0631429	0.0105115	0.130248	Other
TGOLN2	0.17397	0.0106257	0.131478	Other
GMFG	-0.128459	0.010658	0.131581	Other
NUP62	0.143043	0.0106639	0.131581	Mac. Up
ENSMMUG00000014571	0.0486799	0.0106878	0.131692	Other
DENND2A	-0.0596971	0.0107637	0.132441	Mac. Down
FKBP15	0.250998	0.0108079	0.132742	Mac. Up
TCIRG1	0.28982	0.0108183	0.132742	Other
CANX	0.260222	0.0108449	0.132884	Mac. Up
LRPAP1	0.273888	0.0109019	0.133397	Mac. Up
ENSMMUG00000039765	-0.145777	0.0109629	0.133634	Mac. Up
CACNB1	0.0311021	0.010971	0.133634	Other
ENSMMUG00000030384	0.0723733	0.010979	0.133634	Other
ENSMMUG00000041773	0.250392	0.010982	0.133634	Other
DROSHA	-0.112612	0.0109995	0.133663	Other
CENPP	-0.209533	0.0111057	0.134768	Other
NR3C1	0.196446	0.0111692	0.135352	Mac. Down
DDIAS	-0.20804	0.0113319	0.137135	Other
DGAT2	-0.0540756	0.0114619	0.138518	Mac. Down
MCM10	-0.0342598	0.0114944	0.138588	Other
TOR1B	-0.210932	0.0114992	0.138588	ISG
MAN1C1	0.034878	0.0115814	0.139254	Other
TFPI2	-0.097861	0.011586	0.139254	Other
ENSMMUG00000008604	-0.237392	0.011617	0.139435	Other
ENSMMUG00000011422	-0.134218	0.0116998	0.140238	Other
DGKD	-0.0884968	0.0117481	0.140626	Mac. Down
NEPRO	-0.110269	0.0117667	0.140658	Mac. Up
ENSMMUG00000047800	0.185058	0.0119441	0.142585	Other
AKAP17A	0.101752	0.0119712	0.142657	Mac. Down
MICAL1	-0.146223	0.0119826	0.142657	Other
CIT	-0.0457737	0.0120136	0.142834	Other
H2AFZ	-0.349096	0.0120493	0.143065	Other
P4HB	-0.271127	0.0121233	0.143751	Mac. Up
STK10	0.126953	0.0121746	0.143982	Mac. Down
FAM3A	0.0948532	0.0121755	0.143982	Mac. Up
PDIA6	0.289271	0.0122153	0.144258	Mac. Up
RHOA	0.0733717	0.0122539	0.144521	Other
POLA1	-0.0436993	0.0122734	0.144557	Other
POMGNT1	0.0735195	0.0124851	0.146723	Mac. Up
TM9SF4	0.217948	0.0125007	0.146723	Other
DDX1	0.137769	0.0125073	0.146723	Mac. Up
ZDHHC3	-0.29539	0.0125295	0.146789	Other
CHAF1A	-0.0597036	0.0126069	0.147408	Other
UHRF1	-0.0398492	0.0126159	0.147408	Other
NUP210L	0.0657164	0.0126516	0.14763	Mac. Down
KNL1	-0.100112	0.0126764	0.147724	Other
NET1	-0.102185	0.0126965	0.147762	Mac. Down
AP3M2	-0.10094	0.012752	0.148191	Mac. Up
RUFY3	0.238391	0.0127834	0.148191	Other
EFL1	0.154067	0.0127837	0.148191	Other
BAIAP2	0.161097	0.0128337	0.148574	Other
MAOA	0.0524539	0.0129087	0.148885	Mac. Up
MBP	0.0761101	0.0129111	0.148885	Other
UHMK1	0.193782	0.0129113	0.148885	Mac. Up
DNASE1L1	0.252037	0.0130015	0.14973	Other
SDHB	0.35915	0.0130231	0.149783	Mac. Up
NEMF	-0.252461	0.0130888	0.150342	Other
ENSMMUG00000022769	-0.29211	0.013135	0.150676	Mac. Down
CD200	0.0635801	0.0131804	0.150895	Other
ENSMMUG00000009302	-0.17362	0.0131883	0.150895	Other
RBM39	-0.338618	0.0132255	0.151124	Mac. Down
DDX54	-0.12848	0.0133144	0.151759	Other
MINDY2	0.150375	0.0133155	0.151759	Mac. Up
NECAP1	0.0254134	0.0133931	0.152446	Mac. Down
SFR1	-0.163324	0.0135142	0.153626	Other
TRIM47	0.0980638	0.0135324	0.153635	Mac. Up
RAB43	-0.27224	0.0135758	0.153928	Other
NFATC3	-0.148395	0.0136361	0.154414	Other
TNK2	-0.298339	0.0137112	0.154983	Mac. Down
ENSMMUG00000004059	-0.164707	0.0137216	0.154983	Other
CMKLR1	0.104792	0.013822	0.155918	Mac. Up
RPA3	-0.101289	0.0138779	0.156349	Mac. Up
TRIB1	-0.299684	0.0139793	0.15729	Mac. Down
RCN2	0.106731	0.014022	0.157379	Mac. Up
IFI27L2	-0.318924	0.0140388	0.157379	Other
UVRAG	0.189356	0.0140409	0.157379	Mac. Down
HNRNPH2	-0.21885	0.0141646	0.158565	Other
ZNF493	0.0540761	0.0142042	0.158806	Other
SENP7	0.132634	0.0142361	0.158961	Other
SPG21	0.269881	0.0143569	0.160107	Mac. Up
ENSMMUG00000047912	0.0450007	0.0144274	0.160689	Other
PIGS	0.125187	0.0144888	0.161169	Other
ID2	0.278435	0.0146439	0.162689	Mac. Down
ENSMMUG00000013388	0.158722	0.0147574	0.163687	Other
PDE4D	-0.240144	0.0147708	0.163687	Mac. Down
CSTA	-0.30756	0.0148059	0.16387	Other
SLC38A6	0.083863	0.0148485	0.164094	Mac. Up
MED28	-0.0541883	0.0148635	0.164094	Other
TRIM26	-0.0728397	0.014928	0.164322	ISG
ENSMMUG00000020594	-0.0273359	0.0149414	0.164322	Other
ASPM	-0.070132	0.0149551	0.164322	Other
MCU	-0.0566758	0.0149635	0.164322	Mac. Up
CENPL	-0.234024	0.0149773	0.164322	Other
PRDM2	-0.164071	0.0150306	0.164701	Mac. Down
FBXO42	0.0452707	0.0151132	0.1654	Other
ENSMMUG00000021539	0.229501	0.0152755	0.166821	Other
DDX3X	-0.310395	0.0152864	0.166821	Mac. Down
NEXN	-0.128494	0.0152998	0.166821	Mac. Down
PLEKHG2	-0.0458233	0.015335	0.166947	Mac. Down
ENSMMUG00000019288	-0.268199	0.0153539	0.166947	Other
MAP4K2	0.139088	0.0153682	0.166947	Other
CCND1	0.0463995	0.0153896	0.166973	Mac. Up
DCPS	-0.100996	0.0154532	0.167457	Other
CARS2	-0.0695756	0.0155619	0.168428	Mac. Up
POLE2	-0.202462	0.0157635	0.170345	Other
GPATCH4	-0.0738384	0.0157777	0.170345	Mac. Up
NRDC	-0.282942	0.0158117	0.170504	Other
CENPM	-0.0651562	0.0158642	0.17086	Other
RAD51	-0.050176	0.0159792	0.171883	Mac. Up
TP53BP1	0.133598	0.0159982	0.171883	Other
POLE	-0.0436046	0.0161297	0.172892	Other
YWHAQ	0.150865	0.0161314	0.172892	Other
BST2	0.255722	0.0161879	0.173287	ISG
MYBL2	-0.0485272	0.0162543	0.173787	Mac. Up
NAAA	0.211479	0.0162938	0.173923	Other
ZFR	0.201805	0.0163078	0.173923	Other
AURKB	-0.0325631	0.0163263	0.173923	Mac. Up
SLC2A10	-0.232071	0.0163648	0.173937	Other
FAM53B	0.14349	0.0163671	0.173937	Other
PLA2G7	-0.0878918	0.0164075	0.174022	Mac. Up
ENSMMUG00000015270	-0.146031	0.0164241	0.174022	Other
IGHM	0.116824	0.0164343	0.174022	Mac. Down
VCP	0.215857	0.0165255	0.174516	Other
TCF12	0.136532	0.0165374	0.174516	Other
PHF21A	-0.189959	0.0165404	0.174516	Other
LBR	-0.245442	0.0165898	0.174828	Other
SYT11	0.0274243	0.0167502	0.176307	Mac. Up
TKT	-0.111086	0.0167715	0.176321	Other
GNL1	-0.125645	0.0168275	0.176699	Other
GIMAP4	-0.316873	0.0169022	0.177272	Mac. Up
VEZT	0.102722	0.0169492	0.177553	Other
SKA1	-0.191215	0.0169901	0.177571	Mac. Down
CDC25C	-0.301825	0.0169912	0.177571	Other
HBA1	0.131025	0.0171015	0.178512	Mac. Down
BRCA1	-0.0757562	0.0171418	0.178672	Other
VAPB	0.0359956	0.0171574	0.178672	Other
UBALD2	-0.23901	0.017191	0.178811	Other
ENSMMUG00000000729	0.144727	0.0173227	0.179969	Mac. Up
ARHGAP32	0.0857546	0.01738	0.180312	Other
SHCBP1	-0.0855549	0.0173967	0.180312	Mac. Up
TAOK1	0.195591	0.0175382	0.181434	Other
IFIT1	-0.283248	0.0175607	0.181434	ISG
PRTN3	-0.267777	0.0175668	0.181434	Other
ENSMMUG00000020269	-0.151834	0.0177892	0.18333	Other
NEK2	-0.029563	0.017792	0.18333	Other
ODF3B	-0.305499	0.0178507	0.183547	Mac. Down
MTDH	-0.281678	0.0178547	0.183547	Other
MTO1	0.099059	0.0179691	0.184333	Mac. Up
CLTC	0.290304	0.017973	0.184333	Mac. Up
ENSMMUG00000000801	-0.211808	0.0180111	0.184509	Other
TMEM219	-0.256304	0.01809	0.185102	Other
MND1	-0.0514453	0.0183341	0.187382	Mac. Up
FAS	0.206105	0.0183811	0.187595	ISG
TNIP2	0.282348	0.0184195	0.187595	Other
TOPBP1	-0.158874	0.0184318	0.187595	Mac. Up
PNRC1	0.321059	0.0184401	0.187595	Other
FOXO1	0.115213	0.0185297	0.188196	Mac. Down
TTC27	0.0668554	0.0185628	0.188196	Mac. Up
ENSMMUG00000023807	0.187216	0.0185633	0.188196	Other
OGFOD1	0.0681053	0.0186591	0.188749	Mac. Up
FAM3C	0.125929	0.0186607	0.188749	Mac. Up
PRKAG2	0.163231	0.0187245	0.189178	Mac. Down
MFSD14A	0.154183	0.0187696	0.189416	Other
RCC2	-0.207336	0.0188469	0.189822	Mac. Down
ARPP19	0.180777	0.0188529	0.189822	Other
TRAF3IP2	-0.0567074	0.0191203	0.192295	Mac. Down
NELFA	-0.057724	0.0192908	0.193788	Mac. Down
ZNF441	0.0813904	0.019335	0.19401	Other
BTG1	0.19883	0.0193732	0.194043	ISG
NLK	-0.23126	0.0193901	0.194043	Other
ANXA2	-0.170355	0.0194043	0.194043	Mac. Up
SLC39A13	0.0947568	0.0196056	0.195834	Mac. Up
AZIN1	0.168205	0.0197124	0.196458	Other
ADGRF3	0.0393483	0.0197127	0.196458	Other
CDK12	0.155495	0.0197669	0.196606	Mac. Down
KIF2C	-0.0623253	0.0197729	0.196606	Mac. Up
PIGH	-0.0289038	0.0197945	0.196606	Other
ENPP2	0.110741	0.0199167	0.197597	Other
SEPHS1	-0.118337	0.0200835	0.198897	Mac. Up
CYFIP2	0.206475	0.0200929	0.198897	Mac. Down
ERLEC1	0.22283	0.0201227	0.198969	Mac. Up
RPS6KA2	-0.0219	0.0201568	0.199009	Mac. Up
SCYL1	-0.182102	0.020172	0.199009	Other
POLK	0.151916	0.0202509	0.199564	Mac. Up
DOCK10	-0.14091	0.0202934	0.199726	Other
ADGRE1	-0.208083	0.0203214	0.199726	Mac. Down
TFEC	-0.308909	0.0203353	0.199726	Mac. Up
CD40	0.087935	0.0204047	0.200184	Mac. Up
LRPPRC	-0.135173	0.0207003	0.202858	Mac. Up
RAB10	0.205971	0.0208851	0.204442	Mac. Up
TRIM22	-0.281784	0.0210446	0.205774	ISG
MRPL9	-0.183976	0.0210719	0.205813	Other
LMTK2	-0.12359	0.0211404	0.206254	Mac. Down
HP1BP3	-0.31221	0.0213286	0.207859	Other
TRAF3IP3	-0.136547	0.0214065	0.208286	Mac. Down
NUDT1	-0.143603	0.0214196	0.208286	Mac. Up
F13A1	-0.276994	0.0215354	0.209165	Mac. Up
CMTM3	0.227925	0.0215575	0.209165	Other
HSPB1	0.0453907	0.0219323	0.212453	Mac. Up
EXOSC7	-0.212238	0.0219447	0.212453	Mac. Up
PELP1	0.111123	0.0219766	0.212529	Mac. Up
SUSD3	0.0392109	0.0223105	0.215522	Other
SH3KBP1	-0.246881	0.0225119	0.217229	Mac. Down
IFIH1	0.0745064	0.0225502	0.21736	ISG
C4H6orf62	-0.346445	0.0226267	0.217859	Other
PGLS	-0.156306	0.0226709	0.218046	Other
NFKBIA	-0.221124	0.0228208	0.219249	ISG
POLD3	-0.151622	0.0228514	0.219303	Other
MRPL10	-0.114231	0.0229502	0.220013	Other
PACRGL	-0.174657	0.0230244	0.220296	Other
PTPN22	-0.0803006	0.0230298	0.220296	Other
RAD51AP1	-0.0491918	0.0231092	0.220816	Mac. Up
SRPK1	-0.164839	0.0231698	0.220826	Other
SELP	-0.0259661	0.0231893	0.220826	ISG
ENSMMUG00000010226	-0.318034	0.0231922	0.220826	Mac. Down
CHD9	0.269484	0.0232327	0.220826	Other
CCDC107	0.107386	0.0232409	0.220826	Mac. Up
TUBB1	-0.0756386	0.0232606	0.220826	Other
PTPRE	-0.239442	0.0233022	0.220849	Mac. Down
SBF2	0.0929445	0.0233362	0.220849	Other
SUSD6	-0.332177	0.0233383	0.220849	Mac. Down
MKNK1	-0.148539	0.0233756	0.220965	Mac. Up
CPEB4	0.0161196	0.0234041	0.220994	Mac. Down
FOSL2	-0.0979672	0.0234289	0.220994	Mac. Down
GADD45A	-0.177842	0.0235974	0.221994	Other
KANK2	0.044614	0.0236323	0.221994	Other
CKAP2L	-0.0688725	0.0236335	0.221994	Other
OARD1	0.136229	0.0236357	0.221994	Mac. Up
ENSMMUG00000020155	-0.0801126	0.0237208	0.222556	Other
NBAS	0.0929679	0.023897	0.223971	Mac. Up
ENSMMUG00000044661	0.0420186	0.0240155	0.224716	Other
ADAM8	-0.116001	0.0240449	0.224716	Mac. Down
UBE2R2	0.22247	0.0240531	0.224716	Other
ENSMMUG00000021023	-0.0116107	0.0241243	0.225143	Other
COQ8A	-0.0435625	0.0243015	0.226557	Other
MYNN	0.0756425	0.0244197	0.227418	Other
SCOC	0.0347942	0.0245246	0.228154	Other
SSB	-0.171921	0.0245995	0.228566	Other
TOB1	0.155122	0.0246285	0.228566	Other
AKAP11	0.125738	0.0246467	0.228566	Mac. Up
CPED1	0.0690956	0.0247794	0.228798	Other
FIS1	0.268945	0.0247928	0.228798	Other
RGS9	0.0637632	0.0248096	0.228798	Other
NUP205	-0.135969	0.0248132	0.228798	Mac. Up
ENSMMUG00000014402	-0.171904	0.0248262	0.228798	Other
ENSMMUG00000037774	0.04631	0.0248276	0.228798	Other
IFIT2	-0.360118	0.0250939	0.231011	ISG
ENSMMUG00000000249	0.0596209	0.0251285	0.231088	Other
SGSM2	0.100146	0.0251727	0.231253	Other
KCNJ15	-0.0942317	0.0252154	0.231404	ISG
ENSMMUG00000008097	-0.233775	0.0253546	0.232365	Other
CALR	0.164899	0.0253729	0.232365	Mac. Up
H2AFX	-0.11269	0.0254252	0.232602	Other
CFLAR	0.225512	0.0256474	0.234392	Mac. Down
MALT1	0.0714768	0.0257299	0.234902	Mac. Down
KIF20B	-0.152873	0.0258473	0.235729	Other
NUP210	-0.0981275	0.025882	0.235737	Mac. Down
CARMIL1	0.053213	0.0259017	0.235737	Mac. Up
ENSMMUG00000013257	0.0632828	0.0259426	0.235866	Other
WBP2	0.206005	0.0260391	0.2365	Other
LILRA2	0.123644	0.026161	0.237362	Mac. Down
CREBRF	-0.120722	0.0262148	0.237605	Mac. Down
ENSMMUG00000041217	0.1273	0.0263003	0.238135	Other
PCDHGC5	0.0602996	0.0264359	0.239117	Other
ARHGAP22	0.0351341	0.0264882	0.239291	Other
GFPT2	0.0263996	0.0265141	0.239291	Other
POT1	-0.0432011	0.0265366	0.239291	Mac. Up
PCMTD1	0.0922413	0.0267036	0.240335	Other
C3H21orf91	0.0857834	0.0267069	0.240335	Other
ABCD1	0.0427058	0.0268548	0.241318	Other
GRB2	-0.257959	0.026871	0.241318	Other
GPBP1L1	0.195847	0.0269161	0.241477	Other
RFC3	-0.0432125	0.0270513	0.242191	Other
GIMAP2	0.0590475	0.0270728	0.242191	Mac. Down
KHK	-0.327413	0.0270781	0.242191	Mac. Up
FAR1	-0.244739	0.0271435	0.24253	Other
MAP2K6	-0.0453823	0.0271744	0.24256	Mac. Down
HARS	0.138664	0.0273054	0.243483	Mac. Up
AP4E1	0.0535412	0.0274141	0.243842	Other
ENSMMUG00000022084	-0.174855	0.0274245	0.243842	Other
NRM	-0.0300564	0.0274287	0.243842	Mac. Down
OMA1	0.0431622	0.0276634	0.245612	Mac. Up
CHM	-0.0680855	0.0276836	0.245612	Mac. Up
MSL3	-0.150833	0.0278652	0.246974	Other
COPRS	0.14107	0.0279181	0.246978	Other
PRCP	0.229394	0.0279419	0.246978	Other
ARID5A	0.0161956	0.0279498	0.246978	Mac. Down
ENSMMUG00000023575	0.244289	0.0280339	0.247474	Other
ADAM10	0.114634	0.0281019	0.247618	Mac. Up
GALNS	0.204546	0.0281065	0.247618	Mac. Up
BUB1B	-0.172366	0.0282087	0.247726	Mac. Up
WDR44	-0.0708652	0.028214	0.247726	Mac. Up
CD99L2	0.049607	0.028218	0.247726	Mac. Up
GLTP	-0.255606	0.0282421	0.247726	Other
DEPDC1B	-0.225219	0.0282593	0.247726	Other
NDC80	-0.0661462	0.02832	0.247836	Other
STAU1	0.204707	0.0283474	0.247836	Mac. Down
FGR	0.237839	0.0283562	0.247836	Other
ENSMMUG00000043687	-0.206471	0.0286197	0.24989	Other
GAB1	0.0712505	0.0286481	0.249891	Mac. Down
PLAGL2	0.136535	0.0286896	0.250005	Mac. Down
LAMP2	0.0865795	0.0287265	0.250079	Mac. Up
ACTR3	0.1151	0.0287901	0.250227	Mac. Up
EFCAB7	-0.214813	0.0288003	0.250227	Other
FCGR2A	0.252823	0.0289634	0.251397	Other
LILRB5	0.0896524	0.0290248	0.251682	Mac. Up
RPS6KC1	0.183266	0.0291937	0.252897	Mac. Up
ENSMMUG00000042067	0.176973	0.0292618	0.253238	Other
CST3	0.318674	0.0294523	0.254637	Other
UCHL5	-0.0721606	0.0295313	0.255069	Other
UBE2J2	-0.094568	0.0295929	0.255103	Other
STAT1	-0.316532	0.0295931	0.255103	Mac. Up
ARL6IP4	0.112509	0.0296513	0.255354	Other
ENSMMUG00000048806	0.108641	0.0298092	0.256464	Other
NSD1	0.272305	0.0300272	0.258088	Other
MS4A3	-0.0217244	0.0301504	0.258893	Mac. Down
FCGRT	0.0644426	0.030209	0.258974	Mac. Up
C12H2orf88	-0.268196	0.0302379	0.258974	Mac. Down
CENPH	-0.200519	0.030248	0.258974	Mac. Up
TDRD7	-0.21697	0.0302896	0.259079	Mac. Up
EME1	-0.308528	0.0303891	0.259208	Other
MAMU-I	0.199478	0.0303999	0.259208	Other
FUOM	0.0387289	0.0304173	0.259208	Mac. Up
SH2B3	0.179418	0.0304224	0.259208	Mac. Down
CCSER2	0.193826	0.0305893	0.260378	Other
C1orf122	0.04123	0.030767	0.261638	Other
APOBEC3H	-0.21096	0.0308101	0.261752	Other
VAMP8	-0.155223	0.0308597	0.261921	Mac. Up
C10H20orf24	-0.212124	0.0312192	0.264717	Mac. Down
TNFRSF10D	-0.0378126	0.0313141	0.265266	Other
CSF3R	-0.112602	0.0316442	0.267805	Mac. Down
VNN1	-0.0623002	0.0317656	0.268458	Mac. Down
ESPL1	-0.0235794	0.0317822	0.268458	Other
COG2	-0.0818372	0.0319751	0.269828	Mac. Up
ZSWIM1	-0.207306	0.0322706	0.272061	Mac. Down
TM9SF3	-0.211636	0.0326711	0.274937	Other
LIMK1	0.048681	0.0326865	0.274937	Mac. Up
CXXC5	0.0758077	0.0327437	0.274937	Other
F12	-0.0364997	0.0327625	0.274937	Other
CSNK1G3	0.211981	0.0327677	0.274937	Other
SPAG7	0.175605	0.0327994	0.27494	Other
PSMB6	0.295007	0.0329287	0.275641	Other
KAT6A	0.120087	0.0329744	0.275641	Mac. Down
ENSMMUG00000000717	0.0780137	0.0329912	0.275641	Other
BAP1	0.022453	0.0330081	0.275641	Other
YIPF6	0.0252278	0.0331584	0.276425	Other
SLBP	-0.0319326	0.033195	0.276425	Other
SNX13	-0.0863335	0.0331961	0.276425	Mac. Up
MASTL	-0.0499167	0.0332684	0.276765	Mac. Down
CLEC4G	-0.20318	0.03361	0.279187	Other
ATP6AP1	0.0228005	0.0336229	0.279187	Mac. Up
ABHD3	0.0886085	0.0337019	0.279348	Other
DOPEY1	-0.107679	0.0337072	0.279348	Other
ENSMMUG00000023454	-0.130333	0.0337374	0.279348	Other
PLCB3	0.043751	0.0337847	0.279477	Mac. Up
ENSMMUG00000043614	0.109054	0.0339953	0.280956	Other
VDAC2	-0.316177	0.0340845	0.281428	Other
TRIM59	-0.203399	0.0341627	0.28181	Other
CHD1	-0.277444	0.034315	0.282612	Mac. Down
ZNF141	0.0770866	0.034324	0.282612	Other
TUBB4B	-0.207029	0.0344341	0.283253	Mac. Down
ADCY7	0.207139	0.034501	0.283539	Other
MCM8	-0.0380649	0.0346243	0.284242	Other
IL10RA	0.0994534	0.0346745	0.284242	ISG
PARP14	-0.294602	0.0346934	0.284242	ISG
NAA25	0.0752798	0.0347156	0.284242	Other
RB1	-0.0490443	0.0347625	0.284357	Other
NEK1	0.121182	0.0347942	0.284357	Mac. Down
ADPGK	0.069674	0.0349534	0.285393	Other
LGALS3	-0.216031	0.0350578	0.28598	Mac. Up
PRPF39	0.112312	0.0351644	0.286585	Mac. Up
DBF4	-0.100415	0.0352068	0.286665	Other
SNX27	0.0968122	0.0353613	0.28742	Mac. Up
KCTD9	0.0667774	0.0353767	0.28742	Other
MT1JP	0.0354928	0.0353974	0.28742	Other
KCNAB2	-0.130107	0.0354395	0.287491	Other
UBE3D	-0.0360858	0.0354751	0.287491	Other
NR4A3	0.0690781	0.0355376	0.287491	Mac. Down
TUBA1A	-0.0742674	0.0355688	0.287491	Mac. Up
XPA	0.10507	0.0355692	0.287491	Other
PDHA1	-0.146872	0.0356256	0.287682	Mac. Up
ICK	-0.0408308	0.0357242	0.288111	Mac. Up
GHITM	-0.269005	0.0357441	0.288111	Mac. Up
PSMA1	-0.30545	0.0359481	0.28949	Other
PRNP	0.0943013	0.0359929	0.289586	Other
XPNPEP1	-0.199439	0.0361728	0.290769	Other
PPP3CC	0.0625759	0.0362921	0.291462	Other
EFTUD2	-0.131593	0.0363458	0.291615	Mac. Up
ANAPC4	-0.112147	0.0363774	0.291615	Mac. Up
C15H9orf78	0.122524	0.0365721	0.29291	Other
PSPC1	-0.110676	0.0366091	0.292939	Other
LTBP3	0.0476458	0.0367408	0.293548	Mac. Up
ENSMMUG00000044392	0.0711346	0.0367518	0.293548	Other
EPS8L1	-0.176915	0.0368476	0.294047	Mac. Up
PSMA6	0.261696	0.0371131	0.295898	Mac. Up
HDAC4	-0.0763934	0.0371829	0.296185	Mac. Down
H2AFY	0.275831	0.0372584	0.296519	Mac. Up
IQCG	-0.304663	0.0373913	0.297061	Mac. Up
SCIN	-0.116443	0.0374045	0.297061	Mac. Up
ENSMMUG00000049145	0.0192817	0.0374285	0.297061	Mac. Down
GINS1	-0.0134548	0.0374613	0.297061	Mac. Up
PABPC1	-0.124001	0.0376779	0.298509	Mac. Down
NSMCE4A	-0.0943069	0.0377551	0.298844	Mac. Up
NCF4	-0.300609	0.0377931	0.298844	Mac. Up
ENSMMUG00000011303	-0.0287758	0.0378219	0.298844	Other
ARAP3	-0.0360287	0.037931	0.299438	Mac. Down
BCL2	0.0732947	0.0380221	0.299888	Other
ALYREF	-0.0728599	0.0381155	0.300355	Other
CBX4	-0.154096	0.0381681	0.300501	Mac. Down
RRP12	-0.10671	0.0382417	0.300812	Mac. Down
RSAD2	-0.31433	0.0383295	0.301234	ISG
ENSMMUG00000010025	0.0167624	0.0384268	0.301729	Other
AQR	0.145082	0.0386379	0.303006	Other
ARHGEF11	0.0812404	0.0386581	0.303006	Mac. Up
PSMC3	0.0483949	0.0388352	0.304123	Other
SIK1	0.150096	0.0389074	0.304199	Mac. Down
C10H20orf194	0.029819	0.038914	0.304199	Mac. Up
CTCF	0.162279	0.0390924	0.305322	Mac. Up
ATP5F1A	-0.239203	0.03923	0.306126	Mac. Up
FAM49B	0.00112016	0.0392823	0.306263	Other
ENSMMUG00000012140	0.0415465	0.0394511	0.307307	Other
TIGD7	-0.026537	0.0395873	0.308031	Mac. Up
ENSMMUG00000018224	0.116715	0.039614	0.308031	Other
NCOR2	0.0624262	0.0397953	0.3089	Mac. Down
TRIM4	-0.0745253	0.0397959	0.3089	Other
TVP23B	0.0970838	0.0398598	0.309111	Other
ENSMMUG00000049007	0.0245919	0.0398933	0.309111	Other
ENSMMUG00000031424	-0.26116	0.0401314	0.310589	Other
DIS3L	-0.055996	0.0401545	0.310589	Other
SLC2A5	0.195119	0.040232	0.310915	Mac. Up
CABP5	0.0804159	0.0402781	0.310999	ISG
COPE	-0.156267	0.040349	0.311274	Other
GLUL	0.0570301	0.0403992	0.311388	Other
UCN	-0.210607	0.0404816	0.311747	Mac. Up
TPST1	-0.05267	0.0405165	0.311747	Other
ZFAND2B	-0.0205858	0.0406068	0.312169	Other
SLC10A3	0.0655587	0.0406571	0.312284	Other
MYO1F	-0.231982	0.040816	0.313231	Other
ENSMMUG00000037975	0.0772097	0.0409346	0.31372	Other
DIAPH3	-0.0485583	0.040951	0.31372	Other
HABP4	0.0658102	0.0410746	0.314394	Mac. Up
NUP58	-0.0538163	0.0411558	0.314742	Other
HACD4	-0.0875485	0.0412171	0.314937	Mac. Down
CNIH4	-0.193645	0.041282	0.31516	Other
PDP1	-0.0621225	0.041372	0.315541	Other
DNAJC2	-0.211764	0.0414036	0.315541	Mac. Down
ENSMMUG00000047344	0.0723901	0.0415372	0.316031	Other
RFXANK	-0.164851	0.0415396	0.316031	Other
NEK7	-0.0997587	0.041681	0.316833	Mac. Up
TMEM30A	0.127003	0.0421766	0.320324	Mac. Up
BLVRB	0.105535	0.0423633	0.321465	Mac. Up
FBXO21	0.0813478	0.0424486	0.321835	Other
PKN1	0.0585264	0.0424987	0.321938	Other
ABCG4	-0.186192	0.0426373	0.322562	Other
ARHGAP18	-0.0974374	0.0427084	0.322562	Mac. Up
NLE1	0.0582908	0.0427175	0.322562	Mac. Up
VAMP3	0.21317	0.0427276	0.322562	Other
PRC1	-0.0470867	0.0427641	0.322562	Other
CENPJ	-0.070067	0.0428287	0.322772	Mac. Up
ENSMMUG00000000700	0.152488	0.0429795	0.323632	Other
MAMU-A	0.294261	0.0431649	0.324751	Other
TAF12	0.15499	0.0432306	0.324854	Other
GOLGA7	0.0514325	0.0432524	0.324854	Other
CAST	-0.245767	0.0433221	0.3251	Mac. Down
CLDN15	-0.197771	0.0434296	0.32563	Other
MSL1	-0.135477	0.0435909	0.32626	Other
PPP6R2	0.0434385	0.0436196	0.32626	Mac. Up
DNAAF5	0.0683055	0.0436603	0.32626	Mac. Up
ERLIN1	0.0293726	0.0437315	0.32626	Mac. Up
TCF3	0.0851007	0.0437438	0.32626	Other
MAP4K3	0.0640814	0.0437647	0.32626	Mac. Down
SLC7A8	0.0268432	0.0437729	0.32626	Mac. Up
ENSMMUG00000021075	-0.260553	0.043832	0.326424	Other
EIF2B3	0.0586408	0.0439072	0.326521	Mac. Up
IKBKE	0.124978	0.0439491	0.326521	Other
BATF3	0.0920048	0.0439562	0.326521	Other
MFSD10	-0.08406	0.0440966	0.327288	Other
PPP4C	-0.145928	0.0441583	0.32747	Other
A4GALT	0.104884	0.0442925	0.328178	Mac. Down
UROS	0.095271	0.0443282	0.328178	Mac. Up
RGL1	0.177168	0.0444101	0.328508	Mac. Up
HNRNPU	-0.214831	0.0445685	0.329204	Mac. Down
MFN1	-0.161405	0.044592	0.329204	Other
SF3B3	0.0573287	0.0446163	0.329204	Mac. Up
ATF1	0.190476	0.0447316	0.329659	Other
TNFRSF1B	0.196576	0.0447528	0.329659	Mac. Down
TMEM164	0.0858276	0.0448479	0.330005	Other
IL1B	0.160509	0.0448747	0.330005	Mac. Down
KMT2B	0.0597386	0.045142	0.331694	Other
AP3S1	0.236836	0.0452013	0.331821	Other
PRPF4	-0.0448824	0.0452346	0.331821	Other
KIAA0141	0.0212902	0.0453328	0.332174	Other
DERL1	-0.2073	0.0453582	0.332174	Other
RNF34	-0.16266	0.0455371	0.333208	Mac. Up
HSCB	-0.0680336	0.0456133	0.333389	Other
RSF1	0.252569	0.0456375	0.333389	Mac. Down
BSG	0.162615	0.0456755	0.33339	Mac. Up
APOBEC3A	-0.0228665	0.0458262	0.333919	ISG
HSPA8	0.204925	0.0458399	0.333919	Mac. Up
ZEB2	0.292055	0.0458618	0.333919	Mac. Down
SND1	-0.13233	0.0459938	0.334604	Mac. Up
HNRNPR	0.00119326	0.046056	0.334632	Other
GPRIN3	-0.0843867	0.0460736	0.334632	Other
PPARGC1B	0.0227722	0.0461963	0.335247	Mac. Up
UBE2G2	-0.170487	0.0462573	0.335413	Other
HSPH1	-0.12336	0.0463196	0.335472	Mac. Up
TSPAN33	0.0853909	0.0463416	0.335472	Other
ENSMMUG00000039068	-0.0171652	0.0465408	0.336111	Other
BBX	0.153151	0.0465434	0.336111	Mac. Down
GNA15	0.16309	0.0465443	0.336111	Mac. Down
MGAM	-0.0358213	0.0466039	0.336266	ISG
ARHGEF9	-0.220744	0.046671	0.336415	Mac. Up
SLC11A1	-0.293866	0.046701	0.336415	Mac. Down
THAP6	-0.176026	0.0467709	0.336644	Other
EVA1B	0.0928786	0.0468399	0.336734	Other
BARD1	-0.0855479	0.0468599	0.336734	Other
BCL2L1	0.0410258	0.0469506	0.337111	Mac. Up
USP48	-0.0463322	0.0472201	0.33877	Other
RBM12	0.0428529	0.0473886	0.339702	Other
GDPD5	0.0490347	0.0474734	0.340033	Mac. Down
MCM4	-0.0798076	0.0476647	0.341126	Mac. Up
AMD1	0.15124	0.0477609	0.341537	Other
MMP9	0.0353125	0.0478023	0.341556	Mac. Up
SELENOF	0.0589769	0.0478703	0.341764	Other
PDXDC1	0.0923241	0.0479598	0.34183	Mac. Up
AQP9	-0.0611495	0.0479886	0.34183	Other
CCNE1	-0.0262842	0.0480054	0.34183	Mac. Up
TMTC3	0.097122	0.0480347	0.34183	Mac. Up
MAP4	-0.170486	0.0481894	0.342654	Other
GCNT1	0.0653472	0.0482623	0.342896	Other
HES4	0.0556046	0.048329	0.343093	ISG
CMTM6	0.22859	0.0484488	0.343476	Other
TCF4	0.049092	0.0484609	0.343476	Other
TFPI	0.0619767	0.0485382	0.34354	Other
NCF2	-0.204094	0.048548	0.34354	Mac. Down
VSTM1	-0.188657	0.0487998	0.344878	Mac. Down
USP25	-0.220044	0.0488166	0.344878	Other
ENSMMUG00000039895	0.139504	0.0488545	0.344878	Other
CLIP1	0.311852	0.0489092	0.344988	Mac. Down
TRIR	-0.278387	0.0491107	0.346132	Other
SERPINB2	-0.0284717	0.0491572	0.346183	Mac. Down
MCM5	-0.0460696	0.0492164	0.346251	Other
MTREX	0.115779	0.0492575	0.346251	Other
UNC119	0.129801	0.0492847	0.346251	Other
ELK1	0.0783721	0.049331	0.3463	Other
ENSMMUG00000001884	-0.295155	0.0494417	0.346765	Other
NUP153	-0.114046	0.049476	0.346765	Mac. Down
IGF2R	0.0434551	0.0495972	0.347275	Other
SMAP2	-0.1881	0.0496635	0.347275	Other
TTK	-0.0177095	0.049667	0.347275	Mac. Up
ZNF274	0.0554817	0.0498356	0.348146	Other
TRPV2	0.115076	0.0498706	0.348146	Mac. Up
CLEC4E	0.0416154	0.0500522	0.348402	Mac. Down
NME8	-0.230179	0.0500753	0.348402	Other
RAB7A	0.100271	0.050084	0.348402	Other
EXOSC9	-0.13587	0.050105	0.348402	Mac. Up
CCDC18	-0.0794331	0.050105	0.348402	Mac. Down
PMPCA	0.0238988	0.0502855	0.349294	Other
HDAC2	-0.239286	0.0503126	0.349294	Mac. Up
ERCC1	-0.110578	0.0504928	0.349874	Other
ENSMMUG00000029652	0.100145	0.0505362	0.349874	Mac. Down
ARHGAP45	-0.206585	0.0505426	0.349874	Mac. Down
PHACTR4	-0.071081	0.050555	0.349874	Other
SLC35F6	0.106542	0.0506281	0.350105	Mac. Up
UNC13D	0.0562291	0.050907	0.351506	Other
EXOC6	-0.0759101	0.0509106	0.351506	Mac. Up
ENSMMUG00000021448	0.0394579	0.0510761	0.352373	Other
ENSMMUG00000018252	0.0581872	0.0511624	0.352473	Other
SGK1	0.190555	0.0511719	0.352473	Other
GINM1	0.13339	0.0512107	0.352473	Other
ICAM1	0.0297243	0.0513441	0.352894	ISG
GARS	-0.241036	0.0513519	0.352894	Other
CCR2	-0.0192656	0.0514217	0.353098	Mac. Down
STK3	0.0974478	0.0515448	0.353668	Other
DYRK2	0.171613	0.0516352	0.354012	Mac. Up
PPIB	-0.212998	0.0516988	0.354173	Mac. Up
N4BP2L2	-0.118898	0.0518532	0.354832	Mac. Up
ACTN4	-0.0427199	0.0518948	0.354832	Other
ZBTB43	-0.135012	0.0519158	0.354832	Other
PCNX1	-0.0644995	0.0521206	0.355684	Other
GFPT1	0.0563174	0.0521807	0.355684	Other
FKBP5	0.229206	0.0522262	0.355684	Other
EBAG9	-0.16578	0.0522702	0.355684	Mac. Up
SERPINI1	-0.176163	0.0522778	0.355684	Mac. Up
ENSMMUG00000020321	-0.200417	0.0522828	0.355684	Mac. Down
ENSMMUG00000038584	0.0118969	0.0523417	0.355811	Other
ENSMMUG00000031200	-0.00533638	0.052539	0.356876	Other
FASTKD5	-0.0713672	0.0527692	0.358164	Mac. Down
ARNT	0.0359851	0.0529143	0.358872	Other
WARS	-0.173061	0.0530097	0.359243	ISG
SLAIN1	0.0329234	0.0532384	0.360515	Other
THOC7	-0.0728098	0.0534553	0.36149	Mac. Up
ENSMMUG00000016403	0.0648129	0.0534644	0.36149	Mac. Up
SAP18	0.247195	0.0535327	0.361674	Other
TYROBP	0.189281	0.0536838	0.362274	Other
POLR2B	-0.153755	0.0537037	0.362274	Mac. Up
CMPK1	0.0368703	0.0538026	0.362663	Mac. Up
TLN1	0.0473273	0.0538477	0.36269	Other
MCM2	-0.0505423	0.0539749	0.363269	Mac. Up
GZMB	0.135876	0.0542216	0.364651	ISG
COMT	0.174053	0.0543189	0.365026	Mac. Up
PPFIA1	0.208764	0.0543922	0.36524	Other
FUT11	0.0604454	0.0544833	0.365573	Other
MTMR1	-0.0296772	0.054583	0.365779	Other
DDX23	0.0770101	0.0546127	0.365779	Mac. Up
ANKRD13A	-0.141686	0.0546385	0.365779	Other
EIF2AK2	-0.197792	0.0550178	0.368038	ISG
HHEX	-0.171122	0.0551096	0.368373	Mac. Down
MPP5	0.052924	0.0553074	0.369415	Other
TK1	-0.0354741	0.0553703	0.369555	Mac. Up
OXCT1	-0.0223591	0.0554178	0.369592	Other
NUP37	-0.0571825	0.0555193	0.369989	Mac. Up
BRWD3	0.130528	0.0555892	0.370174	Mac. Down
HNRNPA1	-0.175653	0.0558601	0.371698	Mac. Down
BRMS1	0.0332908	0.056064	0.372561	Other
ENSMMUG00000044712	-0.120772	0.0560745	0.372561	Other
LIG1	-0.0506252	0.0561496	0.372779	Mac. Up
FAM213A	0.0389182	0.0564397	0.374234	Mac. Up
ST3GAL5	0.055416	0.0564537	0.374234	ISG
SNX6	0.134695	0.0565742	0.374751	Mac. Up
HBEGF	0.219096	0.0566378	0.37489	Other
CBFB	-0.131192	0.0568564	0.375881	Other
RAI1	0.0352153	0.0568728	0.375881	Mac. Down
SP100	-0.193846	0.0569742	0.37604	ISG
MEX3C	-0.0654143	0.0569823	0.37604	Mac. Down
RPUSD4	-0.211399	0.0570825	0.37642	Other
MAATS1	-0.220542	0.0571567	0.376627	Other
COG7	0.0609274	0.0572593	0.377021	Other
RNF25	0.034234	0.0574087	0.377617	Mac. Up
AAAS	-0.0325871	0.0574355	0.377617	Mac. Up
ENSMMUG00000028931	-0.030599	0.0575968	0.378395	Mac. Up
LAMTOR1	0.177211	0.0577565	0.379161	Other
FIG4	-0.122055	0.0578302	0.379363	Mac. Up
G6PD	-0.142887	0.0579075	0.379415	Other
MAP7D3	0.150789	0.0579244	0.379415	Other
KLHL6	0.0479116	0.0580462	0.379931	Other
GNLY	0.100831	0.0584212	0.382101	Mac. Down
MAP3K5	0.0976916	0.058545	0.382627	Other
ZNF449	0.0213286	0.058749	0.383293	Mac. Up
ZUFSP	-0.133812	0.0587692	0.383293	Other
AQP3	-0.0236736	0.0587782	0.383293	Other
MAMU-A3	0.217081	0.0588273	0.383293	Other
NRGN	-0.0287524	0.0588814	0.383293	Mac. Down
PCYOX1	0.0741539	0.0589729	0.383293	Mac. Up
CCDC82	-0.233296	0.0589899	0.383293	Other
HELZ2	-0.260832	0.0589949	0.383293	Mac. Down
CENPX	-0.0768753	0.0592932	0.384947	Other
WFIKKN1	-0.309454	0.059405	0.385389	Other
CDK1	-0.0300879	0.0595085	0.385776	Mac. Up
ACD	0.0423153	0.059814	0.387472	Other
ENSMMUG00000046273	-0.0270386	0.0599198	0.387598	Other
ASF1A	0.0728162	0.0599214	0.387598	Mac. Up
CDV3	-0.0852065	0.0601033	0.388385	Other
RASSF3	0.114363	0.0601313	0.388385	Other
GALNT6	0.100165	0.060328	0.38937	Other
CIR1	0.146029	0.0604211	0.389685	Other
NME2	-0.28133	0.0605545	0.39026	Mac. Up
IPO7	0.0870953	0.0606138	0.390356	Other
SNX2	0.135292	0.0612734	0.394088	Mac. Up
NDUFS3	-0.245557	0.0612826	0.394088	Mac. Up
C3H7orf50	0.187978	0.0613821	0.394439	Mac. Down
METTL14	0.0968033	0.061514	0.394998	Mac. Up
SGPP1	0.0652865	0.0616458	0.395103	Mac. Up
POLQ	-0.0300317	0.0616646	0.395103	Mac. Down
OLFM1	-0.105337	0.0616648	0.395103	Other
TRIP10	0.0372595	0.0618124	0.395761	Mac. Up
FAAH	-0.063274	0.0618983	0.396023	Other
ETS2	0.280493	0.0620295	0.396575	Mac. Down
CCNT2	0.102374	0.0622073	0.397423	Mac. Down
KNTC1	-0.0378896	0.0623296	0.397673	Other
SLC25A12	0.0552249	0.0623809	0.397673	Other
EXOSC10	0.171756	0.0623819	0.397673	Other
SLC2A14	-0.0732018	0.062471	0.397954	Mac. Down
SLC46A1	0.0908386	0.0627482	0.39943	Mac. Up
FERMT3	0.176575	0.0630352	0.400968	Other
ITSN1	0.188929	0.0631862	0.401638	Mac. Up
GNL3	0.17092	0.0636966	0.40459	Other
ENSMMUG00000007560	0.019488	0.0638317	0.405157	Mac. Up
ENSMMUG00000040500	0.190453	0.0639555	0.40565	Other
RBMS1	-0.086653	0.0640831	0.406007	Other
PLEKHM2	0.138823	0.0641347	0.406007	Other
CST7	-0.0371864	0.06415	0.406007	Mac. Down
MPC1	-0.056691	0.0642789	0.406038	Mac. Up
ZCCHC17	0.12585	0.064323	0.406038	Other
ZFAND3	0.086763	0.0643462	0.406038	Mac. Down
LPXN	0.0933288	0.0643532	0.406038	Mac. Up
OLA1	-0.0829095	0.0643854	0.406038	Other
PPP1R2	0.0872318	0.0645573	0.406831	Other
NOP58	-0.205624	0.0646994	0.407435	Other
AASDHPPT	0.0967083	0.0649571	0.40855	Mac. Up
ENSMMUG00000045841	0.0225689	0.0650215	0.40855	Other
C19orf66	-0.182297	0.0650583	0.40855	Other
MAPKAPK2	0.255712	0.0650619	0.40855	Mac. Down
FCER1G	0.0836726	0.065142	0.408666	Mac. Up
ACAA1	-0.193296	0.0652151	0.408666	Other
SLC47A1	0.0380538	0.0652328	0.408666	Mac. Up
SOD1	0.228998	0.0652659	0.408666	Mac. Up
NECAP2	0.0240233	0.0653237	0.408737	Mac. Up
TNFSF18	-0.237911	0.0654773	0.409407	Other
NSD2	-0.12974	0.0655237	0.409407	Other
ACSF3	0.04037	0.0656715	0.410039	Mac. Up
ZNF410	-0.120846	0.0661191	0.412542	Mac. Down
MSC	0.0226188	0.0661881	0.41268	Other
WBP11	0.222715	0.0662632	0.412857	Other
METRNL	0.0715778	0.0663194	0.412914	Mac. Down
PCNA	-0.143702	0.0663959	0.412961	Mac. Up
NDST2	0.0689742	0.0664206	0.412961	Other
DEDD	0.113133	0.0664924	0.412979	Other
FOXJ2	-0.0571545	0.0665173	0.412979	Mac. Down
MTMR10	-0.103837	0.0665743	0.413042	Mac. Down
MID2	-0.0667355	0.0667534	0.413861	Other
MRPS14	-0.110603	0.0668188	0.413976	Other
GINS3	-0.0161446	0.0668887	0.414118	Other
DCTN2	0.0616794	0.0670177	0.414625	Mac. Up
ICAM3	-0.176312	0.0671694	0.4152	Mac. Down
YARS	-0.191794	0.0672076	0.4152	Mac. Up
THEMIS2	0.035486	0.0672739	0.4152	Other
KLF4	0.0223622	0.0672992	0.4152	Mac. Down
AREL1	-0.0870386	0.0673616	0.415295	Other
ATP6V1C2	0.0588789	0.0676171	0.416405	Other
SCYL3	-0.0625622	0.0676363	0.416405	Mac. Up
TMEM248	0.145794	0.0678028	0.417139	Other
ZNF707	0.0341819	0.0679714	0.417762	Other
NDUFA10	-0.15449	0.0680399	0.417762	Mac. Up
GCC2	0.187179	0.0680723	0.417762	Mac. Down
SH3GLB1	0.129534	0.0680938	0.417762	Other
MCAT	-0.0329587	0.0683049	0.418766	Other
CTSK	0.0858672	0.0683978	0.419041	Mac. Up
COX7C	0.0454168	0.0684449	0.419041	Other
RNASEK	0.0354327	0.0687089	0.420138	Other
MALSU1	-0.0451953	0.0688231	0.420138	Other
MRE11	-0.0557698	0.0688326	0.420138	Mac. Up
LRP1	0.214798	0.0688621	0.420138	Other
CDC5L	0.257735	0.0688793	0.420138	Other
TIGD2	0.0313916	0.0689103	0.420138	Mac. Up
DLGAP4	0.154407	0.0689973	0.420377	Other
NELFE	-0.0504529	0.0693562	0.422198	Other
ENSMMUG00000031944	-0.0702017	0.0694039	0.422198	Mac. Up
ENSMMUG00000038358	0.120139	0.0694398	0.422198	Mac. Up
SLC12A4	0.0216154	0.069564	0.422558	Mac. Up
BUB3	-0.0661038	0.0695949	0.422558	Other
ELOVL5	0.034858	0.0697728	0.423346	Other
VPS54	-0.0266595	0.0700756	0.424278	Mac. Up
DNAJC4	-0.230463	0.07008	0.424278	Other
RHOU	0.148407	0.0700882	0.424278	Other
PPARA	0.0352408	0.070119	0.424278	Other
RASA3	-0.11798	0.0702676	0.424664	Other
ENSMMUG00000048763	-0.197292	0.0703108	0.424664	Other
LYSMD4	0.0479344	0.0703452	0.424664	Mac. Up
DAPP1	-0.0239613	0.0703757	0.424664	Mac. Down
TGDS	0.0437913	0.0706351	0.425938	Mac. Up
TMEM38A	-0.0564922	0.0708584	0.426992	Other
SHMT2	-0.0826997	0.0710911	0.428101	Mac. Up
DDX5	-0.178922	0.0712897	0.429004	Mac. Down
SERPINE1	0.0231119	0.0715507	0.43018	Other
NCOA4	-0.249263	0.0716269	0.43018	Mac. Down
ENSMMUG00000049206	-0.071241	0.0716316	0.43018	Other
HIVEP3	0.0613761	0.0718087	0.430944	Other
RELA	-0.204114	0.0718657	0.430944	Mac. Down
NLRC5	0.036751	0.0719243	0.430944	ISG
CLIC4	0.0674356	0.0719544	0.430944	Mac. Up
RSRP1	-0.0305763	0.0720888	0.431255	Mac. Down
USO1	-0.000637433	0.0721043	0.431255	Mac. Up
PSMB5	0.182575	0.0722181	0.43141	Mac. Up
TLE3	-0.143044	0.0722282	0.43141	Mac. Down
ENSMMUG00000016082	0.0267291	0.0723701	0.431965	Other
SFT2D1	-0.170999	0.0724595	0.432206	Other
ZWILCH	-0.0529969	0.0725652	0.432227	Other
FUCA2	-0.0595032	0.0725976	0.432227	Mac. Up
ENSMMUG00000010062	0.0233671	0.0726282	0.432227	Other
CD300LD	0.0257199	0.0726593	0.432227	Other
IFI27	0.021051	0.0728035	0.432354	ISG
MED13	0.0131403	0.0728367	0.432354	Mac. Down
SAT2	0.0973477	0.0728805	0.432354	Other
MET	0.0271215	0.0728825	0.432354	Mac. Down
CXCL2	-0.0191016	0.0729621	0.432354	Mac. Down
USP38	-0.0540459	0.0729751	0.432354	Mac. Down
NCF1	0.020859	0.0734316	0.434278	Other
ADCY4	-0.100344	0.0734543	0.434278	Other
ENSMMUG00000045046	0.0615499	0.073461	0.434278	Other
M6PR	0.0796395	0.073497	0.434278	Mac. Up
ANP32E	-0.151676	0.0736255	0.434746	Other
SYNE3	0.0569443	0.0737299	0.434982	Mac. Down
MUL1	0.0466075	0.0737643	0.434982	Other
MAMU-E	0.157642	0.0740804	0.436417	Other
SCCPDH	0.045205	0.0741694	0.436417	Mac. Up
MVP	-0.285546	0.0742372	0.436417	ISG
ATP11A	0.0258871	0.0742697	0.436417	Other
SEC23IP	0.11549	0.0743145	0.436417	Mac. Up
CD177	0.0350852	0.0743407	0.436417	Other
YJEFN3	0.0951132	0.0743543	0.436417	Mac. Down
EIF5A2	0.0236535	0.0744174	0.436496	Other
IGKC	0.106916	0.0746979	0.437238	Other
SGO1	-0.0516952	0.0747275	0.437238	Other
TGFBR2	0.0329868	0.0747314	0.437238	Mac. Up
CUL3	-0.224502	0.0747423	0.437238	Other
ENSMMUG00000043811	0.0184253	0.0747957	0.43726	Other
HDAC7	-0.0760901	0.0749126	0.437652	Other
B4GALT5	-0.105388	0.0749771	0.437739	Other
SLC2A3	-0.0569499	0.0750908	0.437967	Mac. Down
RPP14	-0.0829235	0.0751155	0.437967	Other
GGNBP2	-0.257549	0.0752071	0.43821	Other
ZNF703	0.113685	0.075266	0.438264	Mac. Down
ENSMMUG00000038373	-0.11182	0.0754752	0.439192	Other
ZNF45	0.0404894	0.0756343	0.439827	Mac. Up
RRBP1	-0.30015	0.0758496	0.440788	Other
UNC13B	0.039214	0.0759438	0.441045	Mac. Up
MBOAT1	-0.0997194	0.0760642	0.441275	Other
ARMC2	0.047257	0.0760836	0.441275	Other
CCNB1	-0.0514303	0.0761453	0.441342	Mac. Up
CD163	-0.302055	0.0762973	0.441933	Mac. Up
DESI2	0.090036	0.0764545	0.442377	Other
CACYBP	-0.16738	0.0764745	0.442377	Mac. Up
NSRP1	0.17353	0.0766732	0.443236	Mac. Down
CDK17	0.0991358	0.0768451	0.443938	Mac. Down
ELK3	0.0921327	0.0769091	0.444016	Mac. Down
ENSMMUG00000040397	-0.227884	0.0769993	0.444069	Other
ST7	0.0899199	0.0770555	0.444069	Mac. Up
MED14	-0.0511463	0.0770977	0.444069	Mac. Down
TOP3B	-0.0456394	0.0771656	0.444069	Other
LACTB	-0.220428	0.0771702	0.444069	Other
CD180	0.0776993	0.0772437	0.444202	Mac. Up
PRKACA	0.110917	0.0773425	0.444375	Mac. Down
DCUN1D2	-0.0512862	0.0774174	0.444375	Other
GUCY1A1	0.0365832	0.0774304	0.444375	Mac. Down
MECR	0.0363377	0.0774756	0.444375	Mac. Up
ATP6V0A2	0.0544222	0.0775465	0.444492	Mac. Up
CRLF3	0.18356	0.0778464	0.445921	Other
PSMB2	0.142152	0.0782735	0.448076	ISG
SREBF1	0.0375522	0.0784545	0.448729	Other
DNM2	0.157606	0.0785567	0.448729	Mac. Down
MTSS1L	0.032909	0.078583	0.448729	Mac. Down
KIF22	-0.0547891	0.0785913	0.448729	Other
CENPK	-0.048771	0.0787501	0.449096	Mac. Up
SLC26A11	0.0406468	0.0787575	0.449096	Mac. Up
SIN3A	-0.100425	0.0788343	0.449243	Mac. Down
ENSMMUG00000006971	-0.103557	0.0788962	0.449306	Mac. Up
DDX17	0.270716	0.0790366	0.449574	Other
CASP7	0.153085	0.0790454	0.449574	ISG
ATP8B3	-0.230235	0.079155	0.449688	Other
RF00100	-0.0445329	0.0791676	0.449688	Other
POLG	-0.0107186	0.0799235	0.453689	Other
PBX3	0.099549	0.0801547	0.454525	Other
MRPL37	-0.0358145	0.0801739	0.454525	Mac. Up
SPDEF	0.0594917	0.0803787	0.455393	Mac. Up
MLEC	0.0186342	0.0804766	0.455655	Mac. Up
CYB5A	0.086761	0.0808894	0.457698	Mac. Up
PLEKHA2	-0.19454	0.0810692	0.458421	Other
SLC15A2	-0.220461	0.0813793	0.459879	Other
EXOSC8	-0.0696403	0.0814948	0.460236	Mac. Up
TRIOBP	-0.0332793	0.0815628	0.460326	Other
G0S2	0.234768	0.0816493	0.460386	ISG
GCA	-0.088936	0.081678	0.460386	Other
CIRBP	0.216	0.0818515	0.461069	Other
CSNK1A1	-0.263511	0.0820228	0.461739	Mac. Down
ENSMMUG00000020813	-0.0890372	0.0821602	0.462217	Other
KIF27	-0.237459	0.0823728	0.463112	Other
NCOA7	-0.234998	0.0824377	0.463112	ISG
EDF1	0.260651	0.0825158	0.463112	Other
ELANE	-0.0315097	0.082549	0.463112	Other
NVL	0.0892578	0.0825821	0.463112	Other
HNRNPLL	-0.0649446	0.082638	0.46313	Mac. Up
SLC25A29	0.028912	0.0828373	0.463794	Other
UHRF1BP1	0.0234656	0.0828617	0.463794	Other
SNX9	0.134822	0.0833502	0.466232	Mac. Down
ENSMMUG00000003629	-0.175711	0.0834303	0.46634	Other
MEF2C	-0.0899417	0.0835277	0.46634	Other
CPEB2	-0.0186956	0.0835425	0.46634	Mac. Down
MTFR2	-0.0422447	0.0835813	0.46634	Other
ABCA6	0.0298348	0.0836931	0.466517	Other
ACVR1	0.0230803	0.083719	0.466517	Other
CD300A	0.071942	0.0838306	0.466678	Other
ENSMMUG00000031189	-0.0435728	0.0838537	0.466678	Other
BSDC1	0.0532644	0.0839317	0.466685	Other
GLA	0.0866351	0.0840538	0.466685	Mac. Up
SMC3	-0.221917	0.0840552	0.466685	Other
NCAPH	-0.022313	0.0840668	0.466685	Mac. Up
CTDSPL2	0.0975124	0.0842164	0.466711	Other
KIF1C	0.0637967	0.084251	0.466711	Mac. Up
ENSMMUG00000043101	-0.110578	0.0842588	0.466711	Other
NRROS	-0.0832475	0.0842834	0.466711	Mac. Down
ENSMMUG00000000881	0.0897004	0.0845641	0.467971	Other
WDR41	-0.125724	0.0848452	0.469232	Mac. Up
ARHGAP15	-0.117923	0.0850382	0.469885	Mac. Down
VEZF1	-0.199227	0.0850699	0.469885	Mac. Down
S100PBP	0.0801768	0.08514	0.469977	Other
PHF8	0.0407471	0.085427	0.470985	Other
TCF7L1	0.0466156	0.0854295	0.470985	Other
CDC6	-0.0180763	0.0855283	0.471101	Mac. Up
MIA3	0.170609	0.0855576	0.471101	Other
EXOSC5	-0.0144461	0.085799	0.472136	Mac. Up
MADD	0.0221305	0.0862925	0.474555	Other
ATP7A	0.0485812	0.0865709	0.475789	Mac. Up
SNRPE	-0.0725256	0.0866898	0.476145	Other
ENSMMUG00000031300	-0.0982723	0.0867733	0.476307	Mac. Up
FANCG	0.0645351	0.0869235	0.476834	Other
PIGK	-0.0478234	0.0870214	0.477074	Mac. Up
PANK4	0.0676943	0.0871655	0.477396	Mac. Up
ATP13A3	-0.0449863	0.0872353	0.477396	Mac. Down
RHOBTB2	-0.0385801	0.0872427	0.477396	Mac. Up
MELK	-0.0454905	0.0873373	0.477618	ISG
ENSMMUG00000020275	0.0864048	0.087512	0.478134	Mac. Up
KIF16B	0.102784	0.0875407	0.478134	Mac. Up
SGK3	0.144089	0.0875945	0.478134	Mac. Up
ABRAXAS2	0.136506	0.0877594	0.478737	Other
NCAPD3	-0.0227125	0.0878574	0.478945	Other
TARBP2	0.0217481	0.0879062	0.478945	Mac. Up
ANKRD42	-0.0163271	0.0879674	0.478982	Other
GCLM	0.067829	0.0882839	0.480408	Other
HMGN3	0.0522722	0.0883668	0.480563	Mac. Up
GLB1	0.166411	0.0885879	0.481199	Mac. Up
HEXA	0.100617	0.0885989	0.481199	Mac. Up
ABHD4	0.0301002	0.0887346	0.481199	Other
NUDT9	0.0765597	0.0887521	0.481199	Mac. Up
MANBAL	0.0281865	0.088757	0.481199	Other
EYA3	0.035239	0.0891091	0.482811	Mac. Up
AP4B1	-0.042683	0.0892172	0.4831	Other
TST	-0.0465039	0.0894553	0.48399	Mac. Up
B9D2	-0.0657896	0.0895285	0.48399	Other
BBS4	0.0440904	0.089575	0.48399	Mac. Up
CFAP53	-0.213976	0.0896013	0.48399	Other
EIF5	-0.215851	0.0897378	0.48425	Other
HEXDC	-0.0370235	0.0897595	0.48425	Mac. Up
HSP90B1	0.225577	0.089928	0.484863	Mac. Up
MERTK	0.0484061	0.0904386	0.48726	Mac. Up
KPNA3	0.146326	0.0904833	0.48726	Other
CYTIP	0.105879	0.0905582	0.487366	Mac. Down
CDC37	-0.150391	0.0906338	0.487475	Other
MDH2	-0.177913	0.0907308	0.487654	Other
ENSMMUG00000011714	0.161267	0.0907779	0.487654	Mac. Down
PRPF8	-0.0189417	0.0911792	0.489512	Other
FPR3	-0.0985661	0.091662	0.491495	Mac. Up
STK17A	-0.0454833	0.0916751	0.491495	Other
FHL2	-0.0229116	0.091716	0.491495	Mac. Down
BLNK	-0.0519162	0.0920942	0.493222	Mac. Up
COQ8B	-0.0260949	0.0921626	0.493288	Mac. Up
ENSMMUG00000047376	0.0340754	0.0922921	0.49367	Other
ACTR2	-0.132877	0.0923459	0.49367	Other
OPTN	0.194764	0.0926136	0.4948	Other
TXNL1	0.101616	0.0927375	0.495162	Mac. Up
NPLOC4	0.117468	0.0928796	0.49562	Other
RF01871	0.0647136	0.093028	0.49611	Other
ENSMMUG00000004924	0.0197434	0.093084	0.49611	Other
BZW2	0.063776	0.0932804	0.496856	Mac. Up
SLC25A6	-0.174505	0.0935485	0.497983	Other
CRNKL1	-0.173838	0.0936992	0.498181	Other
RCAN1	0.0565026	0.0937068	0.498181	Mac. Up
DPM3	-0.129321	0.0937774	0.498181	Other
ENSMMUG00000012291	-0.0775931	0.0938117	0.498181	Other
BRMS1L	0.030903	0.0940367	0.499074	Other
ENSMMUG00000047831	-0.138512	0.0944482	0.500956	Other
SYNJ1	-0.101728	0.0947402	0.502203	Other
PPRC1	-0.045262	0.0948212	0.50233	Other
COG4	0.064375	0.0951375	0.503456	Mac. Up
MAMU-DPB	0.152354	0.0951481	0.503456	Other
ENSMMUG00000005919	-0.0446675	0.095335	0.504142	Mac. Up
CREB3	0.0483707	0.0954354	0.504371	Mac. Up
EXT2	-0.0520288	0.0956515	0.504978	Mac. Up
MAMU-DMB	-0.119026	0.0956676	0.504978	Mac. Up
MPP6	0.0213777	0.0957223	0.504978	Mac. Down
ENSMMUG00000047008	0.0149337	0.0958623	0.505414	Other
MGST3	-0.138478	0.0959206	0.505419	Mac. Up
ZC3H13	0.226007	0.0960838	0.505784	Mac. Down
ENSMMUG00000037683	0.0258002	0.0961048	0.505784	Other
GSK3A	0.0486564	0.0961683	0.505817	Mac. Down
UBTD2	-0.0526126	0.0963983	0.506724	Other
RP2	0.0276249	0.0967656	0.508278	Other
ENSMMUG00000032216	0.0381453	0.0968093	0.508278	Other
PPP1R12C	0.177837	0.0969162	0.508536	Other
RTCB	-0.177022	0.097205	0.509748	Mac. Up
RAD21	-0.0318337	0.0973382	0.509905	Other
SHTN1	-0.185375	0.0973509	0.509905	Other
2020-09-09	0.201107	0.0978197	0.511814	Other
GTF2I	0.18724	0.0978688	0.511814	Other
ENSMMUG00000044652	-0.0897409	0.0979231	0.511814	Mac. Down
ENSMMUG00000043113	0.0293546	0.098081	0.511814	Other
SLC30A7	-0.0200261	0.0981928	0.511814	Mac. Up
CDYL	0.0481639	0.098197	0.511814	Other
VIRMA	-0.103875	0.0982105	0.511814	Mac. Up
KIAA0040	-0.0614679	0.0982354	0.511814	Other
ACPP	-0.0628002	0.0983015	0.511814	Other
MRPL20	0.049447	0.0983436	0.511814	Other
RNF40	0.161026	0.0983605	0.511814	Other
NFE2L1	0.15741	0.0984123	0.511814	Mac. Up
SLC25A13	0.0381082	0.0989111	0.513358	Other
SEC24A	0.144766	0.0989187	0.513358	Mac. Down
MAMDC4	0.0155309	0.0989235	0.513358	Other
NF2	0.0759617	0.0989423	0.513358	Mac. Up
ENSMMUG00000019253	0.0473268	0.0990255	0.513487	Mac. Up
THUMPD3	0.109641	0.0991282	0.513718	Other
GTF2E2	0.100396	0.0997041	0.516398	Mac. Up
CLCN5	0.028695	0.1002	0.518514	Mac. Up
COPB1	-0.184157	0.10023	0.518514	Other
ANXA5	0.0486972	0.1003	0.518568	Other
MKNK2	0.0769297	0.100552	0.519569	Mac. Down
ENSMMUG00000031840	-0.149542	0.100694	0.519999	Other
ATP6V1G1	0.0552892	0.101093	0.521752	Other
FYB1	-0.179198	0.101463	0.523341	Mac. Up
REX1BD	0.165911	0.101579	0.523341	Other
IFT46	0.079233	0.101579	0.523341	Mac. Up
SUMO1	-0.0334702	0.102034	0.524993	Other
PHF1	0.102283	0.102164	0.524993	Mac. Down
SKIL	0.0900104	0.102184	0.524993	Mac. Down
CD74	0.074291	0.102216	0.524993	ISG
ENSMMUG00000041169	0.0461685	0.102252	0.524993	Other
ANKS6	0.0509026	0.102257	0.524993	Other
CD4	0.0215333	0.102643	0.526559	Mac. Up
MTAP	-0.0420512	0.102682	0.526559	Mac. Up
PLEKHO2	0.117021	0.102796	0.526837	Mac. Down
PGD	-0.254535	0.102857	0.526844	Mac. Up
DAP3	0.170439	0.103245	0.528459	Mac. Up
TMPO	-0.13631	0.103292	0.528459	Other
GEMIN5	0.0316028	0.103668	0.530073	Mac. Up
CDC25A	-0.0430741	0.103729	0.530079	Other
TTLL12	0.0451408	0.103806	0.530165	Mac. Up
ARHGAP24	-0.0296934	0.103879	0.530229	Other
SCP2	-0.232739	0.104023	0.530408	Mac. Up
DHDH	0.0598129	0.104035	0.530408	Mac. Up
EIPR1	-0.12754	0.104189	0.530888	Mac. Up
ZNF48	0.03066	0.104287	0.531078	Mac. Up
CCL8	-0.125046	0.104458	0.531388	ISG
PRPF38B	-0.182274	0.104468	0.531388	Other
NAA38	-0.0680302	0.104617	0.531828	Other
TARS	-0.176207	0.104698	0.531828	Mac. Up
LTN1	-0.0736128	0.104736	0.531828	Other
NOL9	0.0163951	0.104863	0.532167	Other
SLU7	0.22263	0.105377	0.53421	Other
CLK1	-0.220194	0.105387	0.53421	Mac. Down
MRPS21	0.039779	0.105586	0.534337	Other
PGRMC1	0.0179734	0.105587	0.534337	Other
PDE8A	0.084652	0.105594	0.534337	Other
WDR92	-0.0173951	0.10572	0.53467	Mac. Up
PPP2R5A	-0.0852448	0.105833	0.534693	Other
MRPL4	-0.0515376	0.105846	0.534693	Mac. Up
DTNB	0.0295152	0.105914	0.534731	Other
ENSMMUG00000049186	-0.0168007	0.105993	0.53482	Other
DNAJB14	0.0848702	0.106147	0.535006	Other
DHRS1	0.112896	0.106187	0.535006	Mac. Up
CLEC7A	0.0409974	0.106212	0.535006	Mac. Down
LCORL	0.0691768	0.106463	0.535206	Other
ENSMMUG00000039519	0.192474	0.106521	0.535206	Other
CD37	0.129879	0.106623	0.535206	Other
PLLP	0.0309723	0.106636	0.535206	Other
EPB41L2	0.0761841	0.106697	0.535206	Mac. Up
SCAMP2	-0.0939223	0.106745	0.535206	Mac. Up
ZBTB8OS	0.0411616	0.106792	0.535206	Mac. Up
ECHDC3	0.0251962	0.106837	0.535206	Other
C1orf162	-0.183676	0.106846	0.535206	Mac. Up
CPVL	-0.12967	0.106859	0.535206	Mac. Up
USF2	0.185385	0.106991	0.535562	Other
CCDC151	0.0454043	0.10763	0.537819	Other
BTN2A2	0.0324217	0.10763	0.537819	Other
CDC123	-0.18574	0.107672	0.537819	Mac. Up
MPZL1	-0.0457055	0.107719	0.537819	Mac. Up
LIN7B	0.0343014	0.107811	0.537819	Mac. Up
GPCPD1	0.122383	0.107869	0.537819	Mac. Down
SGMS1	0.048465	0.107869	0.537819	Other
CCNDBP1	0.126752	0.10794	0.537868	Other
NEB	0.0332927	0.10851	0.540404	Other
MAGOH	-0.0504648	0.108615	0.540591	Mac. Up
POLR3E	0.0686329	0.108708	0.540591	Mac. Down
ZDHHC7	-0.117639	0.108732	0.540591	Other
PML	-0.0729814	0.108896	0.540944	ISG
UFSP2	-0.0422603	0.108927	0.540944	Mac. Up
OGT	-0.0633185	0.108987	0.540944	Mac. Down
METAP2	-0.127781	0.109151	0.541454	Other
OST4	0.119243	0.109276	0.541767	Other
ENSMMUG00000022958	-0.0206536	0.109388	0.542005	Other
EXO1	-0.0148234	0.109447	0.542005	Other
RBM33	0.118994	0.109917	0.543846	Mac. Down
ZNF382	0.0311597	0.109992	0.543846	Mac. Up
ENSMMUG00000041303	-0.0225214	0.110038	0.543846	Other
2020-03-01	0.101437	0.110065	0.543846	Mac. Up
RRM1	-0.10183	0.110248	0.544441	Mac. Up
MCRS1	-0.0162524	0.110384	0.544786	Mac. Up
FAM32A	-0.175113	0.110441	0.544786	Mac. Up
NXPE3	-0.0660537	0.110686	0.545527	Mac. Down
MTMR6	0.0585153	0.110715	0.545527	Mac. Down
PDSS1	0.0422798	0.110864	0.545847	Mac. Up
LRRC42	-0.0362671	0.110904	0.545847	Mac. Up
RPN2	-0.209759	0.111014	0.546083	Mac. Up
MNS1	-0.0252405	0.111189	0.54664	Other
ENSMMUG00000048033	-0.172068	0.111259	0.546676	Other
DICER1	0.103384	0.111396	0.546724	Mac. Up
OGFOD2	0.0828194	0.111433	0.546724	Mac. Up
NFATC2IP	-0.0562043	0.111517	0.546724	Other
MRPL51	-0.188379	0.111527	0.546724	Mac. Up
ENSMMUG00000030892	0.0255588	0.111689	0.546724	Other
NMRAL1	0.0712757	0.111712	0.546724	Mac. Up
RPRD2	0.0753115	0.111786	0.546724	Other
EHBP1L1	0.0922905	0.11191	0.546724	Other
IFT57	0.116393	0.111983	0.546724	Other
ARL2	-0.0592553	0.111996	0.546724	Mac. Up
GMPR2	-0.166133	0.112007	0.546724	Mac. Up
NCEH1	0.0551879	0.112042	0.546724	Other
INPP5K	0.0827388	0.112075	0.546724	Mac. Down
MAN2A2	-0.0504269	0.112343	0.547283	Mac. Down
ZGRF1	-0.0240718	0.112369	0.547283	Mac. Down
ENSMMUG00000042673	-0.0590155	0.112376	0.547283	Other
BCL10	0.0742121	0.112654	0.548083	Mac. Down
ENSMMUG00000004571	0.0859767	0.112665	0.548083	Other
CKLF	-0.0848305	0.113003	0.549426	Other
PTGES	0.0549526	0.113269	0.550414	Other
ENSMMUG00000002374	-0.246167	0.113335	0.550431	Other
WBP1	-0.0501624	0.113417	0.550528	Other
KDM5C	-0.0618092	0.113542	0.550667	Mac. Down
HSD11B1	-0.0523951	0.113571	0.550667	Other
SKA2	-0.0455812	0.113768	0.551216	Mac. Up
RCHY1	0.0730923	0.113897	0.551216	Other
RCN1	0.0808183	0.113911	0.551216	Mac. Up
HIP1R	0.0241604	0.113966	0.551216	Mac. Down
ENSMMUG00000004127	-0.119026	0.113997	0.551216	Other
TBK1	0.122189	0.114076	0.551295	Mac. Down
LST1	0.146732	0.114458	0.552836	Other
EIF2S2	-0.135566	0.114608	0.553256	Mac. Up
DESI1	0.0422609	0.114708	0.55344	Other
E2F8	-0.0182233	0.114868	0.553909	Other
MT1M	0.0365839	0.114977	0.55402	Other
MYL12A	-0.1884	0.115042	0.55402	Other
FAM162A	-0.0422138	0.115158	0.55402	Mac. Up
MYL6B	-0.082983	0.115174	0.55402	Mac. Up
JUP	-0.0873312	0.115206	0.55402	ISG
PTGES3L-AARSD1	-0.0367851	0.115412	0.554501	Other
ADGRG3	0.0623136	0.115432	0.554501	Mac. Down
PRPS2	-0.0918388	0.11565	0.555247	Mac. Up
MVB12B	-0.0569141	0.115823	0.555639	Mac. Down
ENSMMUG00000045620	-0.188023	0.115858	0.555639	Other
HSP90AB1	0.238056	0.116108	0.556481	Other
LMAN1	0.123643	0.11616	0.556481	Mac. Up
WDR53	-0.0205565	0.116232	0.556522	Mac. Up
RBKS	-0.0387975	0.116533	0.557533	Mac. Down
ETFB	-0.221338	0.116611	0.557533	Mac. Up
PRPF18	-0.071198	0.116634	0.557533	Other
CNOT8	-0.112747	0.116792	0.557533	Other
SGPL1	0.10337	0.116879	0.557533	Mac. Up
PCYT2	0.0695995	0.117014	0.557533	Mac. Up
TMCC1	0.0437496	0.117014	0.557533	Other
CSF2RB	0.0625774	0.117021	0.557533	ISG
DNAJA1	0.242845	0.11705	0.557533	Other
VPS4A	0.149596	0.117075	0.557533	Mac. Up
BCL6	-0.119077	0.117177	0.557712	Mac. Down
ENSMMUG00000039255	-0.0394794	0.117279	0.557899	Other
PARP9	-0.243856	0.1174	0.558171	ISG
ACTL6A	-0.0660746	0.117532	0.558497	Mac. Up
FTO	0.0515896	0.117692	0.558955	Mac. Up
CUL5	0.188569	0.11783	0.559312	Other
GID4	0.0554596	0.118035	0.559981	Other
BACH1	0.168386	0.118405	0.561305	Mac. Down
RWDD2B	0.0413785	0.118524	0.561305	Mac. Up
FAM214B	-0.0665638	0.118529	0.561305	Other
CCDC9	0.0241669	0.118641	0.561305	Mac. Down
RNF167	0.130514	0.118649	0.561305	Other
IRAK4	-0.0555824	0.118696	0.561305	Other
PPP2CB	0.0822093	0.118818	0.561582	Mac. Up
ZFP90	0.0966506	0.119209	0.562991	Mac. Up
TPD52L2	0.12738	0.119244	0.562991	Other
JAK1	0.234973	0.119474	0.563775	Other
C1H1orf52	-0.0959473	0.119848	0.565236	Other
RUNX2	0.0379	0.119912	0.565237	Mac. Down
TBC1D2	-0.0879108	0.120298	0.566622	Mac. Up
CMAS	0.146217	0.120335	0.566622	Mac. Up
AGPAT5	-0.0481372	0.120571	0.567019	Other
ENSMMUG00000047035	0.0384762	0.120571	0.567019	Other
HNRNPK	0.121446	0.120612	0.567019	Other
ZNF277	0.0731656	0.120862	0.567891	Mac. Down
EMP3	0.0944361	0.120932	0.567914	Mac. Down
UBE3A	-0.101794	0.121087	0.568339	Other
ZNF319	-0.0114447	0.121366	0.568898	Other
HAVCR2	0.0559591	0.121398	0.568898	Other
MRPS9	-0.115598	0.121399	0.568898	Mac. Up
RETSAT	0.0193775	0.121517	0.569147	Mac. Up
PHF20L1	-0.154932	0.121805	0.569905	Mac. Down
RNF216	0.145258	0.121808	0.569905	Other
SLC25A28	-0.131808	0.122178	0.571329	ISG
N4BP1	-0.256736	0.122319	0.571509	Other
KLC4	0.0406597	0.122346	0.571509	Other
LDLR	-0.0425731	0.122635	0.572558	Mac. Down
SESTD1	-0.0809431	0.123171	0.574398	Mac. Down
ENSMMUG00000046548	0.162892	0.123177	0.574398	Other
COQ6	0.0826052	0.123232	0.574398	Mac. Up
WASHC5	-0.0710429	0.123342	0.574398	Mac. Up
MANSC1	-0.0297349	0.123355	0.574398	Other
ENSMMUG00000041909	0.0217959	0.123608	0.57527	Other
DAD1	0.0582333	0.123821	0.575654	Mac. Up
AP5B1	-0.0370111	0.123821	0.575654	Mac. Down
CLCN3	0.115557	0.123973	0.576056	Other
PTPN4	0.0423635	0.124337	0.577338	Other
CHD8	0.18496	0.12444	0.577338	Other
PCMTD2	-0.0349068	0.124493	0.577338	Other
MYSM1	0.0827921	0.124511	0.577338	Other
CEP350	-0.253068	0.124662	0.577736	Mac. Up
TACC1	0.02049	0.124811	0.578118	Mac. Down
ZNF91	-0.023412	0.124953	0.578356	Other
PPIA	-0.157326	0.125019	0.578356	Other
PLA2G16	0.0905545	0.125059	0.578356	Other
C7orf49	0.0429818	0.125222	0.578806	Other
NOTCH2	0.0552356	0.125302	0.578873	Other
CCDC88A	0.0355929	0.125395	0.579	Mac. Up
SRRT	-0.122757	0.125517	0.57926	Mac. Down
CATIP	-0.0234557	0.125678	0.579698	Mac. Down
VPS8	-0.055756	0.125744	0.579699	Mac. Up
POLR3C	0.0638645	0.125889	0.580063	Mac. Up
CEP162	-0.0728201	0.126157	0.580993	Other
SPI1	0.115469	0.12635	0.581578	Mac. Down
NUSAP1	-0.0360013	0.12653	0.582105	Mac. Up
FHL3	0.02754	0.127191	0.584741	Other
STRADB	0.0234893	0.127236	0.584741	Other
CXCL3	0.0374743	0.12748	0.585557	Mac. Down
C20H16orf58	0.029465	0.127852	0.586704	Mac. Up
C1orf174	-0.0419451	0.127863	0.586704	Mac. Up
CPNE2	-0.0491744	0.128045	0.587232	Other
FEM1B	-0.0351107	0.12818	0.587387	Mac. Up
SCAF1	0.0241706	0.128212	0.587387	Other
UNC93B1	-0.162325	0.128475	0.588072	Mac. Up
GIMAP8	-0.144247	0.128578	0.588072	Mac. Up
ARL2BP	0.0219379	0.128615	0.588072	Other
ARRB1	0.117615	0.128628	0.588072	Mac. Up
ENDOG	0.0342725	0.128719	0.588181	Other
ZSCAN21	0.0510892	0.128922	0.588806	Other
ATXN1L	-0.0481832	0.129093	0.588992	Mac. Down
ENSMMUG00000020200	0.130936	0.129097	0.588992	Other
ALDOC	0.0248306	0.129309	0.589653	Mac. Up
INTS3	-0.0526521	0.129547	0.590153	Other
TNFSF4	0.0278009	0.129552	0.590153	Other
CDCA7	-0.0172254	0.129905	0.590979	Other
EGR2	-0.0153222	0.12994	0.590979	ISG
IDH3A	-0.0516203	0.129979	0.590979	Other
GTF2A2	-0.050623	0.130002	0.590979	Mac. Up
DNAJA4	0.0455084	0.130171	0.591441	Other
RNF5	0.0201864	0.130274	0.591604	Mac. Up
FAM114A2	0.111518	0.130428	0.591887	Mac. Up
GEMIN4	-0.0333553	0.13047	0.591887	Other
METTL9	-0.142136	0.130677	0.592521	Mac. Down
HPRT1	-0.0156048	0.131092	0.594096	Other
JHY	0.0176345	0.131228	0.594406	Other
HSBP1	0.199143	0.131428	0.594972	Other
JPT1	-0.134763	0.131488	0.594972	Other
INTS7	-0.0355397	0.131669	0.595483	Mac. Up
VDR	-0.0476791	0.131805	0.595694	Mac. Down
LXN	0.0255216	0.131881	0.595694	Mac. Up
ATRAID	0.137812	0.132008	0.595694	Other
RRP7A	0.0152514	0.132052	0.595694	Mac. Up
RTN4IP1	-0.0313378	0.132053	0.595694	Other
TFDP1	-0.0958037	0.132318	0.596582	Mac. Down
CAVIN2	-0.0562865	0.132501	0.596588	Mac. Down
LRRFIP1	-0.182463	0.132514	0.596588	Mac. Down
CARM1	0.0679742	0.132619	0.596588	Mac. Up
SBNO2	-0.0773807	0.132633	0.596588	Mac. Down
SH2D3C	0.0545386	0.132658	0.596588	Mac. Down
ZNF484	0.0251733	0.133075	0.597799	Other
ZNF746	-0.0533558	0.133156	0.597799	Other
ENSMMUG00000012397	0.0371335	0.133193	0.597799	Other
SLC44A3	-0.0130055	0.133199	0.597799	Other
YKT6	0.0667935	0.13334	0.597898	Other
ATXN2L	-0.0767209	0.133356	0.597898	Other
MYBBP1A	-0.0266817	0.133457	0.598047	Mac. Up
IVNS1ABP	-0.106462	0.133633	0.598529	Mac. Down
PPA1	-0.22928	0.133936	0.599581	Other
AGTRAP	-0.108336	0.134071	0.599677	Other
DOK2	-0.0606088	0.134112	0.599677	Mac. Up
GYG1	-0.120697	0.1342	0.599677	Other
GMNN	-0.0584792	0.13423	0.599677	Mac. Up
VAT1	-0.191101	0.134525	0.600692	Mac. Up
OSM	-0.0535679	0.134671	0.600924	Mac. Down
STX17	-0.123072	0.134734	0.600924	Other
ANKRA2	0.0681636	0.134782	0.600924	Other
ENSMMUG00000041144	0.0874614	0.134972	0.601305	Other
FOXP1	-0.0577426	0.135056	0.601305	Mac. Down
ENSMMUG00000022990	0.0861167	0.135162	0.601305	Other
ENSMMUG00000015316	-0.0458076	0.135194	0.601305	Other
RPAP1	-0.0430404	0.135217	0.601305	Other
IPCEF1	-0.0492018	0.135276	0.601305	Mac. Down
RNF135	-0.0166984	0.135525	0.601864	Mac. Up
SLC35A4	0.0113586	0.135539	0.601864	Other
NADK	-0.222528	0.135822	0.602594	Mac. Up
NMD3	0.0597477	0.135905	0.602594	Other
TAOK3	0.122162	0.135932	0.602594	Other
C11orf68	0.050044	0.135977	0.602594	Other
ENY2	-0.211684	0.136047	0.602601	Other
HELLS	-0.0588293	0.136223	0.603078	Mac. Down
STARD5	0.0159497	0.136459	0.603817	Mac. Down
SMAD4	0.0313498	0.136601	0.603974	Other
SERTAD3	0.088447	0.136631	0.603974	Other
MAMU-B18	0.0618967	0.1367	0.603976	Other
KIFAP3	0.0237421	0.136879	0.604462	Mac. Up
RSRC2	-0.113444	0.137055	0.604937	Mac. Down
RABIF	-0.051145	0.137458	0.606135	Other
CXHXorf21	-0.185379	0.137464	0.606135	Other
SAP25	-0.0165549	0.137861	0.607581	Other
[truncated: 6,811 more rows]

## Sheet: Published_Differentiation_Sets
DongEtAl2013_Macrophage_Associated	DongEtAl2013_Monocyte_Associated	SaeedEtAl2014_Macrophage_Associated	SaeedEtAl2014_Monocyte_Associated	ItalianiEtAl2014_M1differentiation_Associated	ItalianiEtAl2014_M2differentiation_Associated	ItalianiEtAl2014_M1orM2differentiation_Associated
ADAMDEC1	S100A8	ADAMDEC1	S100A8	LPL	S100A8	S100A8
NR1H3	SELL	NR1H3	S100A9	MS4A6A	ADAMDEC1	ADAMDEC1
CTSC	SAMSN1	FTL	SELL	IL1RN	NR1H3	NR1H3
C1QC	MX1	C3	SERPINB10	SLC39A8	SELL	SELL
LPL	VCAN	CTSH	SAMSN1	KMO	CTSC	CTSC
MKI67	IDO1	CTSC	SERPINB1	FOS	CPM	LPL
TSPAN4	SERPINA1	C1QC	MX1	FUCA1	VCAN	CPM
MS4A6A	MX2	SNX10	VCAN	IL6	GPNMB	MS4A6A
LIPA	SOD2	LPL	PLP2	SERPINB9	LGMN	VCAN
CFD	VMO1	SELENOP	ANXA3	TRAF1	PLAC8	GPNMB
GPNMB	KYNU	CTSD	MX2	SLAMF7	C1QB	LGMN
MGLL	PLAC8	CPM	CLU	TNIP3	RGS2	PLAC8
LGMN	OAS2	TSPAN4	BCL2A1	NR4A3	SLC1A3	IL1RN
SDC2	IFIT3	CD14	TAGLN2	TPST1	MS4A4A	C1QB
ACP2	HIF1A	CCDC152	KYNU	ICAM1	RNASE2	SLC39A8
SCARB2	TRIM25	GPNMB	PLAC8	MSC	CYP51A1	RGS2
BCL2A1	NFE2	ASAH1	TNFSF8	SERPINE1	SLCO4C1	SLC1A3
SDC3	NAMPT	MGLL	ACAP1	ATP13A3	VNN2	MS4A4A
CSTB	PSMB9	MFSD1	HNRNPH1	GCLM	TNFSF10	KMO
MITF	RGS2	PSAP	SFPQ	PDSS1	THBS1	RNASE2
AIF1	ISG15	CTSL	HIF1A	SPHK1	PDE4B	FOS
METTL7B	CD44	CORO2A	TRIM25	PHLDA1	MAOA	FUCA1
TGM2	IRF7	DYNLL1	MMP25	ADORA2A	SLC38A6	IL6
RRAGD	GRASP	SDC2	NAMPT	DNAJB4	SIK1	CYP51A1
PLBD1	OAS3	GNS	TCF7L2	P2RY13	TFPI	SLCO4C1
FMNL2	DDX58	PLA2G4C	ABCA1	HIVEP1	SLC47A1	VNN2
CEP55	OASL	PPIC	ENSMMUG00000000671	CD1D	ICAM3	SERPINB9
MSR1	HERC5	ACP2	LMNB1	CCL2	CTSK	TRAF1
PLXNA1	EPSTI1	CTSB	LIMK2	HIVEP2	NUPR1	TNFSF10
LAMP1	TIMP1	CTSA	GUCY1B1	TNFAIP6	CHST2	SLAMF7
STMN1	IL1R2	SCARB2	GNG11	UAP1	PLTP	THBS1
C1QB	RASSF5	ABI3	CD44	MAFF	NR4A2	PDE4B
PYGL	CDKN2D	GALNT1	RAF1	SAV1	CCL23	TNIP3
KLHDC8B	CDKN1C	SDC3	IRF7	ATP2B1	NPC1	MAOA
PIR	UBE2D3	C3AR1	RBBP6	ITGAV	PF4	SLC38A6
SCN1B	VNN2	CSTB	KLF6	EHD1	CD69	NR4A3
BIRC5	ALOX5	MITF	FAM107B	NAB1	IFI44L	SIK1
CDC20	ZFP36	VMO1	PLD4	CXCL1	DUSP6	TPST1
ALDH1A1	SERPINB9	RAB13	GRASP	KCNJ2	OSBPL1A	TFPI
CCNB2	TRAF1	SASH1	BANK1	RCBTB2	S100A12	ICAM1
SLCO2B1	TNFSF10	GRN	OAS3	EIF4E	CD93	SLC47A1
ITGA6	SLC22A4	GLRX	ATAD2	RAPGEF2	MXD1	MSC
DLGAP5	TNIP1	TGM2	MTSS1	DPYD	MARCKSL1	ICAM3
SLC1A3	DSE	RRAGD	ENSMMUG00000013289	ZBTB10	EGR1	CTSK
FCGR1A	CSF2RA	CENPU	ENSMMUG00000003187	SLC35A1	TREM2	SERPINE1
MARCO	S100P	TNIK	MINK1	OLR1	CRISPLD2	ATP13A3
TOP2A	SMCHD1	LILRB4	OASL	NFKB1	FOSB	GCLM
ANLN	PDE4B	DEGS1	DENND4A	PPP1R15A	DENND4C	PDSS1
CSF1	SMOX	IDH2	RAP1B	GIMAP6	EREG	SPHK1
BUB1	IRF1	FMNL2	ZBTB18	JAG1	CD59	PHLDA1
CDKN3	DGAT2	CORO1B	RAB44	CEBPD	FAH	NUPR1
CCNA2	AKAP17A	BLVRA	BCL2L15	PHLDA2	NLRP3	ADORA2A
CTTN	IFIT1	PLIN2	SEMA4A	STK38L	PMP22	DNAJB4
GAS6	FOXO1	MSR1	MACO1	FGL2	A2M	P2RY13
GM2A	BTG1	MMP14	SLC9A3R1		HPSE	HIVEP1
ZWINT	TRIM22	LMBRD1	MBD2		FYN	CHST2
LAMB2	FOSL2	PLXNA1	HNRNPM			CD1D
TPX2	ADAM8	LAMP1	CCNL1			CCL2
SYK	IFIT2	STMN1	FOS			PLTP
NRP2	KCNJ15	AGK	PHF11			NR4A2
NCAPG	CSF3R	KLHDC8B	RNASE10			CCL23
CYP51A1	VNN1	PIR	ACSL3			HIVEP2
TEX264	ARAP3	CD68	PAG1			TNFAIP6
PTTG1	RSAD2	RDX	STK26			NPC1
TM4SF19	TPST1	CCNB2	IL1R2			PF4
TUBA1B	A4GALT	HMMR	ENSMMUG00000011711			UAP1
HSD17B12	IL1B	SLCO2B1	NOL4L			CD69
MRC2	APOBEC3A	SMC6	CDKN2D			MAFF
SORBS3	NCF2	GBP2	LAPTM4A			SAV1
TYMS	SERPINB2	NPC2	SH3BP5			IFI44L
GTSE1	CLEC4E	SMC2	EZH2			ATP2B1
KIF4A	CCR2	ITGA6	CDKN1C			ITGAV
UCHL1	GZMB	NCAPD2	CRY2			EHD1
CDC45	GNLY	SLC1A3	CTH			DUSP6
KIF11	CST7	FCGR1A	UBE2D3			OSBPL1A
GAA	ICAM3	IQGAP2	NR4A1			S100A12
TNNI2	DAPP1	MPHOSPH10	SPAG5			NAB1
ITGB2	NCOA4	DLEU7	CENPC			CD93
PEBP1	MET	GNPTAB	ZBTB21			CXCL1
FRMD4A	CXCL2	NDUFB9	MAP4K4			KCNJ2
LSM2	ELK3	TGFBI	SLTM			MXD1
ASAP1	DNM2	DDX58	EZR			MARCKSL1
MRPS18B	CYTIP	CCNA2	MAP3K20			EGR1
MAOA	PHF1	ABR	MYH9			RCBTB2
TRIM47	SKIL	IFI6	GADD45B			EIF4E
CMKLR1	CLK1	CTTN	ZFP36			RAPGEF2
SLC38A6	GPCPD1	GNB4	TP53BP2			DPYD
CCND1	BACH1	CD81	NRG1			ZBTB10
CARS2	CXCL3	GM2A	CCND3			TREM2
GPATCH4	VDR	ZWINT	SERPINB9			SLC35A1
RAD51	OSM	LAMB2	RNF138			CRISPLD2
MYBL2	CXCR4	SGTB	TNFRSF10B			FOSB
AURKB	STK24	SMAD2	PI4KA			DENND4C
SHCBP1	ADORA2A	SYK	TRAF1			EREG
NEK2	HIVEP1	NBN	TNFSF10			OLR1
MND1	USP3	FUCA1	KIF13A			NFKB1
KIF2C	PRDM1	REEP5	PAPD7			PPP1R15A
RPS6KA2	HERC6	MCFD2	ITGAX			CD59
F13A1	MEFV	ROCK2	SLC22A4			FAH
HSPB1	ECE1	PRPS1	TNIP1			NLRP3
RAD51AP1	CHST2	EMC9	DSE			GIMAP6
TOB1	TCF7	FLNB	UPP1			PMP22
KHK	CLEC4D	SCAMP1	GLS			A2M
GALNS	FPR2	CUL1	THBS1			JAG1
BUB1B	TNFAIP3	GNPDA1	S100P			CEBPD
NDC80	PPP1R18	CDK5RAP2	SMCHD1			HPSE
LILRB5	PTPRC	IQCD	UBAC2			PHLDA2
FCGRT	PALLD	ENSMMUG00000005007	TUBA4A			STK38L
VAMP8	TREM1	ENSMMUG00000012749	CMPK2			FYN
TUBA1A	NR4A2	NRP2	SPEN			FGL2
SCIN	SAMD9	IL4I1	F5
GINS1	HIVEP2	ENSMMUG00000040361	PDE4B
SLC2A5	TNFAIP6	GEN1	RAB27A
BLVRB	FCAR	ATP5PD	RUNX1
SLC7A8	MCM7	CEPT1	KIF14
EIF2B3	GLT1D1	CFAP97	TRA2A
UROS	STARD10	CBWD1	PLA1A
BCL2L1	PF4	ARL5A	GPR84
MCM4	FRY	DNPEP	NEIL3
CCNE1	SLC25A37	FCHO2	MAP4K1
TTK	CFP	TM4SF19	COG3
TRPV2	CD69	SLC31A2	ARHGEF12
SERPINI1	ARHGAP27	HSD17B12	SEC24B
COMT	NOD2	SH3PXD2B	USP36
TK1	CLDND1	MRC2	KIF15
PCYOX1	CREM	RWDD4	IRF1
CDK1	PLSCR1	SORBS3	BNIP2
CIR1	ORAI2	COX5A	DENND2A
CTSK	SPOCK2	DNAJC9	NR3C1
FUCA2	IFI44L	TBRG4	DGAT2
SCCPDH	TCP11L2	MCM3	DGKD
UNC13B	FPR1	ESYT1	AKAP17A
CCNB1	ARRDC2	ALCAM	STK10
CD163	PRDM8	ENSMMUG00000016306	NUP210L
CD180	STX6	HDLBP	NET1
CENPK	SAT1	PRDX1	ENSMMUG00000022769
CYB5A	RFFL	SKP2	RBM39
NCAPH	TSPYL2	TTC3	NECAP1
CDC6	TGIF1	UCHL1	TNK2
EXOSC5	S100A12	FAM96A	TRIB1
RHOBTB2	ETS1	ME2	UVRAG
KIF16B	NLRP12	NCAPG2	ID2
HMGN3	RUNX3	AKAP1	PDE4D
MERTK	NFKB2	NUCB1	PRDM2
RCAN1	RHBDD2	HACD1	DDX3X
MGST3	HIP1	GPR137B	NEXN
CD4	BTG2	EMC8	PLEKHG2
MTAP	EPB41L3	DAPK1	IGHM
SCP2	CAPN2	GAA	SKA1
DHDH	CASP8	SEL1L3	HBA1
EPB41L2	WAS	TNNI2	NEK2
CPVL	GK	SPART	ODF3B
FAM162A	YPEL5	TSPAN31	PRKAG2
LMAN1	XAF1	C1orf112	RCC2
NUSAP1	ABHD5	ABCA3	TRAF3IP2
LXN	GPR183	CENPO	NELFA
VAT1	SVIL	ALDH2	CDK12
METTL1	SRGN	CEP290	CYFIP2
CDCA8	SRSF3	ERGIC2	ADGRE1
SNX5	PTGS2	TMEM250	LMTK2
GSN	SIK3	TMBIM6	TRAF3IP3
TMED3	ISG20	ITFG1	SH3KBP1
KIAA0930	TSC22D3	HVCN1	NFKBIA
LONP1	TLE4	ARHGAP35	SELP
SLCO4A1	MXD1	API5	ENSMMUG00000010226
NUPR1	SIPA1L1	NEK3	PTPRE
NLN	MARCKSL1	NNT	SUSD6
PLAU	GPR132	SNX8	CPEB4
GBA	SLCO3A1	HEXB	FOSL2
SRPK2	LDB1	TFPT	ADAM8
E2F1	CD3D	MAGED2	TOB1
MAF	TIPARP	CD63	CFLAR
PKMYT1	LBH	PJA1	MALT1
CHEK2	NOTCH1	WDR83OS	NUP210
EGFL7	GCH1	ENSMMUG00000017838	LILRA2
HADH	AKT3	EIF4G3	CREBRF
PLD3	HLA-DQB1	PAPSS1	GIMAP2
FN1	TES	ICA1	MAP2K6
GATM	OAS1	UCP2	NRM
ATP6V1H	TMEM189	ZC3H14	ARID5A
DOCK1	ST8SIA4	CCT3	NDC80
NEK6	SLC43A2	RNF13	STAU1
MPV17	STX11	BTBD8	GAB1
WFS1	S100A2	SLC25A5	PLAGL2
HCST	POU2F2	CAPG	MS4A3
SESN1	PTGER2	MTIF3	C12H2orf88
ECHS1	FLOT1	ATP13A1	SH2B3
STOM	C15orf39	HMOX2	C10H20orf24
CCL2	VEGFA	PIGM	CSF3R
ITGB3BP	CALCRL	RFC4	ZSWIM1
CYP4V2	SLC26A6	REXO2	KAT6A
PLTP	GPR35	FAM98A	MASTL
CUTA	AKNA	LSM2	CHD1
ATP1B1	CRISPLD2	RWDD2A	TUBB4B
PRKDC	IL7R	MRPL11	NEK1
ENSA	FOSB	ENSMMUG00000020449	NR4A3
CD52	SLC46A2	MRPS18B	HDAC4
SIGLEC1	NFKBIZ	ZNF841	ENSMMUG00000049145
QDPR	FAM193B	MRFAP1L1	PABPC1
ANXA6	R3HDM4	NUP62	CBX4
CCDC34	EREG	FKBP15	RRP12
RAD51C	RGL2	CANX	SIK1
PAICS	OLR1	LRPAP1	NCOR2
CD36	MYO1G	ENSMMUG00000039765	HACD4
NEU1	LRRK2	NEPRO	DNAJC2
MORF4L2	NFKB1	P4HB	CAST
SLC11A2	TMEM51	FAM3A	MAP4K3
ATP8B4	ANTXR2	PDIA6	HNRNPU
FAM111B	RARA	POMGNT1	TNFRSF1B
FLT1	PBX2	DDX1	RSF1
COX11	SLC44A1	AP3M2	APOBEC3A
TMEM106C	SEMA4D	MAOA	ZEB2
AKIP1	VRK2	UHMK1	BBX
ABCC5	NUP98	SDHB	GNA15
DLAT	FOXO4	MINDY2	MGAM
LY96	PADI2	CMKLR1	SLC11A1
PEMT	IRF9	RPA3	GDPD5
SPRY2	FAM102B	RCN2	HES4
SPRED1	GPR162	SPG21	VSTM1
RBM19	CXCL10	SLC38A6	CLIP1
AP1B1	CLK4	MCU	NUP153
GPR34	DENND5A	PLA2G7	CCDC18
SPRYD7	ELF4	SYT11	ENSMMUG00000029652
TFRC	NLRP1	GIMAP4	ARHGAP45
RASSF4	NXF1	ENSMMUG00000000729	ICAM1
SLC2A8	CSRNP1	MTO1	ENSMMUG00000020321
MTHFD1	ATG13	CLTC	FASTKD5
TNS3	IRAK2	TOPBP1	GZMB
ATOX1	BMF	TTC27	HHEX
SLC1A4	CD2	OGFOD1	BRWD3
MSMO1	DDIT4	FAM3C	HNRNPA1
PPT1	GPSM3	ANXA2	RAI1
PIEZO1	S1PR4	SLC39A13	SP100
TOMM40	GPR160	KIF2C	MEX3C
SNX24	YPEL3	SEPHS1	NRGN
GGCT	SORL1	ERLEC1	HELZ2
GCLC	CEBPD	RPS6KA2	CIR1
CD164	NFIL3	POLK	C3H7orf50
PRIM1	PDLIM7	TFEC	POLQ
OSBPL1A	PIK3R5	CD40	ETS2
CCM2	HPSE	LRPPRC	CCNT2
TRAP1	NUAK2	RAB10	SLC2A14
BNIP3	DGKA	NUDT1	ZFAND3
LIMA1	FMNL1	EXOSC7	MAPKAPK2
MRPS35	STK38L	PELP1	ZNF410
NDUFV1	FAM110A	RAD51AP1	METRNL
AIFM2	FYN	CCDC107	FOXJ2
AKR7A2	FGL2	MKNK1	MTMR10
EPS8	AHRR	OARD1	KLF4
LRP11		NBAS	GCC2
TRPM2		AKAP11	DDX5
ALDH5A1		NUP205	RELA
LGALS3BP		CALR	RSRP1
AKR1B1		CARMIL1	TLE3
SUCLG2		POT1	MED13
MRTO4		HARS	MET
MRPL3		OMA1	USP38
HEATR3		CHM	SYNE3
CDK4		ADAM10	YJEFN3
VAC14		WDR44	SLC2A3
ATIC		CD99L2	ZNF703
FRMD4B		LAMP2	NSRP1
CALU		ACTR3	CDK17
MCM6		LILRB5	ELK3
CD84		RPS6KC1	MED14
CHIT1		STAT1	PRKACA
AP1S1		FCGRT	GUCY1A1
PECR		CENPH	MTSS1L
SUMF1		TDRD7	SIN3A
C6orf125		FUOM	G0S2
TMC6		VAMP8	CSNK1A1
IARS		COG2	SNX9
CDKN2C		LIMK1	CPEB2
BACE1		SNX13	NRROS
CHID1		ATP6AP1	ARHGAP15
NME4		PLCB3	VEZF1
EIF5A		LGALS3	ATP13A3
VEGFB		PRPF39	CYTIP
TEX2		SNX27	ENSMMUG00000011714
AMDHD2		PDHA1	FHL2
FDXR		ICK	MPP6
AIG1		GHITM	ZC3H13
SRPRB		EFTUD2	GSK3A
VWA5A		ANAPC4	ENSMMUG00000044652
MRPL17		LTBP3	SEC24A
GALNT12		EPS8L1	MKNK2
ACVRL1		PSMA6	PHF1
CDK18		H2AFY	SKIL
APP		IQCG	PLEKHO2
CISD1		NSMCE4A	CLK1
RNH1		NCF4	CLEC7A
BCAP31		ARHGEF11	GPCPD1
NDUFS7		C10H20orf194	POLR3E
TPCN1		CTCF	PML
MT1E		ATP5F1A	OGT
EBP		TIGD7	RBM33
SYS1		SLC2A5	NXPE3
SUCNR1		UCN	MTMR6
PPM1H		TPST1	INPP5K
DBI		HABP4	MAN2A2
PHB		NEK7	ZGRF1
FNIP2		TMEM30A	BCL10
TUBB		BLVRB	KDM5C
GPD1L		ARHGAP18	HIP1R
NDUFS8		NLE1	TBK1
DUSP23		CENPJ	ADGRG3
ALDH3A2		PPP6R2	MVB12B
SIL1		DNAAF5	RBKS
SCARB1		ERLIN1	CSF2RB
MBTPS2		SLC7A8	BCL6
SLC22A18		EIF2B3	BACH1
BOLA3		UROS	CCDC9
KPNA2		RGL1	RUNX2
AMZ2		SF3B3	ZNF277
WDR7		RNF34	EMP3
ALPK1		BSG	PHF20L1
KIF20A		HSPA8	SLC25A28
PNPO		SND1	LDLR
SLC37A4		PPARGC1B	SESTD1
LDHB		HSPH1	AP5B1
PSEN2		ARHGEF9	TACC1
HJURP		MMP9	SRRT
COX6C		PDXDC1	CATIP
NHLRC3		TMTC3	SPI1
TUBA1C		TTK	CXCL3
TREM2		TRPV2	ATXN1L
HSPD1		EXOSC9	METTL9
PHPT1		HDAC2	VDR
SQLE		SLC35F6	TFDP1
CHCHD6		EXOC6	CAVIN2
FAM81A		DYRK2	LRRFIP1
STAB1		PPIB	SBNO2
APOO		N4BP2L2	SH2D3C
ACAT1		EBAG9	IVNS1ABP
MYL9		THOC7	OSM
PPA2		ENSMMUG00000016403	FOXP1
EPAS1		POLR2B	IPCEF1
B3GNT2		CMPK1	HELLS
SORD		MCM2	STARD5
HSD17B4		DDX23	RSRC2
PLK1		TK1	C19orf38
TM7SF3		NUP37	SPHK1
SLC9A9		LIG1	CSNK1D
AIFM1		FAM213A	ZNF407
FOXRED2		SNX6	GKAP1
IDH1		RNF25	BLM
FASN		AAAS	NEDD4
TBC1D5		ENSMMUG00000028931	CXCR4
FAM213B		FIG4	ENSMMUG00000010556
MYO1D		ZNF449	XAB2
MPND		PCYOX1	KCTD20
MYO7A		ASF1A	ZMYM5
PEPD		NME2	L3MBTL3
MYO1E		SNX2	RARRES3
TCEAL1		NDUFS3	YBX3
CAMK1		METTL14	MTHFD1L
EVL		SGPP1	PTP4A1
MIPEP		TRIP10	TRMT6
SLC39A11		SLC46A1	WTAP
BCAT2		ITSN1	CHSY1
FKBP9		ENSMMUG00000007560	P2RY13
PLA2G15		MPC1	HIVEP1
PTPRO		LPXN	USP3
CD59		AASDHPPT	JMY
AURKA		FCER1G	FAM76B
PON2		SLC47A1	PDCD4
DHRS11		SOD1	PRDM1
MMD		NECAP2	JMJD1C
FAH		ACSF3	C20H16orf54
NIT2		PCNA	TMEM131L
AKR1A1		DCTN2	FHAD1
CHMP1A		YARS	OTUD5
SNRNP25		SCYL3	MEFV
GALK2		NDUFA10	RIOK3
CARD9		MRE11	FOXM1
MGMT		TIGD2	DES
MGST2		ENSMMUG00000031944	ECE1
PMP22		ENSMMUG00000038358	SCLT1
FRRS1		SLC12A4	UBXN2A
STEAP3		VPS54	CTBP2
ITGB1BP1		LYSMD4	RANBP9
TUBGCP5		TGDS	CD200R1L
MDH1		SHMT2	AHCTF1
TTC39B		CLIC4	PER2
FBP1		USO1	KSR1
DOPEY2		PSMB5	LYN
ALG3		FUCA2	MAP2K3
KDELC2		M6PR	PPM1A
PGM2		SCCPDH	JDP2
BSCL2		SEC23IP	ZNF292
NCLN		TGFBR2	TNFAIP3
A2M		ZNF45	BCLAF1
ASRGL1		UNC13B	ADNP2
SLC29A3		CCNB1	ZNF674
SLC40A1		CD163	LATS2
FAIM		CACYBP	UBALD1
SPR		ST7	CD83
TDRD3		CD180	CNN2
UBASH3B		MECR	GMEB2
ASPH		ATP6V0A2	MKLN1
TIMM21		SLC26A11	NPHP4
SLC25A10		ENSMMUG00000006971	DIAPH1
GALM		MRPL37	KLF3
ALG8		SPDEF	ARF6
HSD3B7		MLEC	TGFB1
PCCB		CYB5A	TAGAP
FARSB		EXOSC8	PTPRC
PTMS		HNRNPLL	FLOT2
IQSEC1		GLA	PSME4
ADAP2		KIF1C	ENSMMUG00000029343
ETV5		WDR41	ZNF267
CD200R1		EXOSC5	RLF
TTYH3		ATP7A	RB1CC1
PRKACB		ENSMMUG00000031300	ZFX
GPC4		PIGK	TREM1
NRP1		PANK4	NR4A2
UNG		RHOBTB2	ADGRE2
ABCE1		ENSMMUG00000020275	C5AR1
EEF2K		KIF16B	RASGEF1B
CD163L1		SGK3	LCN2
CBR1		TARBP2	ENSMMUG00000030838
PRDX4		GLB1	AHDC1
C20orf27		HEXA	ANKRD28
MPI		NUDT9	GON4L
ALDH4A1		EYA3	BTG3
AMDHD1		TST	GRB10
SLC27A1		BBS4	ACRBP
DPCD		HEXDC	TANK
CADM1		HSP90B1	XRN1
HMBS		MERTK	RBBP8
HFE		FPR3	ENSMMUG00000046629
HPCAL1		BLNK	OSBPL8
MRPL1		COQ8B	HIVEP2
PARVG		TXNL1	DDA1
		BZW2	TRPM6
		RCAN1	TNFAIP6
		COG4	ZBTB2
		ENSMMUG00000005919	RAB21
		CREB3	AKIRIN1
		EXT2	TRAPPC10
		MAMU-DMB	PRMT9
		MGST3	CUTL1
		RTCB	RIPK2
		SLC30A7	SSFA2
		VIRMA	MBNL1
		NFE2L1	HAPLN3
		NF2	DCAF15
		ENSMMUG00000019253	MAPRE2
		GTF2E2	FCAR
		CLCN5	EHD4
		FYB1	SF1
		IFT46	CELF1
		MTAP	PLCXD1
		PGD	WDR48
		DAP3	CNST
		GEMIN5	PIK3R1
		TTLL12	PIK3CG
		SCP2	SPATA6
		DHDH	PHF3
		EIPR1	GMEB1
		ZNF48	PHF20
		TARS	AAK1
		WDR92	TBPL1
		MRPL4	KRAS
		DHRS1	CD300C
		SCAMP2	GLT1D1
		ZBTB8OS	NR1D2
		C1orf162	IP6K2
		CDC123	SYNE2
		MPZL1	ENSMMUG00000023620
		LIN7B	KCNQ1
		MAGOH	FOSL1
		UFSP2	AP1G1
		ZNF382	FAM46C
		2020-03-01	PRKD2
		RRM1	SCML4
		MCRS1	PER1
		FAM32A	PTK2B
		PDSS1	PNP
		LRRC42	FRY
		RPN2	FAM53C
		DICER1	ADGRE5
		OGFOD2	CSGALNACT2
		MRPL51	FLT1
		NMRAL1	MIER1
		ARL2	ENSMMUG00000001376
		GMPR2	YTHDF1
		SKA2	CDC14A
		RCN1	PAPD5
		EIF2S2	PIAS1
		FAM162A	CFP
		MYL6B	MED15
		PRPS2	BIRC2
		LMAN1	AGO3
		WDR53	ZNF326
		ETFB	PPP6C
		SGPL1	UAP1
		PCYT2	CD69
		VPS4A	PDE4A
		ACTL6A	N4BP2
		FTO	PIGA
		RWDD2B	FURIN
		PPP2CB	CCNG2
		ZFP90	TWISTNB
		TBC1D2	NOD2
		CMAS	CAMKK2
		MRPS9	NFKBIE
		RETSAT	TLK2
		COQ6	RFX2
		WASHC5	RAB37
		DAD1	GPAT4
		CEP350	ZBTB17
		CCDC88A	TWIST2
		VPS8	AREG
		POLR3C	NFIX
		C20H16orf58	CLDND1
		C1orf174	TROAP
		FEM1B	SAP30BP
		UNC93B1	MOAP1
		GIMAP8	SCAF8
		ARRB1	NEDD9
		ALDOC	IL16
		GTF2A2	PTP4A2
		RNF5	RILPL2
		FAM114A2	ENSMMUG00000019323
		INTS7	DNMBP
		LXN	RELT
		RRP7A	CAMSAP1
		CARM1	CREM
		MYBBP1A	MAPK8IP3
		DOK2	SPTY2D1
		GMNN	ENSMMUG00000008435
		VAT1	GCOM1
		RNF135	NCKAP5L
		NADK	MAFF
		KIFAP3	KDM3B
		HSD17B7	ZNF207
		EXOC5	PDLIM1
		MRPS34	ARFGAP3
		ENSMMUG00000016517	KCNA3
		CEP89	2020-09-05
		CHCHD7	TXNDC11
		METTL1	RERE
		XPC	FAM126B
		CDCA8	RPP21
		SNX5	DDX19B
		TRMT1L	RGS1
		MAGOHB	DTNBP1
		MRPL46	FNDC3B
		HLTF	USP8
		SAP30	SEC14L1
		GSN	MEF2D
		ATP6V1D	CERK
		HS2ST1	FAM167A
		TMED3	FBXO34
		MLX	MTMR3
		NPHP3	IFI44L
		KIAA0930	LCOR
		LONP1	ATP2B1
		WDR34	PPP6R1
		GANC	ECD
		AAMP	ETF1
		CHUK	RYBP
		SRFBP1	YTHDF3
		SMYD5	EPC1
		NLN	CPSF7
		CCDC149	USPL1
		ENSMMUG00000007426	IL1R1
		SNX3	RLIM
		TBL2	KLF10
		NAGPA	KAT6B
		GBA	TCP11L2
		OTUD6B	NGLY1
		URB1	PTGER4
		SMARCAD1	ELMSAN1
		PSMD10	PHF10
		FLAD1	ZFP36L1
		WDR36	CLK3
		CDC42BPB	ZC3HAV1
		METTL5	MEF2A
		TBC1D10C	REL
		PDCL	PHKA2
		AGL	PLK3
		UBE2V2	RPS6KA5
		DZIP1L	EHD1
		CAP1	PRKAR2B
		TUFM	CHP1
		MAF	CAPN7
		WDFY4	ZNF281
		TTC37	GNA13
		CCT4	PITPNM2
		NCOA5	GPBP1
		C6orf120	CCDC186
		GALE	BNIP3L
		PTPN9	ENSMMUG00000042837
		RECQL	RBM17
		CDC16	FOXN3
		PHC1	EIF4E3
		RAB9A	ITGA5
		CHEK2	SPOPL
		EGFL7	REXO1
		TIMM44	ENSMMUG00000022610
		RNF214	MID1IP1
		CCDC58	UIMC1
		RMI1	PRKCE
		USP19	FBXL5
		RNASEL	TSPYL2
		DMAC2	RAVER1
		WDR19	AKAP7
		PSMA4	ENSMMUG00000049198
		SSR3	TGIF1
		HADH	PKN2
		PLD3	CRTC2
		ENSMMUG00000015025	P2RY12
		HGF	NACC2
		GALNT7	ENSMMUG00000019933
		ENSMMUG00000007420	SENP6
		BROX	TYK2
		RENBP	UBE2O
		EEF1AKMT1	ENSMMUG00000008459
		FN1	CASP9
		CDIPT	SKP1
		TMEM192	NLRP12
		ENOX2	ENSMMUG00000042613
		RFT1	ENSMMUG00000021425
		ENSMMUG00000043509	USP9X
		TMEM134	SH2B2
		GATM	GATAD2B
		BATF2	ZNF451
		ATP6V1H	JOSD1
		FAM192A	STK35
		DGLUCY	RMND5A
		CCT8	CREBBP
		NCBP3	RUNX3
		KRTCAP2	NFKB2
		TNFAIP8L2	ENSMMUG00000004015
		SELENOH	ANPEP
		LSM4	PHLPP1
		DOCK1	PAFAH1B1
		ECHDC1	TOP1
		UCHL3	ARID2
		ARHGEF3	RCOR1
		LRRCC1	ENSMMUG00000005314
		NEK6	FRS2
		RNF219	MAPK1IP1L
		FN3KRP	MKRN1
		CIAO1	CYTH4
		RIN2	NFKBIB
		STT3B	RNF175
		DGKH	USP16
		RNF113A	U2SURP
		MPV17	DHX34
		CPQ	NXT1
		UBA3	RAVER2
		APBA3	LEMD3
		RNF121	ENSMMUG00000015202
		WFS1	PHACTR1
		UGP2	CROCC
		FASTKD1	WHAMM
		COLGALT1	ING3
		ATRN	LENG8
		CREBL2	CAPN2
		EIF2B4	CASP8
		ILK	ADAMTSL4
		TRERF1	WAS
		SERGEF	CD93
		RTL10	SOS2
		TTC5	RGS18
		RABEP1	ZEB1
		HK1	ENSMMUG00000019939
		HCST	KIF18A
		BUD13	SYAP1
		ECHS1	NDEL1
		STOM	MBD6
		NTHL1	TOM1
		HMGCL	CDK16
		HNRNPAB	YPEL5
		GTF3C3	ATF3
		DFFA	PADI4
		CCL2	FAM160B1
		ENSMMUG00000004863	PNPLA8
		ENSMMUG00000011604	PRKCB
		PITRM1	GPR183
		KLHDC3	ETV3
		PLTP	TRAF3
		SMPD1	TPCN2
		PIGY	KMT2D
		PARP4	SVIL
		THOC5	MAML1
		BCS1L	THAP9
		PHF23	SOCS1
		FBXW9	EXT1
		ST14	BRAF
		MFAP1	PTGS2
		MRPL58	SIK3
		ENSMMUG00000013258	AFF4
		BOLA1	TXLNG
		PALLD	BIN3
		PIGV	ESAM
		INTS4	SENP2
		C1orf43	GAPVD1
		WDR70	ARL5B
		TXLNA	RNMT
		PDK4	CDC40
		ENSMMUG00000023144	MAFG
		ENSMMUG00000008695	KLF11
		IRF5	SETD1B
		ATP6V0A1	TICAM1
		GDAP2	NOSTRIN
		TNFRSF14	ADAM17
		MAGED1	ISG20
		UQCRC2	ENSMMUG00000016086
		ZNF613	HBP1
		PARG	BRPF3
		ZNF638	TOB2
		DNAL4	RNF44
		MVB12A	PXK
		SMARCE1	TLE4
		SLC15A3	NDRG1
		ETFDH	SIPA1L1
		DZIP3	METTL22
		SDCBP	ISG20L2
		TMEM203	MARCKSL1
		MEA1	DCTN4
		DHX58	PLAUR
		PRKDC	BAZ2A
		SAMD9L	DUSP10
		PDIA4	LCP2
		HEMK1	PSMD12
		QARS	SESN2
		ENSMMUG00000030508	ERBB2
		RARS	IL1RAP
		FLVCR2	RAB24
		TMEM222	LIMD2
		APEX2	XBP1
		D2HGDH	GZF1
		DPYSL2	ARAP2
		CCT5	PRRC2A
		THRAP3	SSH2
		COX7A2	MAP3K2
		CD52	SEC16A
		CD274	E2F3
		MFAP3	LRCH4
		DNAJC10	TLR10
		SAYSD1	MATR3
		CDK19	STRN4
		ATP11C	HERC3
		ALKBH7	SP140
		VTI1B	MLXIP
		ANXA6	ENSMMUG00000020157
		NPC1	PARVA
		CSF1R	WEE1
		P2RX4	BORCS5
		NOL8	CEP112
		ALAD	TRIB2
		CCDC34	SLCO3A1
		RAD51C	WDR47
		SLC38A9	KDM2A
		GPN3	KDM6A
		CRAT	ARIH1
		MESD	PCIF1
		PEX10	WDFY2
		DPY30	ING1
		POLD1	RBM27
		CD36	MAP1LC3B
		CDK5	FOXJ3
		ARVCF	HELZ
		ZBED1	SSBP2
		RMND1	EIF4E
		NDUFB4	STX5
		CLCC1	CHMP4B
		DPH6	AMPD2
		PPIE	ZNF217
		DMXL1	TRAPPC1
		ZSWIM8	ZNF131
		DPP3	AGFG1
		NEU1	ZMIZ1
		ENSMMUG00000038560	C20H16orf72
		TMEM106B	TIPARP
		MUM1	PHF12
		ACER3	ZNRF1
		MRPS23	EWSR1
		MRPL24	C15H9orf72
		PRPF6	DDHD1
		LAS1L	KMT2E
		GPR141	RAPGEF2
		ATP6AP2	LBH
		MTCH2	CCDC93
		ANP32A	ERICH1
		DYNC1I2	NOTCH1
		TMX3	GCH1
		SLC35F5	PCGF5
		NDC1	ELF2
		PIGC	ROBO2
		ACTR1B	CLASRP
		SLC11A2	FAM8A1
		ATP8B4	LCK
		ENSMMUG00000012843	ADNP
		HDAC6	ARHGEF1
		TRIM27	PHTF1
		ZNF790	TMF1
		COX11	PLK2
		ANGEL1	C18orf25
		PEX3	DIAPH2
		UFL1	AGTPBP1
		ACAA2	SIAH2
		THBS3	WDR59
		IPO9	KHDRBS1
		WRN	TES
		ENSMMUG00000004400	BACH2
		NARS	ENSMMUG00000009500
		NOL6	PLCB1
		NQO2	TRIM8
		LMBRD2	MDM4
		ASB7	TRABD
		NMT1	SLC43A2
		RALB	TAF2
		CAT	DEF6
		SPOP	TLR2
		ZNF615	SLC38A1
		CDC25B	SPAG9
		TLR8	C2H3orf58
		PBRM1	CSAD
		BBS2	MGRN1
		AKIP1	ZNF335
		ZNF611	MAP4K5
		ACADM	STX11
		ABCC5	FOXO3
		RXRB	ENSMMUG00000022772
		SDAD1	GNAZ
		ANKRD27	POU2F2
		NUDCD1	MCTP1
		DLAT	ARHGAP26
		HINT2	BRD1
		CCT6A	RBPJ
		NPRL2	WDR45B
		SAMHD1	RBM22
		LY96	MARK2
		AHCYL1	HJURP
		MTX1	ANKRD13D
		EIF2S1	SLC12A6
		STK25	LPAR2
		ACBD6	SF3A1
		PAFAH2	PARD3
		XRCC5	ENSMMUG00000008173
		SMARCB1	SP3
		SLF2	ZBTB10
		ZSCAN29	PAQR7
		TBC1D20	ARNTL
		SPRED1	GRAP2
		SCO1	EMB
		SUV39H2	MSL2
		PSMC2	C15orf39
		SSBP1	VEGFA
		TTC30A	BTBD9
		PWWP2A	ID1
		DMXL2	LFNG
		C14orf93	ENSMMUG00000008295
		ZNF780B	CALCRL
		KRBA1	RALGAPA2
		GLOD4	DCAF1
		B3GALNT1	UHRF1BP1L
		ZNF836	INO80
		ZNF184	HMGXB4
		SRI	MECP2
		SERBP1	SERTAD1
		MFSD5	STEAP4
		AP1B1	VGLL4
		CTNNA1	ZNF503
		LRRC41	LTBP1
		RMDN1	EVI2B
		TNPO3	ZC3H18
		SASS6	LRMP
		MAPKAPK5	PDE12
		TCEAL9	FOXK1
		ENSMMUG00000015749	LRRC8C
		HDGFL2	TTC19
		CEP250	RBM5
		ENSMMUG00000014855	UBE2B
		TDG	GCNA
		GPR34	JMJD6
		GMPPA	SUPT6H
		RRP1	KDM3A
		ENSMMUG00000019376	SDE2
		IFT27	MAFB
		MRPL42	TMX4
		MTERF3	KDM4B
		ADCK1	VPS33B
		DNASE2	PF4V1
		ZDHHC6	SERTAD2
		MAD1L1	AKNA
		TMEM208	USP47
		TNPO2	CRISPLD2
		ZNF268	DYNC1H1
		ZFYVE26	GNE
		ENSMMUG00000042838	FAM49A
		EDEM3	ATP2A3
		SPRYD7	PPP1R10
		ENSMMUG00000004523	NBEAL2
		CUEDC1	UBAP1
		MCCC2	LYRM1
		RNASE6	RIN3
		ENSMMUG00000020433	ERN1
		JAGN1	ATG2A
		IVD	FOSB
		EIF3B	STK40
		GTF2E1	ESYT2
		OXNAD1	DOT1L
		CD38	LPCAT1
		RASSF4	ARAF
		ETFA	RC3H1
		MAP3K7	SPACA9
		BRIX1	FANCL
		POC5	CTNNB1
		NUPL2	STARD8
		BMT2	ILF3
		NIPA2	SF3B4
		SLC2A8	GRK2
		FKBP2	NR1H2
		KPNB1	DXO
		MTFR1L	DUSP18
		CCDC167	TRMT10B
		EMC7	STK4
		C6H5orf22	TNKS
		ANGEL2	MARK4
		GLE1	ENSMMUG00000017246
		CMTR2	CCNH
		HMG20A	ANK1
		CCPG1	TPP2
		DPH7	JARID2
		UBE2Q1	SENP5
		DOCK4	PPM1D
		SMG9	NFKBID
		DOLK	R3HDM4
		ZNF431	SMG1
		PITHD1	UHRF2
		SLC31A1	VPS37B
		MTHFD1	TMEM173
		ERLIN2	OLR1
		TNS3	MYO1G
		CLEC10A	ELF1
		ZMYND11	LRRK2
		SSRP1	SH3BP1
		ALG11	NFKB1
		ANO6	DENND3
		ENSMMUG00000002194	SNRK
		NDRG3	FBXO33
		ABCC3	RPGR
		GSAP	GPATCH8
		ENSMMUG00000020005	PPP1R15A
		PBDC1	UBR4
		STIP1	ZNFX1
		MIEF2	ANTXR2
		COX16	LRRC4
		ENSMMUG00000047929	RNF4
		ATRIP	SLC22A15
		LNPK	DYRK1A
		CELF6	CLINT1
		CLPX	NFAT5
		TRNAU1AP	NRF1
		FAM69A	INTS6
		SIRT2	RARA
		TXNRD1	EP300
		MTFR1	CYTH1
		WASHC4	BTAF1
		POLR3D	PAN3
		PACS2	PPP1CB
		NSDHL	ARRDC3
		ATF2	RIPOR2
		IQCB1	PDPK1
		ORC3	SLC9B2
		TOMM40	KDM7A
		GFM2	STX16
		DCAF4	ARHGEF7
		MMAA	ENSMMUG00000019238
		CHCHD8	SLC25A45
		ARSA	PBX2
		SDF4	UBP1
		FNDC3A	TIGD1
		ACSS2	CBX6
		GGCT	GK5
		NAA10	BRIP1
		TBC1D9B	SH3TC1
		GCLC	POLDIP3
		RHBDD3	SEMA4D
		ZNF84	TSHZ1
		ATP6V1A	SLMAP
		RNF170	CA5B
		MORN2	P2RY2
		APPBP2	REV3L
		TWF2	TNFRSF1A
		CD164	NOCT
		ARHGEF10L	PGS1
		CUL9	ID3
		SLC17A5	ATL2
		ANXA4	ENSMMUG00000019505
		VPS45	SMNDC1
		ESD	2020-09-06
		ZDHHC16	SMARCD1
		MBD3	GALNT3
		SHPRH	UBE2A
		RNF123	VRK2
		PRR14L	LRCH3
		ADCK5	FBRS
		BECN1	RASGRP2
		SMARCD2	MIDN
		OSBPL1A	NUP98
		CCM2	ENSMMUG00000001053
		SNX19	DLST
		GGA3	ZRANB1
		ASPSCR1	NCOA2
		CPSF2	TET2
		PTTG1IP	ENSMMUG00000031000
		SCAP	PHLPP2
		CFAP36	WDR26
		TIMELESS	DAP
		HACE1	SETD5
		ARG2	DDX6
		ZNF41	ZBTB1
		BNIP3	KCTD6
		BATF	MYL4
		TIA1	UBE2E3
		ENSMMUG00000017841	TMEM87B
		ZNF75A	XPO6
		AVEN	CRK
		NDUFV1	KBTBD2
		TSPAN3	CCRL2
		PPIH	GOLM1
		DDHD2	ZNF800
		MRPS31	PARP8
		ARFRP1	ZBTB11
		AIFM2	BIRC6
		NDUFS6	IRF9
		TGFBRAP1	FAM102B
		NPTN	APBB1IP
		PSMD1	NLRP3
		PARP11	LUZP1
		GDE1	NAF1
		TESK1	SLC24A3
		PUM3	SATB1
		BEX3	PITPNM1
		C1QBP	WAC
		ZNF664	HECA
		CCNG1	PSEN1
		GART	IL4R
		TRIM5	LYSMD3
		EPHB2	CIC
		STAC3	DYSF
		FAR2	TRPS1
		AKR7A2	LONRF3
		SURF1	CLK4
		PLOD1	ASAP3
		PLEKHA1	TEDC1
		ANAPC13	HRH2
		HIKESHI	SCAF4
		ORC5	GABPB1
		FBXO38	INO80C
		ZNF79	ERO1B
		ATP5MC3	NDE1
		ATP2C1	TET3
		ENSMMUG00000042611	DENND5A
		ATL3	CMIP
		MICU1	SLC2A1
		TRPM2	NIPBL
		TMEM9	SMIM13
		ZNF248	SBDS
		SPHK2	ELF4
		ALDH5A1	CLEC1B
		ASCC3	ZNF276
		ENSMMUG00000019405	SPAG1
		INVS	USP4
		LGALS3BP	THEM4
		AKR1B1	NLRP1
		GLG1	CEP170
		SLC30A6	SPATA2L
		ATP5PF	SUPT5H
		SUPT20H	RNF103
		VPS25	CDC42EP4
		MAK16	ENSMMUG00000023138
		RPP25L	ZNF644
		DDX60	ITIH4
		ENSMMUG00000003646	FBXW7
		PSMD2	AASS
		EVC2	ENSMMUG00000003339
		FAM89A	MTHFR
		ING4	LRRFIP2
		SF3A3	NXF1
		BCKDK	CSRNP1
		ZMPSTE24	SHKBP1
		POLB	MYO7B
		TECR	RBM7
		STX18	BCAS2
		ITPR2	RNF10
		VTA1	RANBP2
		CCDC22	IRAK2
		HEATR3	MAK
		PIK3C3	PPP2R2A
		TXNDC9	ARL4A
		TMEM62	RELB
		PCK2	DENND1A
		NPL	CD1C
		CBY1	ITGA2B
		TRMT112	MED29
		GANAB	CYLD
		CDK4	PURB
		VAC14	SH3BP2
		FAM136A	HNRNPUL1
		QRSL1	BCOR
		FAM50A	JUNB
		G3BP1	TSC22D4
		MS4A4E	OXSR1
		TTLL1	CHKA
		PPIP5K2	PTK2
		PHYH	ZNF394
		CALU	MIOS
		TMED10	HGS
		LYPLAL1	PCF11
		TMEM50B	RNF168
		CHMP2A	TLE1
		MCM6	ZXDC
		CLPP	JAG1
		GPX4	FBXO11
		CEP120	IGF2BP2
		CAMSAP2	IL6R
		DNMT1	GSE1
		CD84	TAPT1
		NSF	IQSEC1
		USP39	PTPN1
		PURA	TSEN54
		INPP5F	FFAR2
		PCED1A	PPP4R3A
		NCSTN	ELL
		CHIT1	LGALS12
		SLC39A9	OAF
		RRAGA	ALPL
		OCIAD1	SPATA2
		UPF3A	TSPAN32
		AP1S1	EAF1
		POGLUT1	MED13L
		TAF5	GTPBP1
		SUMF1	ZBP1
		ENSMMUG00000002989	CEBPD
		AP2S1	PLPPR2
		VRK3	EXTL3
		PIGN	NFIL3
		C6orf125	CD200R1
		ZCCHC9	ATXN1
		GLMP	IFRD1
		DSTN	TTC21A
		SETX	GMPR
		ENSMMUG00000007732	PDLIM7
		CUL4A	PIK3R5
		GRSF1	TATDN1
		ARMC10	ENSMMUG00000041473
		NUP85	HPSE
		P4HA1	CALCOCO2
		ENSMMUG00000041714	CMTM2
		ENSMMUG00000018530	HSF1
		TMLHE	CDC42SE1
		B3GNT10	HIPK1
		ASNSD1	TUFT1
		PLK4	ENSMMUG00000022153
		ANKMY2	GAB2
		ZDHHC12	RAB11FIP4
		RABEPK	IL15
		SERINC5	ATP10D
		NOP56	QRICH1
		PTGES2	ADAM19
		RAB11FIP3	MAP3K8
		WDR25	SYNJ2
		MYDGF	SUCO
		SIRT5	DGKA
		NSUN5	OSBP
		SDCCAG8	ETV7
		IARS	ZBTB49
		TRIP6	PRKCH
		LAMTOR2	CEP68
		PDHB	CCDC125
		THOC6	USP15
		CDK8	ENSMMUG00000049226
		ENSMMUG00000010253	AGO2
		NFYB	BVES
		SUGT1	TMEM2
		LMAN2	CTDP1
		DNAJC25	FMNL1
		LAMC1	RBM38
		PCTP	AKIRIN2
		CUL7	PHLDA2
		CC2D1A	SP4
		RAP1GDS1	PITPNB
		NEDD1	CD79B
		CXXC1	SFSWAP
		CDK14	TMTC2
		ACLY	USHBP1
		SPG11	NUDT21
		FUNDC1	TTC7A
		INTS14	ITK
		C16H17orf62	KLHL15
		CAB39L	SHOC2
		CHID1	GABARAPL1
		PARP3	STK38L
		FAAP100	CCDC97
		XPO1	MSI2
		SMS	FAM110A
		DCTN1	SIRT1
		RRP1B	KIF1BP
		TRAPPC11	BABAM2
		ZFYVE9	ZNF165
		ZCRB1	ZNF100
		GLT8D1	TCEANC
		TCEAL4	PLEC
		VIPAS39	SESN3
		OSGEP	LYST
		COPS7A	DUSP28
		VEGFB	EPC2
		KDM1A	RICTOR
		TEX2	S1PR1
		LLGL1	FYN
		ARMCX2	MIXL1
		EI24	EIF2AK3
		ZDHHC14	EMD
		C3H21orf33	PPP4R2
		GSTCD	PHF19
		GMPS	ALG13
		CEP57
		FAM111A
		POP4
		TEC
		CUEDC2
		ITFG2
		MORC4
		ABHD12
		PGM3
		FBXO8
		NCBP1
		TLR6
		ZNF623
		MFSD9
		FDXR
		ZNF846
		TDP2
		SRPRB
		WWC2
		VWA5A
		SCRN3
		REXO4
		USP28
		GHDC
		NUDT5
		ASNA1
		SNX12
		BTBD10
		INIP
		JKAMP
		CCT7
		APOL2
		SIPA1
		COMMD1
		HECTD1
		DDX31
		PHF6
		VPS50
		MBD5
		GALNT2
		ZNF518A
		USP54
		COX10
		USP40
		AP3D1
		FAM208A
		ENSMMUG00000001270
		ADSL
		HSPA4
		UTP14A
		PLOD3
		FAM120B
		PPP1R8
		MRPS30
		TMEM254
		UBE2E2
		ZMAT2
		RNF146
		PIGG
		MRPL17
		IGFLR1
		B3GALNT2
		CMTM7
		ENSMMUG00000041198
		KLHL8
		HSBP1L1
		DERL2
		SSR4
		CCS
		CFDP1
		TTC1
		DNAJC21
		NEIL2
		B3GLCT
		UGDH
		IRF3
		VPS72
		METTL17
		TRAPPC12
		CLPB
		CDK5RAP3
		CAND1
		NCBP2
		ZNF22
		UROD
		STRADA
		TM2D1
		DBR1
		GALNT12
		ACVRL1
		MYOF
		ARFIP2
		HM13
		STRN
		ENSMMUG00000003552
		INTS13
		PRMT3
		SEL1L
		TIMM8A
		TCP1
		PRPSAP2
		IFT43
		ULK3
		NELFB
		SEC13
		APTX
		YIF1A
		JADE3
		CENPB
		NUDCD2
		TTC9C
		CSNK2A1
		BCAP31
		PRKAG1
		NDUFS7
		LACC1
		IFRD2
		BMP2K
		LARS2
		ZNF789
		PEX1
		DLD
		NOSIP
		ACOT13
		CNOT7
		TPCN1
		R3HCC1
		WDR63
		NOC2L
		NAGK
		TMEM206
		EML2
		ARHGAP10
		SLC39A7
		MAN2B2
		PAIP1
		RCBTB2
		KRI1
		GTF2H3
		NOD1
		COX18
		MUS81
		TNPO1
		ATG7
		LASP1
		CYP20A1
		FAM219A
		C11H12orf4
		ICMT
		NAT1
		ETNK1
		RAB3GAP2
		NDUFV3
		CHCHD5
		RBM12B
		RABGGTB
		SMIM29
		TM9SF2
		MRPL44
		FKBP4
		PRIMPOL
		MSRB2
		KIAA1841
		EIF2AK4
		SMCO4
		ILVBL
		CCDC191
		MGAT4A
		SLC1A5
		ATAD1
		GLYR1
		PDE3B
		CARS
		RIOX2
		CHD1L
		EPRS
		MAT2B
		PTPN13
		CBR4
		GGACT
		BAZ1B
		UBA5
		ENSMMUG00000020473
		AP5M1
		COA7
		PXMP4
		ZNF83
		KLHL5
		ZNF700
		2020-09-11
		ZNF585A
		UMPS
		ZSCAN26
		DECR2
		GRWD1
		PRPF31
		HTATSF1
		TMCO1
		NDUFAF4
		NT5DC1
		TMEM128
		DTX2
		COPG1
		INTS2
		PPME1
		PRMT5
		DCTD
		CRYL1
		SMYD4
		GSS
		CXHXorf38
		TADA3
		TRAPPC3
		ACADS
		KNOP1
		ABCD3
		ENSMMUG00000005624
		SMC1A
		ADK
		CYP2R1
		TRPM7
		PPM1H
		ATG4C
		POLR3H
		ZMAT3
		ACO2
		UTP6
		XPOT
		SNAPC4
		LRRC20
		DBI
		SLC25A1
		MTM1
		NDUFAB1
		PHB
		TSTA3
		JRK
		TMEM223
		TFCP2
		RNF130
		DNAJC19
		TRAFD1
		NDUFB8
		MRPL36
		IMMT
		ANKRD46
		RBM45
		DCUN1D5
		ADD1
		SRRD
		ITPR1
		DUS2
		TPRKB
		TIPRL
		PMM2
		THYN1
		MSANTD4
		CRELD1
		ADA2
		JPT2
		LRRC28
		FRYL
		ENSMMUG00000005293
		TMA16
		ENSMMUG00000013949
		ENSMMUG00000015781
		MCMBP
		GOLGA3
		RBAK
		ZNF160
		EXTL2
		TUBB
		PCMT1
		CCDC112
		ZMYM3
		PPM1M
		PYM1
		NELFCD
		EXOSC3
		ZNF569
		CHCHD3
		BTN3A3
		ORMDL1
		GPD1L
		ALKBH8
		MYO9A
		IRF2
		VDAC1
		NDUFS8
		HADHB
		DUSP23
		MRPL21
		MNAT1
		ZNF701
		ALDH3A2
		SIL1
		KAT14
		GRAP
		SCARB1
		VPS26C
		JOSD2
		OSTM1
		SPCS1
		SLC22A18
		THOP1
		HAX1
		ZBTB14
		HACD3
		MPG
		PRMT1
		APEH
		IMP4
		SLC35A5
		ZNF197
		ABCF2
		ACSF2
		ADAM28
		STX3
		KCTD5
		LSM14B
		SERAC1
		RHOT1
		DDB1
		ABCD4
		ZNF671
		RABGGTA
		NENF
		COA6
		ALKBH6
		ENSMMUG00000002926
		OAS1
		RUVBL2
		TNFSF12
		RAD50
		ALG5
		ARL13B
		ASF1B
		CAB39
		WDR7
		FANCE
		CSTF2
		PTRH1
		UTP18
		IFI16
		ZFYVE19
		NAXD
		RBBP5
		GTF2H4
		NAA20
		ALPK1
		ZNF282
		BORA
		C15H9orf64
		NOXA1
		TCTN3
		MDFIC
		NUDT16
		NLRX1
		FKTN
		DARS
		PNPO
		GPS1
		PLGRKT
		HDHD5
		PRDX3
		ATP5MC1
		SLC37A4
		WDR18
		ANAPC16
		TMEM60
		PES1
		RAD52
		PYGO2
		LDHB
		TSNAX
		PARP1
		CCDC66
		ZNF680
		POLDIP2
		ARCN1
		STAT2
		CCDC47
		PPP1R21
		WDR5
		PSMD3
		SLC25A24
		C1H1orf50
		GTF3C5
		CBLB
		ECI1
		HYI
		ZNF23
		MSH3
		PSEN2
		KIAA0513
		ENSMMUG00000010387
		TMEM168
		POR
		CHMP5
		C7orf25
		WDR24
		MRPL35
		RBM42
		ATM
		POC1A
		RNFT1
		ZBTB40
		HTRA2
		EIF2B2
		HEATR5A
		CCDC28A
		NQO1
		PEX7
		RMND5B
		KIAA0100
		RNASEH2B
		PINK1
		FBXL19
		VARS2
		COX6C
		ARMCX5
		LACTB2
		NHLRC3
		KIAA2013
		PGPEP1
		TTC31
		PSMG3
		BTF3L4
		GALNT11
		SREBF2
		PPM1G
		ENSMMUG00000013496
		CYB5D2
		TUBA1C
		ENSMMUG00000012859
		METTL13
		DNAJC28
		TREM2
		EEA1
		ELAC2
		SLC39A10
		TBRG1
		NBR1
		DOK1
		UGGT1
		LEPROTL1
		ZNF155
		HSPD1
		LZTS2
		LRRC47
		INO80E
		ENSMMUG00000010236
		SACM1L
		VPS16
		ACP6
		LYPLA2
		INTU
		PTPMT1
		PHPT1
		CENPQ
		TBC1D19
		RAB5C
		NDUFA4
		APOOL
		ZNF140
		ENSMMUG00000015832
		GRAMD4
		SQLE
		ENSMMUG00000003857
		CHCHD6
		OSTF1
		CDKAL1
		ASCC1
		NARS2
		MTOR
		AIMP2
		MCTS1
		MKKS
		PEX13
		GATAD1
		DCLRE1A
		PTCD3
		ST6GALNAC4
		MGAT1
		SNRNP48
		LENG1
		SLC35B3
		SLC35A1
		C2orf42
		PPP5C
		TRIM6
		AP4M1
		H6PD
		ZNF181
		SLC50A1
		PTCD2
		COPB2
		FAM81A
		MARS
		COMMD4
		DPY19L4
		GOT1
		ENSMMUG00000010679
		ZADH2
		CBX5
		TCP11L1
		STAB1
		ENSMMUG00000017077
		CPSF4
		OPLAH
		MR1
		NOC3L
		ZMYND19
		DDX50
		RPS6KA3
		C12orf49
		SLC30A5
		GNPAT
		RMDN3
		MRPS18C
		ARHGAP12
		IMPDH2
		DGCR8
		TSPAN13
		MLH1
		ECI2
		SNAPC3
		ERMARD
		ACAD9
		ZNF420
		URB2
		SOAT1
		PELI3
		PPOX
		ZDHHC13
		PPA2
		RBBP7
		MGME1
		KDELR1
		ZNF256
		TRAF2
		HEATR6
		FARSA
		ALG12
		SDF2L1
		MYO18A
		RNF20
		ZNF740
		HSD17B4
		TM7SF3
		CERS5
		NDUFAF1
		CTR9
		PRPF40B
		PAK1IP1
		PNMA1
		ZNHIT2
		ASXL2
		SLC9A9
		ZNHIT6
		DCP1B
		C1orf131
		INCENP
		AKAP10
		TBC1D1
		ZNF177
		FKBP3
		ANO10
		AP2B1
		HDAC3
		JRKL
		AIFM1
		SPTAN1
		CLUAP1
		HMGCR
		ZNF768
		TBC1D13
		UBAC1
		GSTZ1
		UQCRB
		TSN
		UNC50
		GOLGA1
		KLHL12
		RPS6KA1
		GOLPH3
		ARHGAP25
		ZNF148
		C5H4orf27
		ANKRD50
		MTF2
		P2RY6
		C3H21orf59
		HECTD3
		SENP8
		DNM1L
		VAMP4
		EIF2B5
		C9H10orf88
		CKAP5
		HDDC2
		UBE3B
		TMEM8A
		EXOC1
		NDFIP1
		DENND4C
		BPNT1
		SARS
		DHX33
		PHAX
		LCMT1
		TMEM68
		ENGASE
		METTL18
		SLC4A2
		COPS5
		ANAPC5
		SHMT1
		RDH10
		UBTF
		FOXRED2
		NDUFB5
		ENSMMUG00000013126
		RPUSD1
		PRMT7
		IDH1
		AHCYL2
		WDR3
		ZNF621
		PREP
		CPNE8
		ELAC1
		PIH1D1
		BABAM1
		SLIRP
		AARS
		PARP10
		RPP30
		SEC61A1
		RCBTB1
		VPS36
		ELP3
		DNAJC17
		AP2M1
		C19orf12
		PUS7L
		RER1
		SPICE1
		HAUS1
		TRIT1
		CSNK1G1
		GBF1
		FUZ
		ENSMMUG00000001214
		VBP1
		NISCH
		RGL2
		DNMT3A
		TBC1D5
		SUCLG1
		RAB11A
		CDK10
		NT5DC2
		FAM213B
		DECR1
		KLHL9
		MYO1D
		EDEM2
		MPND
		C8orf33
		MYO7A
		HPS4
		ENSMMUG00000019875
		POLA2
		TMEM51
		TMEM18
		GTF3A
		STAM2
		SPOUT1
		ZKSCAN5
		MANEA
		COASY
		TTF2
		PEPD
		MYO1E
		ARSB
		ZBTB45
		TM6SF1
		TCHP
		APIP
		TMEM14B
		SLC25A20
		ANAPC11
		SNX4
		TCEAL1
		HIBCH
		CAMK1
		MFSD14B
		TRAPPC6B
		ZNF77
		ZNF689
		CYB561D2
		TSFM
		KIAA0355
		AASDH
		CFL2
		EVL
		RSRC1
		ZNF133
		MAPKAP1
		GPR107
		CCDC43
		TBC1D2B
		SMIM14
		TULP4
		NEK9
		SLC5A6
		MTHFD2
		GPD2
		KRIT1
		ENSMMUG00000049089
		ELP5
		STC2
		ARFGAP2
		PDHX
		MIPEP
		CNP
		DHRS3
		TBCD
		COMMD2
		CARD6
		FASTK
		NDUFAF8
		CYB5B
		SLC39A11
		POLD2
		GORAB
		BCAT2
		UEVLD
		FKBP9
		ZMYM4
		MRPL38
		MCUR1
		CCHCR1
		CRELD2
		DHRS7B
		WRNIP1
		PDCD7
		SRP54
		CLTA
		PTPRO
		RAB6A
		DHX32
		GPATCH1
		GPATCH11
		TMX2
		CLK2
		C6H5orf34
		GMPPB
		MRPL41
		SLC38A10
		DHX16
		PPP3CB
		C16orf86
		HEATR5B
		CPSF3
		VPS39
		CAPRIN1
		CUL2
		COG6
		EHMT2
		FBXO25
		SLC44A1
		ENSMMUG00000040076
		SNRPD3
[truncated: 571 more rows]

## Sheet: Enrichment_Contingency_Tables
	Dong et al., 2013 Reference Dataset					Saeed et al., 2014 Reference Dataset					Italiani et al., 2014 Reference Dataset
		Significantly up-regulated - in vitro macrophage relative to monocyte	Not significantly up-regulated - in vitro macrophage relative to monocyte				Significantly up-regulated - in vitro macrophage relative to monocyte	Not significantly up-regulated - in vitro macrophage relative to monocyte				M1 or M2 associated gene	Not associated with M1 or M2
	Significantly up-regulated in infected relative to bystander	48	241			Significantly up-regulated in infected relative to bystander	123	161			Significant in infected vs. bystander comparison	32	616
	Not significantly up-regulated in infected relative to bystander	386	6682			Not significantly up-regulated in infected relative to bystander	2447	4695			Not significant in infected vs. bystander comparison	78	8084
		Fisher Exact Test:					Fisher Exact Test:					Fisher Exact Test:
		OR=3.448					OR=1.466					OR=5.384
		P=3.10e-11					P=2.21e-3					P=5.67e-12
		Significantly down-regulated - in vitro macrophage relative to monocyte	Not significantly up-regulated - down vitro macrophage relative to monocyte				Significantly down-regulated - in vitro macrophage relative to monocyte	Not significantly up-regulated - down vitro macrophage relative to monocyte				M1 associated gene	Non associated with M1
	Significantly down-regulated in infected relative to bystander	29	247			Significantly down-regulated in infected relative to bystander	73	193			Significant in infected vs. bystander comparison	11	637
	Not significantly down-regulated in infected relative to bystander	220	6861			Not significantly down-regulated in infected relative to bystander	1151	6009			Not significant in infected vs. bystander comparison	43	8119
		Fisher Exact Test:					Fisher Exact Test:					Fisher Exact Test:
		OR=3.662					OR=1.975					OR=3.261
		P=4.21e-8					P=4.42e-6					P=1.62e-3
		Not Significant	Significantly down-regulated - in vitro macrophage relative to monocyte	Significantly up-regulated - in vitro macrophage relative to monocyte			Not Significant	Significantly down-regulated - in vitro macrophage relative to monocyte	Significantly up-regulated - in vitro macrophage relative to monocyte			M2 associated gene	Non associated with M2
	Not Significant	6238	200	354		Not Significant	3374	1109	2393		Significant in infected vs. bystander comparison	21	627
	Significantly down-regulated in infected relative to bystander	215	29	32		Significantly down-regulated in infected relative to bystander	139	73	54		Not significant in infected vs. bystander comparison	35	8127
	Significantly up-regulated in infected relative to bystander	221	20	48		Significantly up-regulated in infected relative to bystander	119	42	123			Fisher Exact Test:
		Chi SquareTest:					Chi SquareTest:					OR=7.78
		P=2.23e-30					P=2.55e-9					P=1.33e-10
