# Supplementary material for: Single-Cell Profiling of Ebola Virus Disease In Vivo Reveals Viral and Host Dynamics
Source: Cell. 2020 Nov 25;183(5):1383–1401.e19. doi: 10.1016/j.cell.2020.10.002 (PMC7707107; doi:10.1016/j.cell.2020.10.002)
Supplement: Table S5. Differential Expression between DP and DN Monocytes in Late EVD, Related to Figure S6 — Log fold-change, p-values, and q-values for differential expression tests comparing gene expression levels between DP and DN monocytes in late EVD. Also includes annotations of whether each gene is associated with macrophage differentiation, interferon response, or cell cycle. [file mmc5.xlsx]

## Sheet: DPvsDN.Mono.DE
Gene_Symbol	logFC	P	Q	Annotation
FCGR3	1.68637	1.15625e-92	1.02108e-88	Marker
FTL	0.827235	2.46776e-83	1.08964e-79	Mac. Up
CD14	1.65417	2.80369e-82	8.25314e-79	Marker
ADAMDEC1	1.6033	1.3658e-76	2.43829e-73	Mac. Up
MKI67	-1.3059	1.38053e-76	2.43829e-73	Other
ANP32B	-1.26006	4.28643e-72	6.30891e-69	Other
SMC2	-0.601407	1.92802e-53	2.43234e-50	Mac. Up
H2AFZ	-0.969073	1.13564e-52	1.25361e-49	Other
SOD2	0.86492	4.62949e-51	4.54256e-48	ISG
C3	0.809547	1.00101e-47	8.83993e-45	Mac. Up
IDO1	1.07738	2.95983e-46	2.37621e-43	ISG
PSAP	0.586818	4.95135e-46	3.64378e-43	Mac. Up
CTSH	1.17907	5.52963e-46	3.75632e-43	Mac. Up
FTH1	1.16364	3.15382e-45	1.98938e-42	Other
NR1H3	0.493337	8.91019e-45	5.24573e-42	Mac. Up
SMC4	-0.846561	1.21945e-44	6.73061e-42	Other
CEP55	-0.39277	3.62843e-44	1.88486e-41	Mac. Up
CTSB	0.538814	1.63636e-43	8.02815e-41	Mac. Up
BIRC5	-0.303221	5.72424e-42	2.66057e-39	Mac. Up
TUBA1B	-0.709194	2.92082e-41	1.28969e-38	Mac. Up
PLA2G4C	0.86009	5.57733e-41	2.3454e-38	Mac. Up
STMN1	-0.548893	1.13903e-40	4.57216e-38	Mac. Up
HNRNPA2B1	-0.560865	5.95803e-39	2.28762e-36	Other
CENPF	-0.585965	5.34086e-36	1.96521e-33	Other
ENSMMUG00000012140	-0.640773	1.71381e-35	6.05387e-33	Other
H2AFV	-0.850812	2.0245e-35	6.87628e-33	Other
NCAPG	-0.350279	4.44171e-35	1.45277e-32	Mac. Up
ASAH1	0.817781	6.51567e-35	2.055e-32	Mac. Up
CENPW	-0.32435	1.40338e-34	4.27355e-32	Other
CENPE	-0.532655	1.7418e-34	5.12729e-32	Other
NUF2	-0.278967	2.44921e-34	6.9771e-32	Other
DLGAP5	-0.32576	5.44956e-34	1.50391e-31	Mac. Up
CCNB2	-0.22576	1.79689e-33	4.8086e-31	Mac. Up
SERPINA1	0.919189	1.16164e-32	3.01719e-30	Mac. Down
SDC3	0.673369	1.26874e-32	3.20122e-30	Mac. Up
LTA4H	0.891609	1.34784e-32	3.30633e-30	Other
SELENOP	0.382438	2.24211e-32	5.35137e-30	Mac. Up
HNRNPM	-0.734126	1.28009e-31	2.97485e-29	Mac. Down
CTSD	0.807924	2.84313e-31	6.43787e-29	Mac. Up
VMO1	0.700376	4.99925e-31	1.10371e-28	Other
SFPQ	-0.617167	7.2191e-31	1.55492e-28	Mac. Down
ENSMMUG00000045411	0.30975	8.81735e-31	1.85395e-28	Other
CX3CR1	0.434622	2.74934e-30	5.64637e-28	Other
ENSMMUG00000003187	-0.600921	8.52364e-30	1.71073e-27	Mac. Down
DEK	-0.684273	6.90916e-29	1.35588e-26	Other
CDC20	-0.263031	7.52955e-28	1.44551e-25	Mac. Up
SPAG5	-0.207343	8.54965e-28	1.60642e-25	Mac. Down
BCL2A1	0.947703	1.31823e-27	2.42527e-25	Other
NCAPD2	-0.295584	5.08592e-27	9.16606e-25	Mac. Up
CCNA2	-0.241863	5.29295e-27	9.34841e-25	Mac. Up
LYZ	-0.575256	7.52104e-27	1.30232e-24	Other
MPO	-0.840031	2.5726e-26	4.36896e-24	Other
CDKN3	-0.208554	4.76743e-26	7.94361e-24	Mac. Up
MS4A6A	-0.736008	7.15959e-26	1.17086e-23	Mac. Up
SHCBP1	-0.193698	7.36339e-26	1.18229e-23	Mac. Up
KIF11	-0.166162	1.25524e-25	1.97946e-23	Mac. Up
HMMR	-0.280608	1.5576e-25	2.41318e-23	Mac. Up
ATAD5	-0.242487	2.33668e-25	3.5578e-23	Other
SNX10	0.715182	4.85891e-25	7.27272e-23	Mac. Up
KIF20B	-0.384083	6.78783e-25	9.99055e-23	Other
ENSMMUG00000008222	-0.492042	9.6361e-25	1.39502e-22	Other
SNRPD2	-0.691686	2.20394e-24	3.13919e-22	Other
ENSMMUG00000042343	1.05852	3.22788e-24	4.52466e-22	Other
BUB1	-0.275814	5.08944e-24	7.02263e-22	Mac. Up
CFD	0.699191	5.63739e-24	7.65905e-22	Mac. Up
ACP2	0.326877	1.05372e-23	1.40991e-21	Mac. Up
SLC25A5	-0.620303	1.16126e-23	1.53062e-21	Mac. Up
TSPAN4	0.335249	3.23011e-23	4.19487e-21	Mac. Up
CYBB	0.410464	4.42148e-23	5.65885e-21	Other
PTTG1	-0.234861	4.49359e-23	5.66899e-21	Mac. Up
CTSC	0.78863	7.09313e-23	8.82245e-21	Mac. Up
ENSMMUG00000015270	-0.432949	1.12042e-22	1.37422e-20	Other
RAN	-0.536477	2.3146e-22	2.80003e-20	Other
NOP58	-0.532778	3.37293e-22	4.02518e-20	Other
TOP2A	-0.346224	5.47594e-22	6.44774e-20	Mac. Up
ADM	0.496948	2.86896e-21	3.33365e-19	Other
HNRNPR	-0.485108	3.82805e-21	4.39033e-19	Other
LILRA3	0.480327	4.06232e-21	4.59928e-19	ISG
RRM1	-0.293508	7.25115e-21	8.10569e-19	Mac. Up
FMNL2	0.269647	7.40566e-21	8.17492e-19	Mac. Up
HSPD1	-0.595506	1.08313e-20	1.18088e-18	Mac. Up
ACKR1	0.24658	1.3384e-20	1.44139e-18	Other
ABI3	0.419791	1.43866e-20	1.5307e-18	Mac. Up
HSP90AB1	-0.484471	1.4924e-20	1.56897e-18	Other
MCM4	-0.204481	1.65959e-20	1.72422e-18	Mac. Up
IL1B	0.528345	1.75389e-20	1.801e-18	Mac. Down
KNL1	-0.213985	1.85261e-20	1.88051e-18	Other
NME2	-0.503197	2.14189e-20	2.14944e-18	Mac. Up
PCNA	-0.442456	3.84615e-20	3.81633e-18	Mac. Up
LAP3	-0.45365	4.01709e-20	3.94166e-18	ISG
SAMSN1	0.658302	4.58557e-20	4.45002e-18	Mac. Down
CPM	0.347103	5.54031e-20	5.3181e-18	Mac. Up
AOAH	0.777977	6.90978e-20	6.56132e-18	Other
TYMS	-0.116008	7.30231e-20	6.86028e-18	Mac. Up
S100A10	-0.507423	1.08843e-19	1.01178e-17	Other
ITGAL	0.74902	1.34862e-19	1.24059e-17	Other
RAD21	-0.537947	1.6682e-19	1.51567e-17	Other
PFN1	-0.652134	1.68198e-19	1.51567e-17	Other
RBBP6	-0.565498	2.30728e-19	2.03953e-17	Mac. Down
SERPINB10	-0.562368	2.30951e-19	2.03953e-17	Mac. Down
LBR	-0.465429	4.8341e-19	4.22673e-17	Other
CKAP2L	-0.146872	9.4917e-19	8.21777e-17	Other
SLC7A7	0.632988	9.61091e-19	8.24019e-17	Other
SLC39A8	0.771957	1.02241e-18	8.68163e-17	Other
G0S2	0.707633	2.17714e-18	1.83108e-16	ISG
KIF4A	-0.113803	2.6351e-18	2.18092e-16	Mac. Up
SASH1	0.406605	2.64249e-18	2.18092e-16	Mac. Up
NUCKS1	-0.380554	4.14764e-18	3.39146e-16	Other
ANLN	-0.213259	4.62397e-18	3.74627e-16	Mac. Up
ENO1	-0.583623	5.49701e-18	4.4131e-16	Other
TPX2	-0.225317	5.60925e-18	4.46264e-16	Mac. Up
SYNGR2	0.601211	5.69487e-18	4.49031e-16	Other
CCT4	-0.566416	6.08934e-18	4.75885e-16	Mac. Up
ALDH2	0.725903	8.25715e-18	6.3964e-16	Mac. Up
RACK1	-0.358055	1.29075e-17	9.91184e-16	Other
ITGB2	0.375761	1.5103e-17	1.14978e-15	Mac. Up
SELL	-0.789424	1.71758e-17	1.2964e-15	Mac. Down
CCNB1	-0.126917	1.90398e-17	1.42492e-15	Mac. Up
SSRP1	-0.353538	2.20337e-17	1.63512e-15	Mac. Up
MYBL2	-0.0906268	2.99706e-17	2.20559e-15	Mac. Up
LPL	0.289282	3.34787e-17	2.44339e-15	Mac. Up
AIF1	0.573916	3.95101e-17	2.85995e-15	Mac. Up
RNASEH2A	-0.151187	4.44145e-17	3.18881e-15	Other
HMGB1	-0.397789	6.36149e-17	4.53051e-15	Other
PILRA	0.300021	6.47235e-17	4.57259e-15	Other
C1QC	0.200498	8.23994e-17	5.77515e-15	Mac. Up
TUBB4B	-0.441055	8.5531e-17	5.94744e-15	Mac. Down
MFSD1	0.668968	9.19938e-17	6.34685e-15	Mac. Up
ASPM	-0.13235	1.4718e-16	1.00755e-14	Other
PLP2	-0.44898	1.63796e-16	1.11268e-14	Mac. Down
CCT5	-0.440217	1.70577e-16	1.1499e-14	Mac. Up
CTSL	0.539529	1.99339e-16	1.33361e-14	Mac. Up
MCM3	-0.196743	2.11976e-16	1.40749e-14	Mac. Up
CENPM	-0.130082	2.47594e-16	1.63172e-14	Other
KIF22	-0.132758	2.66886e-16	1.74583e-14	Other
CALHM6	0.619448	3.05198e-16	1.98177e-14	Other
ENSMMUG00000022769	-0.367014	3.13537e-16	2.02105e-14	Mac. Down
SSB	-0.487973	3.8473e-16	2.46199e-14	Other
HNRNPAB	-0.433027	4.49561e-16	2.85617e-14	Mac. Up
S100A8	-0.656221	5.11097e-16	3.22392e-14	Mac. Down
HNRNPH1	-0.523654	5.62119e-16	3.52062e-14	Mac. Down
EEF1B2	-0.520259	5.67459e-16	3.52904e-14	Other
GTSE1	-0.0755275	5.78551e-16	3.57286e-14	Mac. Up
CORO1A	-0.557	6.67215e-16	4.09179e-14	Other
C3AR1	0.689609	7.10301e-16	4.32598e-14	Mac. Up
TNFSF8	0.45579	9.73931e-16	5.89095e-14	Mac. Down
NUSAP1	-0.102894	1.22648e-15	7.36803e-14	Mac. Up
NCAPG2	-0.0998296	1.31725e-15	7.8599e-14	Mac. Up
ZWINT	-0.137672	1.46951e-15	8.70959e-14	Mac. Up
ATG3	-0.409977	1.83783e-15	1.08199e-13	Other
SMC3	-0.537031	2.18568e-15	1.27465e-13	Other
PTGIR	0.163871	2.19394e-15	1.27465e-13	Other
IL2RA	0.219704	2.22458e-15	1.284e-13	Other
PEBP1	-0.376613	2.29835e-15	1.31797e-13	Mac. Up
FANCI	-0.164483	2.60023e-15	1.48146e-13	Other
TSPO	-0.545982	2.63328e-15	1.49067e-13	Other
PSMA7	-0.354038	2.79901e-15	1.5744e-13	Other
MIS18BP1	-0.295756	3.14685e-15	1.75885e-13	Other
DIAPH3	-0.107701	3.22136e-15	1.78917e-13	Other
CLSPN	-0.115932	3.28603e-15	1.81368e-13	Other
IFIT3	0.691569	3.35261e-15	1.83894e-13	ISG
HVCN1	0.258862	3.81065e-15	2.07727e-13	Mac. Up
SLC31A2	0.38294	5.35938e-15	2.9036e-13	Mac. Up
KIF15	-0.171201	5.66549e-15	3.03758e-13	Mac. Down
ENSMMUG00000018854	-0.455414	5.67547e-15	3.03758e-13	Other
EZH2	-0.307287	6.39583e-15	3.40251e-13	Mac. Down
DNAJC9	-0.273886	7.34589e-15	3.88452e-13	Mac. Up
HNRNPA3	-0.41977	8.4535e-15	4.44362e-13	Other
TAGLN2	-0.55379	8.79407e-15	4.59529e-13	Mac. Down
RAD51	-0.0971843	8.98522e-15	4.66756e-13	Mac. Up
HDGF	-0.417007	9.4811e-15	4.89635e-13	Other
ATP5F1A	-0.418693	1.30842e-14	6.71783e-13	Mac. Up
FAU	-0.29143	1.45634e-14	7.43405e-13	Other
RAB13	0.388412	1.71797e-14	8.71919e-13	Mac. Up
ANP32E	-0.372868	2.21701e-14	1.11877e-12	Other
ABCA1	0.162492	2.81204e-14	1.41097e-12	Mac. Down
CIP2A	-0.165207	3.01317e-14	1.50335e-12	Other
SLCO2B1	0.122493	3.56295e-14	1.76766e-12	Mac. Up
SGO1	-0.115061	3.91666e-14	1.93229e-12	Other
MS4A7	0.153534	4.76927e-14	2.33985e-12	Other
TK1	-0.0779009	4.87684e-14	2.37942e-12	Mac. Up
ZWILCH	-0.119691	5.29381e-14	2.56866e-12	Other
CENPK	-0.106778	5.4413e-14	2.62187e-12	Mac. Up
BIN1	0.264293	5.46285e-14	2.62187e-12	Other
IDH2	-0.442753	7.35543e-14	3.51113e-12	Mac. Up
ACTR2	-0.365378	8.68432e-14	4.12319e-12	Other
DDX5	-0.314653	9.04254e-14	4.2703e-12	Mac. Down
SGK1	0.556678	9.09782e-14	4.27355e-12	Other
PSMA2	-0.347023	9.53594e-14	4.45566e-12	ISG
MARCO	0.3982	9.98005e-14	4.62368e-12	Mac. Up
DHRS9	-0.514435	1.00003e-13	4.62368e-12	Other
ENSMMUG00000000671	0.308191	1.04319e-13	4.79812e-12	Mac. Down
RCC2	-0.373767	1.1345e-13	5.19107e-12	Mac. Down
CCDC152	0.0809953	1.15618e-13	5.26299e-12	Mac. Up
KIF14	-0.081664	1.32572e-13	6.00383e-12	Mac. Down
GRN	0.599452	1.48345e-13	6.68385e-12	Mac. Up
ACTG1	-0.290559	1.68846e-13	7.56893e-12	Other
GNG11	-0.541409	1.85536e-13	8.23372e-12	Mac. Down
CFL1	-0.417739	1.85541e-13	8.23372e-12	Other
GRINA	0.527678	2.13878e-13	9.44379e-12	Other
COX5A	-0.436479	2.58864e-13	1.1368e-11	Mac. Up
ARHGAP11A	-0.122258	2.60031e-13	1.1368e-11	Other
KLHDC8B	0.231306	2.63304e-13	1.14544e-11	Mac. Up
AURKA	-0.0767975	3.20181e-13	1.38604e-11	Mac. Up
MAMU-E	0.362306	3.39712e-13	1.46341e-11	Other
CDK1	-0.0524257	3.49853e-13	1.49978e-11	Mac. Up
PTAFR	0.466189	3.61584e-13	1.54258e-11	Other
CACYBP	-0.442385	4.54154e-13	1.92819e-11	Mac. Up
ENSMMUG00000013136	-0.405959	5.00908e-13	2.11652e-11	Other
ENSMMUG00000041305	0.307457	5.03875e-13	2.11892e-11	Other
PTGES	0.153505	5.54089e-13	2.31903e-11	Other
AURKB	-0.0572088	5.83449e-13	2.43039e-11	Mac. Up
RANBP1	-0.318396	6.37639e-13	2.63904e-11	Other
S100P	0.412918	6.39514e-13	2.63904e-11	Mac. Down
MCM7	-0.2015	6.93037e-13	2.84661e-11	Mac. Down
MRPL51	-0.437234	7.63906e-13	3.12317e-11	Mac. Up
LMNB1	-0.227213	7.82386e-13	3.18399e-11	Mac. Down
BAIAP2	0.241194	7.98274e-13	3.23374e-11	Other
KYNU	0.600738	8.62682e-13	3.4787e-11	Mac. Down
CD83	0.262715	8.90458e-13	3.57438e-11	Mac. Down
GPNMB	0.187368	9.61703e-13	3.8429e-11	Mac. Up
TM4SF19	0.173712	9.81149e-13	3.90294e-11	Mac. Up
LFNG	0.325618	1.14462e-12	4.53279e-11	Mac. Down
ACSL1	-0.531534	1.15904e-12	4.56941e-11	Other
C5AR1	0.623946	1.2367e-12	4.85392e-11	Mac. Down
NEK2	-0.0524802	1.35056e-12	5.27733e-11	Other
ARPC2	-0.289531	1.36555e-12	5.31242e-11	Other
SNRPB	-0.311738	1.38788e-12	5.37559e-11	Other
S100A9	-0.509081	1.97983e-12	7.63489e-11	Mac. Down
CIT	-0.0752138	1.98987e-12	7.64025e-11	Other
MELK	-0.0963094	2.23397e-12	8.54034e-11	ISG
ARID5B	0.344713	2.29891e-12	8.75073e-11	ISG
TYROBP	0.37512	3.03645e-12	1.15085e-10	Other
SERPINB1	-0.349083	3.29337e-12	1.2429e-10	Mac. Down
SPDL1	-0.126198	3.40655e-12	1.28014e-10	Other
CENPU	-0.16952	3.5911e-12	1.34377e-10	Mac. Up
MAMU-I	0.52959	4.0166e-12	1.49665e-10	Other
CEP78	-0.288409	4.24342e-12	1.57452e-10	Other
MTDH	-0.297198	4.96566e-12	1.82907e-10	Other
ENSMMUG00000045620	-0.250666	4.97087e-12	1.82907e-10	Other
HNRNPU	-0.325315	5.24821e-12	1.92311e-10	Mac. Down
CD44	0.295132	5.89251e-12	2.14139e-10	Mac. Down
RAD51AP1	-0.0919097	5.9053e-12	2.14139e-10	Mac. Up
ENSMMUG00000038358	0.253413	5.91664e-12	2.14139e-10	Mac. Up
ATP5MC3	-0.361137	8.02308e-12	2.89191e-10	Mac. Up
BRCA1	-0.138375	8.21743e-12	2.94992e-10	Other
NOL4L	0.180139	8.36035e-12	2.98908e-10	Mac. Down
TUBB	-0.236747	8.56034e-12	3.04824e-10	Mac. Up
XRCC6	-0.394896	9.05061e-12	3.20988e-10	Other
GTF3A	-0.303512	9.8294e-12	3.47214e-10	Mac. Up
GNGT2	0.25946	1.1967e-11	4.21039e-10	Other
IL4I1	0.101426	1.49552e-11	5.24084e-10	Mac. Up
TGM2	0.130267	1.55253e-11	5.41912e-10	Mac. Up
RRAS	0.322399	1.5982e-11	5.55656e-10	Other
LRP1	0.40835	1.7939e-11	6.21254e-10	Other
CHST15	0.164813	1.93755e-11	6.68379e-10	Other
ENSMMUG00000003073	-0.281825	2.1873e-11	7.51599e-10	Other
RUNX3	0.246577	2.20707e-11	7.55452e-10	Mac. Down
PRR11	-0.13977	2.22341e-11	7.58105e-10	Other
TRA2B	-0.360788	2.30355e-11	7.8241e-10	Other
DEPDC1	-0.0785248	2.36586e-11	8.00494e-10	Other
PLA2G2D	0.100438	2.46872e-11	8.32108e-10	Other
EXOSC8	-0.148201	3.06918e-11	1.03057e-09	Mac. Up
CTSA	0.566785	3.41015e-11	1.1383e-09	Mac. Up
ENSMMUG00000010603	0.139106	3.41579e-11	1.1383e-09	Other
POLA1	-0.0796682	3.49936e-11	1.16176e-09	Other
RHOQ	0.170705	3.55997e-11	1.17746e-09	Other
NUCB1	0.352656	3.95932e-11	1.30465e-09	Mac. Up
COX6C	-0.351143	3.97596e-11	1.30527e-09	Mac. Up
RBM39	-0.374378	4.31203e-11	1.41035e-09	Mac. Down
RASGEF1B	0.320302	4.37797e-11	1.42664e-09	Mac. Down
CENPJ	-0.144337	4.57967e-11	1.48688e-09	Mac. Up
JADE2	0.182159	4.63058e-11	1.4979e-09	Other
KTN1	-0.316834	4.95066e-11	1.59559e-09	Other
CD38	0.175346	5.4789e-11	1.75943e-09	Mac. Up
PLIN2	0.28194	5.58894e-11	1.78826e-09	Mac. Up
CD40	0.140869	6.16868e-11	1.96663e-09	Mac. Up
WDR76	-0.0705303	6.68163e-11	2.1225e-09	Other
BCL2L2-PABPN1	-0.40797	6.84689e-11	2.1672e-09	Other
FLVCR2	0.305798	7.23505e-11	2.28188e-09	Mac. Up
TOP1	-0.379818	8.26885e-11	2.59865e-09	Mac. Down
LAMTOR2	-0.358634	8.92091e-11	2.79364e-09	Mac. Up
KIF2C	-0.104517	9.65693e-11	3.00579e-09	Mac. Up
SUB1	-0.440708	9.66644e-11	3.00579e-09	Other
ILF3	-0.263918	9.74536e-11	3.01969e-09	Mac. Down
METTL7B	-0.166979	1.07547e-10	3.32079e-09	Mac. Up
LSM3	-0.212726	1.08244e-10	3.33068e-09	Other
GDI1	0.526004	1.11587e-10	3.42162e-09	Other
IFI30	0.431837	1.16621e-10	3.56359e-09	ISG
FEN1	-0.0693141	1.42013e-10	4.32453e-09	Other
CD68	0.0872738	1.61085e-10	4.88846e-09	Mac. Up
LRR1	-0.086589	1.64214e-10	4.96636e-09	Other
ENY2	-0.348071	1.68647e-10	5.08301e-09	Other
ATAD2	-0.1923	1.76287e-10	5.2952e-09	Mac. Down
PSTPIP1	-0.417359	2.0504e-10	6.138e-09	Other
VIM	-0.240256	2.10401e-10	6.27721e-09	Other
MCM2	-0.112235	2.21435e-10	6.58416e-09	Mac. Up
PLVAP	0.0987662	2.42406e-10	7.18353e-09	Other
DUSP6	0.591786	2.46891e-10	7.29194e-09	Other
MAMU-A	0.480275	2.55031e-10	7.50726e-09	Other
NSD2	-0.229598	2.87908e-10	8.4469e-09	Other
VDAC2	-0.306424	3.0885e-10	9.03131e-09	Other
C1QB	0.0719454	3.24921e-10	9.46988e-09	Mac. Up
SLC44A2	0.154455	3.29828e-10	9.58128e-09	Other
PSTPIP2	0.54461	3.3246e-10	9.62608e-09	Other
TNNI2	0.22552	3.36794e-10	9.71971e-09	Mac. Up
H2AFJ	-0.291852	3.40623e-10	9.79818e-09	Other
SRC	0.165073	3.43132e-10	9.83832e-09	Other
ENSMMUG00000020594	-0.044874	3.4651e-10	9.90302e-09	Other
DDX39A	-0.268998	3.96996e-10	1.13093e-08	Other
HSPA8	-0.394531	4.04893e-10	1.14971e-08	Mac. Up
PSMA1	-0.355821	4.39328e-10	1.2435e-08	Other
MNDA	-0.289252	4.84081e-10	1.36579e-08	ISG
GEN1	-0.108615	5.26181e-10	1.47984e-08	Mac. Up
KIFC1	-0.111826	5.61149e-10	1.57318e-08	Other
CCDC18	-0.163331	5.7902e-10	1.61814e-08	Mac. Down
CEP128	-0.114153	5.84138e-10	1.62729e-08	Other
CDCA7	-0.0436547	6.09394e-10	1.69231e-08	Other
CNDP2	0.568185	6.38844e-10	1.76854e-08	Other
ACOD1	0.071377	6.63164e-10	1.83012e-08	Other
ALAS1	0.362688	6.83012e-10	1.87903e-08	Other
PECAM1	0.332024	6.88417e-10	1.88783e-08	Other
ENSMMUG00000015781	-0.2643	6.90486e-10	1.88783e-08	Mac. Up
ENSMMUG00000038237	0.194454	7.02776e-10	1.91365e-08	Other
NFE2L3	0.153763	7.04266e-10	1.91365e-08	Other
TXNL4A	-0.347638	7.65183e-10	2.06929e-08	Other
FOXM1	-0.0777353	7.6623e-10	2.06929e-08	Mac. Down
CYP3A5	0.200485	7.83865e-10	2.11046e-08	Other
LGMN	0.161339	7.89452e-10	2.11416e-08	Mac. Up
CREG1	0.432482	7.90026e-10	2.11416e-08	Other
BCLAF1	-0.380157	8.4856e-10	2.26394e-08	Mac. Down
ENSMMUG00000009302	-0.269621	8.65412e-10	2.30194e-08	Other
SCN1B	0.124863	9.00296e-10	2.38754e-08	Mac. Up
GALNT1	0.416355	9.14774e-10	2.41867e-08	Mac. Up
CYC1	-0.310772	9.70274e-10	2.55776e-08	Other
NUCB2	-0.268578	1.01907e-09	2.6784e-08	Other
SMC6	-0.504015	1.05889e-09	2.77479e-08	Mac. Up
CRISPLD2	0.12376	1.09637e-09	2.86451e-08	Mac. Down
APLP2	0.305868	1.14129e-09	2.97308e-08	Other
CHD1	-0.372874	1.14827e-09	2.98247e-08	Mac. Down
RPA3	-0.154626	1.15418e-09	2.98902e-08	Mac. Up
ENSMMUG00000005348	-0.343971	1.23139e-09	3.17965e-08	Other
EIF3M	-0.332038	1.2367e-09	3.18406e-08	Other
PRC1	-0.0882431	1.26054e-09	3.23599e-08	Other
CDKN2C	-0.0967176	1.28957e-09	3.30093e-08	Mac. Up
HIF1A	-0.415722	1.29453e-09	3.30405e-08	ISG
ENSMMUG00000047819	-0.271056	1.35928e-09	3.45931e-08	Other
SHMT2	-0.17604	1.38337e-09	3.51049e-08	Mac. Up
NDUFS2	-0.340177	1.44927e-09	3.65931e-08	Mac. Up
IFI27	0.199934	1.4503e-09	3.65931e-08	ISG
CP	0.0295542	1.52241e-09	3.83032e-08	Other
UHRF1	-0.068273	1.53479e-09	3.8505e-08	Other
HNRNPA1	-0.267726	1.62419e-09	4.06322e-08	Mac. Down
STAP1	-0.453252	1.73608e-09	4.33089e-08	ISG
ENSMMUG00000022334	0.109762	1.9026e-09	4.73293e-08	Other
PLA2G16	0.168402	1.96662e-09	4.87842e-08	Other
TOP2B	-0.372241	2.02523e-09	5.00974e-08	Other
C4H6orf62	-0.405565	2.06275e-09	5.0883e-08	Other
KMO	0.104358	2.19027e-09	5.38781e-08	Other
MRPL9	-0.255347	2.26985e-09	5.56806e-08	Other
SMARCA5	-0.179327	2.29861e-09	5.623e-08	Other
LIPA	0.347774	2.43985e-09	5.95201e-08	Mac. Up
YWHAE	-0.390635	2.46553e-09	5.9981e-08	Other
DNMT1	-0.153776	2.5525e-09	6.19262e-08	Mac. Up
CCNL1	-0.309424	2.63906e-09	6.38509e-08	Mac. Down
LRRC25	0.272029	2.66463e-09	6.42933e-08	Other
XRN2	-0.384743	2.74409e-09	6.60302e-08	Other
TIAL1	-0.411339	2.8972e-09	6.95249e-08	Other
DHX9	-0.225416	3.32704e-09	7.96235e-08	Other
XRCC5	-0.217068	3.72615e-09	8.89341e-08	Mac. Up
GNS	0.414682	3.76471e-09	8.96124e-08	Mac. Up
ENSMMUG00000015583	-0.415069	3.80878e-09	9.04176e-08	Other
ENSMMUG00000038373	-0.220615	3.83779e-09	9.07919e-08	Other
RRM2	-0.0494887	3.84511e-09	9.07919e-08	Other
CHAF1A	-0.0913481	4.06429e-09	9.57114e-08	Other
SLTM	-0.338377	4.25897e-09	1.00029e-07	Mac. Down
PSME1	-0.215213	4.70457e-09	1.10202e-07	ISG
ERCC6L	-0.0421513	4.82509e-09	1.12726e-07	Other
RAB24	0.344472	4.85008e-09	1.13011e-07	Mac. Down
CD82	0.149594	5.02326e-09	1.16738e-07	Other
LAMP1	0.422263	5.2861e-09	1.22329e-07	Mac. Up
USP1	-0.240764	5.29157e-09	1.22329e-07	Other
NRP2	0.0921185	5.60271e-09	1.29184e-07	Mac. Up
LILRA2	0.165068	5.72773e-09	1.31723e-07	Mac. Down
RFC3	-0.0609992	6.89679e-09	1.58196e-07	Other
ELANE	-0.0543599	6.99979e-09	1.60143e-07	Other
MX1	-0.245753	7.69118e-09	1.75506e-07	ISG
CDK5RAP2	-0.22575	7.76608e-09	1.76758e-07	Mac. Up
PARVB	0.198575	7.86236e-09	1.7849e-07	Other
MCM6	-0.17196	7.88893e-09	1.78634e-07	Mac. Up
ENSMMUG00000008097	-0.287965	8.00495e-09	1.80797e-07	Other
MCM10	-0.0589285	8.06822e-09	1.81761e-07	Other
RFC4	-0.0851035	8.22246e-09	1.84765e-07	Mac. Up
EBI3	0.0795246	8.29481e-09	1.85917e-07	Other
SERBP1	-0.331903	8.42966e-09	1.88002e-07	Mac. Up
SEC24B	-0.340989	8.4304e-09	1.88002e-07	Mac. Down
ACVRL1	0.113722	8.55241e-09	1.90243e-07	Mac. Up
EIF2S2	-0.254228	8.74324e-09	1.93999e-07	Mac. Up
SYK	-0.447145	9.41719e-09	2.08429e-07	Mac. Up
ARHGEF39	-0.0664572	9.45364e-09	2.08713e-07	Other
RCSD1	-0.346439	9.7199e-09	2.14056e-07	Other
FGD2	0.318365	1.02881e-08	2.26006e-07	Other
PPIC	0.0580928	1.04579e-08	2.29166e-07	Mac. Up
ENSMMUG00000032350	0.129087	1.05251e-08	2.30066e-07	Other
MCM5	-0.0856137	1.06581e-08	2.324e-07	Other
ATP5PO	-0.314791	1.11434e-08	2.42383e-07	Other
TNIP1	0.237457	1.12076e-08	2.43179e-07	Mac. Down
ENSMMUG00000016306	-0.164894	1.18298e-08	2.56051e-07	Mac. Up
ENSMMUG00000020433	-0.272845	1.20409e-08	2.59595e-07	Mac. Up
SCIN	-0.200291	1.20523e-08	2.59595e-07	Mac. Up
TIMP1	0.318669	1.25251e-08	2.68638e-07	Mac. Down
KIF18A	-0.0764991	1.2533e-08	2.68638e-07	Mac. Down
APOL2	0.524591	1.25685e-08	2.68747e-07	Mac. Up
SCARB2	0.486886	1.34379e-08	2.86642e-07	Mac. Up
NDC80	-0.0995522	1.49425e-08	3.17969e-07	Other
SEPHS1	-0.180234	1.5237e-08	3.23457e-07	Mac. Up
NCL	-0.20057	1.54574e-08	3.27348e-07	Other
MPEG1	0.154375	1.58172e-08	3.34167e-07	Other
ENSMMUG00000017782	-0.317353	1.61737e-08	3.40485e-07	Other
GARS	-0.257825	1.61934e-08	3.40485e-07	Other
CD48	0.353359	1.6322e-08	3.42374e-07	Other
PKP4	-0.0861784	1.70463e-08	3.55691e-07	Other
C14H11orf58	-0.311665	1.70584e-08	3.55691e-07	Other
NAAA	0.339646	1.70777e-08	3.55691e-07	Other
MSR1	0.199672	1.71564e-08	3.56489e-07	Mac. Up
EIF3E	-0.341636	1.7263e-08	3.57863e-07	Other
STK25	-0.257183	1.74964e-08	3.61853e-07	Mac. Up
UQCRC1	-0.356752	1.94598e-08	4.01518e-07	Mac. Up
BATF3	0.126605	1.96955e-08	4.05433e-07	Other
WDHD1	-0.0806802	2.00423e-08	4.11613e-07	Other
HSPH1	-0.249426	2.05462e-08	4.20983e-07	Mac. Up
SH3KBP1	-0.316558	2.26391e-08	4.62792e-07	Mac. Down
ANAPC11	-0.240171	2.28634e-08	4.66296e-07	Mac. Up
NINJ1	0.177076	2.33589e-08	4.75305e-07	Other
LSM4	-0.214976	2.37662e-08	4.82481e-07	Mac. Up
ROCK1	-0.322983	2.4192e-08	4.9e-07	Other
RAD50	-0.295599	2.55827e-08	5.16982e-07	Mac. Up
PPIA	-0.240192	2.60181e-08	5.24579e-07	Other
FAM111A	-0.115053	2.61183e-08	5.25401e-07	Mac. Up
RNASEH2B	-0.278605	2.75571e-08	5.53084e-07	Mac. Up
LITAF	0.401188	2.83378e-08	5.67463e-07	Other
ADAM28	0.275837	2.95777e-08	5.90952e-07	Mac. Up
MAP3K20	-0.138897	2.97074e-08	5.92203e-07	Mac. Down
FKBP3	-0.327431	3.02372e-08	6.01407e-07	Mac. Up
GDI2	-0.374288	3.26688e-08	6.48311e-07	Other
CENPC	-0.222645	3.52198e-08	6.97367e-07	Mac. Down
ENSMMUG00000011336	-0.361383	3.65015e-08	7.21129e-07	Other
GHITM	-0.262728	3.97715e-08	7.83977e-07	Mac. Up
TCF7L2	0.14302	4.27807e-08	8.41417e-07	Mac. Down
ILF2	-0.179423	4.48853e-08	8.80849e-07	Other
BAZ1B	-0.201925	4.61671e-08	9.03996e-07	Mac. Up
LAMB2	0.103685	4.76126e-08	9.30237e-07	Mac. Up
CYB5A	0.123973	4.78758e-08	9.33314e-07	Mac. Up
GALNT6	0.144886	4.83662e-08	9.40797e-07	Other
RNF138	-0.19983	4.87844e-08	9.46846e-07	Mac. Down
CCT7	-0.158772	4.93399e-08	9.55528e-07	Mac. Up
CCT2	-0.297949	5.20378e-08	1.00557e-06	Other
HNRNPF	-0.278307	5.40824e-08	1.0428e-06	Other
ITGA4	0.481335	5.67568e-08	1.09198e-06	Other
MS4A4A	0.133193	5.74244e-08	1.10242e-06	ISG
MND1	-0.0794873	5.84043e-08	1.1188e-06	Mac. Up
NET1	-0.151189	6.46452e-08	1.23567e-06	Mac. Down
ENSMMUG00000000729	0.154246	7.01121e-08	1.33728e-06	Mac. Up
FCGR2A	0.481571	7.07176e-08	1.34592e-06	Other
POC1A	-0.0999241	7.25171e-08	1.3772e-06	Mac. Up
PYCARD	-0.390318	7.48349e-08	1.41817e-06	Other
PRIM1	-0.130908	7.584e-08	1.43414e-06	Mac. Up
TNFAIP3	0.10018	7.69041e-08	1.45115e-06	ISG
CDCA2	-0.0622312	8.13976e-08	1.53267e-06	Other
MYL12B	-0.382198	8.19721e-08	1.5402e-06	Other
ICA1	0.137685	8.3213e-08	1.5602e-06	Mac. Up
FAM111B	-0.0524632	8.81966e-08	1.65014e-06	Mac. Up
ATP5PD	-0.363203	9.06979e-08	1.69335e-06	Mac. Up
ENSMMUG00000018474	0.160599	9.42492e-08	1.75594e-06	Other
DAPK1	0.240749	9.87687e-08	1.83059e-06	Mac. Up
EHBP1L1	0.134086	9.88634e-08	1.83059e-06	Other
FRMD4A	0.0801402	9.88777e-08	1.83059e-06	Mac. Up
ENSMMUG00000042067	0.198467	9.99154e-08	1.84593e-06	Other
RBM17	-0.208093	1.07682e-07	1.98527e-06	Mac. Down
HSPA9	-0.191646	1.11935e-07	2.05937e-06	Other
NEIL3	-0.0265164	1.14362e-07	2.09965e-06	Mac. Down
CMKLR1	0.109168	1.1943e-07	2.18815e-06	Mac. Up
ELOC	-0.239402	1.21501e-07	2.22149e-06	Other
A4GALT	0.122429	1.22936e-07	2.24308e-06	Mac. Down
ENSMMUG00000013289	0.391252	1.26864e-07	2.30997e-06	Mac. Down
TRAPPC6A	-0.0973642	1.29025e-07	2.34448e-06	Other
DNAJC2	-0.242128	1.41404e-07	2.56414e-06	Mac. Down
P4HB	-0.282334	1.44981e-07	2.62361e-06	Mac. Up
TLR4	0.124542	1.45402e-07	2.62586e-06	Other
TNFRSF1B	0.258119	1.47181e-07	2.64808e-06	Mac. Down
POLE	-0.0685347	1.47232e-07	2.64808e-06	Other
KNTC1	-0.0703847	1.50219e-07	2.69631e-06	Other
SUPT16H	-0.263964	1.51952e-07	2.72172e-06	Other
PRDX3	-0.116802	1.52251e-07	2.72172e-06	Mac. Up
RARRES3	0.452944	1.56234e-07	2.78728e-06	ISG
BHLHE40	0.231096	1.57011e-07	2.79549e-06	Other
HNRNPC	-0.287307	1.57383e-07	2.79647e-06	Other
EIF4A1	-0.261626	1.68422e-07	2.98661e-06	Other
HELLS	-0.103791	1.70618e-07	3.01949e-06	Mac. Down
SPTBN1	-0.170087	1.72322e-07	3.04355e-06	Other
KIF23	-0.084556	1.76257e-07	3.10684e-06	Other
VCAN	-0.312855	1.8116e-07	3.18639e-06	Mac. Down
ENSMMUG00000003272	-0.318182	1.81578e-07	3.18639e-06	Other
RGS2	0.471601	1.81908e-07	3.18639e-06	Mac. Down
HNRNPH2	-0.232347	1.82447e-07	3.18639e-06	Other
PAPOLA	-0.141132	1.82574e-07	3.18639e-06	Other
NSA2	-0.285853	1.8732e-07	3.26276e-06	Other
PTBP1	-0.275523	1.88007e-07	3.26828e-06	Other
PRPF19	-0.207225	1.93678e-07	3.36026e-06	Other
TMPRSS3	0.0344147	2.01168e-07	3.48336e-06	Other
DEGS1	-0.221116	2.05538e-07	3.55206e-06	Mac. Up
FOLR2	0.0439862	2.21867e-07	3.8217e-06
TROAP	-0.0174375	2.22006e-07	3.8217e-06	Mac. Down
ARPC4	-0.322267	2.2688e-07	3.89801e-06	Other
SF3A3	-0.166851	2.28229e-07	3.91357e-06	Mac. Up
GALNS	0.213476	2.29286e-07	3.92408e-06	Mac. Up
U2SURP	-0.277497	2.46522e-07	4.20943e-06	Mac. Down
SLC43A2	0.0895229	2.46913e-07	4.20943e-06	Mac. Down
ARL5A	0.0823577	2.4921e-07	4.24041e-06	Mac. Up
SEMA4A	0.202866	2.5928e-07	4.40326e-06	Mac. Down
HINT1	-0.296506	2.67345e-07	4.53153e-06	Other
ATP13A2	0.127819	2.75255e-07	4.65666e-06	Other
TUBA4A	-0.285338	2.76262e-07	4.66476e-06	Mac. Down
PSMB8	-0.308967	2.77045e-07	4.66906e-06	ISG
CNIH4	-0.263841	2.80888e-07	4.72481e-06	Other
RAB27A	-0.306793	2.8587e-07	4.79418e-06	Mac. Down
BUB3	-0.184256	2.86098e-07	4.79418e-06	Other
SH3BP5	0.428759	3.0897e-07	5.16093e-06	Mac. Down
DNAJA1	-0.261101	3.09153e-07	5.16093e-06	Other
STN1	-0.232569	3.18753e-07	5.31115e-06	Other
SKP1	-0.247038	3.21656e-07	5.34942e-06	Mac. Down
CNOT1	-0.227753	3.27772e-07	5.44089e-06	Other
TOPBP1	-0.186711	3.3694e-07	5.58259e-06	Mac. Up
QARS	-0.305555	3.4478e-07	5.70179e-06	Mac. Up
EBNA1BP2	-0.232985	3.46775e-07	5.72405e-06	Other
H2AFX	-0.158264	3.57171e-07	5.88467e-06	Other
PTGER4	0.449494	3.59118e-07	5.90572e-06	Mac. Down
ITGAX	0.0967803	3.78354e-07	6.21048e-06	Mac. Down
TPR	-0.0846476	3.79771e-07	6.22219e-06	Other
IFI44	-0.296265	3.87469e-07	6.33655e-06	ISG
SRRM1	-0.0840157	3.91663e-07	6.39331e-06	Other
ENSMMUG00000018224	0.137004	4.07333e-07	6.63683e-06	Other
DDX50	-0.229789	4.12001e-07	6.70051e-06	Mac. Up
MTFR2	-0.0826771	4.14848e-07	6.73442e-06	Other
FGR	0.381932	4.2302e-07	6.8456e-06	Other
KIF20A	-0.0466474	4.23248e-07	6.8456e-06	Mac. Up
PSMB9	-0.28623	4.35509e-07	7.03103e-06	ISG
SNU13	-0.195461	4.37279e-07	7.04673e-06	Other
DCTPP1	-0.137832	4.38637e-07	7.05443e-06	Other
APOBEC3A	0.459889	4.39354e-07	7.05443e-06	ISG
IGF2R	0.157765	4.53639e-07	7.27058e-06	Other
COL4A3BP	0.159678	4.68212e-07	7.49055e-06	Other
DDX60L	-0.254162	4.78072e-07	7.63446e-06	ISG
PCLAF	-0.0196315	4.83869e-07	7.71308e-06	Other
SSR4	-0.217095	4.86587e-07	7.74243e-06	Mac. Up
ZNF367	-0.0410024	5.24108e-07	8.32445e-06	Other
PHF11	-0.27578	5.27974e-07	8.3708e-06	Mac. Down
CCDC107	0.108827	5.31954e-07	8.4188e-06	Mac. Up
MDH2	-0.234988	5.41239e-07	8.54591e-06	Other
CDC45	-0.031649	5.41921e-07	8.54591e-06	Mac. Up
SF3B6	-0.202783	5.49108e-07	8.62934e-06	Other
CORO1B	0.238489	5.49167e-07	8.62934e-06	Mac. Up
HIVEP1	0.161189	5.54688e-07	8.70062e-06	Mac. Down
SLC1A3	0.0704472	5.55785e-07	8.70237e-06	Mac. Up
ENSMMUG00000006463	-0.269061	5.71048e-07	8.92554e-06	Other
RHBDF2	0.230785	5.73246e-07	8.9351e-06	Other
CTNNBL1	-0.22764	5.73684e-07	8.9351e-06	Other
DBF4	-0.154227	5.80868e-07	9.03106e-06	Other
CXCL16	0.0754831	5.83328e-07	9.05337e-06	Other
TRIM47	0.0761748	5.87274e-07	9.09862e-06	Mac. Up
ETS2	0.445394	5.95452e-07	9.20917e-06	Mac. Down
EIF4G2	-0.22108	6.04503e-07	9.3328e-06	Other
GPR137B	0.131955	6.45822e-07	9.94744e-06	Mac. Up
EHD1	0.158866	6.46566e-07	9.94744e-06	Mac. Down
CSNK1A1	-0.255656	6.55867e-07	1.00648e-05	Mac. Down
MGST1	-0.19112	6.56472e-07	1.00648e-05	Other
MYC	0.123855	6.62466e-07	1.01391e-05	Other
NFKBIA	0.346792	6.6464e-07	1.01547e-05	ISG
FHAD1	0.181365	6.72282e-07	1.02538e-05	Mac. Down
AIM2	0.308327	6.75852e-07	1.02904e-05	Other
SUZ12	-0.143604	7.17882e-07	1.09116e-05	Other
MAPKAPK3	0.236556	7.22304e-07	1.09599e-05	Other
CDC25A	-0.0830284	7.33549e-07	1.11105e-05	Other
TCOF1	-0.148763	7.34744e-07	1.11105e-05	Other
ENSMMUG00000021980	-0.260817	7.37849e-07	1.11384e-05	Other
TXN	-0.146119	7.52547e-07	1.13409e-05	Other
EIF5	-0.16839	7.68802e-07	1.15661e-05	Other
JPT1	-0.200817	7.81143e-07	1.17318e-05	Other
HIST2H2AA4	0.452828	8.06748e-07	1.20957e-05	Other
SMPD1	0.155535	8.3907e-07	1.2559e-05	Mac. Up
SKA3	-0.0252477	8.72753e-07	1.30305e-05	Other
NCF4	-0.190481	8.73522e-07	1.30305e-05	Mac. Up
NGFR	0.052481	8.80168e-07	1.31075e-05	Other
ENSMMUG00000047896	0.164852	9.20883e-07	1.36908e-05	Other
DDIAS	-0.0168572	9.59948e-07	1.42476e-05	Other
NDUFB9	-0.196421	9.71193e-07	1.43903e-05	Mac. Up
DMXL2	0.439097	9.77993e-07	1.44668e-05	Mac. Up
RAD23B	-0.106449	9.79686e-07	1.44676e-05	Other
ENSMMUG00000030408	-0.124347	9.83348e-07	1.44814e-05	Other
CLU	-0.315227	9.83904e-07	1.44814e-05	ISG
EIF3C	-0.187331	9.95939e-07	1.46342e-05	Other
MSC	0.0370493	1.01657e-06	1.49125e-05	Other
WBP11	-0.201299	1.04477e-06	1.52768e-05	Other
ATP5F1C	-0.0766561	1.04486e-06	1.52768e-05	Other
IFT57	0.151802	1.07382e-06	1.5658e-05	Other
ATP6V0E1	0.0977286	1.07448e-06	1.5658e-05	Other
RRAGD	0.0729028	1.10192e-06	1.60313e-05	Mac. Up
SDC2	0.134044	1.10672e-06	1.60747e-05	Mac. Up
CUL1	-0.320695	1.12194e-06	1.6269e-05	Mac. Up
CEP57	-0.140296	1.12811e-06	1.63318e-05	Mac. Up
HMGB3	-0.0956684	1.16542e-06	1.68442e-05	Other
RSL1D1	-0.251584	1.21416e-06	1.752e-05	Other
CKAP2	-0.0489986	1.21724e-06	1.75358e-05	Other
IQCD	-0.0316627	1.22339e-06	1.75958e-05	Mac. Up
TSKS	0.128055	1.22675e-06	1.75993e-05	Other
CAPRIN1	-0.175122	1.22762e-06	1.75993e-05	Mac. Up
PTPRJ	0.1067	1.23762e-06	1.77138e-05	Other
LDHA	-0.223939	1.28784e-06	1.84027e-05	Other
FUCA1	0.413185	1.31435e-06	1.87512e-05	Mac. Up
AKR1A1	-0.133531	1.31661e-06	1.87532e-05	Mac. Up
NDUFS7	-0.1404	1.3444e-06	1.91181e-05	Mac. Up
LMNB2	-0.0919483	1.37843e-06	1.95706e-05	Mac. Up
PRKDC	-0.202651	1.38742e-06	1.96666e-05	Mac. Up
MNS1	-0.0442374	1.43681e-06	2.03341e-05	Other
PUM3	-0.117298	1.48e-06	2.09119e-05	Mac. Up
UCP2	0.0894941	1.52424e-06	2.15025e-05	Mac. Up
ENSMMUG00000016898	-0.134835	1.55116e-06	2.18474e-05	Other
TUFM	-0.11791	1.57808e-06	2.21912e-05	Mac. Up
RPN1	-0.176929	1.58295e-06	2.22242e-05	Other
SCAMP1	0.12367	1.65164e-06	2.31519e-05	Mac. Up
CABP5	0.083376	1.65586e-06	2.31741e-05	ISG
SAP30	-0.149191	1.68767e-06	2.3582e-05	Mac. Up
HK3	0.434039	1.72466e-06	2.40608e-05	Other
CCDC34	-0.0777012	1.72764e-06	2.40643e-05	Mac. Up
KPNB1	-0.342997	1.81276e-06	2.52102e-05	Mac. Up
UBB	-0.189641	1.82582e-06	2.5352e-05	Other
TCEA1	-0.206259	1.862e-06	2.58137e-05	Other
C19orf38	0.344454	1.88063e-06	2.60311e-05	Mac. Down
ESPL1	-0.0367353	1.91145e-06	2.64163e-05	Other
ERLEC1	0.24306	1.91789e-06	2.64613e-05	Mac. Up
ITM2B	0.31712	1.9207e-06	2.64613e-05	Other
PSMA3	-0.229089	1.92378e-06	2.64625e-05	ISG
CSGALNACT1	0.0922627	1.96651e-06	2.70081e-05	Other
GINS4		1.98022e-06	2.71542e-05	Other
HMOX2	0.187207	2.01865e-06	2.76383e-05	Mac. Up
GNPTAB	0.183777	2.03677e-06	2.78432e-05	Mac. Up
WDR41	-0.193658	2.0753e-06	2.82861e-05	Mac. Up
DEDD2	0.156508	2.07557e-06	2.82861e-05	Other
YWHAB	-0.208991	2.08475e-06	2.83674e-05	Other
MARCKS	0.37413	2.12728e-06	2.89015e-05	Other
NPC2	0.159004	2.15506e-06	2.9234e-05	Mac. Up
SKA2	-0.0798609	2.21769e-06	3.00375e-05	Mac. Up
PAG1	0.0968382	2.25787e-06	3.05349e-05	Mac. Down
ENSMMUG00000037667	-0.113569	2.29118e-06	3.0938e-05	Other
RTRAF	-0.0500169	2.29494e-06	3.09414e-05	Other
PLEKHO1	0.329263	2.33212e-06	3.13947e-05	Other
NOP53	-0.246648	2.38164e-06	3.20125e-05	Other
CBX3	-0.139729	2.41485e-06	3.24096e-05	Other
PABPC1	-0.17345	2.48772e-06	3.33369e-05	Mac. Down
AAAS	-0.0521868	2.51024e-06	3.35878e-05	Mac. Up
EIF3D	-0.17867	2.51659e-06	3.36218e-05	Other
NCOA1	0.137635	2.54105e-06	3.38973e-05	Other
PSMD2	-0.106784	2.55093e-06	3.39777e-05	Mac. Up
IQGAP2	-0.230999	2.58729e-06	3.44102e-05	Mac. Up
EXOSC9	-0.137419	2.64246e-06	3.50911e-05	Mac. Up
CPSF6	-0.170796	2.7995e-06	3.71207e-05	Other
DYSF	0.140565	2.86012e-06	3.78677e-05	Mac. Down
TRA2A	-0.220157	2.91052e-06	3.84773e-05	Mac. Down
HNRNPDL	-0.12553	2.92593e-06	3.86232e-05	Other
EIF5B	-0.21275	2.93048e-06	3.86255e-05	Other
ENSMMUG00000013060	-0.216113	2.97546e-06	3.91598e-05	Other
FN1	0.328892	2.99915e-06	3.9413e-05	Mac. Up
SMARCE1	-0.165045	3.09803e-06	4.06518e-05	Mac. Up
CBWD1	-0.180277	3.13954e-06	4.11002e-05	Mac. Up
ID2	0.455537	3.1415e-06	4.11002e-05	Mac. Down
PSMB3	-0.210228	3.17105e-06	4.14253e-05	Other
HJURP	-0.0628463	3.19349e-06	4.16568e-05	Other
NDUFB10	-0.264584	3.22665e-06	4.19786e-05	Other
METTL9	-0.208447	3.22766e-06	4.19786e-05	Mac. Down
MAPK14	-0.226213	3.23289e-06	4.19847e-05	Other
ST3GAL5	0.0746181	3.2982e-06	4.27701e-05	ISG
PIK3AP1	0.40879	3.40187e-06	4.40498e-05	Other
MBNL1	-0.326348	3.43409e-06	4.44019e-05	Mac. Down
OAS2	-0.205938	3.56682e-06	4.60506e-05	ISG
PIGY	-0.226798	3.59372e-06	4.63302e-05	Mac. Up
NEDD8	-0.225564	3.60246e-06	4.63751e-05	Other
ECHS1	-0.188003	3.73824e-06	4.8053e-05	Mac. Up
MAMU-A3	0.285969	3.81195e-06	4.88975e-05	Other
SLC25A6	-0.187823	3.81501e-06	4.88975e-05	Other
ACTL6A	-0.118402	3.82189e-06	4.89147e-05	Mac. Up
TRIM25	-0.264221	3.98532e-06	5.09325e-05	ISG
BACH1	0.231358	4.00023e-06	5.10491e-05	Mac. Down
EXOSC7	-0.241446	4.02859e-06	5.1337e-05	Mac. Up
SNN	0.128667	4.03483e-06	5.13424e-05	Other
ENSMMUG00000046717	0.203798	4.04532e-06	5.14018e-05	Other
DNM1L	-0.0849328	4.12598e-06	5.23514e-05	Mac. Up
TMEM250	0.113284	4.17082e-06	5.28443e-05	Mac. Up
2020-09-07	-0.278922	4.17894e-06	5.28714e-05	Other
NOP56	-0.218194	4.18771e-06	5.29065e-05	Mac. Up
PLK1	-0.0456592	4.23049e-06	5.33707e-05	Mac. Up
NDUFB4	-0.271167	4.28488e-06	5.39677e-05	Mac. Up
SLC39A13	0.107799	4.29004e-06	5.39677e-05	Mac. Up
APOL6	0.222637	4.32054e-06	5.4274e-05	ISG
WDR83OS	0.212916	4.37254e-06	5.48493e-05	Mac. Up
CD276	0.0211868	4.39016e-06	5.49922e-05
RHOC	0.099312	4.43445e-06	5.54683e-05	Other
DDX21	-0.267298	4.44309e-06	5.54978e-05	Other
C11H12orf57	0.204194	4.48712e-06	5.59686e-05	Other
TMBIM6	0.289925	4.56862e-06	5.69048e-05	Mac. Up
LGALS1	-0.302604	4.59686e-06	5.71759e-05	Other
TUBA1C	-0.189545	4.61021e-06	5.72236e-05	Mac. Up
ANXA3	-0.299775	4.61365e-06	5.72236e-05	Mac. Down
FAM49B	-0.311273	4.73848e-06	5.86893e-05	Other
ABCC1	0.14685	4.74795e-06	5.87242e-05	Other
IGSF6	0.3167	4.779e-06	5.90257e-05	Mac. Up
GLG1	0.173635	4.83783e-06	5.96688e-05	Mac. Up
TM9SF3	-0.225927	4.89058e-06	6.02353e-05	Other
ENSMMUG00000039519	0.282978	4.93827e-06	6.0738e-05	Other
THOC1	-0.102195	5.08235e-06	6.23813e-05	Other
LRRC59	-0.150161	5.09246e-06	6.23813e-05	Other
FRG1	-0.20887	5.09308e-06	6.23813e-05	Other
PSIP1	-0.184786	5.15235e-06	6.302e-05	Other
NPEPPS	0.114554	5.30078e-06	6.47458e-05	Other
RPS6KC1	0.207975	5.31565e-06	6.48377e-05	Mac. Up
POLQ	-0.0487266	5.3765e-06	6.54894e-05	Mac. Down
COX4I1	-0.296419	5.57872e-06	6.7859e-05	Other
ENSMMUG00000047800	0.205282	5.68199e-06	6.90202e-05	Other
ENSMMUG00000003552	0.117691	5.86009e-06	7.10858e-05	Mac. Up
AHSA1	-0.182945	5.8767e-06	7.11895e-05	Mac. Up
CCDC150	-0.0429256	5.99894e-06	7.25708e-05	Other
NONO	-0.175159	6.04211e-06	7.2993e-05	Other
MANF	-0.174541	6.08562e-06	7.33315e-05	Other
HRASLS2	0.17915	6.08674e-06	7.33315e-05	Other
EEF1G	-0.267412	6.15055e-06	7.39993e-05	Other
CTR9	-0.202512	6.23438e-06	7.49059e-05	Mac. Up
NAPA	-0.163267	6.31608e-06	7.57843e-05	Other
DHDDS	-0.163919	6.35832e-06	7.61877e-05	Mac. Up
MGLL	0.0786853	6.37238e-06	7.61904e-05	Mac. Up
PNRC2	-0.0221831	6.3758e-06	7.61904e-05	Other
BRCA2	-0.123049	6.47791e-06	7.7306e-05	Other
CTNND1	0.090889	6.93279e-06	8.26228e-05	Other
CDA	0.0894232	6.96077e-06	8.28445e-05	Other
SQSTM1	0.254854	7.0437e-06	8.37186e-05	Other
DYNLT1	-0.253163	7.0547e-06	8.37366e-05	Other
GMPS	-0.163232	7.17165e-06	8.50105e-05	Mac. Up
CSF2RB	0.413379	7.35179e-06	8.70291e-05	ISG
ENSMMUG00000041972	0.0508974	7.65815e-06	9.05343e-05	Other
DDX46	-0.245179	7.68566e-06	9.07381e-05	Mac. Up
RF00012	0.399728	7.72925e-06	9.11308e-05	Other
RGL1	0.203225	7.74772e-06	9.12268e-05	Mac. Up
CDV3	-0.180164	7.76432e-06	9.13005e-05	Other
E2F8	-0.0321936	7.86675e-06	9.2382e-05	Other
MRPL47	-0.156283	8.12969e-06	9.52971e-05	Other
RIF1	-0.203707	8.13657e-06	9.52971e-05	Other
DNAJC25	-0.188358	8.15864e-06	9.5429e-05	Mac. Up
CAB39	-0.211269	8.17989e-06	9.55511e-05	Mac. Up
MIA3	0.188107	8.20416e-06	9.5708e-05	Other
PPIH	-0.0590689	8.23997e-06	9.59989e-05	Mac. Up
POMP	-0.0386361	8.33476e-06	9.69753e-05	Other
PPP2R2A	0.194513	8.3794e-06	9.73576e-05	Mac. Down
RTCB	-0.278711	8.38966e-06	9.73576e-05	Mac. Up
SURF4	-0.181373	8.41846e-06	9.75635e-05	Other
MVB12A	0.154202	8.53897e-06	9.88304e-05	Mac. Up
NT5C3A	-0.381689	8.56021e-06	9.89466e-05	Other
AGK	0.171335	8.706e-06	0.0001005	Mac. Up
CHEK2	-0.0862672	8.83254e-06	0.000101828	Mac. Up
LAMP2	0.0868369	9.04191e-06	0.000104106	Mac. Up
MACO1	0.195627	9.05778e-06	0.000104153	Mac. Down
HMOX1	0.202496	9.07073e-06	0.000104166	Other
ENSMMUG00000048107	-0.0286261	9.09312e-06	0.000104288	Other
GBA	0.240998	9.12632e-06	0.000104533	Mac. Up
GRAMD1A	0.159299	9.2065e-06	0.000105311	Other
CCDC82	-0.112555	9.2181e-06	0.000105311	Other
FAF1	-0.0980358	9.37547e-06	0.00010697	Other
FER	0.0830595	9.5855e-06	0.000109225	Other
GBP2	0.197934	9.86213e-06	0.000112233	Mac. Up
FXR1	-0.264718	9.95679e-06	0.000113164	Other
MIER1	-0.168145	9.9937e-06	0.000113437	Mac. Down
EXO1	-0.0263832	1.02663e-05	0.000116382	Other
FAM53B	0.103551	1.04821e-05	0.000118677	Other
DSN1	-0.108467	1.06171e-05	0.00012005	Mac. Up
SGTB	0.0771082	1.06795e-05	0.000120602	Mac. Up
KLF10	0.254321	1.06974e-05	0.00012065	Mac. Down
EZR	-0.239249	1.07204e-05	0.000120755	Mac. Down
YARS	-0.21467	1.09247e-05	0.000122899	Mac. Up
MRPL4	-0.106782	1.1099e-05	0.000124702	Mac. Up
CD274	0.0776204	1.1299e-05	0.000126787	Mac. Up
CCAR1	-0.183695	1.14335e-05	0.000128133	Other
FURIN	0.118479	1.14847e-05	0.000128544	Mac. Down
SMPD4	-0.154296	1.1526e-05	0.000128843	Other
SIRPB2	-0.21808	1.16369e-05	0.000129919	Other
CSTB	0.333843	1.18107e-05	0.000131693	Mac. Up
TRAF1	0.0790551	1.19718e-05	0.00013332	Mac. Down
UBE2S	-0.12079	1.21369e-05	0.000134988	Other
PSMD14	-0.197811	1.21623e-05	0.000135101	Mac. Up
CTTN	0.0648058	1.2217e-05	0.000135538	Mac. Up
NOLC1	-0.121299	1.22442e-05	0.000135669	Other
NFKBIE	0.274639	1.22862e-05	0.000135964	Mac. Down
MAGED2	0.153441	1.261e-05	0.000139269	Mac. Up
PLAC8	0.0791963	1.26164e-05	0.000139269	Mac. Down
COX20	-0.101158	1.26745e-05	0.000139736	Other
PARP9	-0.198973	1.30502e-05	0.000143699	ISG
EMB	0.11631	1.32099e-05	0.000145112	Mac. Down
GRASP	0.0806576	1.32114e-05	0.000145112	Mac. Down
SAT1	0.194092	1.32334e-05	0.000145173	Mac. Down
ENSMMUG00000008435	-0.226717	1.32886e-05	0.000145597	Mac. Down
GM2A	0.303979	1.33471e-05	0.000146058	Mac. Up
KDM7A	0.151021	1.34296e-05	0.000146778	Mac. Down
MCM8	-0.0569933	1.37464e-05	0.000150055	Other
RPF1	-0.215917	1.39994e-05	0.000152628	Other
FRMD4B	0.143112	1.40744e-05	0.00015318	Mac. Up
CCT8	-0.244819	1.40847e-05	0.00015318	Mac. Up
PLXNA1	0.0438402	1.42241e-05	0.000154505	Mac. Up
RNPEPL1	-0.0166987	1.43326e-05	0.000155493	Other
CCND3	-0.120439	1.44846e-05	0.00015695	Mac. Down
HSPA4	-0.249239	1.45558e-05	0.000157527	Mac. Up
HDAC2	-0.262043	1.48491e-05	0.000160505	Mac. Up
KIF3B	0.130967	1.49253e-05	0.000161131	Other
TMPO	-0.171954	1.50626e-05	0.000162415	Other
EEF1D	-0.219674	1.53187e-05	0.000164975	Other
RDX	0.256762	1.58544e-05	0.000170346	Mac. Up
JMY	0.0974842	1.5856e-05	0.000170346	Mac. Down
BUB1B	-0.0136246	1.5878e-05	0.000170375	Mac. Up
WDR13	0.134585	1.59992e-05	0.000171467	Other
MAMU-DMB	-0.18247	1.63289e-05	0.000174789	Mac. Up
TGOLN2	0.145769	1.66661e-05	0.000178182	Other
HNRNPL	-0.168492	1.68574e-05	0.00018001	Other
ABCA3	0.0571209	1.71062e-05	0.000182445	Mac. Up
LILRB5	0.081938	1.72174e-05	0.00018341	Mac. Up
PNRC1	0.349619	1.73956e-05	0.000185085	Other
FNBP1	0.386992	1.76321e-05	0.000187375	Other
IFNAR2	0.134734	1.77016e-05	0.000187888	ISG
PSMA4	-0.199282	1.77304e-05	0.000187967	Mac. Up
ENSMMUG00000041670	-0.145347	1.78361e-05	0.000188862	Other
MTSS1	0.122833	1.80753e-05	0.000191165	Mac. Down
CSF3R	0.20467	1.82172e-05	0.000192436	Mac. Down
COX8A	-0.301087	1.85072e-05	0.000195266	Other
ESCO2	-0.0376805	1.86746e-05	0.000196796	Other
SEC11A	-0.265884	1.92072e-05	0.000202167	Other
ADA2	0.127063	1.93418e-05	0.000203221	Mac. Up
SLC15A3	0.211136	1.93533e-05	0.000203221	Mac. Up
GAPDH	-0.274072	1.94592e-05	0.00020409	Other
PNISR	-0.301896	1.95137e-05	0.00020442	Other
SON	-0.181659	1.95465e-05	0.000204521	Other
ENSMMUG00000020102	0.0607195	1.97215e-05	0.000206108	Other
ENSMMUG00000014256	-0.169382	2.05756e-05	0.000214779	Other
GNB1	-0.182283	2.06933e-05	0.000215753	Other
MRPL28	-0.169506	2.09132e-05	0.000217788	Other
BANF1	-0.130975	2.11295e-05	0.000219782	Other
ENSMMUG00000020275	-0.0942349	2.14325e-05	0.000222671	Mac. Up
STOML2	-0.138633	2.16351e-05	0.000224511	Other
NDUFB2	-0.222141	2.17555e-05	0.000225496	Other
TAX1BP3	0.13067	2.18272e-05	0.000225974	Other
ALDH1A1	0.339267	2.19208e-05	0.000226678	Mac. Up
TMED9	0.135686	2.21029e-05	0.000228294	Other
PTPN9	0.169952	2.21647e-05	0.000228664	Mac. Up
ENSMMUG00000041303	-0.0415681	2.28054e-05	0.000235	Other
LRRC4	0.0792495	2.31162e-05	0.000237766	Mac. Down
GAA	0.118686	2.31277e-05	0.000237766	Mac. Up
UBA2	-0.171313	2.4088e-05	0.00024735	Other
CDC6	-0.0335173	2.43998e-05	0.000250261	Mac. Up
USP36	0.17575	2.46752e-05	0.000252792	Mac. Down
ST7	0.100367	2.53975e-05	0.00025989	Mac. Up
CYFIP2	0.164555	2.55208e-05	0.00026085	Mac. Down
MDH1	-0.104172	2.57443e-05	0.00026283	Mac. Up
PLA2G15	0.154595	2.58066e-05	0.000263162	Mac. Up
ENSMMUG00000000801	-0.192976	2.59743e-05	0.000264446	Other
PRKAG2	0.141445	2.59924e-05	0.000264446	Mac. Down
SGSM2	0.0874424	2.61591e-05	0.000265835	Other
CAPZB	-0.164895	2.67636e-05	0.000271666	Other
ENSMMUG00000013388	0.106407	2.68498e-05	0.000272228	Other
CASP2	-0.0656352	2.70971e-05	0.00027442	Other
CCT3	-0.199592	2.7242e-05	0.000275572	Mac. Up
TULP4	0.0391945	2.77014e-05	0.000279898	Mac. Up
TSPAN14	0.0978317	2.77854e-05	0.00028026	Other
FAR1	-0.209431	2.78007e-05	0.00028026	Other
EBAG9	-0.203373	2.81332e-05	0.000283289	Mac. Up
FKBP15	0.199393	2.84316e-05	0.000285967	Mac. Up
DIXDC1	0.0486657	2.87611e-05	0.000288953	Other
SERPING1	0.155893	2.89436e-05	0.000290455	ISG
TARS	-0.191252	2.94001e-05	0.000294701	Mac. Up
PSAT1	-0.0829722	2.96563e-05	0.000296832	Other
PRPF38B	-0.191621	2.96798e-05	0.000296832	Other
USP14	-0.137971	3.00531e-05	0.000299934	Other
ALYREF	-0.105091	3.00579e-05	0.000299934	Other
GRK2	0.196075	3.02266e-05	0.000301276	Mac. Down
EMC8	-0.210397	3.05929e-05	0.000304583	Mac. Up
ELAVL1	-0.152725	3.06901e-05	0.000304667	Other
NDUFS6	-0.223702	3.07017e-05	0.000304667	Mac. Up
STK24	-0.132232	3.07162e-05	0.000304667	Mac. Down
ENSMMUG00000021023	-0.0135704	3.07392e-05	0.000304667	Other
MRC2	0.0457019	3.11958e-05	0.000308846	Mac. Up
TNIK	0.0829832	3.1354e-05	0.000310064	Mac. Up
ANXA1	-0.26503	3.17527e-05	0.000313656	Other
PHF19	-0.0425712	3.21427e-05	0.000317154	Mac. Down
PTGER2	0.201321	3.23115e-05	0.000318463	Mac. Down
HP1BP3	-0.124801	3.27733e-05	0.000322655	Other
ANKRD13D	0.161438	3.28834e-05	0.000323378	Mac. Down
MAP4K4	0.320705	3.30902e-05	0.000324853	Mac. Down
PRPS2	-0.140948	3.3107e-05	0.000324853	Mac. Up
NSDHL	0.0629746	3.31471e-05	0.000324886	Mac. Up
MOB4	-0.203748	3.36822e-05	0.000329764	Other
ENSMMUG00000041723	0.0776793	3.38945e-05	0.000331475	Other
SH3BP2	0.116488	3.39819e-05	0.000331962	Mac. Down
FAM204A	0.084634	3.44858e-05	0.000336163	Other
LST1	0.222777	3.44881e-05	0.000336163	Other
FLT1	0.052125	3.46912e-05	0.000337771	Other
TNFSF12	0.326026	3.53958e-05	0.000344252	Mac. Up
ENSMMUG00000021085	0.171605	3.54507e-05	0.000344406	Other
ADGRE2	0.0349041	3.65114e-05	0.000354321	Mac. Down
LSM2	-0.117369	3.66876e-05	0.00035564	Mac. Up
LRPPRC	-0.150215	3.67528e-05	0.000355881	Mac. Up
TLR1	0.233109	3.84265e-05	0.00037168	Other
STIL	-0.0464841	3.84936e-05	0.000371922	Other
PLXNB2	0.268652	3.86649e-05	0.00037317	Other
KDM2B	0.106998	3.88915e-05	0.000374946	Other
SBF2	0.0701474	3.97006e-05	0.000382329	Other
XPO1	-0.175221	4.02069e-05	0.000386784	Mac. Up
STK11	-0.15558	4.04821e-05	0.000389007	Other
KIF5B	-0.219822	4.06777e-05	0.000390462	Other
DNASE1L1	0.212537	4.08708e-05	0.000391889	Other
CCM2	0.0990616	4.10252e-05	0.000392943	Mac. Up
ELMO2	0.150199	4.13503e-05	0.000395628	Other
GNA12	0.0925793	4.39176e-05	0.000419736	Other
THOC3	-0.0417256	4.43668e-05	0.000423571	Mac. Up
SMARCC1	-0.144436	4.52861e-05	0.000431881	Other
SASS6	-0.0779662	4.64382e-05	0.00044239	Mac. Up
TRAM1	-0.168937	4.66606e-05	0.00044403	Mac. Up
EIF5A	-0.160512	4.68341e-05	0.000445201	Mac. Up
EPSTI1	-0.100473	4.71005e-05	0.000447252	ISG
IVNS1ABP	-0.210634	4.72616e-05	0.000448278	Mac. Down
HCFC1	-0.148902	4.731e-05	0.000448278	Other
NCAPD3	-0.0310653	4.74013e-05	0.000448661	Other
MTF1	0.146006	4.79998e-05	0.00045384	Other
RANGAP1	-0.101429	4.80612e-05	0.000453935	Other
HSD17B11	0.155402	4.83717e-05	0.000456379	Other
AIFM2	0.0683932	4.8948e-05	0.000461323	Mac. Up
ATP6V1B2	0.0635741	4.92191e-05	0.000462925	Other
GGNBP2	-0.290348	4.92229e-05	0.000462925	Other
EIF2A	-0.164953	5.12878e-05	0.000481833	Other
ECE1	0.120891	5.13829e-05	0.000481836	Mac. Down
ABR	0.191841	5.13973e-05	0.000481836	Mac. Up
CLIP1	0.230213	5.19244e-05	0.000486261	Mac. Down
PPA1	-0.160947	5.20468e-05	0.000486891	Other
CYSLTR1	-0.126945	5.23905e-05	0.000489332	Other
NEB	0.0463823	5.24185e-05	0.000489332	Other
ENSMMUG00000041144	0.149655	5.26303e-05	0.00049079	Other
FBL	-0.189408	5.47376e-05	0.000509903	Other
HAT1	-0.122232	5.48104e-05	0.000510043	Other
YBX3	-0.132341	5.52007e-05	0.000513134	Mac. Down
NARS	-0.142163	5.54163e-05	0.000514596	Mac. Up
DOLK	0.0321792	5.58105e-05	0.000517713	Mac. Up
FAM193A	0.1086	5.64718e-05	0.000523298	Other
SDHA	-0.174444	5.67279e-05	0.00052512	Other
TCF4	-0.234041	5.77841e-05	0.000534337	Other
RAD51C	-0.0484658	5.90512e-05	0.000545447	Mac. Up
CITED2	0.323915	5.91091e-05	0.000545447	Other
ECPAS	-0.223506	5.98548e-05	0.000551751	Other
TXNIP	0.299994	6.02454e-05	0.000554772	ISG
PRPF8	-0.148915	6.17894e-05	0.000568398	Other
DOCK8	-0.085075	6.24381e-05	0.000573768	Other
TTYH3	0.0756393	6.37881e-05	0.000585564	Mac. Up
AIMP1	-0.0855988	6.42648e-05	0.000589327	Other
SPI1	0.120303	6.50522e-05	0.000595929	Mac. Down
LDLRAD3	0.150193	6.59494e-05	0.000603523	Other
FCHO2	0.105223	6.67095e-05	0.000609847	Mac. Up
C1RL	0.12871	6.72959e-05	0.000614571	Other
TPT1	-0.155172	6.7619e-05	0.000616884	Other
CDKN1C	0.0574452	6.77951e-05	0.000617852	Mac. Down
CENPO	-0.0140029	6.8406e-05	0.000622776	Mac. Up
SIGLEC1	0.377358	6.967e-05	0.000633151	Mac. Up
PHF1	0.119522	6.96889e-05	0.000633151	Mac. Down
TCIRG1	0.379391	7.02331e-05	0.000637439	Other
SPART	0.103391	7.07308e-05	0.000641297	Mac. Up
PNPT1	-0.169256	7.08751e-05	0.000641947	ISG
ENSA	-0.329749	7.18959e-05	0.000650525	Mac. Up
EIF2AK2	-0.147212	7.23812e-05	0.000654246	ISG
ENSMMUG00000047411	-0.154578	7.39642e-05	0.000667871	Other
SDHB	0.190839	7.41996e-05	0.000669312	Mac. Up
MYO9B	0.163969	7.43885e-05	0.000670331	Other
HSPA5	-0.20111	7.49497e-05	0.0006747	Other
PARPBP	-0.0293881	7.51336e-05	0.000675666	Other
POLD1	0.113304	7.55789e-05	0.00067898	Mac. Up
SELENOS	0.335977	7.57892e-05	0.000680177	Other
FBXO9	0.21348	7.75e-05	0.000694825	Other
EIF3K	-0.27449	7.86199e-05	0.00070415	Other
MAMU-B18	0.0819033	7.89095e-05	0.000706028	Other
CS	-0.12922	7.98175e-05	0.000713429	Other
FCGR1A	-0.232838	8.0383e-05	0.000717757	Mac. Up
HIST1H1B	-0.0274637	8.07165e-05	0.000720008	Other
PDS5A	-0.208725	8.11858e-05	0.000723463	Other
GLRX3	-0.15895	8.16638e-05	0.000726989	Other
TMED3	0.170235	8.30927e-05	0.000738964	Mac. Up
CDCA8	-0.0409774	8.35008e-05	0.000741847	Mac. Up
NCAPH	-0.0342432	8.37856e-05	0.000743628	Mac. Up
GINS3	-0.0225489	8.43096e-05	0.000747528	Other
RGS9	0.0505067	8.44118e-05	0.000747684	Other
LAIR1	0.106582	8.67922e-05	0.000767998	Other
DLGAP4	0.155963	8.7569e-05	0.000774096	Other
CAT	-0.332831	8.82351e-05	0.000779204	Mac. Up
FUBP1	-0.147638	8.8411e-05	0.000779978	Other
ZNF703	0.127378	8.88348e-05	0.000782621	Mac. Down
CENPN	-0.0196382	8.89339e-05	0.000782621	Other
NDUFA10	-0.167922	8.89765e-05	0.000782621	Mac. Up
MAMU-F	0.0402048	9.00536e-05	0.000791307	Other
TRANK1	0.105529	9.01846e-05	0.000791649	Other
COMMD4	-0.208609	9.02718e-05	0.000791649	Mac. Up
TCERG1	-0.15442	9.11509e-05	0.000798317	Other
ORC6	-0.0864879	9.12129e-05	0.000798317	Other
EVA1B	0.103058	9.1316e-05	0.000798427	Other
BOLA3	-0.0767413	9.23761e-05	0.000806898	Mac. Up
MATR3	-0.121268	9.25256e-05	0.000807405	Mac. Down
SLC9A3R1	-0.141687	9.3949e-05	0.000819016	Mac. Down
UBALD2	-0.180236	9.55344e-05	0.000831985	Other
EEF2	-0.184315	9.56251e-05	0.000831985	Other
OXCT1	-0.0328305	9.712e-05	0.00084416	Other
EFTUD2	-0.178505	9.72561e-05	0.000844363	Mac. Up
IDH1	0.212491	9.73346e-05	0.000844363	Mac. Up
CDC25C	-0.0251296	9.77974e-05	0.000847545	Other
LSM14A	-0.244503	9.79862e-05	0.000848349	Other
CHD9	0.170552	9.93012e-05	0.000857772	Other
TMED2	-0.170696	9.93617e-05	0.000857772	Other
ENSMMUG00000023807	-0.0145593	9.9366e-05	0.000857772	Other
TM9SF1	0.104905	0.000100494	0.000866663	Other
DCN	0.031842	0.000101719	0.000875734	Other
ALDH3B1	0.114877	0.000101744	0.000875734	Other
NQO2	0.0842239	0.000102147	0.000878345	Mac. Up
RRBP1	-0.181044	0.000102546	0.000880921	Other
ATP5ME	-0.267682	0.000102755	0.000881423	Other
BSG	0.141049	0.000102804	0.000881423	Mac. Up
WBP1L	0.156053	0.000103703	0.000888265	Other
ASNS	-0.123267	0.000104149	0.000891217	Other
ARHGAP31	0.0443069	0.000104408	0.000892572	Other
SMC1A	-0.12349	0.000105264	0.000899019	Mac. Up
PPFIBP1	0.060428	0.000105947	0.000903977	Other
UBE2G1	0.0987901	0.00010619	0.000905179	Other
AKNA	0.132534	0.000106923	0.000910545	Mac. Down
OSBPL8	-0.205736	0.00010878	0.000925472	Mac. Down
DRAM2	0.0824808	0.000109467	0.000930417	Other
RAB43	-0.0492244	0.000111155	0.000943528	Other
NSMCE4A	-0.135818	0.000111223	0.000943528	Mac. Up
RAD18	-0.0578902	0.000112104	0.00095009	Other
POLR2B	-0.184269	0.000112507	0.000952591	Mac. Up
SCAF11	-0.2173	0.000113068	0.000956419	Other
NR4A1	0.0916479	0.00011334	0.000957801	Mac. Down
CWC22	-0.117446	0.000114903	0.00096985	Other
PAPD7	-0.136434	0.000114985	0.00096985	Mac. Down
CBX5	-0.0572524	0.000116221	0.000979339	Mac. Up
HSD11B1	-0.0897995	0.000118051	0.000993812	Other
EDF1	0.0107495	0.000119031	0.00100016	Other
DGUOK	-0.136121	0.000119031	0.00100016	Mac. Up
DNAJC8	-0.110079	0.000119661	0.00100449	Other
CUEDC1	0.0671092	0.000122279	0.00102549	Mac. Up
SLC24A3	0.0610205	0.000123917	0.00103824	Mac. Down
PET100	-0.0897623	0.000124522	0.00104232	Other
TFDP1	-0.145511	0.000124917	0.00104464	Mac. Down
TRIP12	-0.142617	0.000125778	0.00105084	Other
FAM120A	-0.161701	0.000125897	0.00105084	Other
ITCH	0.0935298	0.000126206	0.00105244	Other
ORC3	-0.0744522	0.000126457	0.00105353	Mac. Up
SNRPD1	-0.111996	0.000127298	0.00105954	Other
ODC1	-0.249281	0.000127793	0.00106265	Other
UBE2L3	-0.2533	0.000129436	0.0010753	Other
RSF1	0.23957	0.000129606	0.00107571	Mac. Down
TLR2	0.172107	0.00013104	0.00108659	Mac. Down
TTK	-0.0254383	0.000131448	0.00108895	Mac. Up
TMEM259	-0.0392396	0.000133846	0.00110777	Other
DHRS1	0.136297	0.000135996	0.00112451	Mac. Up
NCBP1	-0.0900188	0.000136143	0.00112468	Mac. Up
CD4	0.0222258	0.000136601	0.00112701	Mac. Up
CLEC4A	0.0700702	0.00013668	0.00112701	Other
CMPK2	-0.272447	0.000137276	0.00113086	ISG
PDCD5	-0.230186	0.000137617	0.00113262	Other
SUCNR1	0.135033	0.000137948	0.00113428	Mac. Up
VPS29	-0.0674159	0.0001414	0.00116159	Mac. Up
NDUFS3	-0.124257	0.000141796	0.00116376	Mac. Up
ENSMMUG00000047833	0.0953903	0.000142668	0.00116983	Other
WAPL	0.0799865	0.000143248	0.00117349	Other
CFLAR	0.279941	0.000143499	0.00117446	Mac. Down
USP25	-0.161466	0.00014403	0.00117771	Other
SNX3	-0.0985431	0.000144992	0.00118448	Mac. Up
FIS1	0.250247	0.000145374	0.0011865	Other
CLEC7A	0.0530466	0.000145602	0.00118727	Mac. Down
MEF2A	0.167975	0.000146243	0.00119139	Mac. Down
SHMT1	-0.0428414	0.000147456	0.00120017	Mac. Up
AGO4	0.106723	0.000149797	0.0012181	Other
MYH9	-0.260354	0.000151193	0.00122832	Mac. Down
DDX3X	-0.24552	0.000152443	0.00123734	Mac. Down
ATOX1	0.250859	0.000153856	0.00124766	Mac. Up
MRPL23	-0.144005	0.00015538	0.0012587	Other
PLEKHO2	0.162975	0.000155502	0.0012587	Mac. Down
SARNP	-0.0943935	0.000155865	0.00126048	Other
HIST1H1D	-0.129611	0.000158043	0.00127692	Other
ENSMMUG00000019251	0.319719	0.000160484	0.00129546	Other
AHRR	0.058138	0.000161741	0.00130441	Other
NEU1	0.0762627	0.000162041	0.00130514	Mac. Up
B2M	0.319537	0.000162127	0.00130514	ISG
TMEM171	0.0174431	0.000164262	0.00132112	Other
P2RY2	0.128949	0.000164583	0.00132251	Mac. Down
SPATA6	0.124983	0.000165201	0.00132626	Mac. Down
PITHD1	-0.0941858	0.000165382	0.00132651	Mac. Up
PMP22	0.0534379	0.000166413	0.00133357	Mac. Up
CD81	0.355981	0.00016704	0.00133738	Mac. Up
RANBP2	-0.153379	0.000170938	0.00136735	Mac. Down
YME1L1	-0.243257	0.000173244	0.00138454	Other
PIK3C3	0.087775	0.000174815	0.00139583	Mac. Up
UBE2J1	0.154779	0.000175908	0.00140329	Other
ATXN3	0.10712	0.000177592	0.00141545	Other
CORO1C	0.212711	0.000181317	0.00144383	Other
UBA52	-0.174157	0.000181628	0.00144501	Other
RELT	0.0931238	0.000182806	0.00145307	Mac. Down
KHK	-0.0288236	0.00018314	0.00145442	Mac. Up
CD151	0.10264	0.000183814	0.00145834	Other
LMBRD1	0.090756	0.000183965	0.00145834	Mac. Up
PSMD1	-0.0611008	0.000184175	0.0014587	Mac. Up
ERO1A	0.1869	0.000186014	0.00147194	Other
ENSMMUG00000008695	0.105392	0.000187841	0.00148507	Mac. Up
SPTLC2	0.0640935	0.000189356	0.00149571	Other
ENSMMUG00000048425	-0.220175	0.000189685	0.00149591	Other
NBN	0.336985	0.000189721	0.00149591	Mac. Up
ANO6	0.186861	0.00018989	0.00149591	Mac. Up
VEZF1	-0.176585	0.00019013	0.00149647	Mac. Down
COPB1	-0.154353	0.000191203	0.00150357	Other
ATP5PF	-0.137963	0.000191485	0.00150445	Mac. Up
ENSMMUG00000011711	0.15546	0.000192864	0.00151394	Mac. Down
H2AFY	0.0341797	0.000194171	0.00152115	Mac. Up
H1F0	0.0602536	0.000194174	0.00152115	Other
DENND1C	0.0527404	0.000194299	0.00152115	Other
CEP170	0.165392	0.000196974	0.00154073	Mac. Down
ADGRE5	0.0631269	0.000197361	0.00154238	Mac. Down
ENSMMUG00000041662	0.296095	0.000203851	0.0015917	Other
CMIP	0.102426	0.000205012	0.00159934	Mac. Down
DTX2	0.0763981	0.000205413	0.00160106	Mac. Up
SP100	-0.193202	0.000208011	0.00161988	ISG
SLIRP	-0.118843	0.000211345	0.00164439	Mac. Up
ZC3H15	-0.122872	0.000212312	0.00165047	Other
RTF2	-0.0967472	0.000213518	0.00165709	Other
CCL8	0.166147	0.00021354	0.00165709	ISG
DGAT1	0.107526	0.000213773	0.00165744	Other
PSPC1	-0.135275	0.000214707	0.00166322	Other
ZGRF1	-0.0376337	0.000218289	0.00168949	Mac. Down
LILRB4	0.0435551	0.000221386	0.00171196	Mac. Up
ENSMMUG00000005766	0.0814649	0.000221809	0.00171373	Other
TTC1	-0.0135573	0.000223016	0.00172033	Mac. Up
IFFO1	0.12943	0.000223052	0.00172033	Mac. Up
TPCN2	0.154949	0.000223843	0.00172492	Mac. Down
UVRAG	0.124317	0.000224648	0.00172962	Mac. Down
CENPX	-0.109895	0.000225552	0.00173506	Other
EGFL7	0.0375217	0.000226188	0.00173844	Mac. Up
RSL24D1	-0.141654	0.00022769	0.00174846	Other
DOK2	0.0842283	0.00022968	0.00176159	Mac. Up
BBS4	0.0480853	0.000229799	0.00176159	Mac. Up
RAPGEF1	0.0643401	0.000230122	0.00176254	Other
SNRPA1	-0.0995593	0.000236074	0.00180607	Other
RPN2	-0.0919415	0.000236215	0.00180607	Mac. Up
USP16	-0.0508691	0.000236451	0.00180632	Mac. Down
EMILIN2	0.164489	0.000236896	0.00180815	Other
ACTR1B	0.101239	0.000237196	0.00180888	Mac. Up
GRIPAP1	0.0336623	0.000237845	0.00181071	Other
JAGN1	0.0855447	0.000237847	0.00181071	Mac. Up
CEP350	-0.128144	0.000239246	0.0018198	Mac. Up
CSE1L	-0.0783466	0.000240656	0.00182894	Mac. Up
LAMTOR1	0.0962507	0.00024411	0.0018536	Other
PLXNC1	0.289489	0.000245908	0.00186432	Other
YWHAZ	-0.145017	0.000245944	0.00186432	Other
ENSMMUG00000020200	-0.131487	0.00024822	0.00187996	Other
ENSMMUG00000002194	-0.0767068	0.00025377	0.00192034	Mac. Up
DAZAP1	-0.0636262	0.00025534	0.00193057	Other
DARS	-0.139514	0.000256586	0.00193833	Mac. Up
FKBP5	0.137512	0.000262399	0.00198055	Other
GNA15	0.289704	0.000263821	0.00198958	Mac. Down
VEZT	0.0724318	0.000266445	0.00200766	Other
HAGH	0.115482	0.000267251	0.00201201	Other
SLC38A6	0.0686353	0.000269137	0.00202449	Mac. Up
NUMA1	0.0442436	0.000270471	0.00203279	Other
MRPS11	-0.0990611	0.000272413	0.00204519	Other
ENSMMUG00000038544	0.0459827	0.000272583	0.00204519	Other
OLFM1	-0.136399	0.000273598	0.00205106	Other
MAN2B2	0.115312	0.000275717	0.00206366	Mac. Up
SH3PXD2B	0.0396209	0.000275746	0.00206366	Mac. Up
OFD1	0.0164023	0.000277095	0.00207199	Other
ENSMMUG00000047234	-0.142112	0.000277838	0.00207579	Other
GNG5	-0.0743409	0.000283084	0.0021132	Other
EEA1	-0.0806163	0.0002873	0.00214286	Mac. Up
MARCKSL1	0.0630414	0.000290194	0.00216262	Mac. Down
SAE1	-0.112304	0.000290852	0.00216492	Mac. Up
TXNRD1	0.123724	0.000290993	0.00216492	Mac. Up
ULK2	0.0427362	0.000291494	0.00216682	Other
CDC42BPB	0.0703587	0.000293982	0.00218348	Mac. Up
CLEC2B	-0.195098	0.000294539	0.00218578	Other
OPA1	-0.0786283	0.000295157	0.00218852	Other
SNX14	0.0969179	0.000295433	0.00218873	Mac. Up
RTF1	-0.0524007	0.000298726	0.00221128	Other
PARP3	0.0954804	0.000299523	0.00221532	Mac. Up
ACTR3	-0.177592	0.000304187	0.00224793	Mac. Up
IL1R2	0.045783	0.000307142	0.00226787	Mac. Down
SF3B2	-0.161371	0.000307736	0.00227036	Other
CENPP	-0.0159499	0.000309117	0.00227864	Other
BIRC2	0.138303	0.000310752	0.00228879	Mac. Down
RTN3	-0.0891197	0.000311396	0.00229161	Other
VRK1	-0.0621796	0.000312793	0.00229998	Other
RILPL2	0.155092	0.000313085	0.00230021	Mac. Down
DPH5	-0.0939168	0.000314151	0.00230612	Other
DNAJC13	0.067502	0.000314819	0.00230911	Mac. Up
MBD5	0.0216312	0.000315982	0.00231571	Mac. Up
FUS	-0.0842978	0.000316586	0.00231822	Other
PHGDH	-0.0575287	0.000319688	0.00233899	Other
TLR5	0.0549817	0.00032131	0.00234891	Other
TSPAN33	0.0732464	0.000322744	0.00235744	Other
ENSMMUG00000001354	-0.12696	0.000323387	0.00236019	Mac. Up
PRPF40A	-0.214913	0.00032427	0.00236468	Other
SNW1	0.0868495	0.000327675	0.00238603	Other
ENSMMUG00000001245	0.0495286	0.000327738	0.00238603	Other
SYNCRIP	-0.0741974	0.000328858	0.00239221	Other
TNS3	0.128244	0.000334591	0.00243191	Mac. Up
ENSMMUG00000005007	0.144785	0.000334922	0.00243232	Mac. Up
MMP14	0.0415712	0.000335468	0.00243428	Mac. Up
ZFP90	0.118362	0.000337135	0.00244207	Mac. Up
TCP1	-0.137745	0.000337327	0.00244207	Mac. Up
CDC123	-0.136912	0.000337371	0.00244207	Mac. Up
IMPDH2	-0.0682226	0.000338926	0.00245131	Mac. Up
CORO2A	-0.326637	0.000340044	0.00245739	Mac. Up
ENSMMUG00000001884	-0.220288	0.000341405	0.0024652	Other
MRPS34	-0.138817	0.000342588	0.00247173	Mac. Up
REST	0.188259	0.000349877	0.00252225	Other
MCEMP1	0.282205	0.000353102	0.00254167	Other
SNAP23	0.11918	0.000353146	0.00254167	Mac. Up
TNFRSF1A	0.143562	0.000353876	0.00254485	Mac. Down
MKNK2	0.0830447	0.000355068	0.00255135	Mac. Down
ENSMMUG00000041805	0.0835033	0.000358195	0.00257172	Other
MEIS3	0.0728283	0.000358929	0.00257443	Other
THRAP3	-0.02776	0.000359154	0.00257443	Mac. Up
PPP1R9B	0.122062	0.000365815	0.00262004	Other
MARS	-0.0147894	0.00036707	0.0026269	Mac. Up
TLR8	0.0769377	0.000370258	0.00264757	Mac. Up
ACSL3	0.101475	0.000372054	0.00265826	Mac. Down
ENSMMUG00000041735	-0.100913	0.000373853	0.00266895	Other
EIF4A2	-0.19657	0.000375069	0.00267547	Other
SYNE2	-0.180374	0.000376677	0.00268477	Mac. Down
CDC37	-0.136078	0.000378784	0.00269548	Other
ATP6V0B	-0.000928602	0.00037879	0.00269548	Other
PLAUR	0.244073	0.000383651	0.00272787	Mac. Down
PYGL	0.00858941	0.000384362	0.00273074	Mac. Up
NUP37	-0.0808985	0.000386475	0.00274354	Mac. Up
HK2	0.11737	0.000387956	0.00275184	Other
ORMDL2	0.0932178	0.000396902	0.00281304	Other
ABI1	0.245222	0.000397916	0.00281796	Other
UBE2I	-0.0658215	0.000403179	0.00285295	Other
TAF9	-0.13515	0.000404565	0.00286046	Other
RSRC2	-0.11712	0.000411773	0.00290909	Mac. Down
VPS36	0.0461458	0.000414394	0.00292527	Mac. Up
TACC3	-0.0994582	0.00041524	0.0029289	Other
CD86	0.147805	0.000416545	0.00293576	ISG
SEC62	-0.119341	0.000418176	0.0029449	Other
ZC3H11A	-0.107828	0.000419913	0.00295479	Other
GOLPH3	-0.0549786	0.000421782	0.00296557	Mac. Up
TRAPPC1	0.0408024	0.000422516	0.00296837	Mac. Down
COTL1	-0.186674	0.000423445	0.00297253	Other
UBE2G2	-0.145621	0.000425518	0.00298471	Other
AGTRAP	0.237381	0.000426591	0.00298986	Other
GCA	0.137515	0.000427625	0.00299473	Other
CD84	0.0294058	0.000438587	0.00306906	Mac. Up
CXCL3	0.0408831	0.00043992	0.00307401	Mac. Down
PFDN4	-0.132999	0.00043999	0.00307401	Other
GINS1	-0.0238273	0.000440549	0.00307548	Mac. Up
NDUFAB1	-0.127175	0.000440977	0.00307604	Mac. Up
ENSMMUG00000043826	-0.0331054	0.000443339	0.00309008	Other
HSD17B10	-0.129109	0.000446794	0.0031117	Other
CTDSP1	-0.141156	0.000449795	0.00313013	Other
ERC1	0.074709	0.000450378	0.00313172	Other
NEK7	-0.111363	0.000457366	0.00317781	Mac. Up
SAFB	-0.110254	0.000466466	0.00323849	Other
GNAI2	0.09027	0.00046888	0.00325269	Other
ENSMMUG00000002668	-0.0902242	0.00047041	0.00326075	Mac. Up
NUP88	-0.0926566	0.000473723	0.00328113	Other
TLR6	0.0908435	0.0004745	0.00328394	Mac. Up
SAT2	0.100274	0.000476577	0.00329574	Other
REXO2	0.0596211	0.000479336	0.00331222	Mac. Up
SIGLEC9	0.164396	0.000481973	0.00332681	Other
FBXO7	-0.135837	0.0004822	0.00332681	Other
GMIP	0.0383673	0.000483841	0.00333552	Other
CKAP5	-0.113418	0.000484816	0.00333964	Mac. Up
VCP	0.13277	0.000489875	0.00337185	Other
NDUFC2	-0.194131	0.000491428	0.0033799	Other
KPNA2	-0.097012	0.000503408	0.00345961	Mac. Up
CALCOCO2	0.155187	0.000504413	0.00346329	Mac. Down
UQCRC2	-0.129057	0.000504758	0.00346329	Mac. Up
ICAM1	0.0231798	0.000505121	0.00346329	ISG
HSP90B1	-0.142053	0.00050865	0.00348479	Mac. Up
CSNK1G3	0.121053	0.000509918	0.00349076	Other
IFIH1	0.318838	0.000512694	0.00350705	ISG
MAMU-DPA	0.280454	0.000515247	0.00352179	Other
ENSMMUG00000030920	0.162827	0.000517802	0.00353651	Other
ERH	-0.104443	0.000519199	0.00354331	Other
EPC1	0.0901665	0.000522601	0.00356377	Mac. Down
TECPR1	0.0724824	0.000524348	0.00357283	Other
SIPA1L1	0.105266	0.000524738	0.00357283	Mac. Down
TRAPPC11	0.0939298	0.000530794	0.00361128	Mac. Up
N4BP2L1	0.0610319	0.000536666	0.00364763	Other
USF2	0.136937	0.000536963	0.00364763	Other
RAD23A	-0.101134	0.000537443	0.00364809	Other
RAP2C	0.148004	0.000538942	0.00365371	Other
COPS3	-0.128668	0.000539099	0.00365371	Other
ZNFX1	0.125865	0.000540733	0.00366197	ISG
NFKB1	-0.209992	0.000543855	0.00367927	ISG
ZNF318	0.0867405	0.00054412	0.00367927	Other
RPA2	-0.015838	0.000552053	0.00373005	Mac. Up
PSMD4	0.0849193	0.000552623	0.00373105	Other
FLOT2	0.0662803	0.000553977	0.00373733	Mac. Down
LSP1	0.100485	0.000557252	0.00375656	Other
THOC2	-0.162265	0.000558423	0.00376158	Other
ZNF207	-0.170761	0.000560995	0.00377603	Mac. Down
CMC2	-0.0936167	0.000561678	0.00377774	Other
EPB41L3	0.10511	0.000564813	0.00379594	Mac. Down
RBM47	0.0904857	0.000567511	0.00381107	Other
ENSMMUG00000041909	0.0242692	0.000567927	0.00381107	Other
C1QBP	-0.0785101	0.000572043	0.00383577	Mac. Up
IFNGR1	-0.0603162	0.000578694	0.00387742	Other
ENSMMUG00000021075	-0.0553401	0.000588951	0.00394308	Other
RAB7A	0.0691414	0.000589386	0.00394308	Other
DDAH2	0.0749645	0.000590563	0.00394797	Other
EIF4H	-0.188535	0.00059158	0.00395177	Other
PCYT1A	-0.105268	0.00059768	0.0039895	Other
PUF60	-0.0204167	0.000599858	0.00400102	Other
PSMA5	-0.0961313	0.000601014	0.0040057	Other
TYK2	0.076211	0.000603866	0.00402168	Mac. Down
NCKAP1L	-0.0420985	0.000605823	0.00403167	Mac. Up
MYL9	0.0430319	0.000607483	0.00403967	Mac. Up
AP3D1	0.0172973	0.0006093	0.00404871	Mac. Up
2020-03-08	0.0908088	0.000610293	0.00405225	Other
ENSMMUG00000041316	0.124663	0.000615473	0.00408358	Other
DLL1	0.026845	0.000618846	0.00410288	Other
ATP1B1	0.0453709	0.000619407	0.00410351	Mac. Up
CDC5L	0.00401361	0.000621899	0.00411694	Other
RNASET2	0.324476	0.000635545	0.00420412	Other
ENSMMUG00000019427	-0.068415	0.000638597	0.00422115	Other
UBE2D3	-0.150775	0.000639682	0.00422516	Mac. Down
SLCO4C1	-0.0815345	0.000643357	0.00424625	Other
ENSMMUG00000002704	-0.0622075	0.000645058	0.0042543	Other
ENSMMUG00000011422	-0.149488	0.000646954	0.00426362	Other
DHX36	0.0329578	0.000648692	0.00427005	Other
CLK1	-0.154547	0.000648993	0.00427005	Mac. Down
SNRPA	-0.0917308	0.000649832	0.00427005	Other
DCPS	-0.106091	0.000649864	0.00427005	Other
KMT5B	0.062241	0.000654441	0.00429693	Other
ENSMMUG00000019785	-0.144329	0.000659762	0.00432865	Other
TMED10	-0.166402	0.000663931	0.00435277	Mac. Up
ENSMMUG00000012047	0.15657	0.000667402	0.0043692	Other
SENP7	0.0962822	0.000667428	0.0043692	Other
YWHAH	-0.141111	0.000673518	0.00440581	Other
SEC14L1	0.188836	0.00067669	0.00442328	Mac. Down
L3MBTL3	0.0727327	0.000679383	0.0044376	Mac. Down
PHPT1	-0.117638	0.000689789	0.00450224	Mac. Up
PSMC4	0.0201147	0.000690692	0.0045048	Other
CDCA4	-0.0251926	0.000694105	0.00452372	Other
ATP6V0A1	0.0794337	0.000696442	0.0045356	Mac. Up
STAT3	-0.0204733	0.000700208	0.00455677	ISG
ME2	-0.138595	0.000701708	0.00456317	Mac. Up
FAM32A	-0.15884	0.000703044	0.00456359	Mac. Up
CWC25	0.0282871	0.000703155	0.00456359	Other
TRPC4AP	0.151045	0.000704463	0.00456359	Mac. Up
PTTG1IP	0.307003	0.000704468	0.00456359	Mac. Up
ERGIC3	0.070666	0.00070451	0.00456359	Other
PLK4	-0.0286599	0.000704874	0.00456359	Mac. Up
ROMO1	-0.0256149	0.000706813	0.00457279	Other
PRDX1	0.0849002	0.000708978	0.00458345	Mac. Up
POLE3	-0.0904875	0.000717578	0.00463565	Other
NPL	0.0753388	0.000718223	0.00463642	Mac. Up
SUSD6	-0.158412	0.000721493	0.00465413	Mac. Down
ENSMMUG00000023144	-0.113173	0.000723575	0.00466245	Mac. Up
DBI	-0.16846	0.000723935	0.00466245	Mac. Up
RFC1	-0.129713	0.000724781	0.00466245	Other
SKIL	0.0751079	0.000724894	0.00466245	Mac. Down
BUD13	-0.174604	0.000727439	0.00467541	Mac. Up
PSMB4	-0.0411982	0.00073367	0.00471203	Other
ITPR2	0.154023	0.000739961	0.00474898	Mac. Up
MED12	0.073332	0.000750598	0.00481375	Other
SLC26A11	0.0452475	0.00075153	0.00481623	Mac. Up
ENSMMUG00000039895	0.0878323	0.000759923	0.00485789	Other
SMCHD1	-0.259946	0.000760289	0.00485789	Mac. Down
PDS5B	-0.12987	0.000760299	0.00485789	Other
BRIP1	-0.0412763	0.000760696	0.00485789	Mac. Down
MRPL35	-0.0710207	0.000760781	0.00485789	Mac. Up
CBR1	0.0375175	0.000761971	0.00486197	Mac. Up
GAS2L1	0.045423	0.000764328	0.00487349	Other
ENSMMUG00000030179	0.02524	0.000766182	0.00488179	Other
LIN54	-0.0656229	0.000767233	0.00488495	Other
C4H6orf89	-0.108852	0.00077244	0.00491456	Mac. Up
TMEM51	0.0699755	0.000773147	0.00491552	Other
MAMU-DRB1	0.0393678	0.000776271	0.00493184	Other
RBM42	-0.138903	0.000777772	0.00493435	Mac. Up
GSAP	0.0700779	0.000777785	0.00493435	Mac. Up
RWDD1	-0.130182	0.000789904	0.00500417	Other
NDUFV1	-0.133832	0.000789924	0.00500417	Mac. Up
PDE4B	0.149059	0.000795389	0.00503519	ISG
GLIPR1	-0.124803	0.000797479	0.0050448	Other
WDR61	-0.0963853	0.00080689	0.00510068	Mac. Up
ENSMMUG00000002005	0.220034	0.000811322	0.00512502	Other
MRPL13	-0.107208	0.000817791	0.0051622	Mac. Up
GADD45GIP1	-0.123408	0.000824096	0.00519828	Mac. Up
ARMCX2	0.0656538	0.000826137	0.00520743	Mac. Up
ENSMMUG00000006987	-0.160452	0.0008387	0.00528285	Mac. Up
GRK3	0.0575395	0.00084056	0.0052908	Other
PSMD8	-0.0988767	0.000847232	0.00532899	Other
FAM72A	-0.022028	0.000851355	0.00535111	Other
RNF113A	-0.120347	0.000855545	0.00537363	Mac. Up
CCND1	0.0432215	0.000856222	0.00537405	Mac. Up
GRSF1	-0.133431	0.000862609	0.0054103	Mac. Up
CD177	0.0403435	0.000864785	0.0054201	Other
RUVBL2	-0.101693	0.000871471	0.00545813	Mac. Up
NAA15	-0.180454	0.000877004	0.00548575	Other
SPAST	0.058117	0.000877124	0.00548575	Other
GNL3	-0.110287	0.000885513	0.0055343	Other
MTHFS	0.102533	0.000890861	0.00556379	Other
BRWD3	0.0977815	0.00090771	0.00566501	Mac. Down
LYST	0.131207	0.00091185	0.00568232	Mac. Down
CHD4	-0.153163	0.000912161	0.00568232	Other
KIF16B	0.0807546	0.000912414	0.00568232	Mac. Up
PDHA1	-0.156806	0.00091939	0.00572173	Mac. Up
CAP1	-0.198642	0.000921858	0.00573305	Mac. Up
ENSMMUG00000004059	-0.0938996	0.000930781	0.00578446	Other
ABCB6	0.0476913	0.000936637	0.0058163	Other
ARF6	-0.186646	0.000937221	0.0058163	Mac. Down
TM9SF4	0.143057	0.000938782	0.0058219	Other
TMEM140	0.10774	0.000943817	0.00584902	ISG
ABHD3	0.05967	0.000949778	0.00588183	Other
ENSMMUG00000041473	0.0374666	0.000960609	0.00594474	Mac. Down
SCRN2	0.0910619	0.000975651	0.00603359	Other
ATP5MD	-0.158967	0.000977179	0.0060348	Other
OSBPL11	0.149188	0.000977212	0.0060348	Mac. Up
SOS2	0.102889	0.000978018	0.00603555	Mac. Down
DDX3Y	-0.113146	0.00098168	0.00605392	Other
EIF3A	-0.17876	0.000984324	0.00606599	Other
DOCK10	-0.0996627	0.000989295	0.00608962	Other
CCNL2	-0.0975322	0.000989537	0.00608962	Other
PLEC	0.118004	0.000991162	0.00609476	Mac. Down
ZW10	-0.0725606	0.000991754	0.00609476	Mac. Up
C7orf55-LUC7L2	-0.00498425	0.00100152	0.00614849	Other
UBXN1	-0.093626	0.00100189	0.00614849	Other
RENBP	0.0300319	0.00100412	0.00615793	Mac. Up
TPM4	-0.125429	0.00100501	0.00615909	Other
SAP18	-0.149626	0.00101674	0.00622666	Other
PATL1	0.0373924	0.00102491	0.00627232	Other
FCER1G	0.0718886	0.00102799	0.0062868	Mac. Up
SLC25A3	-0.152437	0.00104155	0.00636538	Other
BRIX1	-0.116081	0.0010428	0.00636861	Mac. Up
ENSMMUG00000031840	-0.147048	0.00104367	0.0063695	Other
TLN1	0.31907	0.00104846	0.00639433	Other
NCBP2	-0.0226427	0.00105002	0.00639941	Mac. Up
TVP23B	0.0720133	0.00105962	0.00645348	Other
DUSP22	0.0699529	0.00106087	0.00645661	Other
COX6B1	-0.188976	0.00106525	0.0064788	Other
SMAP1	0.0636859	0.00107038	0.00650551	Other
EP300	0.149437	0.00107158	0.00650833	Mac. Down
COMT	0.138923	0.00107846	0.00654565	Mac. Up
ENSMMUG00000037774	0.0309794	0.00108011	0.00655115	Other
NAMPT	-0.227322	0.00108324	0.00656559	ISG
KLF3	0.0749733	0.00109441	0.00662874	Mac. Down
JMJD1C	-0.0956283	0.00110214	0.00667098	Mac. Down
GAS6	-0.0713432	0.00110913	0.00670873	Mac. Up
TMEM229B	0.0297051	0.00111185	0.00672055	Other
ITGB3BP	-0.024054	0.00111471	0.00673322	Mac. Up
BRK1	0.177221	0.00111814	0.00674934	Other
TMEM8A	0.117328	0.00111922	0.00675123	Mac. Up
PIR	0.0606338	0.00113354	0.00683297	Mac. Up
SASH3	0.0422088	0.001145	0.00689732	Other
PFDN2	-0.0966503	0.00114699	0.00690463	Other
SND1	-0.136396	0.00116098	0.00698203	Mac. Up
ETV3	0.0571685	0.00116143	0.00698203	Mac. Down
SCARB1	0.0313933	0.00116577	0.00700336	Mac. Up
CRYBG1	0.0660413	0.00118815	0.00713294	Other
ENSMMUG00000039765	-0.129974	0.00118896	0.00713297	Mac. Up
TMCC1	0.0504658	0.00119423	0.00715971	Other
CPED1	0.0389137	0.00119779	0.00717616	Other
NCAPH2	-0.0789269	0.00120025	0.00718603	Other
ABCD1	0.0364026	0.00120395	0.00720333	Other
ASAP1	0.0816917	0.00120684	0.00721572	Mac. Up
DBNL	-0.103407	0.00121427	0.00725523	Other
OAZ1	-0.178505	0.00121734	0.00726863	Other
METAP2	-0.0426256	0.0012254	0.00731127	Other
SPHK1	0.0527944	0.00122696	0.00731127	Mac. Down
ENSMMUG00000013256	0.0913274	0.00122696	0.00731127	Other
ADAM17	0.0982944	0.00122987	0.00732365	Mac. Down
UBE2K	-0.00680246	0.0012395	0.00737228	Other
ENSMMUG00000004863	-0.0289664	0.00124032	0.00737228	Mac. Up
SRSF3	-0.0942871	0.00124054	0.00737228	Mac. Down
PNPLA6	0.175194	0.00124772	0.00740994	Other
UBE2D4	0.0714732	0.00125021	0.00741978	Other
ENSMMUG00000011244	-0.140969	0.00125333	0.00743327	Other
TAPBP	0.0272789	0.00125479	0.00743697	ISG
SWAP70	0.258579	0.00125689	0.00744443	Other
WDR48	0.101056	0.00125809	0.00744648	Mac. Down
DYNLT3	0.0620143	0.00126211	0.00746121	Other
LRMP	0.0683299	0.00126226	0.00746121	Mac. Down
L1TD1	0.0353521	0.00128042	0.00756345	Other
TEX30	-0.0721424	0.00128371	0.00757786	Other
PRMT6	0.0494999	0.00128656	0.00758593	Other
PLEKHA4	0.0287033	0.0012868	0.00758593	Other
C12orf49	0.0763753	0.00129149	0.00760849	Mac. Up
SLC20A1	-0.154364	0.00129354	0.00761552	Other
UFD1	-0.1729	0.00129848	0.00763515	Other
MPHOSPH9	-0.0568229	0.00129861	0.00763515	Other
RAD54L	-0.0341986	0.00130729	0.00768108	Other
ARHGAP19	-0.047519	0.00130816	0.00768112	Other
SPCS2	-0.141097	0.00131175	0.00769596	Other
ADAM15	0.0587107	0.00131244	0.00769596	Other
QRSL1	-0.0787841	0.0013147	0.00770055	Mac. Up
NGLY1	0.106723	0.00131496	0.00770055	Mac. Down
SNRPD3	-0.119534	0.00132273	0.00774093	Mac. Up
VPS35	-0.0569443	0.00134497	0.00786585	Other
CCDC12	0.0976444	0.00135721	0.00793221	Other
NFE2L1	0.0737243	0.00136029	0.00794494	Mac. Up
FAM127A	0.0202534	0.0013638	0.00796018	Other
ZSCAN21	0.0526436	0.00136525	0.00796335	Other
CKAP4	-0.192352	0.00138632	0.00808091	Other
CD300C	0.0649488	0.00139562	0.00812974	Mac. Down
C5orf42	0.13084	0.00140204	0.00815398	Other
CDK18	0.0287847	0.00140209	0.00815398	Mac. Up
BCCIP	-0.0870447	0.00140255	0.00815398	Mac. Up
PPP1R15A	0.305135	0.00142945	0.00830382	Mac. Down
ADSL	-0.106944	0.0014302	0.00830382	Mac. Up
CYFIP1	0.0808013	0.00144219	0.00836795	Other
CDT1	-0.00787275	0.00144753	0.00839341	Other
TTC3	0.192944	0.00145325	0.00842102	Mac. Up
RUFY3	0.238896	0.0014584	0.00844531	Other
TMEM147	0.00144539	0.0014594	0.00844559	Other
VILL	0.0317969	0.00146384	0.00846574	Other
GPBP1	-0.243948	0.00146794	0.0084812	Mac. Down
OCEL1	0.0699043	0.00146843	0.0084812	Other
SDAD1	-0.0847899	0.00146984	0.00848375	Mac. Up
IFNAR1	0.104234	0.00147721	0.00852076	Other
PHF3	0.0643316	0.00147888	0.00852479	Mac. Down
UPF2	-0.102573	0.00150847	0.00868735	Other
ANXA6	-0.0640677	0.00150905	0.00868735	Mac. Up
STX3	0.107964	0.00151032	0.00868899	Mac. Up
APOBEC3H	-0.118476	0.00151723	0.00872308	Other
GLMP	0.124535	0.00152837	0.00878144	Mac. Up
DRG1	-0.0424315	0.0015319	0.00879596	Other
GSTK1	0.0459009	0.00153947	0.0088337	Other
CD300A	0.182108	0.00154839	0.00887845	Other
HES1	0.0474826	0.00154928	0.00887845	Other
WIPF1	-0.105007	0.00155602	0.0089113	Other
CLEC6A	0.042149	0.00156334	0.00894739	Other
ROCK2	-0.264684	0.00157009	0.00898022	Mac. Up
TNIP2	0.208915	0.00157179	0.00898415	Other
JTB	-0.226264	0.00157871	0.00901785	Other
ADIPOR1	0.117644	0.00159143	0.00908461	Other
DPM3	-0.12508	0.00159678	0.00910926	Other
FES	-0.120584	0.00159943	0.00911853	Other
ENSMMUG00000043614	0.0681687	0.00160594	0.00914974	Other
TRAF3IP3	-0.12553	0.0016145	0.00919254	Mac. Down
ZEB2	0.220649	0.0016165	0.00919799	Mac. Down
HPCAL1	0.145287	0.00164913	0.00937763	Mac. Up
TROVE2	0.0286636	0.00165972	0.0094318	Other
AREL1	0.0733571	0.00167061	0.00948758	Other
TP53BP2	-0.125241	0.00167258	0.00949265	Mac. Down
RABL6	-0.133063	0.00167915	0.00952379	Other
COPS8	-0.125998	0.0016843	0.00954686	Other
POLR2I	0.058853	0.00169452	0.00959868	Other
UBAC2	-0.127936	0.00170297	0.00964034	Mac. Down
METRNL	0.058997	0.00170495	0.00964534	Mac. Down
PIGK	-0.0608577	0.00171929	0.00972027	Mac. Up
NDUFB6	-0.150061	0.00172232	0.00973117	Other
BID	0.175173	0.00172524	0.00974145	Other
CHST2	0.0503904	0.00172885	0.00975556	Mac. Down
TRMT112	-0.132995	0.00173274	0.00977128	Mac. Up
RBL1	-0.0428245	0.00173411	0.00977277	Other
OPTN	0.283412	0.00174016	0.00980059	Other
CHST11	0.0480214	0.00174275	0.00980897	Other
SUV39H2	-0.0193006	0.00175148	0.00985178	Mac. Up
GNPDA1	0.0869625	0.00176249	0.00990743	Mac. Up
EPAS1	0.0463736	0.00176917	0.00993862	Mac. Up
CUL3	-0.130132	0.00177465	0.00995625	Other
PRKCD	0.10937	0.00177518	0.00995625	Other
MRPS9	-0.134594	0.00177569	0.00995625	Mac. Up
ENSMMUG00000004935	-0.0494552	0.00177718	0.00995829	Other
SAFB2	-0.130748	0.00178322	0.0099837	Other
MED13L	-0.015202	0.00178397	0.0099837	Mac. Down
MKKS	-0.123905	0.00178553	0.0099861	Mac. Up
VPS13B	0.0853992	0.00178689	0.00998738	Other
DYNLRB1	-0.137219	0.00179443	0.0100231	Mac. Up
VPS35L	0.0466069	0.0017976	0.0100345	Other
FFAR2	0.0301015	0.00180846	0.0100888	ISG
AFTPH	0.026176	0.00181262	0.0101056	Other
DERL1	-0.0718276	0.0018191	0.0101353	Other
SEC63	0.119554	0.00182551	0.0101646	Other
SLMAP	-0.0680233	0.00183203	0.0101939	Mac. Down
LY96	0.0608029	0.0018342	0.0101939	Mac. Up
FAM210B	0.0886377	0.00183534	0.0101939	Other
ENSMMUG00000018535	-0.142054	0.00183625	0.0101939	Other
ETFB	-0.0657016	0.00183654	0.0101939	Mac. Up
CSF1R	0.0377391	0.00184439	0.010231	Mac. Up
ATR	-0.0814178	0.00184791	0.0102441	Other
FAM110A	0.0979004	0.00185656	0.0102856	Mac. Down
NSRP1	0.0595411	0.00187507	0.0103817	Mac. Down
KIF2A	-0.109425	0.00188188	0.0104128	Other
BTBD6	-0.0531351	0.00189891	0.0105005	Other
UBE2R2	0.173122	0.00190019	0.010501	Other
FLII	0.00602832	0.00190431	0.0105114	Other
ENSMMUG00000003701	-0.0247148	0.00190445	0.0105114	Other
GPAT4	0.0967855	0.00190615	0.0105142	Mac. Down
MTPN	-0.147108	0.00191878	0.0105773	Other
GIMAP8	-0.011141	0.00192459	0.0105973	Mac. Up
PLSCR1	0.00708024	0.00192483	0.0105973	ISG
MTCH1	-0.126381	0.0019269	0.0106021	Other
CKLF	-0.0951873	0.00195246	0.0107361	Other
PKMYT1	-0.0110995	0.00198552	0.0109111	Mac. Up
SPAG9	0.0698776	0.00200292	0.0109999	Mac. Down
SKAP2	0.0624925	0.00200928	0.011028	Mac. Up
NACC2	0.0471185	0.00201612	0.0110586	Mac. Down
CBFB	-0.129153	0.00202779	0.0111097	Other
NUP210	-0.0958713	0.00202795	0.0111097	Mac. Down
CENPH	-0.0149925	0.00203058	0.0111172	Mac. Up
CENPS-CORT	-0.0384722	0.00203205	0.0111184	Other
MAPK3	0.0665281	0.0020389	0.0111489	Other
ENSMMUG00000005880	-0.0688372	0.00204167	0.0111572	Mac. Up
ICAM3	0.196509	0.00204346	0.0111601	Mac. Down
TM6SF1	0.050782	0.00204669	0.0111708	Mac. Up
NFE2L2	0.0987625	0.00204884	0.0111756	Other
SRP14	-0.183067	0.00205207	0.01118	Other
TOR1AIP1	0.0759665	0.00205218	0.01118	Other
ARHGAP45	-0.183282	0.00205633	0.0111957	Mac. Down
EIF3G	-0.167326	0.00205903	0.0112035	Other
PDF	0.0240041	0.00208634	0.0113451	Mac. Up
NRDC	-0.0713058	0.00209809	0.011402	Other
SDF2L1	-0.0715864	0.00210258	0.0114194	Mac. Up
XPNPEP1	0.0313742	0.00210456	0.0114199	Other
ENSMMUG00000021539	0.203899	0.00210526	0.0114199	Other
NAPB	0.0521609	0.00212342	0.0115113	Other
MAP2K1	-0.0450876	0.00216214	0.011714	Other
NIN	0.307483	0.0021665	0.0117304	Other
CHD8	0.0745699	0.00217159	0.0117508	Other
MSL3	-0.101589	0.00218354	0.0118022	Other
NFKB2	0.0787503	0.00218376	0.0118022	Mac. Down
HARS	0.225456	0.0021872	0.0118135	Mac. Up
BLVRA	-0.100721	0.00218981	0.0118151	Mac. Up
QPCT	0.0676306	0.00219016	0.0118151	Other
CDC42SE2	-0.100675	0.00219801	0.0118475	Other
HMGN5	-0.0953892	0.00219885	0.0118475	Other
AP1S2	0.00307669	0.00221086	0.011905	Other
POLD3	-0.133152	0.00221446	0.011917	Other
MAG	0.0272146	0.00221796	0.0119286	Other
FAM241A	-0.0825856	0.00223843	0.0120281	Other
NUDT16L1	0.0652289	0.00223918	0.0120281	Other
PSMB1	-0.0336223	0.00225684	0.0121156	Other
SLC43A3	0.19388	0.00225954	0.0121227	Other
MYO1F	0.125718	0.00227115	0.0121776	Other
LARP7	-0.108721	0.00228222	0.0122295	Other
SPRYD3	0.0435668	0.00228831	0.0122548	Mac. Up
NPM3	-0.060924	0.00229165	0.0122652	Mac. Up
EIF4EBP1	-0.107974	0.00229805	0.012292	Other
PSMC3IP	-0.0383873	0.00230249	0.0123083	Mac. Up
ENSMMUG00000048033	-0.129607	0.00231497	0.0123672	Other
CENPL	-0.0178227	0.00231631	0.0123672	Other
PGM2	-0.0941759	0.00231955	0.012377	Mac. Up
RGS18	-0.187754	0.0023238	0.0123922	Mac. Down
GAB2	0.0391652	0.00233405	0.0124394	Mac. Down
CCDC6	-0.110892	0.00234201	0.0124742	Other
MS4A4E	0.117431	0.00234475	0.0124813	Mac. Up
DENND4C	0.0643779	0.0023485	0.0124937	Mac. Up
GPBP1L1	0.0783862	0.00235127	0.0125009	Other
EWSR1	-0.125377	0.0023564	0.0125207	Mac. Down
ERP44	0.00453135	0.00237315	0.0126021	Other
GTPBP4	-0.0790425	0.00238723	0.0126692	Other
TAF10	-0.0297374	0.00238898	0.0126709	Other
NUDT16	0.139926	0.00239169	0.0126777	Mac. Up
MAMU-DMA	0.0506452	0.00239391	0.0126818	Other
ATP5IF1	-0.0989126	0.00240642	0.0127405	Mac. Up
CHTF8	-0.0860217	0.00240801	0.0127413	Other
PDCD11	-0.0703682	0.00243194	0.0128602	Other
TBC1D5	0.0252976	0.00244118	0.0129013	Mac. Up
CASP7	0.0775292	0.00246205	0.0130038	ISG
LASP1	0.128589	0.00246565	0.013015	Mac. Up
UBE2L6	-0.125799	0.00247058	0.0130333	ISG
FKBP2	-0.0749813	0.00247255	0.0130358	Mac. Up
WARS	0.174893	0.00248295	0.0130829	ISG
PPP6R1	-0.0213966	0.00248617	0.0130921	Mac. Down
ADCY7	0.142816	0.00249071	0.0131039	Other
RPUSD3	-0.0223238	0.00249139	0.0131039	Mac. Up
ACTB	-0.150969	0.00249654	0.0131232	Other
SNX27	0.0416259	0.00251518	0.0132133	Mac. Up
E2F1	-0.0171118	0.00253706	0.0133203	Mac. Up
NR3C1	0.119395	0.00254663	0.0133626	Mac. Down
ZBED5	-0.103483	0.00255009	0.0133729	Other
FCGRT	0.0359445	0.00255646	0.0133983	Mac. Up
UHMK1	0.13035	0.00258284	0.0135259	Mac. Up
NLN	0.0578579	0.00258388	0.0135259	Mac. Up
AGPAT5	-0.0658719	0.00259787	0.0135911	Other
MGAT1	0.0942434	0.00260103	0.0135996	Mac. Up
FNDC3B	-0.051625	0.00262207	0.0137015	Mac. Down
ATF6	0.107705	0.00262693	0.0137187	Other
UQCC3	-0.110239	0.00263409	0.013748	Other
ABCF1	-0.155021	0.0026377	0.0137587	Other
ENSMMUG00000031592	0.0666478	0.00264386	0.013776	Other
TEDC2	-0.0167361	0.00264414	0.013776	Other
SH2D3C	0.0502308	0.00265	0.0137984	Mac. Down
MICU2	0.0103765	0.00265303	0.0138061	Other
PAOX	0.0593276	0.00266578	0.0138574	Mac. Up
PAM	0.0391112	0.00266603	0.0138574	Other
DMAP1	0.124289	0.00268485	0.0139465	Other
SLC16A5	0.0652605	0.00268634	0.0139465	Other
NFIL3	0.0949267	0.00268924	0.0139534	Mac. Down
EMC2	0.0596316	0.00269098	0.0139542	Mac. Up
IKBKG	0.137236	0.00269388	0.0139611	Other
CRNKL1	-0.0385228	0.00269571	0.0139624	Other
RAB9A	0.0931536	0.00269906	0.0139715	Mac. Up
BCL2	0.0422431	0.00270477	0.0139929	Other
EIF3J	-0.10215	0.00270819	0.0140024	Other
EFL1	0.125385	0.00271382	0.0140232	Other
YEATS4	-0.0606833	0.00271994	0.0140467	Mac. Up
NEDD1	-0.103815	0.00273656	0.0141173	Mac. Up
TMEM106C	0.0123341	0.00273682	0.0141173	Mac. Up
NOC4L	-0.0461716	0.00278455	0.0143551	Other
RF01871	0.0493348	0.00278713	0.01436	Other
NDUFB1	-0.0357522	0.00281269	0.0144833	Other
IWS1	-0.101513	0.00283139	0.0145711	Other
ENSMMUG00000008459	0.0780586	0.00283509	0.0145775	Mac. Down
PPIB	-0.119806	0.00283699	0.0145775	Mac. Up
IRF2	0.0937197	0.00283759	0.0145775	Mac. Up
ARF5	-0.0617721	0.00284255	0.0145945	Other
SPCS1	-0.0200938	0.00284505	0.0145989	Mac. Up
MAP2K2	0.021634	0.00285895	0.0146617	Other
EXOC7	0.128291	0.00286617	0.0146902	Other
UBA5	-0.115948	0.00286841	0.0146931	Mac. Up
SNX21	0.0271473	0.00287442	0.0147153	Other
ARHGAP35	0.0440383	0.00288366	0.0147541	Mac. Up
PITPNM2	0.0415892	0.00290313	0.0148451	Mac. Down
GUCY1B1	0.0992207	0.00290844	0.0148637	Mac. Down
SSFA2	0.135216	0.00291206	0.0148736	Mac. Down
BATF	-0.03278	0.00291503	0.0148801	Mac. Up
ENSMMUG00000030892	-0.133122	0.00293166	0.0149527	Other
ICE1	-0.131932	0.00293264	0.0149527	Other
GPSM3	0.0520261	0.0029507	0.0150361	Mac. Down
TRIM56	-0.110597	0.00296339	0.0150921	Other
RANBP9	0.0653052	0.0029686	0.0151099	Mac. Down
WWC2	0.0628964	0.002981	0.0151643	Mac. Up
AP3B1	0.165937	0.00298793	0.0151908	Other
SLAMF7	0.0210026	0.00302066	0.0153484	ISG
DDX42	-0.0534039	0.00303438	0.0154092	Other
CLEC12A	-0.0573186	0.00304291	0.0154437	Other
CDC40	0.0702898	0.00306621	0.0155529	Mac. Down
SREK1IP1	-0.0974828	0.0030708	0.0155588	Other
CST7	-0.0434551	0.00307088	0.0155588	Mac. Down
CBX4	-0.124343	0.00307672	0.0155794	Mac. Down
TOMM40	-0.0578572	0.00308051	0.0155897	Mac. Up
HEXA	0.0824247	0.00308492	0.015603	Mac. Up
ENSMMUG00000003339	0.0656573	0.00308877	0.0156136	Mac. Down
PXMP4	0.0544646	0.00309057	0.0156137	Mac. Up
PSMC3	-0.0746505	0.00310274	0.0156663	Other
DLEU7	0.0242253	0.00310956	0.0156892	Mac. Up
GIGYF2	0.0647572	0.00311084	0.0156892	Other
AKAP17A	0.0616702	0.00311977	0.0157253	Mac. Down
PABPC4	-0.0446567	0.00312295	0.0157323	Other
ENSMMUG00000004127	-0.0799442	0.00313348	0.0157764	Other
TEP1	0.0606305	0.00313887	0.0157945	Other
LRRCC1	-0.0836213	0.00314219	0.0158012	Mac. Up
ENSMMUG00000023575	0.202129	0.00314489	0.0158012	Other
PPM1M	0.0887799	0.00314556	0.0158012	Mac. Up
2020-09-02	-0.107718	0.00315024	0.0158157	Other
WDFY2	0.0307276	0.00318706	0.0159914	Mac. Down
TBC1D9	0.0370979	0.0032177	0.016136	Other
BCL2L1	0.0271113	0.00322626	0.0161697	Mac. Up
KCNA3	-0.0908332	0.003229	0.0161743	Mac. Down
CYB5R1	0.0634805	0.00324852	0.0162629	Other
RAB1A	0.0554683	0.00325184	0.0162702	Other
HEXB	0.164791	0.00325736	0.0162826	Mac. Up
SUGP1	0.0578493	0.00325799	0.0162826	Other
ITGB1	0.148576	0.00326352	0.016301	Other
CNPY3	0.150071	0.00327031	0.0163257	Other
LRPAP1	0.167156	0.00327712	0.0163504	Mac. Up
ZMAT3	0.0474717	0.00328298	0.0163704	Mac. Up
RABAC1	0.0911636	0.00330203	0.0164561	Other
ADORA2A	0.0367372	0.00330401	0.0164567	Mac. Down
SYF2	-0.114045	0.00331288	0.0164916	Other
EAF2	-0.089405	0.00331637	0.0164997	Other
ENSMMUG00000048321	0.0384325	0.00333974	0.0166066	Other
UBR2	-0.114323	0.0033562	0.016679	Other
MRPL11	-0.0214588	0.00335964	0.0166867	Mac. Up
FLNA	0.0760127	0.00337924	0.0167746	Other
NDUFAF6	-0.0415333	0.00340575	0.0168968	Other
CFDP1	-0.0848886	0.00340774	0.0168971	Mac. Up
IQSEC1	0.106086	0.00342772	0.0169821	Other
ENSMMUG00000043101	-0.112394	0.00342873	0.0169821	Other
KMT5A	-0.097451	0.00343718	0.0170144	Other
ELK3	0.0712082	0.00344927	0.0170647	Mac. Down
DDB1	-0.0664502	0.00345835	0.0171001	Mac. Up
PHF14	0.0564052	0.00346913	0.0171437	Other
PDGFRA	0.0742338	0.00348089	0.0171853	Other
RHOT2	0.0646092	0.00348144	0.0171853	Other
MAMU-DRA	0.26664	0.00349757	0.0172553	Other
IL4R	-0.0126071	0.00351723	0.0173426	ISG
C20H16orf54	0.0809147	0.00353584	0.0174246	Mac. Down
TTF2	-0.0519754	0.00354663	0.0174681	Mac. Up
SRP54	0.0610884	0.00356154	0.0175318	Mac. Up
RBPJ	0.108968	0.00356681	0.0175479	Mac. Down
CASP9	0.0618022	0.00357251	0.0175662	Mac. Down
STK40	0.106436	0.00358583	0.0176218	Mac. Down
WDR62	-0.0139328	0.00359528	0.0176585	Other
CARD6	0.0458155	0.00359765	0.0176603	Mac. Up
RALB	0.0730071	0.00361123	0.0177171	Mac. Up
ABRAXAS2	0.0722774	0.00361392	0.0177204	Other
TNK2	0.0473319	0.00361657	0.0177236	Mac. Down
DIAPH1	0.14732	0.00363101	0.0177845	Mac. Down
SPATS2	0.0817429	0.00365203	0.0178775	Other
SARAF	0.0549517	0.00365618	0.0178879	Other
NCF1	0.162217	0.00368094	0.0179991	Other
AIFM1	-0.0959546	0.0036954	0.0180598	Mac. Up
ENSMMUG00000010226	0.248936	0.00370795	0.0181111	Mac. Down
ZKSCAN1	0.0511486	0.00372663	0.0181923	Other
WBP2	0.144632	0.00373159	0.0182064	Other
SLC8A1	0.0637579	0.00373401	0.0182082	Other
ZNF22	-0.106917	0.00374405	0.0182471	Mac. Up
ZDHHC3	-0.113635	0.00375872	0.0183085	Other
DLAT	-0.0518768	0.00376504	0.0183292	Mac. Up
C3H21orf33	-0.0907298	0.00377536	0.0183692	Mac. Up
MTO1	0.0600679	0.00377896	0.0183712	Mac. Up
SORD	0.0383072	0.00377991	0.0183712	Mac. Up
ARL8B	-0.114199	0.00378721	0.0183965	Other
PDLIM5	0.106631	0.00379847	0.0184411	Other
PRKACA	0.0859833	0.00380381	0.0184568	Mac. Down
NUDT1	-0.10288	0.00381393	0.0184958	Mac. Up
WNK1	0.112091	0.0038174	0.0185024	Other
ARG2	0.0933647	0.00384748	0.018638	Mac. Up
POLR3C	-0.093767	0.00385114	0.0186455	Mac. Up
TMEM50A	-0.00667595	0.00388286	0.0187888	Other
RAP2B	0.0169298	0.00388755	0.0188012	Other
ENSMMUG00000044793	0.0463596	0.00389275	0.018816	Other
NDRG1	0.126037	0.00390202	0.0188505	Mac. Down
2020-03-02	0.0916421	0.00390658	0.0188622	Other
CLEC4E	0.0387729	0.00391023	0.0188624	Mac. Down
ENSMMUG00000010691	-0.0366542	0.00391088	0.0188624	Other
TDRD3	0.0140354	0.00392735	0.0189314	Mac. Up
TPRKB	-0.076876	0.00393468	0.0189564	Mac. Up
VPS72	0.0600576	0.00393959	0.0189697	Mac. Up
HM13	0.0554688	0.00394357	0.0189786	Mac. Up
DEF8	0.0787186	0.00396831	0.0190872	Other
KIF13A	0.0533213	0.00397652	0.0191163	Mac. Down
PSME3	-0.0974259	0.00398759	0.0191591	Other
ZFP36L2	0.255537	0.00399447	0.0191817	Other
CCDC50	-0.104349	0.00399846	0.0191904	Other
PSMD12	-0.112612	0.00404521	0.0194043	Mac. Down
PIH1D1	-0.165744	0.00405133	0.0194229	Mac. Up
BSCL2	0.0618242	0.00405515	0.0194229	Mac. Up
VIRMA	-0.093448	0.00405764	0.0194229	Mac. Up
ENSMMUG00000031944	-0.0742706	0.00405789	0.0194229	Mac. Up
NFE2	-0.0895286	0.00406313	0.0194374	Mac. Down
CRTC3	-0.0614611	0.0040706	0.0194626	Other
CPSF3	-0.128806	0.00412608	0.0197172	Mac. Up
STT3B	-0.0352761	0.00413059	0.0197262	Mac. Up
ENSMMUG00000031189	-0.0499917	0.00413243	0.0197262	Other
SLC10A3	0.0401507	0.00413529	0.0197292	Other
PSMD13	-0.141481	0.00413863	0.0197344	Other
CLPTM1L	-0.00904286	0.00414654	0.0197615	Other
PSMF1	-0.103089	0.00416821	0.0198541	Other
ENSMMUG00000030384	0.0476725	0.00417068	0.0198552	Other
RBBP8	-0.0733135	0.00417761	0.0198726	Mac. Down
PDCD10	-0.074905	0.00417884	0.0198726	Other
PLLP	0.0199513	0.00418855	0.0199066	Other
ODF3B	-0.149986	0.00419051	0.0199066	Mac. Down
PITRM1	-0.0916226	0.00419828	0.0199328	Mac. Up
PFKFB4	0.0438134	0.0042199	0.0200247	Other
FMR1	-0.130457	0.00423492	0.0200852	Other
PPP5C	0.0110005	0.00423896	0.0200935	Mac. Up
PBRM1	0.0641179	0.00424859	0.0201274	Mac. Up
ENSMMUG00000018103	0.0223838	0.00425065	0.0201274	Other
ATP1B3	0.250591	0.00425337	0.020129	Other
ERAP1	-0.0565216	0.00425556	0.020129	Other
MTIF2	0.0217837	0.00426218	0.0201495	Mac. Up
ITSN1	0.181383	0.00427051	0.0201781	Mac. Up
WDR60	0.0660738	0.00430364	0.0203238	Other
UCHL3	-0.0522739	0.00431563	0.0203695	Mac. Up
NKAP	0.0748311	0.0043199	0.0203787	Other
IKBKE	0.0724722	0.00432572	0.0203895	Other
ST13	-0.0672115	0.00432679	0.0203895	Other
C1orf122	0.0300819	0.00433916	0.0204369	Other
SLC35C2	0.0933376	0.00434151	0.020437	Mac. Up
SNX5	-0.113458	0.0043482	0.0204576	Mac. Up
NEIL1	0.0350824	0.00435269	0.0204618	Other
SGPL1	0.115056	0.00435373	0.0204618	Mac. Up
SNRPB2	-0.129904	0.00436015	0.0204811	Other
CARM1	0.0611116	0.00438041	0.0205654	Mac. Up
SRRT	-0.133849	0.00439215	0.0206027	Mac. Down
WWC3	0.0259161	0.00439303	0.0206027	Other
MITF	0.10044	0.00440583	0.0206517	Mac. Up
AP2A2	0.129413	0.00441171	0.0206613	Mac. Up
ARHGAP26	0.091433	0.00441255	0.0206613	Mac. Down
CPT1A	0.00993613	0.00442087	0.0206893	Mac. Up
SUPT4H1	0.139721	0.00442425	0.0206941	Other
TSC22D3	0.152518	0.00442968	0.0207008	Mac. Down
PLEKHF2	0.0552474	0.00443037	0.0207008	Other
POLE4	-0.0120866	0.00443895	0.0207259	Other
DPYSL3	0.0391589	0.00444042	0.0207259	Other
IRF1	-0.0852669	0.00447082	0.0208567	ISG
ENSMMUG00000019582	-0.00714441	0.00447498	0.0208651	Other
ENSMMUG00000020157	0.160867	0.00448512	0.0209014	Mac. Down
OAS1	0.260093	0.00450179	0.0209579	ISG
COPS5	-0.0869087	0.00450201	0.0209579	Mac. Up
NAP1L4	-0.0975744	0.0045204	0.0210325	Other
KIAA0513	0.0091677	0.00452449	0.0210404	Mac. Up
ZNF674	0.0399243	0.00453038	0.0210567	Mac. Down
ERI1	-0.0590315	0.00454036	0.021092	Other
PWP1	-0.0609831	0.00454539	0.0211043	Mac. Up
RHOB	0.0405878	0.00455943	0.0211583	Other
NFAT5	0.0452914	0.00458779	0.0212788	Mac. Down
NOL12	-0.0135871	0.00459195	0.0212869	Other
TCF12	0.0929757	0.00461455	0.0213804	Other
SMG1	0.0740051	0.00463334	0.0214562	Mac. Down
DNAJC19	-0.0776201	0.00465784	0.0215584	Mac. Up
SLC25A25	0.060139	0.00470876	0.0217826	Other
RTN4	-0.181284	0.00472177	0.0218143	Other
BDH1	-0.0907215	0.00472261	0.0218143	Other
ECHDC1	-0.0521293	0.00472302	0.0218143	Mac. Up
ENSMMUG00000008667	-0.117686	0.00474713	0.0219142	Other
KANK2	0.0370675	0.00475343	0.0219186	Other
ENSMMUG00000029022	0.0387622	0.00475433	0.0219186	Other
REV1	-0.0760106	0.00475552	0.0219186	Other
NFYB	-0.0433017	0.00477345	0.0219898	Mac. Up
CDC16	-0.115456	0.00478452	0.0220293	Mac. Up
SMAD2	0.0446881	0.00482656	0.0222112	Mac. Up
MARK3	0.0535076	0.0048723	0.02241	Other
CTDP1	-0.0752365	0.00487683	0.0224101	Mac. Down
SNF8	-0.0150298	0.00487739	0.0224101	Mac. Up
PPFIA1	0.105308	0.00488344	0.0224262	Other
HEBP2	-0.109345	0.00489132	0.0224508	Other
CTSG	-0.0118614	0.00492628	0.022589	Other
PSMD7	-0.142235	0.0049284	0.022589	Other
EPRS	-0.0710287	0.00492911	0.022589	Mac. Up
ENSMMUG00000021826	0.0210997	0.00493248	0.0225927	Other
CSK	0.0185319	0.00494567	0.0226414	Other
C19orf66	-0.0741462	0.00495058	0.0226521	Other
ETFA	-0.0674426	0.00495634	0.0226667	Mac. Up
ITGB1BP1	-0.111384	0.00497327	0.0227324	Mac. Up
SUGT1	-0.120832	0.00498225	0.0227505	Mac. Up
CGGBP1	-0.0878474	0.00498238	0.0227505	Other
BCL6	0.0463784	0.00500624	0.0228476	Mac. Down
GMFB	-0.00887865	0.00501592	0.0228799	Other
AK2	-0.0425401	0.00503156	0.0229389	Other
TALDO1	0.137664	0.00503403	0.0229389	Other
XRCC1	-0.0660565	0.00504934	0.0229967	Other
TSN	-0.0913433	0.00505924	0.02303	Mac. Up
HHEX	-0.132301	0.0050687	0.0230513	Mac. Down
RNF14	0.0317766	0.00507159	0.0230513	Mac. Up
RPS6KB1	-0.105834	0.00507177	0.0230513	Other
TMEM59	0.0853639	0.0050804	0.0230735	Other
ATP6AP1	0.0139013	0.00508372	0.0230735	Mac. Up
JAML	-0.0959785	0.00508447	0.0230735	Other
DIAPH2	0.217624	0.00510235	0.0231427	Mac. Down
PHACTR2	0.0806906	0.00512521	0.0232345	Other
MPHOSPH10	-0.142069	0.00513937	0.0232867	Mac. Up
RASSF4	0.107765	0.00514691	0.0233089	Mac. Up
ENSMMUG00000020008	-0.0350303	0.00515278	0.0233129	Other
CXCR4	-0.0807932	0.00515308	0.0233129	Mac. Down
TRAFD1	0.0266326	0.00515729	0.02332	Mac. Up
POLG	-0.0169967	0.00517825	0.0234028	Other
ENSMMUG00000040500	0.0752206	0.00518827	0.0234361	Other
ENSMMUG00000038476	0.0388443	0.00520408	0.0234955	Other
GPR132	0.0476342	0.00522489	0.0235774	Mac. Down
KIAA0232	0.0919683	0.00526469	0.0237393	Other
PHTF1	0.0469376	0.00526613	0.0237393	Mac. Down
TAF1D	-0.0784777	0.00529814	0.0238714	Other
C5H4orf27	-0.0692087	0.00530394	0.0238853	Mac. Up
ENSMMUG00000016453	0.0222658	0.00531924	0.0239327	Other
NANS	-0.158188	0.00531988	0.0239327	Other
PBX2	0.0701607	0.00532744	0.0239545	Mac. Down
HAUS6	-0.0823717	0.00534359	0.0240149	Other
DHX58	0.25687	0.00536084	0.0240801	Mac. Up
NPEPL1	-0.116366	0.00537484	0.0241308	Other
ZBTB18	0.0525591	0.00539125	0.0241922	Mac. Down
FANCD2	-0.0251802	0.00542203	0.0243064	Other
GPSM2	-0.0129733	0.00542222	0.0243064	Other
ARHGAP32	0.0377043	0.00544202	0.0243828	Other
NELFE	-0.1277	0.00544612	0.0243888	Other
ENSMMUG00000038586	-0.0682312	0.00547917	0.0245243	Other
SECISBP2L	0.0896684	0.00551488	0.0246717	Other
CLMN	0.0731601	0.00551922	0.024674	Other
CFAP97	0.0529176	0.00552099	0.024674	Mac. Up
VIPAS39	0.0483264	0.00554085	0.0247277	Mac. Up
ENSMMUG00000042611	0.0611794	0.0055412	0.0247277	Mac. Up
TBXAS1	0.0303722	0.00554139	0.0247277	Other
MKNK1	0.072639	0.00555031	0.024755	Mac. Up
ENSMMUG00000047912	0.0364834	0.00556071	0.0247888	Other
ENSMMUG00000008227	0.0302678	0.00557461	0.0248383	Other
ENSMMUG00000037831	0.0177151	0.00558926	0.024891	Other
STXBP5	0.0538593	0.0056099	0.0249703	Other
PIK3CB	0.0592732	0.00562281	0.0250151	Other
LAPTM4A	0.11128	0.00564048	0.0250811	Mac. Down
PROSER1	-0.116147	0.00565288	0.0251236	Other
MEF2C	-0.166517	0.0056981	0.0253118	Other
TRIR	-0.182363	0.00570767	0.0253416	Other
SLC16A3	0.0156488	0.005711	0.0253436	Other
CPSF1	-0.0766027	0.00583602	0.0258854	Other
ATP6V1G1	0.0439041	0.00588224	0.0260773	Other
PTEN	0.119408	0.00589117	0.0261038	Other
SLF1	-0.0605629	0.0059052	0.0261529	Other
PPP4R3A	-0.0798023	0.00592536	0.0262181	Mac. Down
CXHXorf38	0.0362912	0.00592587	0.0262181	Mac. Up
DPH3	-0.048199	0.00594132	0.0262733	Other
TRIM22	-0.106252	0.00595216	0.0263081	ISG
AP3S1	0.0737323	0.0060065	0.0265271	Other
[truncated: 6,832 more rows]
