# Supplementary material for: Single-Cell Profiling of Ebola Virus Disease In Vivo Reveals Viral and Host Dynamics
Source: Cell. 2020 Nov 25;183(5):1383–1401.e19. doi: 10.1016/j.cell.2020.10.002 (PMC7707107; doi:10.1016/j.cell.2020.10.002)
Supplement: Table S6. Association between Host Gene Expression and Viral Load for Infected Monocytes In Vivo and Ex Vivo, Related to Figure 7 — Log fold-change, p-values, and q-values for differential expression tests of association between log10 viral load and gene expression for cells containing ≥ 1 viral read. Tab 1 is for in vivo (cells in DPI 5-8), and tab 2 is for ex vivo (cells treated with live virus and collected at 24 hours post inoculation). Tabs 3 and 4 show the gene set enrichment results for separate Fisher’s exact tests of genes that are significantly positively or negatively correlated with intracellular viral load (p < 0.05) including enrichment odds ratios (OR), p values, and q-values. [file mmc6.xlsx]

## Sheet: Ex_Vivo_DEGs
Gene_Symbol	Gene_ID	logFC	P	Q	Spearman_R	Spearman_P	ISG
STAT1	ENSMMUG00000005613	-0.398625	5.39401e-45	4.9134e-41	-0.61931	1.40612e-46	TRUE
MX2	ENSMMUG00000044257	-0.347747	6.61751e-29	3.01394e-25	-0.521564	3.6877e-31	TRUE
MX1	ENSMMUG00000015329	-0.377297	5.07461e-28	1.54082e-24	-0.511975	6.6457e-30	TRUE
LAP3	ENSMMUG00000005732	-0.386369	8.55109e-28	1.9473e-24	-0.515633	2.22961e-30	TRUE
GBP2	ENSMMUG00000000662	-0.450149	1.2475e-27	2.27269e-24	-0.518724	8.76698e-31	TRUE
DYNLL1	ENSMMUG00000001194	0.384405	2.54218e-27	3.85945e-24	0.507986	2.15469e-29	FALSE
UBE2L6	ENSMMUG00000001332	-0.266005	4.7596e-26	6.1936e-23	-0.509367	1.43643e-29	TRUE
HSPA5	ENSMMUG00000005217	0.354932	3.95584e-25	4.50422e-22	0.517613	1.22765e-30	FALSE
HSPA8	ENSMMUG00000004696	-0.249706	9.56828e-23	9.68416e-20	-0.445455	3.32852e-22	FALSE
IRF7	ENSMMUG00000004014	-0.330548	4.31673e-22	3.93211e-19	-0.479082	6.92697e-26	TRUE
OAS2	ENSMMUG00000008505	-0.235808	2.35174e-21	1.94745e-18	-0.458593	1.3557e-23	TRUE
GIMAP4	ENSMMUG00000011386	-0.327234	7.34732e-21	5.57723e-18	-0.484177	1.76336e-26	FALSE
IFIT2	ENSMMUG00000048363	-0.295941	3.04134e-20	2.13104e-17	-0.449409	1.28874e-22	TRUE
TNFSF13B	ENSMMUG00000008040	-0.145329	8.004e-20	5.20775e-17	-0.407636	1.5906e-18	FALSE
ENSMMUG00000014256	ENSMMUG00000014256	-0.312979	7.06948e-19	4.29306e-16	-0.363611	8.57395e-15	FALSE
FPR3	ENSMMUG00000002308	-0.332459	3.98623e-18	2.26941e-15	-0.42895	1.53143e-20	FALSE
IFIT1	ENSMMUG00000017533	-0.303296	1.75257e-17	9.39066e-15	-0.432768	6.43299e-21	TRUE
SERPINB1	ENSMMUG00000042368	-0.232077	5.50462e-17	2.75102e-14	-0.386351	1.19121e-16	FALSE
NFKBIA	ENSMMUG00000020374	-0.27508	5.73821e-17	2.75102e-14	-0.3897	6.16507e-17	TRUE
PSMB9	ENSMMUG00000011304	-0.21552	3.98764e-16	1.81617e-13	-0.399104	9.31438e-18	TRUE
TGFBI	ENSMMUG00000000332	-0.31963	1.60513e-14	6.96246e-12	-0.418476	1.56288e-19	FALSE
APOL2	ENSMMUG00000001537	-0.293929	5.12378e-14	2.12148e-11	-0.410113	9.43094e-19	FALSE
IFI44	ENSMMUG00000002350	-0.266328	8.46824e-14	3.35379e-11	-0.367937	3.89971e-15	TRUE
IFIT3	ENSMMUG00000005001	-0.24226	1.71022e-13	6.49101e-11	-0.38422	1.80412e-16	TRUE
OAS3	ENSMMUG00000046639	-0.202923	2.90129e-13	1.05711e-10	-0.373533	1.38285e-15	TRUE
GTF2A1	ENSMMUG00000022122	0.127233	3.43523e-13	1.20352e-10	0.316187	2.28025e-11	FALSE
DDIT3	ENSMMUG00000011286	0.179136	3.73255e-13	1.25925e-10	0.324509	6.29273e-12	FALSE
FGD2	ENSMMUG00000022193	-0.23831	5.47119e-13	1.7799e-10	-0.394684	2.28149e-17	FALSE
PARP9	ENSMMUG00000016381	-0.272837	1.36597e-12	4.29057e-10	-0.404691	2.94441e-18	TRUE
FGL2	ENSMMUG00000002737	-0.271548	1.65437e-12	5.02322e-10	-0.389722	6.13802e-17	TRUE
AKR1B1	ENSMMUG00000000917	-0.241639	1.8031e-12	5.29819e-10	-0.356344	3.13609e-14	FALSE
MNDA	ENSMMUG00000018454	-0.183855	3.53293e-12	1.00567e-09	-0.333473	1.50349e-12	TRUE
EPSTI1	ENSMMUG00000014926	-0.183232	5.10632e-12	1.4095e-09	-0.379005	4.9199e-16	TRUE
ACTB	ENSMMUG00000011153	-0.213921	5.92895e-12	1.58844e-09	-0.392525	3.51694e-17	FALSE
GADD45B	ENSMMUG00000003468	-0.257697	6.96189e-12	1.81188e-09	-0.338206	6.92605e-13	FALSE
PSMB8	ENSMMUG00000011301	-0.204385	7.52093e-12	1.903e-09	-0.34699	1.5865e-13	TRUE
CMPK2	ENSMMUG00000015968	-0.294739	1.01134e-11	2.48981e-09	-0.334049	1.36908e-12	TRUE
ENSMMUG00000019251	ENSMMUG00000019251	-0.241727	1.08881e-11	2.61e-09	-0.389298	6.67527e-17	FALSE
HERC5	ENSMMUG00000010316	-0.302629	1.29041e-11	3.01393e-09	-0.351407	7.42912e-14	TRUE
PPARG	ENSMMUG00000007191	0.13316	1.33508e-11	3.04031e-09	0.291269	8.53513e-10	FALSE
GLRX	ENSMMUG00000005312	-0.139518	1.48702e-11	3.30372e-09	-0.305876	1.06447e-10	FALSE
COTL1	ENSMMUG00000007039	-0.146933	1.97687e-11	4.28745e-09	-0.35049	8.70475e-14	FALSE
ENSMMUG00000008378	ENSMMUG00000008378	-0.249373	2.68005e-11	5.67735e-09	-0.379662	4.33955e-16	FALSE
ENSMMUG00000044793	ENSMMUG00000044793	0.0518015	3.68134e-11	7.62121e-09	0.256868	7.32807e-08	FALSE
TUBA1B	ENSMMUG00000044706	-0.168592	4.02053e-11	8.12482e-09	-0.327369	4.00561e-12	FALSE
CALHM6	ENSMMUG00000007410	-0.273751	4.10299e-11	8.12482e-09	-0.355935	3.37055e-14	FALSE
IARS	ENSMMUG00000004628	0.223129	4.34078e-11	8.41281e-09	0.26982	1.47358e-08	FALSE
DDX60	ENSMMUG00000001880	-0.193925	5.08298e-11	9.64602e-09	-0.328779	3.20036e-12	TRUE
SAMHD1	ENSMMUG00000002091	-0.246201	7.79609e-11	1.44928e-08	-0.35561	3.56863e-14	TRUE
NFE2L1	ENSMMUG00000021935	0.261298	1.00252e-10	1.79314e-08	0.270957	1.27477e-08	FALSE
XAF1	ENSMMUG00000009602	-0.23001	1.01625e-10	1.79314e-08	-0.32923	2.97802e-12	TRUE
LDHA	ENSMMUG00000031024	-0.159962	1.02364e-10	1.79314e-08	-0.305575	1.11238e-10	FALSE
APOL6	ENSMMUG00000001050	-0.238253	1.05001e-10	1.80463e-08	-0.395217	2.04951e-17	TRUE
SAMD9L	ENSMMUG00000020803	-0.242422	1.12445e-10	1.89679e-08	-0.340278	4.91316e-13	TRUE
TKT	ENSMMUG00000014433	-0.159313	2.49037e-10	4.1245e-08	-0.370407	2.47387e-15	FALSE
SWAP70	ENSMMUG00000009204	0.237943	2.93958e-10	4.71562e-08	0.292606	7.0883e-10	FALSE
ENSMMUG00000021766	ENSMMUG00000021766	0.180955	2.95082e-10	4.71562e-08	0.324086	6.72449e-12	FALSE
GIMAP7	ENSMMUG00000017640	-0.241608	3.12406e-10	4.9064e-08	-0.360535	1.49048e-14	FALSE
PSME2	ENSMMUG00000012473	-0.147249	3.27431e-10	5.0552e-08	-0.325988	4.98505e-12	TRUE
MAMU-DPA	ENSMMUG00000019371	-0.184261	3.35892e-10	5.09941e-08	-0.300216	2.41799e-10	FALSE
OASL	ENSMMUG00000006441	-0.236862	4.10943e-10	6.13652e-08	-0.359253	1.87356e-14	TRUE
CFL1	ENSMMUG00000019016	-0.155548	4.45386e-10	6.54358e-08	-0.36537	6.23376e-15	FALSE
SQSTM1	ENSMMUG00000021055	0.283363	5.0512e-10	7.29886e-08	0.291933	7.7838e-10	FALSE
ENSMMUG00000020157	ENSMMUG00000020157	-0.225334	5.12819e-10	7.29886e-08	-0.367676	4.09111e-15	FALSE
IFIH1	ENSMMUG00000003202	-0.235519	7.95229e-10	1.11442e-07	-0.333776	1.43128e-12	TRUE
GIMAP8	ENSMMUG00000022636	-0.29692	8.12048e-10	1.12075e-07	-0.337723	7.50062e-13	FALSE
ENSMMUG00000041662	ENSMMUG00000041662	-0.238424	1.02087e-09	1.38792e-07	-0.359481	1.79917e-14	FALSE
CLEC6A	ENSMMUG00000013698	-0.20032	1.41255e-09	1.88465e-07	-0.320304	1.2121e-11	FALSE
GCNT1	ENSMMUG00000020406	-0.174868	1.42761e-09	1.88465e-07	-0.339834	5.28913e-13	FALSE
TYMP	ENSMMUG00000001765	-0.243225	1.64013e-09	2.13427e-07	-0.287065	1.52076e-09	TRUE
FAM107B	ENSMMUG00000017169	0.321817	1.72664e-09	2.19406e-07	0.299672	2.61412e-10	FALSE
FTL	ENSMMUG00000003909	0.148099	1.73424e-09	2.19406e-07	0.351366	7.48164e-14	FALSE
JAML	ENSMMUG00000006268	-0.313412	2.36943e-09	2.9566e-07	-0.344978	2.23253e-13	FALSE
RARRES3	ENSMMUG00000045105	-0.20588	3.50214e-09	4.31095e-07	-0.333504	1.49573e-12	TRUE
KLF6	ENSMMUG00000010696	-0.172805	3.59505e-09	4.36631e-07	-0.323353	7.54294e-12	FALSE
YWHAH	ENSMMUG00000009945	-0.185271	4.00168e-09	4.79623e-07	-0.318779	1.53362e-11	FALSE
HSPA9	ENSMMUG00000005875	0.156231	4.62651e-09	5.4731e-07	0.243503	3.50833e-07	FALSE
SLC38A1	ENSMMUG00000011999	0.144248	5.32008e-09	6.2129e-07	0.197215	4.0665e-05	FALSE
CST3	ENSMMUG00000040355	-0.181123	6.33516e-09	7.22404e-07	-0.327686	3.80899e-12	FALSE
PPA1	ENSMMUG00000006397	-0.194019	6.34453e-09	7.22404e-07	-0.330166	2.56333e-12	FALSE
IDO1	ENSMMUG00000019304	-0.320359	6.9893e-09	7.85994e-07	-0.293458	6.29392e-10	TRUE
KCNA3	ENSMMUG00000018684	0.223452	7.6461e-09	8.49369e-07	0.244708	3.05769e-07	FALSE
BTG1	ENSMMUG00000040920	0.154212	8.47263e-09	9.29846e-07	0.235356	8.72591e-07	TRUE
DDX58	ENSMMUG00000012442	-0.24026	8.82424e-09	9.56904e-07	-0.338983	6.09112e-13	TRUE
MAMU-DMB	ENSMMUG00000022626	-0.190028	1.24638e-08	1.33567e-06	-0.297345	3.64163e-10	FALSE
FYB1	ENSMMUG00000021218	-0.199709	1.44862e-08	1.53436e-06	-0.317985	1.73234e-11	FALSE
EREG	ENSMMUG00000039745	0.0162286	1.8851e-08	1.97372e-06	0.267682	1.93163e-08	FALSE
SLC25A5	ENSMMUG00000020282	-0.170468	2.04072e-08	2.11238e-06	-0.280204	3.82504e-09	FALSE
ENSMMUG00000041735	ENSMMUG00000041735	0.112962	2.10657e-08	2.15604e-06	0.159089	0.000970948	FALSE
ENSMMUG00000003272	ENSMMUG00000003272	-0.25831	2.27423e-08	2.30178e-06	-0.310953	5.02252e-11	FALSE
MAMU-DRA	ENSMMUG00000039082	-0.145127	2.60986e-08	2.61244e-06	-0.276139	6.52948e-09	FALSE
ENSMMUG00000020102	ENSMMUG00000020102	-0.0862277	3.91342e-08	3.87471e-06	-0.310905	5.05862e-11	FALSE
VIM	ENSMMUG00000003193	-0.142802	4.01153e-08	3.92914e-06	-0.218981	4.94049e-06	FALSE
PTGER2	ENSMMUG00000000023	-0.253142	5.26425e-08	5.10128e-06	-0.311344	4.73732e-11	FALSE
CD86	ENSMMUG00000000912	0.157971	5.78961e-08	5.55132e-06	0.211546	1.04064e-05	TRUE
NAA50	ENSMMUG00000016903	0.0894777	7.17045e-08	6.73495e-06	0.223286	3.17126e-06	FALSE
CPEB4	ENSMMUG00000019926	0.187447	7.17192e-08	6.73495e-06	0.251095	1.45719e-07	FALSE
ENSMMUG00000042343	ENSMMUG00000042343	-0.328727	7.74012e-08	7.19437e-06	-0.2915	8.26617e-10	FALSE
LIPA	ENSMMUG00000047356	-0.161901	8.67813e-08	7.95654e-06	-0.293154	6.5672e-10	FALSE
CLIP1	ENSMMUG00000021928	0.19398	8.73482e-08	7.95654e-06	0.236457	7.72973e-07	FALSE
SUCNR1	ENSMMUG00000047844	-0.156695	1.19838e-07	1.08079e-05	-0.305455	1.1321e-10	FALSE
ENSMMUG00000016306	ENSMMUG00000016306	-0.178731	1.73265e-07	1.54732e-05	-0.314491	2.95016e-11	FALSE
ACTG1	ENSMMUG00000012054	-0.218559	2.0511e-07	1.8057e-05	-0.284383	2.18746e-09	FALSE
TAGLN2	ENSMMUG00000040609	-0.111329	2.06162e-07	1.8057e-05	-0.297961	3.33655e-10	FALSE
DHX58	ENSMMUG00000014755	-0.143222	2.17177e-07	1.88406e-05	-0.288266	1.29067e-09	TRUE
PARP14	ENSMMUG00000022569	-0.213458	2.33968e-07	2.01058e-05	-0.312624	3.90974e-11	TRUE
C10H20orf24	ENSMMUG00000008195	-0.147623	2.77749e-07	2.3645e-05	-0.235933	8.18959e-07	FALSE
DHRS9	ENSMMUG00000013835	-0.216445	2.84323e-07	2.39805e-05	-0.294786	5.22549e-10	FALSE
GABARAPL1	ENSMMUG00000002197	0.05194	2.88411e-07	2.41022e-05	0.178495	0.000209387	FALSE
ENSMMUG00000047819	ENSMMUG00000047819	0.0274177	2.95357e-07	2.44583e-05	0.236015	8.11564e-07	FALSE
DUSP6	ENSMMUG00000006227	-0.211672	3.15225e-07	2.58683e-05	-0.276236	6.4474e-09	FALSE
APOBEC3A	ENSMMUG00000042504	-0.201583	3.44537e-07	2.80213e-05	-0.276625	6.12744e-09	TRUE
TCEA1	ENSMMUG00000016022	0.165456	3.57914e-07	2.88516e-05	0.213786	8.3369e-06	FALSE
ENSMMUG00000040780	ENSMMUG00000040780	-0.220766	3.75382e-07	2.99939e-05	-0.311974	4.31073e-11	FALSE
IRF8	ENSMMUG00000008125	-0.215385	3.78669e-07	2.99939e-05	-0.277277	5.62599e-09	TRUE
CPVL	ENSMMUG00000020184	-0.25146	5.34481e-07	4.19706e-05	-0.290667	9.27692e-10	FALSE
RRAGD	ENSMMUG00000015262	0.0576873	5.63731e-07	4.35176e-05	0.212793	9.2001e-06	FALSE
ANKRD22	ENSMMUG00000000470	-0.194573	5.63736e-07	4.35176e-05	-0.295993	4.4091e-10	FALSE
ADAR	ENSMMUG00000016093	-0.138455	5.75468e-07	4.40499e-05	-0.299627	2.6311e-10	TRUE
GAPVD1	ENSMMUG00000003668	0.134744	7.22008e-07	5.48064e-05	0.187645	9.58612e-05	FALSE
PLIN2	ENSMMUG00000013997	0.124455	8.16025e-07	6.14312e-05	0.154572	0.00135544	FALSE
TGIF1	ENSMMUG00000005086	0.0756345	1.06595e-06	7.95879e-05	0.200914	2.88666e-05	FALSE
UBE2B	ENSMMUG00000016641	0.124945	1.10243e-06	8.16428e-05	0.2372	7.11963e-07	FALSE
CLIC4	ENSMMUG00000002416	0.0955037	1.15155e-06	8.45921e-05	0.18731	9.87066e-05	FALSE
CSNK1G3	ENSMMUG00000006646	0.170828	1.29733e-06	9.45394e-05	0.20493	1.97551e-05	FALSE
GTPBP2	ENSMMUG00000008890	0.0290095	1.35638e-06	9.80577e-05	0.187707	9.53415e-05	FALSE
MGST3	ENSMMUG00000015948	-0.136368	1.49837e-06	0.00010747	-0.226992	2.1498e-06	FALSE
OSBPL11	ENSMMUG00000017125	0.169809	1.57486e-06	0.000112073	0.201086	2.84039e-05	FALSE
CNDP2	ENSMMUG00000008938	-0.131161	1.59294e-06	0.000112481	-0.293426	6.32246e-10	FALSE
GSN	ENSMMUG00000013020	-0.150437	1.65067e-06	0.000115661	-0.283751	2.38168e-09	FALSE
PPT1	ENSMMUG00000009189	-0.100611	1.74203e-06	0.000121131	-0.27567	6.94046e-09	FALSE
HIST1H2AC	ENSMMUG00000039700	0.0632884	1.77698e-06	0.000122625	0.214593	7.69254e-06	FALSE
UBXN1	ENSMMUG00000005761	0.190231	1.8143e-06	0.000124259	0.17155	0.000369517	FALSE
ENSMMUG00000020005	ENSMMUG00000020005	0.102351	1.95796e-06	0.000133098	0.146171	0.00246261	FALSE
P2RY6	ENSMMUG00000003138	-0.158267	2.06917e-06	0.000139615	-0.304811	1.24394e-10	FALSE
RSAD2	ENSMMUG00000015969	-0.212801	2.11568e-06	0.000141704	-0.279065	4.44716e-09	TRUE
ISG15	ENSMMUG00000001819	-0.317658	2.24037e-06	0.00014896	-0.216567	6.31004e-06	TRUE
GAPDH	ENSMMUG00000018679	-0.162109	2.64658e-06	0.000174693	-0.313132	3.62207e-11	FALSE
MME	ENSMMUG00000006662	0.0124606	2.68227e-06	0.000175776	0.188518	8.88008e-05	FALSE
ARHGAP25	ENSMMUG00000015052	-0.182106	2.75443e-06	0.000178475	-0.29531	4.85471e-10	FALSE
EIF4B	ENSMMUG00000001062	0.144688	2.76264e-06	0.000178475	0.167427	0.000512551	FALSE
ZFP36L1	ENSMMUG00000044603	-0.166415	3.03794e-06	0.000194878	-0.222972	3.27643e-06	FALSE
ENSMMUG00000011896	ENSMMUG00000011896	-0.17552	3.42604e-06	0.000218236	-0.301379	2.04597e-10	FALSE
ATF3	ENSMMUG00000012185	0.100258	3.86894e-06	0.000244738	0.174038	0.000302215	FALSE
AP3M2	ENSMMUG00000014431	0.0455055	3.99348e-06	0.000250873	0.226921	2.16597e-06	FALSE
LPAR6	ENSMMUG00000007894	-0.166623	4.73762e-06	0.000295582	-0.251377	1.40961e-07	TRUE
LMO2	ENSMMUG00000007633	-0.139747	4.95427e-06	0.000306996	-0.23722	7.10458e-07	TRUE
ALDH3A2	ENSMMUG00000014130	-0.181044	5.65558e-06	0.000348086	-0.274596	7.98001e-09	FALSE
MPEG1	ENSMMUG00000045775	-0.182509	5.83139e-06	0.000356498	-0.317881	1.76013e-11	FALSE
LGALS3BP	ENSMMUG00000019662	-0.22649	6.60669e-06	0.000401202	-0.296843	3.91016e-10	TRUE
CENPE	ENSMMUG00000019089	0.0224675	6.80635e-06	0.00041059	0.199661	3.24412e-05	FALSE
SETDB2	ENSMMUG00000013473	0.0967571	6.86302e-06	0.000411285	0.199628	3.25417e-05	FALSE
CUL1	ENSMMUG00000017541	-0.157926	7.16867e-06	0.000426793	-0.275103	7.47205e-09	FALSE
JAK2	ENSMMUG00000014558	-0.183873	7.24681e-06	0.000428644	-0.291035	8.8159e-10	TRUE
PSTPIP2	ENSMMUG00000003566	-0.142429	7.51155e-06	0.000441437	-0.284365	2.19278e-09	FALSE
NME2	ENSMMUG00000001940	-0.11276	7.8064e-06	0.000455824	-0.20383	2.19339e-05	FALSE
SPCS3	ENSMMUG00000022784	0.14677	8.06813e-06	0.000466407	0.222272	3.52307e-06	FALSE
BTG3	ENSMMUG00000002116	0.131499	8.09006e-06	0.000466407	0.212758	9.23281e-06	FALSE
CCL2	ENSMMUG00000000288	-0.321759	8.23705e-06	0.000471895	-0.23795	6.55195e-07	TRUE
PLXNC1	ENSMMUG00000018237	-0.174197	8.35235e-06	0.00047551	-0.266308	2.29582e-08	FALSE
GIMAP6	ENSMMUG00000047276	-0.173792	8.69999e-06	0.000492225	-0.283901	2.33407e-09	FALSE
CD81	ENSMMUG00000002043	-0.138111	8.83887e-06	0.000496996	-0.250897	1.49152e-07	FALSE
KLHDC8B	ENSMMUG00000002833	0.0306242	9.12257e-06	0.0005098	0.159678	0.000929038	FALSE
COL4A3BP	ENSMMUG00000006141	0.159484	9.55179e-06	0.000530532	0.159433	0.000946259	FALSE
HNRNPR	ENSMMUG00000010970	-0.119106	1.01705e-05	0.000561471	-0.229561	1.63564e-06	FALSE
LCP1	ENSMMUG00000017033	-0.0944537	1.02905e-05	0.000563064	-0.195434	4.78505e-05	FALSE
ARL8B	ENSMMUG00000008810	0.12368	1.03229e-05	0.000563064	0.270929	1.27931e-08	FALSE
PIK3AP1	ENSMMUG00000001876	-0.197652	1.08259e-05	0.000586981	-0.252838	1.18626e-07	FALSE
HLA-DQA1	ENSMMUG00000020158	-0.147517	1.21633e-05	0.000655592	-0.180464	0.000177547	TRUE
CEP120	ENSMMUG00000015767	0.0675442	1.26934e-05	0.000680141	0.165327	0.000603714	FALSE
NPC1	ENSMMUG00000021484	0.125768	1.29741e-05	0.000691116	0.131841	0.00636622	FALSE
SARS	ENSMMUG00000021837	0.124808	1.32576e-05	0.000702115	0.194944	5.00305e-05	FALSE
FAM46A	ENSMMUG00000023610	-0.150678	1.36341e-05	0.00071788	-0.254346	9.91489e-08	TRUE
PTAFR	ENSMMUG00000011681	-0.105337	1.42765e-05	0.000747384	-0.242899	3.75762e-07	FALSE
YWHAB	ENSMMUG00000013206	-0.0968172	1.47014e-05	0.000765226	-0.227367	2.06603e-06	FALSE
CYSLTR1	ENSMMUG00000013387	-0.154521	1.54829e-05	0.00080133	-0.26215	3.84944e-08	FALSE
USP22	ENSMMUG00000005377	0.154123	1.60978e-05	0.000828446	0.168503	0.000470916	FALSE
TNFSF10	ENSMMUG00000019302	-0.253232	1.63974e-05	0.000834752	-0.251131	1.45104e-07	TRUE
NAGK	ENSMMUG00000002096	-0.15418	1.64036e-05	0.000834752	-0.244899	2.99141e-07	FALSE
MAMU-DMA	ENSMMUG00000005534	-0.115818	1.72414e-05	0.000872512	-0.20345	2.27384e-05	FALSE
PSME1	ENSMMUG00000012462	-0.104325	1.83076e-05	0.000920083	-0.196225	4.45235e-05	TRUE
TMEM120A	ENSMMUG00000020087	0.0708795	1.83835e-05	0.000920083	0.146784	0.00235994	FALSE
DNAJB11	ENSMMUG00000040181	0.140876	1.85144e-05	0.000921571	0.138596	0.00411248	FALSE
EAF2	ENSMMUG00000001048	0.0550484	2.05033e-05	0.00101503	0.152907	0.00152932	FALSE
PABPC1	ENSMMUG00000017786	0.0888609	2.13439e-05	0.00105093	0.185016	0.000120454	FALSE
ERN1	ENSMMUG00000015185	0.0419171	2.27584e-05	0.00111455	0.166283	0.000560515	FALSE
TXNIP	ENSMMUG00000007338	0.192099	2.29868e-05	0.00111971	0.198769	3.52379e-05	TRUE
CANX	ENSMMUG00000012370	0.103001	2.39864e-05	0.00115831	0.200102	3.11385e-05	FALSE
S100A6	ENSMMUG00000008917	-0.132484	2.40335e-05	0.00115831	-0.217554	5.71115e-06	FALSE
FTH1	ENSMMUG00000015146	0.103151	2.45122e-05	0.00117517	0.237903	6.58572e-07	FALSE
IRF1	ENSMMUG00000008100	-0.165096	2.49586e-05	0.0011903	-0.239779	5.34266e-07	TRUE
IGSF6	ENSMMUG00000013876	-0.140598	2.5586e-05	0.00121387	-0.243589	3.47401e-07	FALSE
IRF5	ENSMMUG00000018478	-0.148957	2.59066e-05	0.00121915	-0.286669	1.60491e-09	TRUE
PRDX6	ENSMMUG00000008776	0.11853	2.60867e-05	0.00121915	0.13644	0.00473755	FALSE
CD40	ENSMMUG00000003683	-0.1291	2.60987e-05	0.00121915	-0.281291	3.3107e-09	TRUE
FCGR1A	ENSMMUG00000004362	-0.173414	2.89382e-05	0.00134489	-0.291268	8.53641e-10	TRUE
LYAR	ENSMMUG00000023393	-0.0906757	2.9358e-05	0.00135747	-0.226404	2.28749e-06	FALSE
MRPS35	ENSMMUG00000047645	-0.10945	3.14657e-05	0.00144206	-0.222836	3.32294e-06	FALSE
PSMA2	ENSMMUG00000022451	-0.128389	3.15039e-05	0.00144206	-0.17958	0.000191233	TRUE
KIF5B	ENSMMUG00000015058	0.119399	3.26012e-05	0.00148482	0.238981	5.84123e-07	FALSE
CMKLR1	ENSMMUG00000042320	-0.0449785	3.48778e-05	0.00158061	-0.288837	1.19345e-09	TRUE
MORC3	ENSMMUG00000020043	0.124448	3.5749e-05	0.00161207	0.104942	0.0301473	FALSE
HNRNPU	ENSMMUG00000021098	0.103911	3.69241e-05	0.00165685	0.158725	0.000997756	FALSE
ZC3H13	ENSMMUG00000017025	0.107001	3.9172e-05	0.00174911	0.120748	0.0125262	FALSE
ST13	ENSMMUG00000019118	0.144636	4.09424e-05	0.00181924	0.131219	0.00662138	FALSE
IFI27	ENSMMUG00000023780	-0.322762	4.30047e-05	0.0019016	-0.21586	6.77581e-06	TRUE
SUCO	ENSMMUG00000007280	0.0700361	4.50899e-05	0.00198417	0.137512	0.00441688	FALSE
SLC25A33	ENSMMUG00000043999	0.039737	4.7235e-05	0.0020608	0.171247	0.00037862	FALSE
PHF11	ENSMMUG00000013476	-0.157268	4.72837e-05	0.0020608	-0.212878	9.12314e-06	FALSE
MAMU-DPB	ENSMMUG00000019367	-0.129947	4.7872e-05	0.0020765	-0.224983	2.65622e-06	FALSE
DOCK8	ENSMMUG00000016976	-0.138377	4.88466e-05	0.00210874	-0.236286	7.87666e-07	FALSE
ENSMMUG00000012140	ENSMMUG00000012140	-0.0985261	4.97412e-05	0.00213723	-0.272682	1.02179e-08	FALSE
AZI2	ENSMMUG00000000056	0.10338	5.12531e-05	0.00219185	0.182063	0.000155088	FALSE
PTTG1IP	ENSMMUG00000046352	0.117248	5.14936e-05	0.00219185	0.219292	4.7861e-06	FALSE
SNX10	ENSMMUG00000023230	-0.127312	5.24713e-05	0.00222307	-0.239155	5.72871e-07	FALSE
RAD21	ENSMMUG00000020285	0.147188	5.36298e-05	0.00226164	0.182042	0.000155362	FALSE
TRIB3	ENSMMUG00000012600	0.0121378	5.49968e-05	0.0023086	0.183686	0.000135035	FALSE
PARP10	ENSMMUG00000000449	-0.146992	5.62915e-05	0.00235211	-0.267649	1.93986e-08	FALSE
SLC15A2	ENSMMUG00000001049	0.0103446	5.8218e-05	0.0024215	0.188496	8.89732e-05	FALSE
GPNMB	ENSMMUG00000012648	0.289112	6.44304e-05	0.00266771	0.185194	0.000118613	FALSE
HSPH1	ENSMMUG00000013707	0.180592	6.58803e-05	0.0027154	0.1629	0.000727791	FALSE
ENSMMUG00000015749	ENSMMUG00000015749	-0.116472	6.65272e-05	0.00272011	-0.222134	3.57374e-06	FALSE
TFEC	ENSMMUG00000038489	-0.141732	6.68266e-05	0.00272011	-0.217007	6.03643e-06	FALSE
ENSMMUG00000045046	ENSMMUG00000045046	0.00660323	6.70475e-05	0.00272011	0.185187	0.000118687	FALSE
FN1	ENSMMUG00000012321	-0.262746	6.71889e-05	0.00272011	-0.27493	7.64186e-09	FALSE
RNF13	ENSMMUG00000023335	0.121561	6.78163e-05	0.00273336	0.25154	1.38283e-07	FALSE
PLK2	ENSMMUG00000005177	0.039991	6.97813e-05	0.00280017	0.189286	8.30024e-05	FALSE
RASSF4	ENSMMUG00000017489	-0.110068	7.59079e-05	0.00303021	-0.279702	4.08806e-09	FALSE
PAPD7	ENSMMUG00000013189	-0.125049	7.61794e-05	0.00303021	-0.232452	1.19793e-06	FALSE
STEAP4	ENSMMUG00000022697	-0.187349	7.78911e-05	0.00308178	-0.225126	2.61664e-06	FALSE
BST2	ENSMMUG00000005829	-0.106796	7.81526e-05	0.00308178	-0.241644	4.33167e-07	TRUE
2020-03-01	ENSMMUG00000041688	-0.126275	7.87609e-05	0.00309238	-0.219478	4.69611e-06	TRUE
SLC3A2	ENSMMUG00000020354	0.166927	7.9628e-05	0.00310603	0.175424	0.000269876	FALSE
ENSMMUG00000004015	ENSMMUG00000004015	-0.210731	7.97905e-05	0.00310603	-0.194002	5.44851e-05	FALSE
CD1B	ENSMMUG00000016783	-0.209238	8.08518e-05	0.00313395	-0.227464	2.04497e-06	FALSE
C14H11orf1	ENSMMUG00000046568	0.0013701	8.19812e-05	0.00316427	0.170469	0.000402911	FALSE
P2RY1	ENSMMUG00000031540	0.0774011	8.28351e-05	0.00318373	0.149676	0.00192653	FALSE
FBXW7	ENSMMUG00000020330	0.0632128	8.64634e-05	0.00329884	0.121969	0.011656	FALSE
MBNL1	ENSMMUG00000015910	-0.120556	8.65543e-05	0.00329884	-0.192582	6.19133e-05	FALSE
TNS3	ENSMMUG00000019393	-0.153677	9.54652e-05	0.0036233	-0.260498	4.71509e-08	FALSE
ENSMMUG00000017838	ENSMMUG00000017838	0.162404	9.74568e-05	0.00367998	0.141996	0.0032767	FALSE
CYP7A1	ENSMMUG00000006543	0.000947634	9.77665e-05	0.00367998	0.164282	0.00065452	FALSE
CLCN5	ENSMMUG00000023056	0.0182663	9.85141e-05	0.00369286	0.14733	0.00227189	FALSE
ATP2B1	ENSMMUG00000023378	0.162413	9.97525e-05	0.0037238	0.180217	0.000181276	FALSE
ABI3	ENSMMUG00000002437	-0.183436	0.000100157	0.0037238	-0.278886	4.55341e-09	FALSE
GNAI2	ENSMMUG00000020116	-0.138081	0.000101333	0.00375221	-0.28446	2.16487e-09	FALSE
CDKN2B	ENSMMUG00000001132	0.0103456	0.000104234	0.003844	0.193887	5.50553e-05	FALSE
ANXA5	ENSMMUG00000009194	0.112698	0.000104665	0.00384434	0.222565	3.41778e-06	FALSE
UBE2L3	ENSMMUG00000018994	-0.154651	0.000105945	0.00387572	-0.251787	1.34322e-07	FALSE
UBC	ENSMMUG00000002320	0.0863213	0.000112316	0.00409234	0.220415	4.26644e-06	FALSE
GLIPR2	ENSMMUG00000010213	-0.161848	0.000114029	0.0041382	-0.240606	4.86891e-07	FALSE
CCL8	ENSMMUG00000009784	-0.103917	0.000118542	0.00428492	-0.194432	5.24065e-05	TRUE
ST3GAL6	ENSMMUG00000017436	0.026017	0.000125049	0.00450226	0.139161	0.00396131	FALSE
CCNI	ENSMMUG00000019904	0.0762134	0.000131169	0.00470401	0.127149	0.00852883	FALSE
AARS	ENSMMUG00000021653	0.119956	0.00014327	0.00511782	0.109379	0.023799	FALSE
FNDC3A	ENSMMUG00000023756	0.0852175	0.00015636	0.00556362	0.131206	0.00662667	FALSE
SERINC1	ENSMMUG00000007911	0.148673	0.000157619	0.00558657	0.153456	0.00146987	FALSE
HIST2H2AA4	ENSMMUG00000042180	0.14031	0.000162126	0.00572407	0.148633	0.00207378	FALSE
SDC2	ENSMMUG00000000963	0.102665	0.000166772	0.00586535	0.158518	0.00101325	FALSE
PHF10	ENSMMUG00000015335	0.0588174	0.000168381	0.00589917	0.0938866	0.0525417	FALSE
KMT5B	ENSMMUG00000014237	0.0844569	0.000172579	0.00602306	0.0968486	0.0454878	FALSE
GCC2	ENSMMUG00000022844	0.147214	0.000176836	0.00614808	0.1822	0.000153286	FALSE
SENP2	ENSMMUG00000013018	0.0423031	0.000178338	0.00617674	0.15214	0.00161615	FALSE
CIZ1	ENSMMUG00000013712	0.0431075	0.000180458	0.00622647	0.139394	0.00390048	FALSE
JAK1	ENSMMUG00000018566	0.124934	0.000181712	0.00624608	0.169787	0.000425388	FALSE
CEBPG	ENSMMUG00000006127	0.142238	0.00018452	0.00631878	0.148557	0.00208489	FALSE
TRIM22	ENSMMUG00000000338	-0.119592	0.000185837	0.00634002	-0.225992	2.38916e-06	TRUE
SLFN5	ENSMMUG00000010082	-0.247391	0.000188611	0.00641066	-0.195171	4.90078e-05	FALSE
TXN	ENSMMUG00000010322	-0.132831	0.000192949	0.00653374	-0.163526	0.000693736	FALSE
FAS	ENSMMUG00000011186	-0.132349	0.000199951	0.00674575	-0.224902	2.67883e-06	TRUE
SDCBP	ENSMMUG00000017296	0.0975845	0.00021068	0.0070815	0.232567	1.1831e-06	FALSE
CAT	ENSMMUG00000002429	-0.0810603	0.000215984	0.00723307	-0.161474	0.000811277	FALSE
UBA52	ENSMMUG00000016085	0.0819423	0.00022691	0.00757114	0.192744	6.10186e-05	FALSE
HCK	ENSMMUG00000000117	-0.125853	0.000239391	0.00795844	-0.244993	2.95944e-07	FALSE
HDAC5	ENSMMUG00000006806	0.075893	0.000241777	0.00800853	0.0901625	0.0626809	FALSE
BET1	ENSMMUG00000000007	0.0489352	0.000249823	0.00824506	0.145302	0.00261496	FALSE
FNIP1	ENSMMUG00000006165	0.0883269	0.000259887	0.00852782	0.137591	0.00439397	FALSE
PSMA3	ENSMMUG00000003509	-0.11293	0.000260567	0.00852782	-0.175839	0.000260839	TRUE
TUBB4B	ENSMMUG00000012164	-0.134669	0.00026201	0.00852782	-0.251224	1.43525e-07	FALSE
HIVEP1	ENSMMUG00000008560	0.0996515	0.000262135	0.00852782	0.114205	0.0182381	FALSE
IFI44L	ENSMMUG00000001569	-0.170947	0.000278657	0.00903306	-0.21082	1.11759e-05	TRUE
PPIA	ENSMMUG00000016638	-0.0489157	0.000283111	0.00910775	-0.165172	0.000611018	FALSE
RNF216	ENSMMUG00000000182	0.146376	0.000283942	0.00910775	0.140073	0.00372809	FALSE
RBM33	ENSMMUG00000007351	0.0999556	0.000283961	0.00910775	0.129113	0.00755468	FALSE
CD52	ENSMMUG00000010240	-0.11727	0.000289221	0.00924392	-0.215935	6.72438e-06	FALSE
PTK2B	ENSMMUG00000019159	-0.15038	0.00029209	0.00930297	-0.270453	1.35954e-08	FALSE
MYD88	ENSMMUG00000000995	-0.124303	0.0002963	0.00934318	-0.242317	4.01426e-07	TRUE
NMI	ENSMMUG00000017781	-0.126169	0.000296672	0.00934318	-0.224527	2.78632e-06	TRUE
F13A1	ENSMMUG00000001248	-0.189698	0.000298562	0.00934318	-0.247178	2.30118e-07	FALSE
MBOAT1	ENSMMUG00000017425	-0.128856	0.000298817	0.00934318	-0.225479	2.52163e-06	FALSE
AAMP	ENSMMUG00000022812	-0.120627	0.00029909	0.00934318	-0.241294	4.50626e-07	FALSE
GPR65	ENSMMUG00000017260	0.132761	0.000299507	0.00934318	0.168191	0.000482663	FALSE
ATP5F1A	ENSMMUG00000003570	-0.0745633	0.000308284	0.00958417	-0.187587	9.63516e-05	FALSE
EDNRB	ENSMMUG00000005131	0.00975169	0.000314885	0.00975607	0.192846	6.04614e-05	FALSE
OSBPL8	ENSMMUG00000017864	0.137633	0.000321408	0.0099133	0.174704	0.000286244	FALSE
GNL1	ENSMMUG00000020077	0.0440335	0.000323193	0.0099133	0.1095	0.0236433	FALSE
DNMT1	ENSMMUG00000014604	-0.091109	0.000323224	0.0099133	-0.219114	4.87397e-06	FALSE
CD63	ENSMMUG00000013232	0.0902476	0.00032811	0.0100294	0.140779	0.00355617	FALSE
ENSMMUG00000049089	ENSMMUG00000049089	0.048115	0.000335016	0.0101732	0.113469	0.0190055	FALSE
P2RY13	ENSMMUG00000038998	-0.121277	0.00033638	0.0101732	-0.178081	0.000216729	FALSE
AREG	ENSMMUG00000002314	0.0019412	0.000337025	0.0101732	0.198906	3.47937e-05	FALSE
CD36	ENSMMUG00000042946	0.191847	0.000337284	0.0101732	0.12594	0.00918279	FALSE
HSPD1	ENSMMUG00000010489	0.124447	0.000347188	0.0104374	0.15148	0.0016945	FALSE
NME6	ENSMMUG00000003078	0.0314955	0.000355606	0.0106553	0.105215	0.029719	FALSE
ARPC2	ENSMMUG00000022808	-0.0866502	0.000359118	0.0107253	-0.240336	5.01907e-07	FALSE
KRCC1	ENSMMUG00000041136	0.0932444	0.000362067	0.010778	0.148329	0.00211845	FALSE
HELZ2	ENSMMUG00000006070	-0.177654	0.000364247	0.0108076	-0.243941	3.33757e-07	FALSE
PHF20L1	ENSMMUG00000010190	0.106449	0.000369475	0.010927	0.146704	0.00237319	FALSE
MAP4K4	ENSMMUG00000010811	0.164615	0.000370672	0.010927	0.147315	0.00227437	FALSE
SLAMF8	ENSMMUG00000011338	-0.0829792	0.000372231	0.0109376	-0.250058	1.64582e-07	FALSE
ACTR3	ENSMMUG00000015032	-0.0826796	0.000389539	0.0114094	-0.172435	0.000344138	FALSE
ROGDI	ENSMMUG00000017946	-0.11057	0.000391696	0.0114358	-0.261004	4.43163e-08	FALSE
SAT2	ENSMMUG00000013511	0.0463147	0.000398477	0.0115966	0.134317	0.0054358	FALSE
MSL1	ENSMMUG00000022315	0.100598	0.000401228	0.0116394	0.12819	0.00799943	FALSE
MMP25	ENSMMUG00000009483	-0.10903	0.00040745	0.0117502	-0.259181	5.53742e-08	TRUE
SESN2	ENSMMUG00000019993	0.0578491	0.000407626	0.0117502	0.160901	0.000847238	FALSE
MAMU-DOA	ENSMMUG00000015734	-0.0455977	0.000417549	0.0119983	-0.230173	1.53176e-06	FALSE
PHF21A	ENSMMUG00000002617	0.0484736	0.000435556	0.0124764	0.153656	0.0014487	FALSE
NT5C2	ENSMMUG00000003749	-0.119736	0.00043751	0.012493	-0.20671	1.66591e-05	FALSE
EEF1B2	ENSMMUG00000001054	-0.0789954	0.000448196	0.0127298	-0.161517	0.000808628	FALSE
ITM2B	ENSMMUG00000007888	-0.0975604	0.000448596	0.0127298	-0.146899	0.00234119	FALSE
UBB	ENSMMUG00000023316	0.0734411	0.00047439	0.0134182	0.234887	9.18612e-07	FALSE
ENSMMUG00000011711	ENSMMUG00000011711	0.0498042	0.00047617	0.0134182	0.130566	0.00689909	FALSE
CNIH4	ENSMMUG00000009936	0.126765	0.000477275	0.0134182	0.181091	0.00016839	FALSE
ENSMMUG00000000663	ENSMMUG00000000663	-0.0917483	0.000498546	0.0139731	-0.266686	2.18972e-08	FALSE
ABCA1	ENSMMUG00000020608	0.110497	0.000501384	0.0140095	0.141743	0.00333303	FALSE
KDM5A	ENSMMUG00000013653	0.100624	0.000511438	0.0142468	0.132004	0.0063008	FALSE
SIGLEC1	ENSMMUG00000022070	-0.225306	0.000518445	0.0143979	-0.183979	0.000131687	TRUE
BLOC1S6	ENSMMUG00000004449	-0.103133	0.00053724	0.0148633	-0.209506	1.2708e-05	FALSE
CLEC10A	ENSMMUG00000021177	-0.114392	0.000538468	0.0148633	-0.217653	5.65417e-06	FALSE
B3GNT5	ENSMMUG00000031605	0.0138336	0.000543439	0.0149553	0.17713	0.00023451	FALSE
HNRNPA3	ENSMMUG00000001858	-0.090588	0.000556991	0.015282	-0.212909	9.09497e-06	FALSE
CKAP4	ENSMMUG00000006438	-0.116099	0.000558862	0.0152873	-0.213569	8.51853e-06	FALSE
RAB10	ENSMMUG00000039805	-0.111206	0.000568287	0.015455	-0.196058	4.52082e-05	FALSE
S100A4	ENSMMUG00000010979	-0.164472	0.000568486	0.015455	-0.225461	2.52638e-06	FALSE
MTO1	ENSMMUG00000019270	0.0365314	0.000570081	0.015455	0.145022	0.0026659	FALSE
RASGEF1B	ENSMMUG00000021074	0.151296	0.000572231	0.0154556	0.157017	0.00113272	FALSE
TMEM87A	ENSMMUG00000014515	0.141987	0.000573499	0.0154556	0.15848	0.00101613	FALSE
PBRM1	ENSMMUG00000017361	0.0870939	0.000577572	0.0155195	0.112626	0.0199184	FALSE
FBXO11	ENSMMUG00000022843	0.127884	0.00058316	0.0156235	0.14671	0.00237226	FALSE
TRIM45	ENSMMUG00000015976	0.00219707	0.000592993	0.0158404	0.152588	0.00156486	FALSE
ZBTB21	ENSMMUG00000018053	0.0586058	0.000603697	0.0160792	0.0986449	0.0416107	FALSE
SAMSN1	ENSMMUG00000023771	0.101422	0.00061445	0.0163178	0.152257	0.00160258	FALSE
ENSMMUG00000044788	ENSMMUG00000044788	-0.0924705	0.000619235	0.0163971	-0.236187	7.96286e-07	FALSE
IRF4	ENSMMUG00000018513	-0.113221	0.000628409	0.0165918	-0.232288	1.21945e-06	TRUE
HHEX	ENSMMUG00000011789	-0.145735	0.000636472	0.0167561	-0.208933	1.34372e-05	FALSE
CAMP	ENSMMUG00000010655	-0.157413	0.000642203	0.0168583	-0.155535	0.0012633	FALSE
MPHOSPH10	ENSMMUG00000008397	-0.103778	0.00064549	0.0168959	-0.2052	1.92536e-05	FALSE
PCM1	ENSMMUG00000015487	0.157793	0.000650118	0.0169192	0.150519	0.00181467	FALSE
RCC2	ENSMMUG00000047630	-0.115506	0.000650576	0.0169192	-0.217234	5.89932e-06	FALSE
GATAD2B	ENSMMUG00000002696	0.037685	0.000651951	0.0169192	0.0858213	0.0764807	FALSE
BAZ1B	ENSMMUG00000014270	0.125693	0.000655879	0.0169727	0.155904	0.0012295	FALSE
SGK3	ENSMMUG00000021153	-0.134247	0.00065802	0.0169799	-0.201302	2.78363e-05	FALSE
GAS2L3	ENSMMUG00000020360	0.0219973	0.000698376	0.0179703	0.132724	0.00601917	FALSE
TBRG1	ENSMMUG00000008474	0.0808355	0.000707199	0.0181461	0.0908972	0.0605621	FALSE
MFNG	ENSMMUG00000003005	-0.13573	0.000723157	0.0184548	-0.235778	8.33054e-07	FALSE
ENSMMUG00000013289	ENSMMUG00000013289	0.126137	0.00072328	0.0184548	0.13191	0.00633867	FALSE
FNDC3B	ENSMMUG00000004189	0.140674	0.000728339	0.018532	0.152695	0.00155287	FALSE
PML	ENSMMUG00000002569	-0.112072	0.00074166	0.0187718	-0.263801	3.13887e-08	TRUE
CD300A	ENSMMUG00000041690	-0.12957	0.000741886	0.0187718	-0.22588	2.41744e-06	FALSE
XRN1	ENSMMUG00000014038	-0.151811	0.000745289	0.0188057	-0.19432	5.29401e-05	FALSE
RIPK2	ENSMMUG00000020725	0.0593978	0.000763669	0.0192162	0.127432	0.00838161	TRUE
SLC7A11	ENSMMUG00000020317	0.0609634	0.000771545	0.0193609	0.104396	0.0310207	FALSE
FCGR2A	ENSMMUG00000003775	-0.118748	0.000790968	0.0197938	-0.178136	0.000215729	FALSE
ENSMMUG00000049151	ENSMMUG00000049151	0.116614	0.000831095	0.0207409	0.128302	0.00794427	FALSE
MAML2	ENSMMUG00000014806	0.0258235	0.000836598	0.0208212	0.0999089	0.0390528	FALSE
NIFK	ENSMMUG00000020928	-0.0169655	0.000863297	0.0214272	-0.0924029	0.0564044	FALSE
WBP2	ENSMMUG00000009381	0.0574653	0.000894132	0.0221322	0.0305528	0.528931	FALSE
NR1D2	ENSMMUG00000022240	0.057202	0.000915677	0.0225593	0.109934	0.0230923	FALSE
PPP1R13B	ENSMMUG00000018123	0.0128082	0.000918001	0.0225593	0.0663243	0.171308	FALSE
EIF2AK2	ENSMMUG00000037522	-0.158037	0.000918815	0.0225593	-0.238922	5.87991e-07	TRUE
SNRPA1	ENSMMUG00000011826	-0.112564	0.000943385	0.0231003	-0.196316	4.41542e-05	FALSE
WDFY4	ENSMMUG00000013836	0.0560605	0.000960072	0.0234458	0.0265014	0.584986	FALSE
CORO1A	ENSMMUG00000007329	-0.109184	0.000965096	0.0235055	-0.235626	8.4703e-07	FALSE
KLF8	ENSMMUG00000014678	0.0316799	0.000984382	0.0238594	0.13574	0.00495835	FALSE
USP3	ENSMMUG00000012114	0.126788	0.000984865	0.0238594	0.141346	0.00342338	FALSE
CREBRF	ENSMMUG00000005909	0.0473083	0.000989736	0.0239138	0.135686	0.0049758	FALSE
PDE4B	ENSMMUG00000007490	-0.0880933	0.00100098	0.0241216	-0.202848	2.40691e-05	TRUE
SNX9	ENSMMUG00000007142	0.143829	0.00102272	0.0245671	0.152674	0.00155526	FALSE
HEBP2	ENSMMUG00000000122	0.0789728	0.00102486	0.0245671	0.126776	0.00872621	FALSE
SLC9A3R1	ENSMMUG00000005737	-0.0884952	0.00109055	0.026073	-0.243278	3.5994e-07	FALSE
SLC50A1	ENSMMUG00000013219	-0.112229	0.00109465	0.0261024	-0.227569	2.02226e-06	FALSE
GSK3B	ENSMMUG00000001980	0.0691032	0.00113329	0.0269534	0.11299	0.0195192	FALSE
MLH3	ENSMMUG00000002911	0.023082	0.00116742	0.0276585	0.163729	0.000682985	FALSE
FOSL2	ENSMMUG00000014464	0.0113505	0.00116901	0.0276585	0.12835	0.00792034	FALSE
HFE	ENSMMUG00000023733	-0.111572	0.0011978	0.0282662	-0.212086	9.86674e-06	FALSE
RBBP6	ENSMMUG00000015908	0.121771	0.00120798	0.0284328	0.159572	0.000936487	FALSE
TAF12	ENSMMUG00000042992	0.0502157	0.0012151	0.0285266	0.0446806	0.357034	FALSE
RAB2A	ENSMMUG00000017038	0.114668	0.0012191	0.0285471	0.17148	0.000371614	FALSE
NRP1	ENSMMUG00000017588	-0.12353	0.00122464	0.0286031	-0.257403	6.86997e-08	FALSE
TSPO	ENSMMUG00000006058	-0.102777	0.00123957	0.0288778	-0.180775	0.000172951	FALSE
CCDC86	ENSMMUG00000000019	-0.0812475	0.001265	0.0293951	-0.246241	2.56415e-07	FALSE
CCND3	ENSMMUG00000004419	-0.130819	0.00127174	0.0294407	-0.235234	8.84321e-07	FALSE
NDUFS4	ENSMMUG00000004861	0.0467947	0.00127343	0.0294407	0.0650861	0.17946	FALSE
CARD9	ENSMMUG00000003084	-0.120205	0.00128239	0.0295728	-0.195129	4.9199e-05	FALSE
MAPK1IP1L	ENSMMUG00000048372	0.0831785	0.00128627	0.0295876	0.0887618	0.0668897	FALSE
MAMU-DQA1	ENSMMUG00000044968	-0.0636898	0.00129634	0.0297439	-0.138395	0.00416735	FALSE
DDX60L	ENSMMUG00000003634	-0.13631	0.00130435	0.0298526	-0.201419	2.75329e-05	TRUE
IDH2	ENSMMUG00000014833	-0.10312	0.00132507	0.0302507	-0.226396	2.28959e-06	FALSE
CYFIP1	ENSMMUG00000003890	-0.109091	0.0013368	0.0304422	-0.217081	5.99092e-06	FALSE
LGALS1	ENSMMUG00000017187	-0.153326	0.00134149	0.030473	-0.2361	8.04037e-07	FALSE
PIP5K1A	ENSMMUG00000005228	0.0188753	0.00135286	0.0306547	0.115755	0.0167116	FALSE
BRWD3	ENSMMUG00000010763	0.0530031	0.00137222	0.0310162	0.103941	0.0317656	FALSE
ENSMMUG00000043509	ENSMMUG00000043509	-0.134718	0.001391	0.0313628	-0.23416	9.94733e-07	FALSE
RNASE6	ENSMMUG00000001657	-0.137356	0.00140274	0.0315496	-0.193753	5.57215e-05	FALSE
DGAT2	ENSMMUG00000000185	0.0255158	0.00143954	0.0322975	0.120656	0.0125941	FALSE
TTC37	ENSMMUG00000001205	-0.0941191	0.00144431	0.0323248	-0.183143	0.000141463	FALSE
SNX5	ENSMMUG00000011476	-0.070927	0.00145055	0.0323849	-0.180412	0.000178322	FALSE
AOAH	ENSMMUG00000022275	-0.0766943	0.00145791	0.0324696	-0.166773	0.000539468	FALSE
DPH1	ENSMMUG00000010699	-0.0157886	0.00148265	0.0329402	-0.209942	1.21791e-05	FALSE
ZFR	ENSMMUG00000001317	0.140719	0.0014884	0.0329875	0.145034	0.00266379	FALSE
IFI16	ENSMMUG00000004490	-0.116507	0.00150743	0.0333281	-0.201607	2.7053e-05	TRUE
KMT2E	ENSMMUG00000022727	0.138795	0.00151157	0.0333386	0.151259	0.00172147	FALSE
SYAP1	ENSMMUG00000019363	0.0631058	0.00151926	0.0334273	0.0828433	0.0873038	FALSE
RRBP1	ENSMMUG00000013787	-0.0723831	0.00154711	0.0339314	-0.214958	7.41715e-06	FALSE
TXNL1	ENSMMUG00000012915	0.115417	0.00155079	0.0339314	0.130044	0.00712828	FALSE
MGAT1	ENSMMUG00000047880	-0.116197	0.0015549	0.0339314	-0.207761	1.5054e-05	FALSE
ZNF12	ENSMMUG00000012343	0.0476824	0.00155707	0.0339314	0.124623	0.00994547	FALSE
PTPN12	ENSMMUG00000009004	0.0895484	0.00156539	0.0340313	0.100756	0.0374149	FALSE
APOBEC3G	ENSMMUG00000039346	-0.121866	0.00157546	0.0341687	-0.204278	2.10212e-05	TRUE
PLAU	ENSMMUG00000009906	-0.0900952	0.00161232	0.034885	-0.134379	0.00541441	FALSE
CDKN1B	ENSMMUG00000044308	0.0640796	0.00162268	0.0350261	0.13366	0.00567022	FALSE
GOLGA2	ENSMMUG00000022967	0.0975267	0.00163485	0.0352053	0.0727776	0.133237	FALSE
AQP3	ENSMMUG00000003314	-0.0235538	0.00164996	0.0353695	-0.231617	1.3113e-06	FALSE
ENSMMUG00000016619	ENSMMUG00000016619	-0.0822863	0.00165024	0.0353695	-0.215386	7.10593e-06	FALSE
PBX3	ENSMMUG00000013763	0.0833141	0.00165836	0.03546	0.114693	0.0177447	FALSE
PLOD2	ENSMMUG00000011577	0.000817738	0.00171023	0.0364836	0.186693	0.000104163	FALSE
APLP2	ENSMMUG00000018029	0.0975557	0.00175348	0.0373188	0.0977519	0.0435018	FALSE
ROCK1	ENSMMUG00000004656	0.102479	0.00175953	0.0373602	0.179553	0.000191664	FALSE
ENSMMUG00000021980	ENSMMUG00000021980	0.07739	0.00176948	0.0374841	0.15181	0.00165483	FALSE
CYP51A1	ENSMMUG00000038190	0.0627076	0.00178601	0.0377466	0.0834619	0.0849599	FALSE
CACYBP	ENSMMUG00000001571	-0.0344532	0.00182519	0.0384853	-0.126215	0.00903022	FALSE
ENSMMUG00000042673	ENSMMUG00000042673	-0.0864833	0.00184685	0.0388522	-0.203317	2.30257e-05	FALSE
VAMP2	ENSMMUG00000021801	0.0232799	0.00186905	0.0392285	0.121157	0.0122286	FALSE
GOLPH3	ENSMMUG00000013957	0.0687524	0.00190322	0.0398539	0.0778017	0.108403	FALSE
XPOT	ENSMMUG00000007659	0.0729746	0.00190924	0.0398881	0.119995	0.0130913	FALSE
S100A11	ENSMMUG00000004441	-0.0740129	0.00191686	0.0399558	-0.202385	2.51436e-05	FALSE
TERF2IP	ENSMMUG00000005756	0.0565659	0.00192127	0.0399562	0.097637	0.0437504	FALSE
MDM4	ENSMMUG00000011236	0.0460005	0.00193703	0.0401923	0.112855	0.0196668	FALSE
CLEC12B	ENSMMUG00000002954	0.000408358	0.00195777	0.04051	0.180937	0.000170596	FALSE
FLVCR2	ENSMMUG00000017665	0.00960272	0.0019666	0.04051	-0.0310553	0.522173	FALSE
RIF1	ENSMMUG00000008611	-0.0507961	0.00196962	0.04051	-0.143395	0.00297999	FALSE
RF00012	ENSMMUG00000023834,ENSMMUG00000023963,ENSMMUG00000024127,ENSMMUG00000024350,ENSMMUG00000024632,ENSMMUG00000024750,ENSMMUG00000025017,ENSMMUG00000025415,ENSMMUG00000025470,ENSMMUG00000025942,ENSMMUG00000026447,ENSMMUG00000026681,ENSMMUG00000027410,ENSMMUG00000027695,ENSMMUG00000028121,ENSMMUG00000028485,ENSMMUG00000032883,ENSMMUG00000032891,ENSMMUG00000032902,ENSMMUG00000033096,ENSMMUG00000033103,…	-0.0913716	0.00197013	0.04051	-0.204446	2.06872e-05	FALSE
PSMC3	ENSMMUG00000015611	0.104157	0.00199197	0.0408667	0.0700595	0.14839	FALSE
CDC42SE2	ENSMMUG00000047956	-0.0958423	0.00199861	0.0409109	-0.134604	0.00533644	FALSE
ZFP36	ENSMMUG00000038702	-0.141856	0.00203098	0.0414803	-0.225026	2.64433e-06	FALSE
NHLRC3	ENSMMUG00000002113	-0.087307	0.00204714	0.0417168	-0.212109	9.84455e-06	FALSE
TP53BP2	ENSMMUG00000011146	0.104804	0.0020576	0.0418364	0.115976	0.0165031	FALSE
AK2	ENSMMUG00000006284	-0.114374	0.00207185	0.0420322	-0.209351	1.29015e-05	FALSE
CD274	ENSMMUG00000012235	-0.121261	0.00209996	0.0425079	-0.211627	1.03238e-05	TRUE
ZFP90	ENSMMUG00000041138	0.0480379	0.00211477	0.0427127	0.114054	0.0183933	FALSE
MCFD2	ENSMMUG00000042395	0.113309	0.002134	0.0429519	0.125417	0.00947927	FALSE
TNFRSF1A	ENSMMUG00000000377	-0.0661652	0.00213604	0.0429519	-0.159099	0.000970251	FALSE
RNASET2	ENSMMUG00000005673	-0.122466	0.00215567	0.0432146	-0.219423	4.72249e-06	FALSE
AMDHD2	ENSMMUG00000019095	0.0390619	0.0021586	0.0432146	0.0716222	0.139526	FALSE
FAM193A	ENSMMUG00000013158	0.0595374	0.00217275	0.0433329	0.0893739	0.0650229	FALSE
SLC12A6	ENSMMUG00000020935	0.0409034	0.00217402	0.0433329	0.0980354	0.0428938	FALSE
TTYH3	ENSMMUG00000019005	-0.111841	0.0022177	0.0441071	-0.257225	7.01915e-08	FALSE
BID	ENSMMUG00000020799	-0.102712	0.0022334	0.0443224	-0.194429	5.24213e-05	FALSE
WARS	ENSMMUG00000013865	-0.110497	0.00223866	0.0443302	-0.19356	5.67019e-05	TRUE
DYRK1A	ENSMMUG00000018131	0.082553	0.00226084	0.0446724	0.0999316	0.0390082	FALSE
UBE2S	ENSMMUG00000016507	0.0291849	0.00240701	0.0474577	0.0815736	0.0922782	FALSE
KCNAB2	ENSMMUG00000016837	-0.118159	0.002427	0.0477485	-0.226127	2.35537e-06	FALSE
ATMIN	ENSMMUG00000013086	0.0521979	0.00243241	0.0477517	0.0862273	0.0750936	FALSE
NSD3	ENSMMUG00000001091	0.101548	0.00244247	0.0478462	0.107012	0.0270241	FALSE
PAPD4	ENSMMUG00000020731	0.0479861	0.00246059	0.0480977	0.0874299	0.0711042	FALSE
CD9	ENSMMUG00000004470,ENSMMUG00000041840	-0.120693	0.00247069	0.0481873	-0.160845	0.000850838	FALSE
SYNJ2	ENSMMUG00000007153	-0.0165611	0.00248068	0.0481873	-0.200305	3.05544e-05	FALSE
ENSMMUG00000020721	ENSMMUG00000020721	-0.0541084	0.00248105	0.0481873	-0.198008	3.78044e-05	FALSE
MITF	ENSMMUG00000002100	0.104429	0.00253018	0.0489677	0.132665	0.00604183	FALSE
AIF1	ENSMMUG00000039582	-0.0996049	0.00253198	0.0489677	-0.155001	0.0013136	FALSE
MAMU-E	ENSMMUG00000039470	-0.0918796	0.00254252	0.0490674	-0.232419	1.20224e-06	FALSE
IDE	ENSMMUG00000023267	0.0552958	0.00255094	0.0491259	0.0635598	0.1899	FALSE
GPR137B	ENSMMUG00000014263	0.0961576	0.00256465	0.0492857	0.126578	0.00883241	FALSE
APOE	ENSMMUG00000014305	0.1672	0.00260017	0.0498631	0.157462	0.00109603	FALSE
ERGIC2	ENSMMUG00000015811	0.121065	0.00262202	0.0501765	0.134849	0.00525266	FALSE
ACTR1B	ENSMMUG00000009732	-0.0418021	0.00264388	0.0504886	-0.101981	0.0351479	FALSE
AKR1C1	ENSMMUG00000023282	0.0502532	0.00265255	0.0505482	-0.0617959	0.202513	FALSE
FAM129A	ENSMMUG00000019515	-0.129893	0.00266099	0.0505785	-0.218608	5.13169e-06	FALSE
ZC2HC1A	ENSMMUG00000001653	0.00489494	0.00266524	0.0505785	0.130408	0.0069677	FALSE
ZNF706	ENSMMUG00000006943	-0.00552495	0.0027548	0.0521693	-0.042302	0.383232	FALSE
PTPN9	ENSMMUG00000003783	0.10104	0.00278734	0.0526762	0.0808671	0.0951429	FALSE
STAT2	ENSMMUG00000000803	-0.103839	0.00280911	0.0529777	-0.235667	8.43212e-07	TRUE
CCT6A	ENSMMUG00000015272	-0.023097	0.00281974	0.0530681	-0.0769542	0.112315	FALSE
LYZ	ENSMMUG00000008987	-0.0779303	0.00286615	0.0538304	-0.103184	0.0330377	FALSE
GLOD4	ENSMMUG00000011417	0.0233973	0.0028757	0.0538987	0.0502472	0.300241	FALSE
EPS15	ENSMMUG00000012055	-0.114123	0.00289512	0.0541512	-0.195673	4.68214e-05	FALSE
PRDX1	ENSMMUG00000006221	-0.0963332	0.00299571	0.0557925	-0.180543	0.000176364	FALSE
CD74	ENSMMUG00000009113	-0.0704994	0.00300098	0.0557925	-0.181619	0.000161044	TRUE
ENSMMUG00000040361	ENSMMUG00000040361	0.0997832	0.00300124	0.0557925	0.126636	0.00880097	FALSE
TPR	ENSMMUG00000009081	0.112004	0.00303155	0.0562412	0.135226	0.00512632	FALSE
SIRPB2	ENSMMUG00000015993	-0.103407	0.00306049	0.0566625	-0.187922	9.35665e-05	FALSE
NUDT16	ENSMMUG00000001154	-0.110509	0.00308042	0.0568825	-0.228434	1.84483e-06	FALSE
DPH6	ENSMMUG00000004160	0.0229825	0.00308486	0.0568825	0.0523445	0.280492	FALSE
HSPA4L	ENSMMUG00000015245	0.0210905	0.00310108	0.0570278	0.0986321	0.0416373	FALSE
ABRACL	ENSMMUG00000048195	-0.0931273	0.00310526	0.0570278	-0.169011	0.000452384	FALSE
CEP44	ENSMMUG00000001743	-0.0704052	0.0031133	0.0570604	-0.212243	9.71496e-06	FALSE
SRSF6	ENSMMUG00000006742	-0.0715742	0.00313703	0.0573799	-0.198431	3.63576e-05	FALSE
ENSMMUG00000008435	ENSMMUG00000008435	0.13229	0.00314625	0.0574332	0.153544	0.00146051	FALSE
GCH1	ENSMMUG00000004084	-0.0462212	0.00326876	0.0595503	-0.17907	0.000199563	TRUE
PDCD6IP	ENSMMUG00000014069	0.117861	0.00329656	0.0598398	0.0960901	0.0472139	FALSE
QPCT	ENSMMUG00000016442	0.0575059	0.00330067	0.0598398	0.110801	0.0220251	FALSE
SETD5	ENSMMUG00000003943	0.0539741	0.00330436	0.0598398	0.0819778	0.0906705	FALSE
ETFDH	ENSMMUG00000004644	-0.0649857	0.00333114	0.0602051	-0.202188	2.56148e-05	FALSE
TAOK3	ENSMMUG00000005099	0.128105	0.00336675	0.0607281	0.156881	0.00114414	FALSE
RBM5	ENSMMUG00000004921	0.102049	0.00338119	0.0608657	0.123614	0.0105673	FALSE
UPF3A	ENSMMUG00000007449	0.0589811	0.003389	0.0608657	0.0992978	0.0402724	FALSE
MRPL24	ENSMMUG00000000039	-0.080498	0.0033956	0.0608657	-0.173626	0.000312521	FALSE
C1orf43	ENSMMUG00000010808	0.0599052	0.0034011	0.0608657	0.101006	0.0369419	FALSE
ATF6	ENSMMUG00000004049	0.0995833	0.00346994	0.0619759	0.0986924	0.0415122	FALSE
KIAA1468	ENSMMUG00000002209	0.0106308	0.00349988	0.0623084	0.0916636	0.0584153	FALSE
ENSMMUG00000048370	ENSMMUG00000048370	0.00720466	0.00350846	0.0623084	0.163177	0.000712515	FALSE
MATK	ENSMMUG00000001917	0.0201138	0.00350908	0.0623084	0.0529458	0.274996	FALSE
CCDC153	ENSMMUG00000012191	0.00111592	0.00352462	0.0623588	0.124086	0.0102724	FALSE
GGNBP2	ENSMMUG00000000618	0.124173	0.00352738	0.0623588	0.132052	0.00628188	FALSE
DHX9	ENSMMUG00000005635	-0.0812044	0.00353246	0.0623588	-0.192149	6.43584e-05	FALSE
FAM53C	ENSMMUG00000005396	0.0343113	0.00354318	0.0624272	0.0897765	0.0638184	FALSE
PARVG	ENSMMUG00000014203	-0.0854056	0.00357298	0.0628307	-0.196043	4.5269e-05	FALSE
LRRC8D	ENSMMUG00000012828	-0.0729164	0.00359149	0.0629141	-0.194099	5.40109e-05	FALSE
APH1B	ENSMMUG00000017856	0.0389264	0.00359154	0.0629141	0.101172	0.0366315	FALSE
ENSMMUG00000044377	ENSMMUG00000044377	-0.0478202	0.00360288	0.0629156	-0.216987	6.04818e-06	FALSE
SLC2A1	ENSMMUG00000000373	-0.0942194	0.00360864	0.0629156	-0.221282	3.90235e-06	FALSE
CAP1	ENSMMUG00000009188	-0.0728232	0.00361654	0.0629156	-0.211439	1.05162e-05	FALSE
NFIL3	ENSMMUG00000023257	0.0463438	0.00361925	0.0629156	0.0998718	0.039126	FALSE
RGL1	ENSMMUG00000016399	-0.14087	0.00368424	0.0639233	-0.215822	6.80121e-06	TRUE
C5AR1	ENSMMUG00000009278	-0.0836791	0.00369452	0.0639799	-0.179488	0.000192712	FALSE
ENSMMUG00000032350	ENSMMUG00000032350	0.0737879	0.00370569	0.0640515	0.0717467	0.138838	FALSE
CLINT1	ENSMMUG00000002272	0.0931656	0.00378521	0.0653021	0.0906622	0.0612335	FALSE
GPR141	ENSMMUG00000040368	-0.0807214	0.00386237	0.0664173	-0.198837	3.5017e-05	FALSE
ATP5MC3	ENSMMUG00000003954	-0.0909742	0.00386444	0.0664173	-0.166469	0.000552417	FALSE
PICALM	ENSMMUG00000019618	0.107343	0.00387238	0.0664284	0.12588	0.00921617	FALSE
USP4	ENSMMUG00000000822	0.0982786	0.00394773	0.0675154	0.0862547	0.0750009	FALSE
DRAM2	ENSMMUG00000002463	0.0593326	0.00395057	0.0675154	0.0729866	0.132124	FALSE
FGD4	ENSMMUG00000004851	0.0486647	0.00402215	0.0685932	0.11628	0.0162202	FALSE
LRPAP1	ENSMMUG00000023099	-0.0995093	0.00403361	0.0685932	-0.183178	0.000141036	FALSE
AMZ2	ENSMMUG00000048903	0.0371486	0.00403622	0.0685932	0.0803594	0.097245	FALSE
SH3BP5	ENSMMUG00000006661	0.110906	0.00414195	0.0702588	0.115008	0.017433	FALSE
NUDCD1	ENSMMUG00000006103	-0.052385	0.00415354	0.0703246	-0.207227	1.58504e-05	FALSE
PSTPIP1	ENSMMUG00000010171	-0.136656	0.00421741	0.0712734	-0.20595	1.7921e-05	FALSE
PRDX3	ENSMMUG00000008294	-0.0390208	0.00424815	0.0716599	-0.135055	0.00518343	FALSE
ANKH	ENSMMUG00000021942	-0.0633896	0.00426058	0.071715	-0.205064	1.95044e-05	FALSE
ARID5B	ENSMMUG00000000424	0.0527962	0.00427125	0.071715	0.122499	0.0112945	TRUE
CD14	ENSMMUG00000010007	-0.138086	0.00427718	0.071715	-0.193954	5.47195e-05	FALSE
CASP8	ENSMMUG00000031296	-0.0651229	0.0042829	0.071715	-0.230634	1.45783e-06	TRUE
HMGCL	ENSMMUG00000019548	0.0479698	0.00429184	0.0717327	0.110972	0.0218201	FALSE
HERC6	ENSMMUG00000010314	-0.140604	0.00430682	0.0718513	-0.195758	4.64596e-05	TRUE
CASP12	ENSMMUG00000016548	-0.115024	0.00433166	0.0721336	-0.210176	1.19029e-05	FALSE
FAM214A	ENSMMUG00000001423	0.0223693	0.00440003	0.0730989	0.125614	0.00936638	FALSE
CCNQ	ENSMMUG00000011480	-0.0660298	0.00440568	0.0730989	-0.182774	0.000145981	FALSE
KIF2A	ENSMMUG00000000399	-0.0801457	0.00444928	0.0735274	-0.1593	0.000955765	FALSE
NFKBIL1	ENSMMUG00000044441	0.0317586	0.00445398	0.0735274	0.0935473	0.0534051	FALSE
KPNA1	ENSMMUG00000016379	0.0890927	0.00445572	0.0735274	0.0590614	0.223251	FALSE
ENSMMUG00000001354	ENSMMUG00000001354	-0.0964406	0.00451876	0.0742538	-0.178552	0.000208394	FALSE
ENSMMUG00000046261	ENSMMUG00000046261	0.104092	0.00452466	0.0742538	0.11458	0.0178586	FALSE
ZXDC	ENSMMUG00000004195	-0.0690115	0.00452638	0.0742538	-0.18624	0.00010835	FALSE
SAT1	ENSMMUG00000008335	0.0872898	0.00453234	0.0742538	0.175071	0.00027779	FALSE
TAGAP	ENSMMUG00000011994	-0.098307	0.004612	0.0752727	-0.187856	9.4114e-05	FALSE
ENSMMUG00000044652	ENSMMUG00000044652	-0.0366169	0.00461729	0.0752727	-0.203839	2.19162e-05	FALSE
ENSMMUG00000038358	ENSMMUG00000038358	-0.111308	0.00462526	0.0752727	-0.191084	7.07784e-05	FALSE
GPBAR1	ENSMMUG00000022811	-0.0591572	0.004639	0.0752727	-0.168844	0.000458416	FALSE
CTSZ	ENSMMUG00000015391	-0.0873746	0.0046405	0.0752727	-0.245567	2.77075e-07	FALSE
IL1RN	ENSMMUG00000013014	-0.122211	0.00464464	0.0752727	-0.187016	0.000101277	FALSE
ARIH1	ENSMMUG00000006490	0.0373758	0.00465238	0.0752727	0.0836912	0.084104	FALSE
SLC2A3	ENSMMUG00000046124	0.0242691	0.00467867	0.0755638	0.130324	0.0070045	FALSE
DHX8	ENSMMUG00000012071	0.026544	0.00470833	0.0759084	0.0577587	0.233646	FALSE
ENSMMUG00000000700	ENSMMUG00000000700	0.0822361	0.00472587	0.0760564	0.0761625	0.116069	FALSE
ERCC2	ENSMMUG00000014419	0.00566511	0.00474593	0.0762446	0.119368	0.0135792	FALSE
ARHGAP31	ENSMMUG00000012009	-0.074744	0.00476376	0.0763718	-0.218172	5.36423e-06	FALSE
RGS10	ENSMMUG00000021610	-0.14228	0.00477062	0.0763718	-0.191864	6.60209e-05	FALSE
CD109	ENSMMUG00000017806	0.0215042	0.00487679	0.0779345	0.101693	0.0356707	FALSE
PGPEP1	ENSMMUG00000004406	0.00776997	0.00492768	0.0786098	0.0894593	0.0647658	FALSE
EBAG9	ENSMMUG00000016186	0.0994072	0.00494246	0.0786975	0.137687	0.00436638	FALSE
HNRNPDL	ENSMMUG00000015777	-0.0761293	0.00495045	0.0786975	-0.0992008	0.0404689	FALSE
BIN2	ENSMMUG00000023163	-0.0636688	0.00503577	0.0799143	-0.112222	0.0203691	FALSE
CKLF	ENSMMUG00000029108	-0.0937003	0.00510528	0.0808766	-0.18375	0.000134297	FALSE
TP53BP1	ENSMMUG00000017078	0.0430339	0.00518289	0.0819635	0.0887851	0.0668178	FALSE
STK11IP	ENSMMUG00000002519	-0.08214	0.00522328	0.0824591	-0.197504	3.95984e-05	FALSE
FAM49B	ENSMMUG00000015348	-0.0728398	0.00524868	0.0827166	-0.149207	0.00199155	FALSE
C16H17orf49	ENSMMUG00000016266	-0.112858	0.00527693	0.0830182	-0.199245	3.37197e-05	FALSE
TNFAIP8	ENSMMUG00000017684	-0.1307	0.00542753	0.0852403	-0.185628	0.00011425	FALSE
CAMK2G	ENSMMUG00000021393	-0.0531176	0.00544962	0.0854399	-0.176543	0.000246163	FALSE
MBNL3	ENSMMUG00000003071	-0.0576212	0.00552578	0.0864852	-0.200621	2.96676e-05	FALSE
PACSIN2	ENSMMUG00000005427	-0.110651	0.00554086	0.0865723	-0.217868	5.53236e-06	FALSE
TXNDC16	ENSMMUG00000006997	0.00707233	0.00561581	0.0875422	0.123549	0.0106086	FALSE
ATP6V0A1	ENSMMUG00000022644	0.102919	0.00562215	0.0875422	0.0753034	0.120253	FALSE
TRIM5	ENSMMUG00000000335	-0.103642	0.00565729	0.087939	-0.167202	0.00052166	TRUE
PCBD2	ENSMMUG00000005285	0.0175605	0.00568031	0.0881464	0.13027	0.00702808	FALSE
PRIM1	ENSMMUG00000004522	0.0159972	0.00569247	0.0881849	-0.0660812	0.172887	FALSE
DPH3	ENSMMUG00000022692	0.112305	0.00570634	0.0882496	0.115854	0.0166176	FALSE
CYHR1	ENSMMUG00000002659	0.0208441	0.00579131	0.0894119	0.0832995	0.0855704	FALSE
NXT1	ENSMMUG00000022386	0.0508653	0.0058147	0.0896211	0.0739268	0.127201	FALSE
TM9SF1	ENSMMUG00000012493	0.110286	0.00586938	0.0903112	0.0999999	0.038874	FALSE
ISG20L2	ENSMMUG00000000037	0.0725212	0.00589999	0.0906291	0.0738984	0.127348	FALSE
STK40	ENSMMUG00000016212	0.0775571	0.00600809	0.0919784	0.056726	0.242125	FALSE
TUBA4A	ENSMMUG00000019628	-0.0750899	0.00601558	0.0919784	-0.19698	4.15503e-05	FALSE
NRROS	ENSMMUG00000021637	-0.113888	0.00601813	0.0919784	-0.196152	4.48199e-05	FALSE
RAF1	ENSMMUG00000007450,ENSMMUG00000040314	0.10062	0.00606341	0.0925152	0.0798899	0.0992213	FALSE
BASP1	ENSMMUG00000011892	0.103076	0.00607866	0.0925928	0.105226	0.0297018	FALSE
ARPC1A	ENSMMUG00000001458	-0.0761766	0.00610074	0.092774	-0.194219	5.34289e-05	FALSE
SEMA4D	ENSMMUG00000008629	-0.0756576	0.00613059	0.0929183	-0.193242	5.835e-05	FALSE
PPM1D	ENSMMUG00000018049	0.0164566	0.00613063	0.0929183	0.0984446	0.0420287	FALSE
WDR18	ENSMMUG00000002638	-0.0797739	0.00624582	0.094507	-0.208303	1.42838e-05	FALSE
POP4	ENSMMUG00000017424	0.0391888	0.00627035	0.0947208	0.0984169	0.0420868	FALSE
GCLC	ENSMMUG00000008684	-0.0888252	0.0063106	0.0951567	-0.173095	0.000326251	FALSE
YME1L1	ENSMMUG00000016406	0.103085	0.0063201	0.0951567	0.158778	0.000993817	FALSE
UNC93B1	ENSMMUG00000023184	-0.0751441	0.00643322	0.0966175	-0.169388	0.000439097	FALSE
SLC7A7	ENSMMUG00000000413	-0.109386	0.00643834	0.0966175	-0.211939	1.00107e-05	FALSE
EIF3C	ENSMMUG00000011798	0.0736982	0.00648093	0.0970927	0.11899	0.0138803	FALSE
ZNF155	ENSMMUG00000028751	0.0102313	0.00649132	0.0970927	0.129082	0.0075689	FALSE
FAM210B	ENSMMUG00000000069	-0.107764	0.0065485	0.0977873	-0.22022	4.35235e-06	FALSE
ZMYM5	ENSMMUG00000001920	0.0297996	0.00659221	0.098279	0.0791551	0.102379	FALSE
LMAN2	ENSMMUG00000016192	-0.0560781	0.0066523	0.0988469	-0.139514	0.00386968	FALSE
ENSMMUG00000020813	ENSMMUG00000020813	-0.0913902	0.00666062	0.0988469	-0.212261	9.69731e-06	FALSE
SRGN	ENSMMUG00000037735	-0.0673233	0.00667212	0.0988469	-0.147318	0.0022738	FALSE
ERAP2	ENSMMUG00000011043	-0.0390738	0.00667371	0.0988469	-0.202411	2.50834e-05	FALSE
ATP6V0B	ENSMMUG00000015154	0.0745242	0.00672743	0.0994807	0.1884	8.97266e-05	FALSE
GALNT6	ENSMMUG00000023165	-0.0318436	0.00677416	0.100009	-0.154966	0.00131699	FALSE
ENSMMUG00000002153	ENSMMUG00000002153	-0.0981558	0.00680414	0.10029	-0.187704	9.53717e-05	FALSE
CXHXorf38	ENSMMUG00000005263	-0.0854871	0.0068458	0.10074	-0.147816	0.00219598	FALSE
CSF2RB	ENSMMUG00000012351	-0.106859	0.00687302	0.100978	-0.139922	0.00376589	TRUE
CARMIL1	ENSMMUG00000002573	0.0181004	0.0069708	0.10225	0.106353	0.0279865	FALSE
IFI6	ENSMMUG00000011454	-0.0841419	0.00715695	0.104811	-0.196234	4.44873e-05	TRUE
GPCPD1	ENSMMUG00000001809	0.0717352	0.00716983	0.104831	0.0899865	0.0631974	FALSE
DNAJC17	ENSMMUG00000013160	-0.082671	0.00726748	0.105655	-0.222967	3.27807e-06	FALSE
RUVBL2	ENSMMUG00000003915	-0.071233	0.00726837	0.105655	-0.219699	4.59085e-06	FALSE
TRMT1L	ENSMMUG00000013879	0.0536085	0.00727406	0.105655	0.0526558	0.277637	FALSE
ANP32B	ENSMMUG00000012242	0.0639114	0.00727816	0.105655	0.154777	0.00133529	FALSE
GPRASP1	ENSMMUG00000046251	0.00889916	0.00728412	0.105655	0.119053	0.0138297	FALSE
ENSMMUG00000042625	ENSMMUG00000042625	-0.0506057	0.00731617	0.105845	-0.230734	1.4422e-06	FALSE
NFAT5	ENSMMUG00000018255	0.0136415	0.00732046	0.105845	0.111734	0.020925	FALSE
ENSMMUG00000003187	ENSMMUG00000003187	0.0527242	0.00737041	0.106398	0.0826794	0.0879335	FALSE
ANXA3	ENSMMUG00000022218	-0.0505428	0.0073919	0.106539	-0.166951	0.000532026	FALSE
CCM2	ENSMMUG00000001799	-0.0804482	0.00754006	0.108503	-0.196705	4.26121e-05	FALSE
SATB1	ENSMMUG00000019009	0.0132831	0.00758404	0.108964	0.110474	0.0224228	FALSE
FCAR	ENSMMUG00000008531	0.1058	0.00761079	0.109176	0.1092	0.0240304	FALSE
PDGFRA	ENSMMUG00000017395	0.100741	0.00764827	0.109541	0.126552	0.00884638	FALSE
RNH1	ENSMMUG00000010783	0.0366092	0.00766034	0.109542	-0.0116925	0.809622	FALSE
UHRF1BP1L	ENSMMUG00000023601	0.0741447	0.00768843	0.109709	0.0902066	0.0625521	FALSE
EBPL	ENSMMUG00000020571	-0.0607883	0.00769616	0.109709	-0.19587	4.59883e-05	FALSE
MIER1	ENSMMUG00000000643	0.119751	0.007712	0.109725	0.132392	0.00614784	FALSE
GSTK1	ENSMMUG00000012628	-0.0996839	0.00772135	0.109725	-0.201422	2.75247e-05	FALSE
RALBP1	ENSMMUG00000039565	0.0242946	0.00773589	0.10976	0.0626097	0.196621	FALSE
HIST1H2BK	ENSMMUG00000041377	0.0204729	0.0078049	0.110567	0.105641	0.0290605	FALSE
ARFGAP2	ENSMMUG00000006357	-0.0654983	0.00783325	0.110735	-0.17257	0.000340405	FALSE
AHRR	ENSMMUG00000000752	-0.110623	0.0078419	0.110735	-0.153453	0.00147017	FALSE
ENSMMUG00000047461	ENSMMUG00000047461	-0.0861727	0.00785595	0.110735	-0.205097	1.94434e-05	FALSE
KIAA0930	ENSMMUG00000004131	-0.046307	0.00786533	0.110735	-0.125864	0.00922554	FALSE
C1orf162	ENSMMUG00000003579	-0.110092	0.00791046	0.110813	-0.195654	4.69048e-05	FALSE
USP36	ENSMMUG00000005352	0.100685	0.00791115	0.110813	0.061304	0.206136	FALSE
TLN1	ENSMMUG00000031856	0.12015	0.00792332	0.110813	0.0771545	0.11138	FALSE
SYNGR2	ENSMMUG00000021864	-0.0865438	0.00792821	0.110813	-0.137994	0.00427906	FALSE
RPAIN	ENSMMUG00000010468	0.0308915	0.00794221	0.110813	0.103554	0.0324099	FALSE
FUCA1	ENSMMUG00000004216	-0.0926699	0.00794392	0.110813	-0.147585	0.00223187	FALSE
EIF1AD	ENSMMUG00000019115	0.051227	0.00799075	0.111296	0.0507366	0.295552	FALSE
PELO	ENSMMUG00000039101	0.0219901	0.00807803	0.112309	0.0633308	0.191504	FALSE
HNRNPA1	ENSMMUG00000012989	-0.106861	0.00810638	0.112309	-0.226353	2.2999e-06	FALSE
NUDT22	ENSMMUG00000012941	0.0462736	0.00812289	0.112309	0.045227	0.351178	FALSE
MARS	ENSMMUG00000011277	0.126842	0.0081235	0.112309	0.0798423	0.0994238	FALSE
EDF1	ENSMMUG00000005051	0.0952006	0.00812802	0.112309	0.133829	0.00560886	FALSE
ZNF585A	ENSMMUG00000000107	0.0213052	0.00813743	0.112309	0.0991961	0.0404784	FALSE
KLHL24	ENSMMUG00000008067	0.0168723	0.0081711	0.112551	0.126557	0.00884352	FALSE
UBXN4	ENSMMUG00000012248	0.101022	0.00817966	0.112551	0.139248	0.00393859	FALSE
PARP4	ENSMMUG00000012297	-0.1142	0.00825178	0.113372	-0.183098	0.000142008	FALSE
LMNA	ENSMMUG00000016096	-0.0889381	0.0083043	0.113921	-0.164002	0.000668789	FALSE
LACTB	ENSMMUG00000003544	-0.0840689	0.00834878	0.114285	-0.123061	0.0109226	FALSE
ATP6AP2	ENSMMUG00000012762	-0.0721628	0.00835586	0.114285	-0.136062	0.00485563	FALSE
LITAF	ENSMMUG00000008784	-0.0823058	0.00840408	0.114772	-0.1137	0.0187612	FALSE
PPP1R21	ENSMMUG00000022853	-0.0212354	0.00847305	0.11554	-0.109364	0.0238185	FALSE
ATIC	ENSMMUG00000012318	-0.0882692	0.00852575	0.116046	-0.199942	3.16064e-05	FALSE
C2CD5	ENSMMUG00000006641	-0.103154	0.00855686	0.116046	-0.21128	1.06821e-05	FALSE
TRMT10B	ENSMMUG00000008662	0.0223579	0.00855815	0.116046	0.0463657	0.33917	FALSE
GSR	ENSMMUG00000039030	-0.0687434	0.00856295	0.116046	-0.223658	3.05078e-06	FALSE
CSF2RA	ENSMMUG00000039887	-0.11187	0.00858534	0.116046	-0.178529	0.000208786	FALSE
PLXNB2	ENSMMUG00000008331	-0.114545	0.00858659	0.116046	-0.206648	1.67594e-05	FALSE
WNK1	ENSMMUG00000018650	0.127293	0.00868454	0.117178	0.0848125	0.0800179	FALSE
BIN1	ENSMMUG00000000376	-0.0999152	0.00869607	0.117178	-0.200133	3.10473e-05	FALSE
C3H7orf50	ENSMMUG00000007206	0.0586158	0.00872738	0.117426	0.0801624	0.0980705	FALSE
HGSNAT	ENSMMUG00000047028	-0.0744887	0.00875328	0.117601	-0.181887	0.000157428	FALSE
PAFAH1B2	ENSMMUG00000002050	0.0384984	0.00881881	0.118307	0.0262512	0.588537	FALSE
YIPF4	ENSMMUG00000016094	0.0128378	0.00883907	0.118405	0.0921378	0.0571187	FALSE
NISCH	ENSMMUG00000005619	-0.0940372	0.00892574	0.11939	-0.209563	1.26379e-05	FALSE
CTNNA1	ENSMMUG00000017985	-0.0829626	0.00895122	0.119555	-0.161909	0.000784942	FALSE
LUC7L	ENSMMUG00000000596	0.0517087	0.00907287	0.120866	0.0547624	0.258839	FALSE
CCDC14	ENSMMUG00000008301	0.0219502	0.00908453	0.120866	0.108051	0.0255643	FALSE
CEP350	ENSMMUG00000002135	0.161125	0.00909936	0.120866	0.104004	0.0316615	FALSE
CD300LD	ENSMMUG00000041765	-0.0895817	0.00910242	0.120866	-0.165477	0.000596754	FALSE
ATP13A3	ENSMMUG00000012032	0.0914297	0.00917477	0.121649	0.0730884	0.131583	FALSE
SAFB	ENSMMUG00000017970	0.0832696	0.00922011	0.122062	0.0591184	0.222803	FALSE
ATP1B1	ENSMMUG00000021078	-0.131732	0.00923271	0.122062	-0.18943	8.19519e-05	FALSE
PLEKHA1	ENSMMUG00000013040	0.0690409	0.0092952	0.12271	0.124341	0.0101164	FALSE
APOBEC3H	ENSMMUG00000001016	-0.0843627	0.00932879	0.122975	-0.211461	1.04939e-05	FALSE
OCIAD1	ENSMMUG00000014868	0.0696401	0.00937824	0.123348	0.0746938	0.123292	FALSE
YIPF3	ENSMMUG00000023322	0.0357203	0.00938732	0.123348	0.06328	0.191862	FALSE
MAFG	ENSMMUG00000012893	0.0771075	0.00939766	0.123348	0.0970403	0.0450602	FALSE
UPF2	ENSMMUG00000008241	0.121382	0.00941616	0.123413	0.088281	0.0683868	FALSE
KBTBD3	ENSMMUG00000010989	-0.0600968	0.00945452	0.123583	-0.151476	0.00169498	FALSE
ZSWIM8	ENSMMUG00000004604	0.048204	0.00947128	0.123583	0.0653596	0.177635	FALSE
IFI35	ENSMMUG00000015999	-0.104322	0.00947872	0.123583	-0.216676	6.2411e-06	TRUE
MARCKS	ENSMMUG00000008934	-0.0918621	0.00948342	0.123583	-0.0905021	0.0616942	FALSE
GNB4	ENSMMUG00000004083	-0.0882933	0.00962899	0.125283	-0.221329	3.88336e-06	FALSE
PSAP	ENSMMUG00000012969	0.0571096	0.00964142	0.125283	0.172751	0.000335467	FALSE
SETD9	ENSMMUG00000030085	0.0120249	0.00973935	0.126376	0.108797	0.0245592	FALSE
CNST	ENSMMUG00000011380	0.0314778	0.00975724	0.126428	0.102886	0.0335487	FALSE
ALDH6A1	ENSMMUG00000012684	0.0120321	0.00984735	0.127414	0.101288	0.0364155	FALSE
DGKA	ENSMMUG00000018814	0.0217854	0.00991833	0.128068	0.0696335	0.15088	FALSE
RNASEH1	ENSMMUG00000014475	0.0537786	0.00992603	0.128068	0.0138544	0.775291	FALSE
IGSF8	ENSMMUG00000031542	-0.0690731	0.00994554	0.128138	-0.183641	0.00013556	FALSE
TARBP1	ENSMMUG00000021703	-0.0676575	0.00997178	0.128177	-0.198422	3.63861e-05	FALSE
ENSMMUG00000018854	ENSMMUG00000018854	-0.0915118	0.00997666	0.128177	-0.173412	0.000317993	FALSE
UMAD1	ENSMMUG00000042110	0.0356513	0.0100591	0.129054	0.0807239	0.095732	FALSE
MSANTD4	ENSMMUG00000010988	0.0494508	0.0101003	0.1294	0.084307	0.0818396	FALSE
FAM199X	ENSMMUG00000022281	0.00786479	0.0101809	0.13025	0.101846	0.0353912	FALSE
RNF10	ENSMMUG00000004223	0.0809935	0.0102334	0.130738	0.0520447	0.283259	FALSE
CLPTM1L	ENSMMUG00000005193	0.0730549	0.0102956	0.131349	0.074469	0.124428	FALSE
MYL12B	ENSMMUG00000047848	-0.070406	0.010335	0.131667	-0.0775464	0.10957	FALSE
ITGB8	ENSMMUG00000006898	0.000568816	0.0104174	0.132531	0.146947	0.00233342	FALSE
UBN1	ENSMMUG00000009569	0.101736	0.0104798	0.132666	0.0807926	0.0954489	FALSE
FCGR3	ENSMMUG00000016206	-0.143741	0.0104851	0.132666	-0.199577	3.26962e-05	FALSE
DDX3Y	ENSMMUG00000043966	0.0898835	0.0104858	0.132666	0.081089	0.0942357	FALSE
CX3CR1	ENSMMUG00000022960	0.0163738	0.0105002	0.132666	0.124658	0.00992454	FALSE
CIRBP	ENSMMUG00000022101	0.0873248	0.0105008	0.132666	0.11479	0.0176488	FALSE
ZNF79	ENSMMUG00000021760	0.00794109	0.0105377	0.132915	0.102577	0.0340884	FALSE
IFIT5	ENSMMUG00000017534	-0.0850797	0.0105497	0.132915	-0.203252	2.31691e-05	TRUE
LAPTM4A	ENSMMUG00000001582	0.102923	0.0105662	0.132938	0.131174	0.00664025	FALSE
BCAS2	ENSMMUG00000043063	0.0919163	0.0105838	0.132976	0.0920132	0.057457	FALSE
ENSMMUG00000020275	ENSMMUG00000020275	0.0444506	0.0106156	0.133187	0.0461345	0.341587	FALSE
PDCD7	ENSMMUG00000006297	0.0768985	0.0106298	0.133187	0.0789726	0.103176	FALSE
SELENOS	ENSMMUG00000011823	0.0890914	0.0107111	0.134021	0.134859	0.00524933	FALSE
FXR1	ENSMMUG00000012105	0.0908897	0.0107525	0.134137	0.107	0.0270411	FALSE
HDDC2	ENSMMUG00000015317	-0.105285	0.0107579	0.134137	-0.160678	0.000861645	FALSE
PPAN	ENSMMUG00000017211	-0.0373639	0.0107645	0.134137	-0.203624	2.2366e-05	FALSE
NOL6	ENSMMUG00000000389	-0.0988809	0.0107994	0.134388	-0.231725	1.29603e-06	FALSE
GFPT1	ENSMMUG00000013797	0.0289344	0.0108292	0.134484	0.0957818	0.0479309	FALSE
ATF7	ENSMMUG00000022313	-0.0430323	0.0108367	0.134484	-0.212636	9.34438e-06	FALSE
CMC2	ENSMMUG00000013081	0.0540588	0.0108555	0.134504	0.0966807	0.0458652	FALSE
ENSMMUG00000045059	ENSMMUG00000045059	0.0252399	0.0108713	0.134504	0.096241	0.0468662	FALSE
GNA15	ENSMMUG00000047845	-0.102861	0.0108826	0.134504	-0.182806	0.00014559	FALSE
KPNA2	ENSMMUG00000018256	-0.105253	0.0109386	0.135014	-0.194027	5.43619e-05	FALSE
XBP1	ENSMMUG00000007215	0.0800646	0.010961	0.135106	0.0657881	0.174804	FALSE
SLC25A25	ENSMMUG00000021833	0.033987	0.0109979	0.135378	0.0744455	0.124548	FALSE
HNRNPH1	ENSMMUG00000010843	-0.0925099	0.0110229	0.135468	-0.154372	0.00137532	FALSE
RNF103	ENSMMUG00000015778	0.100782	0.0110503	0.135468	0.113498	0.018975	FALSE
RASSF8	ENSMMUG00000018385	0.0157277	0.0110625	0.135468	0.12132	0.0121116	FALSE
ALDH1A1	ENSMMUG00000013303	-0.00451878	0.0110647	0.135468	-0.0083229	0.863844	FALSE
KYNU	ENSMMUG00000021330	0.117385	0.0110877	0.135568	0.144384	0.00278526	FALSE
ENSMMUG00000044712	ENSMMUG00000044712	0.0301483	0.011176	0.136464	0.0669362	0.167383	FALSE
TOR1B	ENSMMUG00000003793	-0.0891449	0.0112653	0.13737	-0.202736	2.43248e-05	TRUE
NFE2L3	ENSMMUG00000003615	-0.106262	0.0112865	0.137445	-0.18937	8.23865e-05	FALSE
CABYR	ENSMMUG00000004346	0.000734411	0.0113892	0.138403	0.142553	0.00315541	FALSE
ARHGAP5	ENSMMUG00000016346	0.084805	0.0113956	0.138403	0.109445	0.0237142	FALSE
ALG13	ENSMMUG00000010421	0.0405757	0.011414	0.138442	0.0480194	0.322207	FALSE
TPST1	ENSMMUG00000001744	0.0259902	0.0114644	0.138869	0.0782779	0.106252	FALSE
PHF1	ENSMMUG00000010649	0.0371894	0.0115186	0.13934	0.0683467	0.158592	FALSE
MPHOSPH8	ENSMMUG00000016475	0.104251	0.0117775	0.141985	0.108747	0.0246256	FALSE
CHD4	ENSMMUG00000018685	0.137421	0.01178	0.141985	0.0679907	0.160777	FALSE
RBM43	ENSMMUG00000044949	-0.0814715	0.0117876	0.141985	-0.187036	0.000101095	FALSE
CORO1C	ENSMMUG00000000512	0.0187763	0.011808	0.141985	-0.00445115	0.926929	FALSE
TRAPPC6B	ENSMMUG00000021027	0.0168336	0.0118152	0.141985	0.108451	0.0250216	FALSE
S100A10	ENSMMUG00000045190	-0.113278	0.0118463	0.142171	-0.141796	0.00332117	FALSE
ENSMMUG00000032072	ENSMMUG00000032072	-0.0924059	0.0118691	0.142243	-0.168716	0.000463057	FALSE
LAIR1	ENSMMUG00000043342	-0.125118	0.0118835	0.142243	-0.207633	1.5242e-05	FALSE
ABCF1	ENSMMUG00000001886	0.136656	0.0119864	0.143286	0.058186	0.230199	FALSE
GDI1	ENSMMUG00000005502	0.0735137	0.0120496	0.143853	0.0797743	0.099713	FALSE
GOLIM4	ENSMMUG00000020734	-0.108291	0.0120892	0.143952	-0.187972	9.31625e-05	FALSE
RAB5C	ENSMMUG00000014756	-0.0810668	0.0120934	0.143952	-0.144494	0.00276447	FALSE
SMC5	ENSMMUG00000008346	0.0875141	0.0121053	0.143952	0.0974152	0.0442334	FALSE
MTIF2	ENSMMUG00000030833	0.116376	0.0121384	0.144158	0.105905	0.0286578	FALSE
TRIP11	ENSMMUG00000018319	0.0443845	0.0122435	0.145216	0.0259662	0.592594	FALSE
IGF2R	ENSMMUG00000015658	0.11801	0.0123076	0.145786	0.0530084	0.274428	FALSE
PRPF38B	ENSMMUG00000010155	0.0903727	0.0123502	0.145899	0.107071	0.0269403	FALSE
ZBED5	ENSMMUG00000006652	0.0835573	0.0123727	0.145899	0.11639	0.0161192	FALSE
ELMSAN1	ENSMMUG00000004913	-0.0779074	0.0124051	0.145899	-0.165683	0.00058727	FALSE
PRDM8	ENSMMUG00000003338	0.0156806	0.0124104	0.145899	0.0946922	0.0505384	FALSE
IQCB1	ENSMMUG00000001045	0.0255696	0.0124181	0.145899	0.0674153	0.164357	FALSE
ENSMMUG00000013256	ENSMMUG00000013256	-0.0721274	0.0124497	0.145899	-0.168646	0.00046565	FALSE
TMEM179B	ENSMMUG00000003682	0.058778	0.0124535	0.145899	0.0229177	0.636752	FALSE
SOS2	ENSMMUG00000007464	0.0702166	0.0124669	0.145899	0.0756909	0.118352	FALSE
ENSMMUG00000022958	ENSMMUG00000022958	-0.0144333	0.012473	0.145899	-0.17222	0.000350149	FALSE
TAF9B	ENSMMUG00000012875	0.0297876	0.0124982	0.145899	0.0890308	0.0660642	FALSE
ZBTB5	ENSMMUG00000017894	0.00299365	0.0125081	0.145899	0.086477	0.0742505	FALSE
CPT1A	ENSMMUG00000001780	-0.104572	0.0125093	0.145899	-0.19091	7.18836e-05	FALSE
ENSMMUG00000000983	ENSMMUG00000000983	-0.0789986	0.0125545	0.145957	-0.189405	8.21298e-05	FALSE
SLC35A5	ENSMMUG00000014236	0.0761059	0.0125717	0.145957	0.110761	0.0220731	FALSE
NEPRO	ENSMMUG00000014876	0.0222069	0.0125872	0.145957	-0.0180335	0.710205	FALSE
ENSMMUG00000006608	ENSMMUG00000006608	0.072688	0.0125901	0.145957	0.0466337	0.336383	FALSE
PIKFYVE	ENSMMUG00000017524	0.0504488	0.0125944	0.145957	0.0636046	0.189587	FALSE
DEGS1	ENSMMUG00000002400	-0.0728537	0.0126408	0.146309	-0.112448	0.0201156	FALSE
GIMAP2	ENSMMUG00000017008	-0.047812	0.0127357	0.147168	-0.211534	1.04185e-05	FALSE
ACAP2	ENSMMUG00000013092	-0.0911387	0.0127473	0.147168	-0.160692	0.000860733	FALSE
TLK2	ENSMMUG00000002166	0.0808785	0.0128215	0.147837	0.0910123	0.0602357	FALSE
MAMU-DRB1	ENSMMUG00000029799	-0.0646313	0.0128569	0.148058	-0.177929	0.000219477	FALSE
GARS	ENSMMUG00000004719	0.0828661	0.0129567	0.149018	0.135509	0.0050334	FALSE
MS4A6A	ENSMMUG00000013530	-0.0937546	0.0129792	0.149089	-0.140289	0.00367473	FALSE
TRAP1	ENSMMUG00000021868	-0.0727366	0.0130087	0.149239	-0.209227	1.30576e-05	FALSE
NAT10	ENSMMUG00000021646	-0.0760438	0.0130499	0.149524	-0.181912	0.000157088	FALSE
API5	ENSMMUG00000008827	-0.106046	0.0130933	0.149833	-0.19188	6.5926e-05	FALSE
EIF3A	ENSMMUG00000008994	0.0910499	0.0131551	0.150328	0.123589	0.0105831	FALSE
HLA-DQB1	ENSMMUG00000020159	-0.0806316	0.0131737	0.150328	-0.171427	0.000373195	FALSE
RBM10	ENSMMUG00000017423	0.0713763	0.0131976	0.150328	0.0488308	0.314088	FALSE
UPF3B	ENSMMUG00000020222	0.0472015	0.0132026	0.150328	0.11242	0.0201469	FALSE
RALA	ENSMMUG00000042241	0.0695708	0.013288	0.151112	0.0761947	0.115914	FALSE
GGPS1	ENSMMUG00000041362	0.0571777	0.0133632	0.151736	0.100193	0.0384973	FALSE
RHOU	ENSMMUG00000002924	-0.108018	0.0133762	0.151736	-0.173635	0.000312285	FALSE
DERL1	ENSMMUG00000013516	0.0902188	0.0135051	0.152767	0.119153	0.0137498	FALSE
TLR4	ENSMMUG00000009112	-0.00849458	0.0135136	0.152767	-0.124254	0.0101693	FALSE
ENSMMUG00000031761	ENSMMUG00000031761	-0.056471	0.0135174	0.152767	-0.172949	0.000330131	FALSE
FBXL20	ENSMMUG00000030060	0.00445834	0.0135367	0.152795	0.102434	0.0343391	FALSE
SLC16A3	ENSMMUG00000010121	-0.116102	0.0135848	0.153149	-0.18935	8.2532e-05	FALSE
ACTR2	ENSMMUG00000002263	-0.053776	0.0136184	0.153338	-0.128304	0.007943	FALSE
GPR84	ENSMMUG00000016671	-0.114357	0.0136749	0.153784	-0.202967	2.38004e-05	FALSE
B2M	ENSMMUG00000003760	-0.0602247	0.0136978	0.153851	-0.107741	0.0259928	TRUE
COQ10B	ENSMMUG00000010488	0.0207659	0.0137147	0.153851	0.082472	0.0887359	FALSE
RIOK3	ENSMMUG00000021478	0.108935	0.0137587	0.154155	0.140365	0.00365605	FALSE
PTP4A1	ENSMMUG00000002777	0.0867559	0.0138542	0.155035	0.0663285	0.171281	FALSE
PPP1R15A	ENSMMUG00000009223	0.10128	0.0138822	0.155038	0.0703405	0.146765	FALSE
MVP	ENSMMUG00000016422	-0.0910746	0.0138885	0.155038	-0.198912	3.47768e-05	TRUE
COX8A	ENSMMUG00000000478	-0.0725062	0.0139523	0.155559	-0.166646	0.000544856	FALSE
YIF1A	ENSMMUG00000001403	0.0287327	0.0140316	0.156129	-0.0249987	0.606456	FALSE
TMEM203	ENSMMUG00000046202	-0.0737674	0.0140377	0.156129	-0.180797	0.000172633	FALSE
CFAP97	ENSMMUG00000015473	0.0269656	0.0140698	0.156159	0.0742976	0.1253	FALSE
CCNDBP1	ENSMMUG00000022253	0.0697624	0.0140747	0.156159	0.114784	0.0176547	FALSE
RBX1	ENSMMUG00000047625	-0.0538328	0.0141451	0.156749	-0.109577	0.023544	FALSE
ENSMMUG00000048976	ENSMMUG00000048976	-0.0644682	0.0141776	0.156918	-0.165367	0.00060186	FALSE
CD200R1	ENSMMUG00000003199	0.0786282	0.0142244	0.157245	0.0887943	0.0667895	FALSE
ELOVL5	ENSMMUG00000006422	0.0255362	0.0142614	0.157389	0.0480058	0.322344	FALSE
ENSMMUG00000049198	ENSMMUG00000049198	-0.111441	0.0142719	0.157389	-0.203291	2.30828e-05	FALSE
RAP1B	ENSMMUG00000011442	0.0754003	0.0143077	0.157582	0.182142	0.000154045	FALSE
DNAJC13	ENSMMUG00000016005	0.09228	0.0143413	0.157582	0.0644758	0.183583	FALSE
MFN1	ENSMMUG00000004079	0.0818137	0.0143413	0.157582	0.0806099	0.096203	FALSE
FERMT3	ENSMMUG00000012939	-0.0770852	0.0144524	0.158602	-0.16772	0.000500883	FALSE
ENSMMUG00000015270	ENSMMUG00000015270	-0.0582146	0.0144851	0.158602	-0.0461469	0.341457	FALSE
SUCLG2	ENSMMUG00000009693	-0.10703	0.0144864	0.158602	-0.194747	5.09315e-05	FALSE
GRAMD1A	ENSMMUG00000001538	0.0645644	0.0145073	0.15864	0.0721914	0.1364	FALSE
IL1R1	ENSMMUG00000020737	0.0175398	0.0145713	0.159149	0.121052	0.0123042	FALSE
ATP6V1B2	ENSMMUG00000020000	-0.0682088	0.0146024	0.159297	-0.164759	0.000630873	FALSE
STAB1	ENSMMUG00000017351	-0.104789	0.0148074	0.161171	-0.1902	7.65578e-05	FALSE
TNPO1	ENSMMUG00000020923	0.0717677	0.0148095	0.161171	0.0373806	0.441041	FALSE
ZKSCAN1	ENSMMUG00000008601	0.0325247	0.0148534	0.161455	0.0452688	0.350732	FALSE
DPYSL2	ENSMMUG00000012718	-0.0920648	0.0150185	0.16287	-0.180196	0.000181597	FALSE
ENSMMUG00000023474	ENSMMUG00000023474	-0.0480744	0.0150193	0.16287	-0.135504	0.00503506	FALSE
RCSD1	ENSMMUG00000023372	-0.11288	0.0150639	0.163042	-0.195243	4.86922e-05	FALSE
TGFBRAP1	ENSMMUG00000015789	-0.0286928	0.0150709	0.163042	-0.184575	0.000125118	FALSE
TCEAL9	ENSMMUG00000010501	0.0609315	0.0151396	0.163425	0.0461933	0.340972	FALSE
SCAF11	ENSMMUG00000023791	0.0731871	0.0151423	0.163425	0.135992	0.00487802	FALSE
BEND7	ENSMMUG00000002081	0.00589835	0.0152554	0.164278	0.125006	0.00971792	FALSE
DGKH	ENSMMUG00000023076	0.0182706	0.0152573	0.164278	0.0569224	0.240497	FALSE
TNK2	ENSMMUG00000000972	-0.0969776	0.0153934	0.165548	-0.187919	9.35954e-05	FALSE
CLEC12A	ENSMMUG00000002956	0.0153158	0.0154614	0.165926	0.0916568	0.0584341	FALSE
SLC16A5	ENSMMUG00000041001	0.0324347	0.0154681	0.165926	0.0886667	0.0671839	FALSE
AKAP17A	ENSMMUG00000000885	0.0374782	0.0154832	0.165926	0.0629607	0.194118	FALSE
PIK3CB	ENSMMUG00000008666	0.0625625	0.0155371	0.166307	0.0662132	0.172028	FALSE
PREX1	ENSMMUG00000015072	-0.0866459	0.0156324	0.167131	-0.187341	9.84398e-05	FALSE
DNAJC10	ENSMMUG00000014394	0.0685667	0.0156575	0.167203	0.0415329	0.391949	FALSE
LSM14A	ENSMMUG00000021614	0.115387	0.0157061	0.167526	0.113842	0.0186134	FALSE
MRPS23	ENSMMUG00000001913	-0.0874146	0.0157707	0.168018	-0.19023	7.63518e-05	FALSE
XPO4	ENSMMUG00000013371	0.0176897	0.0158411	0.168571	0.0992154	0.0404393	FALSE
HMGN5	ENSMMUG00000001687	-0.0679007	0.0159007	0.168892	-0.162868	0.000729551	FALSE
USP16	ENSMMUG00000003020	0.0716433	0.0159246	0.168892	0.0636165	0.189505	FALSE
NUDT21	ENSMMUG00000038955	0.0378063	0.0159326	0.168892	0.0733984	0.12995	FALSE
GSDMD	ENSMMUG00000001633	-0.100458	0.0159454	0.168892	-0.190001	7.79168e-05	FALSE
ARG2	ENSMMUG00000015865	-0.0254974	0.016087	0.170193	-0.189909	7.85533e-05	FALSE
YARS	ENSMMUG00000019746	0.107692	0.0161546	0.170711	0.0679034	0.161316	FALSE
EIF2S2	ENSMMUG00000018095	0.0716713	0.0161949	0.170938	0.117352	0.0152562	FALSE
MTCP1	ENSMMUG00000010251	0.00349746	0.0162302	0.171112	0.100377	0.0381404	FALSE
DNASE1L1	ENSMMUG00000041475	0.0627468	0.0162704	0.171338	0.0462866	0.339996	FALSE
KAT6B	ENSMMUG00000023488	0.0203466	0.0163508	0.17188	0.0792087	0.102146	FALSE
COX6B1	ENSMMUG00000016765	-0.0788771	0.0163597	0.17188	-0.155504	0.00126614	FALSE
CABIN1	ENSMMUG00000020992	-0.0645635	0.0164413	0.172389	-0.188551	8.8548e-05	FALSE
IFI30	ENSMMUG00000047873	0.0719335	0.0164679	0.172389	0.0443191	0.360941	TRUE
NOC3L	ENSMMUG00000001619	-0.103658	0.0164833	0.172389	-0.180664	0.000174581	FALSE
INPP4A	ENSMMUG00000022903	-0.0629414	0.0164838	0.172389	-0.180003	0.000184565	FALSE
NRIP1	ENSMMUG00000023770	0.0781296	0.0165181	0.172493	0.0817076	0.0917428	FALSE
DNAJC7	ENSMMUG00000016118	-0.100657	0.0165316	0.172493	-0.204239	2.10994e-05	FALSE
RHOG	ENSMMUG00000003957	-0.0907425	0.0165816	0.172816	-0.193497	5.70266e-05	FALSE
SIGLEC11	ENSMMUG00000006385	-0.0728161	0.016641	0.17322	-0.229393	1.66534e-06	FALSE
SLC35A3	ENSMMUG00000000931	-0.0717997	0.0166584	0.17322	-0.177633	0.000224937	FALSE
GLB1L	ENSMMUG00000019624	0.0204614	0.0167522	0.173997	0.0971438	0.0448307	FALSE
ELOC	ENSMMUG00000005155	0.0408915	0.016827	0.174576	0.0758323	0.117663	FALSE
CTSS	ENSMMUG00000010670	-0.0668473	0.0168746	0.17487	-0.120741	0.0125314	FALSE
ITGA4	ENSMMUG00000000300	-0.0989454	0.0170381	0.176364	-0.169546	0.00043361	FALSE
LYPLA2	ENSMMUG00000019551	-0.0870783	0.0171221	0.177032	-0.222982	3.27295e-06	FALSE
TMEM175	ENSMMUG00000017221	0.00822898	0.0171886	0.177518	0.120764	0.0125144	FALSE
ENSMMUG00000002859	ENSMMUG00000002859	0.0091255	0.0172426	0.177874	0.0577994	0.233316	FALSE
PIK3R1	ENSMMUG00000011532	-0.10431	0.0172796	0.178049	-0.16236	0.000758398	FALSE
NQO1	ENSMMUG00000019684	-0.0411104	0.0172987	0.178049	-0.13803	0.00426876	FALSE
PXDC1	ENSMMUG00000010926	-0.0491241	0.0173303	0.178173	-0.200662	2.95523e-05	FALSE
REXO2	ENSMMUG00000012269	0.0782876	0.0173565	0.178242	0.102765	0.0337596	FALSE
SYNRG	ENSMMUG00000002976	0.0343605	0.017412	0.17861	0.0736514	0.128628	FALSE
NLRP3	ENSMMUG00000005946	-0.0807885	0.0174832	0.179139	-0.153646	0.00144973	FALSE
P4HB	ENSMMUG00000009242	0.000678327	0.0176665	0.180748	-0.048626	0.316124	FALSE
DBNL	ENSMMUG00000002411	-0.0375432	0.0176799	0.180748	-0.126335	0.00896436	FALSE
SERPINB8	ENSMMUG00000022873	0.0832416	0.0177776	0.181543	0.0586576	0.226437	FALSE
AKIRIN2	ENSMMUG00000002824	0.0347559	0.0178259	0.181833	0.0683958	0.158292	FALSE
ZNF830	ENSMMUG00000006402	0.0461423	0.017872	0.182098	0.0729401	0.13237	FALSE
ENSMMUG00000044639	ENSMMUG00000044639	-0.051441	0.017942	0.182607	-0.179653	0.000190057	FALSE
SMG7	ENSMMUG00000018458	-0.0451224	0.0180882	0.18389	-0.164541	0.000641585	FALSE
TOM1	ENSMMUG00000013383	-0.0577376	0.018187	0.184688	-0.150876	0.00176909	FALSE
MRPL23	ENSMMUG00000031268	-0.0732692	0.0182108	0.184724	-0.170907	0.000389054	FALSE
CAPZA2	ENSMMUG00000006784	-0.0369709	0.0182914	0.185335	-0.057147	0.238642	FALSE
TMED10	ENSMMUG00000015168	-0.0656716	0.0183304	0.185386	-0.119863	0.0131924	FALSE
ENSMMUG00000015781	ENSMMUG00000015781	0.0640455	0.0183371	0.185386	0.14655	0.00239871	FALSE
TRIP10	ENSMMUG00000008697	0.0453702	0.0185064	0.18689	0.0781486	0.106833	FALSE
ZFAND3	ENSMMUG00000001632	0.0624593	0.018555	0.187173	0.0584675	0.227948	FALSE
KIAA0586	ENSMMUG00000001084	0.0244868	0.0186537	0.187844	0.0749821	0.121848	FALSE
ODF3B	ENSMMUG00000039452	-0.0863679	0.0186628	0.187844	-0.173424	0.000317683	FALSE
SCYL3	ENSMMUG00000016583	0.0309296	0.0187217	0.188054	0.0558063	0.249857	FALSE
WBP4	ENSMMUG00000007881	0.0511028	0.0187413	0.188054	0.0624139	0.198027	FALSE
SKIL	ENSMMUG00000039099	0.0637866	0.0187456	0.188054	0.0509179	0.293827	FALSE
DMXL2	ENSMMUG00000000754	0.127385	0.0187936	0.188329	0.106128	0.0283229	FALSE
NAAA	ENSMMUG00000017501	-0.0668521	0.0188408	0.188594	-0.145077	0.00265583	FALSE
PCMTD1	ENSMMUG00000003347	0.0286012	0.0190074	0.190053	0.102993	0.0333654	FALSE
BRD4	ENSMMUG00000021382	0.0939126	0.0191146	0.190916	0.0828575	0.0872495	FALSE
NOP58	ENSMMUG00000000582	0.0299879	0.0191758	0.191317	0.0450427	0.353146	FALSE
ZFYVE16	ENSMMUG00000023177	0.0956484	0.019317	0.192239	0.119995	0.0130911	FALSE
MMP9	ENSMMUG00000016549	-0.0978117	0.0193287	0.192239	-0.138329	0.00418547	TRUE
TRAF3	ENSMMUG00000011752	0.106308	0.0193479	0.192239	0.114561	0.0178778	FALSE
ZDHHC6	ENSMMUG00000001157	0.0784467	0.0193755	0.192239	0.0988771	0.0411305	FALSE
TBC1D15	ENSMMUG00000007727	0.0608619	0.0193912	0.192239	0.102647	0.0339659	FALSE
ENSMMUG00000043656	ENSMMUG00000043656	-0.0476614	0.0194105	0.192239	-0.182665	0.000147344	FALSE
TNFRSF21	ENSMMUG00000011905	-0.0981429	0.0194159	0.192239	-0.173015	0.000328387	FALSE
GAB3	ENSMMUG00000015190	-0.0837628	0.0195251	0.192933	-0.168768	0.00046117	FALSE
ADI1	ENSMMUG00000019471	-0.0612248	0.0195284	0.192933	-0.203862	2.18672e-05	FALSE
IQCE	ENSMMUG00000006458	-0.0534954	0.0196654	0.194073	-0.167389	0.000514047	FALSE
TUBA1A	ENSMMUG00000009788	-0.0796589	0.0196864	0.194073	-0.177926	0.00021954	FALSE
ITGB2	ENSMMUG00000000951	-0.0775276	0.0198676	0.195647	-0.15831	0.00102911	FALSE
FAM110A	ENSMMUG00000047879	-0.0614859	0.0198965	0.19572	-0.188539	8.86356e-05	FALSE
ODF2L	ENSMMUG00000001380	0.0331519	0.019961	0.196142	0.116903	0.0156535	FALSE
RC3H1	ENSMMUG00000000630	0.0371198	0.0200027	0.196142	0.0727269	0.133509	FALSE
TRAPPC3	ENSMMUG00000022499	0.0875135	0.0200039	0.196142	0.0885304	0.0676069	FALSE
GPR35	ENSMMUG00000015419	-0.0837616	0.0204293	0.200097	-0.20963	1.25555e-05	FALSE
CSF1R	ENSMMUG00000011556	-0.107038	0.0204758	0.20028	-0.20462	2.03486e-05	FALSE
METTL7B	ENSMMUG00000013225	0.0751358	0.0205018	0.20028	0.055878	0.249248	TRUE
KMT5A	ENSMMUG00000013514	0.0593316	0.0205139	0.20028	0.0608071	0.209844	FALSE
ENSMMUG00000018535	ENSMMUG00000018535	0.0640499	0.0205864	0.200607	0.087025	0.0724277	FALSE
KCNK13	ENSMMUG00000011151	-0.0228211	0.0205998	0.200607	-0.174207	0.000298095	FALSE
BLOC1S2	ENSMMUG00000010827	0.0771963	0.0206135	0.200607	0.114749	0.0176888	FALSE
BATF3	ENSMMUG00000015056	-0.0454611	0.0207843	0.201675	-0.18222	0.000153025	FALSE
RCOR3	ENSMMUG00000020383	0.00940223	0.0208044	0.201675	0.0604666	0.212413	FALSE
DYNC1LI1	ENSMMUG00000005465	0.054745	0.0208051	0.201675	0.0649582	0.180319	FALSE
PGM2	ENSMMUG00000000232	-0.0784136	0.0208117	0.201675	-0.183248	0.0001402	FALSE
COPS4	ENSMMUG00000022312	0.0588005	0.0208354	0.201689	0.0495075	0.307421	FALSE
TMEM131L	ENSMMUG00000009001	-0.0570563	0.0209428	0.202309	-0.187119	0.000100369	FALSE
CLK2	ENSMMUG00000023141	0.0595559	0.0209438	0.202309	0.0727413	0.133432	FALSE
ENSMMUG00000041217	ENSMMUG00000041217	0.0789611	0.0210354	0.202979	0.0521128	0.28263	FALSE
GTF3A	ENSMMUG00000009029	-0.077527	0.0211073	0.203456	-0.134704	0.00530215	FALSE
PPP1R14C	ENSMMUG00000022110	0.00709819	0.0213738	0.205649	0.0902957	0.0622924	FALSE
MAP7D1	ENSMMUG00000022500	0.0422831	0.0213799	0.205649	0.00499724	0.917994	FALSE
KIAA1191	ENSMMUG00000003921	0.0479984	0.0214186	0.205803	0.06218	0.199716	FALSE
ACPP	ENSMMUG00000016004	-0.077607	0.0214724	0.206104	-0.146532	0.00240168	FALSE
SNRPD3	ENSMMUG00000000264	-0.0829009	0.0216105	0.20721	-0.195936	4.57138e-05	FALSE
NSUN5	ENSMMUG00000022776	-0.073869	0.0216381	0.207257	-0.20316	2.33711e-05	FALSE
ANXA2	ENSMMUG00000012000	-0.0594615	0.0216686	0.207331	-0.124132	0.0102439	FALSE
CTAGE5	ENSMMUG00000021121	0.0756894	0.0217488	0.207551	0.0724108	0.13521	FALSE
OLR1	ENSMMUG00000002191	0.111525	0.021756	0.207551	0.0669072	0.167567	FALSE
SPINT2	ENSMMUG00000002158	-0.00619674	0.0217599	0.207551	-0.156597	0.00116839	FALSE
NR4A3	ENSMMUG00000011410	0.0107595	0.0217999	0.207715	0.0897846	0.0637946	FALSE
LIMD2	ENSMMUG00000016755	-0.0684879	0.0218486	0.207961	-0.177965	0.000218818	FALSE
SMIM3	ENSMMUG00000040546	0.0890886	0.0220778	0.209923	0.0808932	0.0950357	FALSE
G6PD	ENSMMUG00000017409	-0.0717619	0.0221413	0.210308	-0.206537	1.69384e-05	FALSE
VAMP3	ENSMMUG00000038004	-0.00406113	0.0222172	0.210809	-0.0772691	0.110849	FALSE
TPM3	ENSMMUG00000010805	-0.0582389	0.0223494	0.211843	-0.209444	1.27851e-05	FALSE
LONP1	ENSMMUG00000020707	0.0195832	0.0224825	0.212868	0.0305086	0.529528	FALSE
RANBP9	ENSMMUG00000020122	0.0546127	0.0225264	0.212868	0.0745848	0.123842	FALSE
PPP2R5B	ENSMMUG00000041101	-0.0577707	0.0225277	0.212868	-0.175544	0.000267245	FALSE
CXCL9	ENSMMUG00000043801	-0.0266945	0.0226266	0.213581	-0.111346	0.0213766	TRUE
TMEM59	ENSMMUG00000007183	0.0697607	0.0226837	0.213829	0.161104	0.000834368	FALSE
SLC25A23	ENSMMUG00000005598	0.00719987	0.0227105	0.213829	0.103907	0.0318208	FALSE
2020-09-02	ENSMMUG00000004736	-0.0581208	0.0227233	0.213829	-0.125537	0.00941069	FALSE
CSTB	ENSMMUG00000012303	0.0710548	0.0229013	0.215044	0.105131	0.0298491	FALSE
RASA3	ENSMMUG00000007434	-0.0858383	0.0229182	0.215044	-0.20624	1.74282e-05	FALSE
TOMM20	ENSMMUG00000002531	0.0620451	0.0229233	0.215044	0.0606613	0.210941	FALSE
ENSMMUG00000021561	ENSMMUG00000021561	-0.0848393	0.0229747	0.215305	-0.16965	0.000430049	FALSE
TRIM38	ENSMMUG00000023720	-0.0130005	0.0230233	0.215539	-0.0331859	0.494019	FALSE
ENSMMUG00000043617	ENSMMUG00000043617	0.031386	0.0230534	0.215599	0.0823948	0.0890358	FALSE
ALOX5	ENSMMUG00000013434	-0.0981593	0.0231105	0.215911	-0.208722	1.37148e-05	FALSE
ZNF131	ENSMMUG00000014251	0.0384113	0.0231966	0.216494	0.0883047	0.0683125	FALSE
B3GALT4	ENSMMUG00000003868	0.00501981	0.0233106	0.217335	0.0802362	0.0977605	FALSE
ZBTB14	ENSMMUG00000022005	-0.0460806	0.0233756	0.217718	-0.169723	0.000427577	FALSE
KDELR2	ENSMMUG00000030415	0.0328838	0.0233995	0.217718	0.0610377	0.208117	FALSE
STARD9	ENSMMUG00000008093	0.00883093	0.0236294	0.219633	0.0596808	0.218426	FALSE
OGT	ENSMMUG00000015238	0.0223499	0.0236679	0.219766	-0.0142341	0.769304	FALSE
LPCAT2	ENSMMUG00000004478	-0.0604125	0.0238218	0.22097	-0.197265	4.0479e-05	FALSE
C11orf54	ENSMMUG00000011649	0.0102116	0.023866	0.221155	0.0888877	0.0665022	FALSE
ENSMMUG00000019582	ENSMMUG00000019582	0.0462401	0.0239208	0.221256	0.0716411	0.139421	FALSE
SNRNP200	ENSMMUG00000023261	-0.0836213	0.0239255	0.221256	-0.151404	0.00170364	FALSE
TRA2A	ENSMMUG00000006286	0.0739304	0.0241292	0.222914	0.122971	0.010982	FALSE
UBE2D3	ENSMMUG00000011201	0.0596591	0.0241651	0.223019	0.176023	0.000256939	FALSE
PRDM2	ENSMMUG00000017040	0.0632299	0.0242276	0.22337	0.0519174	0.28444	FALSE
CLDN1	ENSMMUG00000001915	-0.050441	0.0242949	0.223639	-0.130098	0.00710422	FALSE
TMEM51	ENSMMUG00000006164	-0.0676066	0.024306	0.223639	-0.18348	0.000137446	FALSE
TANK	ENSMMUG00000001680	0.0489723	0.0245453	0.225542	0.110675	0.022177	FALSE
PRPF18	ENSMMUG00000015071	0.0510802	0.0245623	0.225542	0.0761099	0.116322	FALSE
MAN1A1	ENSMMUG00000013304	-0.0392843	0.0246081	0.225609	-0.104508	0.0308404	FALSE
A2M	ENSMMUG00000003238	-0.0889458	0.0246191	0.225609	-0.186348	0.000107334	FALSE
EGR2	ENSMMUG00000010256	0.0603983	0.0246952	0.226079	0.0944713	0.0510815	TRUE
ENSMMUG00000023575	ENSMMUG00000023575	0.13131	0.0247917	0.226591	0.143066	0.00304743	FALSE
CD84	ENSMMUG00000015470	0.0394594	0.0248009	0.226591	0.0444867	0.359126	FALSE
CHM	ENSMMUG00000016776	0.0504456	0.0248346	0.226672	0.0791713	0.102309	FALSE
NR3C1	ENSMMUG00000000421	0.0747535	0.0248725	0.22679	0.0563933	0.244903	FALSE
CAB39	ENSMMUG00000009793	-0.0688508	0.0249227	0.226895	-0.102753	0.0337798	FALSE
EIF3J	ENSMMUG00000014288	0.0877848	0.0249338	0.226895	0.0950655	0.049632	FALSE
CSTF2	ENSMMUG00000013008	0.0327078	0.0249943	0.227219	0.0372777	0.4423	FALSE
TMEM99	ENSMMUG00000043282	0.00494005	0.0250196	0.227222	0.0964769	0.046327	FALSE
ENSMMUG00000001195	ENSMMUG00000001195	0.0138883	0.0251124	0.227838	0.065324	0.177872	FALSE
SSRP1	ENSMMUG00000017810	-0.109665	0.0251672	0.227882	-0.194805	5.06637e-05	FALSE
CREB3	ENSMMUG00000016328	0.0222611	0.0251822	0.227882	0.0465216	0.337547	FALSE
HECTD1	ENSMMUG00000003120	-0.110107	0.0251924	0.227882	-0.176717	0.000242656	FALSE
CXCL3	ENSMMUG00000008367	-0.0220529	0.0252379	0.228039	-0.173767	0.000308958	FALSE
SEC24B	ENSMMUG00000023240	-0.0855773	0.025275	0.228039	-0.128029	0.00807932	FALSE
RILPL2	ENSMMUG00000031493	0.0681625	0.0252848	0.228039	0.0384505	0.428066	FALSE
NCOA4	ENSMMUG00000015182	0.0696641	0.0254372	0.229187	0.113075	0.0194275	FALSE
IK	ENSMMUG00000010008	0.0742365	0.0255192	0.229698	0.0631106	0.193057	FALSE
EML4	ENSMMUG00000016277	0.0886411	0.02564	0.230499	0.0614996	0.20469	FALSE
PHTF1	ENSMMUG00000017819	0.0550957	0.0256587	0.230499	0.0790478	0.102846	FALSE
CASP7	ENSMMUG00000001217	0.0793963	0.0257297	0.230521	0.0643971	0.184119	TRUE
SIAH2	ENSMMUG00000015590	-0.0408652	0.0257299	0.230521	-0.183764	0.000134144	FALSE
LZIC	ENSMMUG00000013292	0.0781438	0.0257533	0.230521	0.094477	0.0510673	FALSE
TMEM64	ENSMMUG00000004011	-0.0538613	0.0257625	0.230521	-0.154496	0.00136289	FALSE
PIEZO1	ENSMMUG00000007254	-0.084086	0.0258572	0.230788	-0.21354	8.54318e-06	FALSE
ENSMMUG00000005293	ENSMMUG00000005293	0.045279	0.0258739	0.230788	0.0777962	0.108428	FALSE
PRRG4	ENSMMUG00000042499	-0.0668856	0.0258831	0.230788	-0.167712	0.000501176	FALSE
CD1D	ENSMMUG00000020156	-0.0207995	0.0259182	0.230788	-0.144903	0.0026878	FALSE
SEC61A1	ENSMMUG00000018661	0.0311085	0.0259189	0.230788	0.0230363	0.635008	FALSE
HBP1	ENSMMUG00000015409	0.0325713	0.0262421	0.233308	0.0755472	0.119054	FALSE
LAMTOR3	ENSMMUG00000040293	0.0692095	0.0262725	0.233308	0.082006	0.0905592	FALSE
APOBEC3C	ENSMMUG00000004018	-0.0403984	0.0262789	0.233308	-0.176018	0.000257032	FALSE
SUZ12	ENSMMUG00000001116	0.0994001	0.0265044	0.235081	0.109903	0.0231316	FALSE
ENSMMUG00000009425	ENSMMUG00000009425	-0.065156	0.0266564	0.236012	-0.171593	0.000368259	FALSE
FLI1	ENSMMUG00000003141	-0.0858541	0.0266612	0.236012	-0.150162	0.00186139	FALSE
ENSMMUG00000043492	ENSMMUG00000043492	-0.0225288	0.0268655	0.237585	-0.165128	0.000613095	FALSE
PTRH2	ENSMMUG00000001572	0.0165445	0.0269279	0.237585	-0.0372033	0.443212	FALSE
PHGDH	ENSMMUG00000023089	-0.0104197	0.0269405	0.237585	-0.164986	0.00061988	FALSE
LYRM2	ENSMMUG00000003463	-0.0526811	0.0269431	0.237585	-0.140423	0.00364191	FALSE
C5H4orf27	ENSMMUG00000010232	-0.0547908	0.0270693	0.238197	-0.161307	0.000821604	FALSE
DOK2	ENSMMUG00000023464	-0.0974337	0.0270732	0.238197	-0.214843	7.50285e-06	FALSE
SLC6A8	ENSMMUG00000012742	0.0274423	0.0271103	0.238197	0.0643829	0.184216	FALSE
NOP56	ENSMMUG00000013888	-0.0752055	0.0271172	0.238197	-0.152963	0.00152313	FALSE
RNASEH2C	ENSMMUG00000016234,ENSMMUG00000019837	0.0816718	0.0271825	0.238541	0.0769715	0.112234	FALSE
ACSL1	ENSMMUG00000012177	-0.085329	0.0272558	0.238653	-0.174924	0.000281155	FALSE
STAT3	ENSMMUG00000010707	-0.0824517	0.027276	0.238653	-0.157372	0.00110332	TRUE
RPA3	ENSMMUG00000000854	0.0632552	0.0272998	0.238653	0.0817153	0.0917122	FALSE
FHAD1	ENSMMUG00000003987	-0.0825455	0.0273221	0.238653	-0.152381	0.00158842	FALSE
ABCC3	ENSMMUG00000003414	0.0202024	0.0273377	0.238653	0.0435541	0.369298	FALSE
RAPGEF2	ENSMMUG00000010581	0.041932	0.0273525	0.238653	0.0629402	0.194263	FALSE
ENSMMUG00000029672	ENSMMUG00000029672	-0.0721427	0.0273819	0.238681	-0.165565	0.000592675	FALSE
MNAT1	ENSMMUG00000001642	0.0295377	0.0274085	0.238685	0.0770223	0.111996	FALSE
ZNF614	ENSMMUG00000049187	0.0186532	0.0275173	0.23905	0.0802287	0.0977919	FALSE
EPC2	ENSMMUG00000023176	0.0486035	0.0275213	0.23905	0.0299877	0.536584	FALSE
EIF4G1	ENSMMUG00000010934	0.0998941	0.0275292	0.23905	0.0433786	0.371232	FALSE
PLA2G6	ENSMMUG00000002701	0.0062476	0.0275886	0.239338	0.0887253	0.0670024	FALSE
XYLT2	ENSMMUG00000017226	-0.0352787	0.0278548	0.241414	-0.144014	0.00285673	FALSE
ENSMMUG00000001245	ENSMMUG00000001245	0.0119201	0.027881	0.241414	0.0848296	0.079957	FALSE
SACS	ENSMMUG00000001292	0.0406205	0.0279529	0.241782	0.0237277	0.624884	FALSE
PXK	ENSMMUG00000006432	0.0916559	0.0279766	0.241782	0.0897661	0.0638493	FALSE
FES	ENSMMUG00000004659	-0.097029	0.0280677	0.242269	-0.210871	1.11202e-05	FALSE
ENSMMUG00000048099	ENSMMUG00000048099	0.0241472	0.0281052	0.242269	0.0676429	0.162934	FALSE
SRSF3	ENSMMUG00000014306	-0.0908939	0.0281511	0.242269	-0.159065	0.000972677	FALSE
PAQR8	ENSMMUG00000013715	0.0427526	0.0281561	0.242269	0.028895	0.551536	FALSE
TBL3	ENSMMUG00000007943	-0.0847514	0.0281658	0.242269	-0.182725	0.000146599	FALSE
CXCL10	ENSMMUG00000020903	-0.0593719	0.0282002	0.242336	-0.13531	0.00509844	TRUE
PPARD	ENSMMUG00000015904	0.0496861	0.0282511	0.242482	0.0368959	0.446992	FALSE
EIF4G2	ENSMMUG00000011436	0.0620013	0.0282704	0.242482	0.0816283	0.0920593	FALSE
ENSMMUG00000014402	ENSMMUG00000014402	-0.109632	0.0284123	0.243401	-0.160052	0.000903277	FALSE
EMILIN2	ENSMMUG00000017546	-0.107214	0.0284441	0.243401	-0.182508	0.000149323	FALSE
IL4R	ENSMMUG00000004666	-0.0967314	0.0284578	0.243401	-0.183165	0.000141196	TRUE
GTF2I	ENSMMUG00000006823	-0.0821192	0.0284904	0.243452	-0.142429	0.00318205	FALSE
UQCC3	ENSMMUG00000013950	-0.0895752	0.0285576	0.243796	-0.161282	0.000823151	FALSE
ENSMMUG00000041198	ENSMMUG00000041198	-0.0411954	0.0285955	0.243892	-0.199386	3.32797e-05	FALSE
PHLDA2	ENSMMUG00000007752	-0.0508471	0.0286904	0.244471	-0.177941	0.000219253	FALSE
UPF1	ENSMMUG00000023286	-0.0224957	0.0287171	0.244471	-0.120485	0.0127214	FALSE
SF3A1	ENSMMUG00000005547	0.0751763	0.0288259	0.245168	0.0278791	0.565618	FALSE
FAM189B	ENSMMUG00000018309	-0.0331221	0.0289007	0.245356	-0.185078	0.000119809	FALSE
NELFE	ENSMMUG00000000735	0.0604767	0.0289019	0.245356	0.0177215	0.714998	FALSE
ZBTB11	ENSMMUG00000015060	-0.0482115	0.0289697	0.245703	-0.148522	0.00208992	FALSE
NAIP	ENSMMUG00000020215	-0.087137	0.0290328	0.246009	-0.162525	0.000748915	FALSE
SIK2	ENSMMUG00000030914	0.0146066	0.0290666	0.246022	0.0582596	0.229609	FALSE
ENSMMUG00000023620	ENSMMUG00000023620	0.0515007	0.0290883	0.246022	0.071894	0.138026	FALSE
RPAP3	ENSMMUG00000007482	-0.0217439	0.0291444	0.246267	-0.103013	0.0333296	FALSE
KLHL28	ENSMMUG00000017678	0.0638464	0.0292317	0.246496	0.100344	0.0382041	FALSE
POLR2H	ENSMMUG00000007524	0.0172911	0.0292509	0.246496	-0.0554404	0.25298	FALSE
TGOLN2	ENSMMUG00000019417	0.0890898	0.0292527	0.246496	0.0483047	0.319336	FALSE
COIL	ENSMMUG00000009280	0.0448787	0.029317	0.24681	0.071563	0.139854	FALSE
ENSMMUG00000001884	ENSMMUG00000001884	-0.0561429	0.0294125	0.247347	-0.123207	0.010828	FALSE
UFL1	ENSMMUG00000012616	0.0560734	0.0294351	0.247347	0.0680365	0.160495	FALSE
LSM4	ENSMMUG00000004405	-0.0807845	0.0295529	0.248109	-0.154123	0.00140045	FALSE
CSGALNACT2	ENSMMUG00000015405	0.0390639	0.0296315	0.248352	0.0342273	0.480557	FALSE
CGGBP1	ENSMMUG00000047994	0.0953454	0.0296365	0.248352	0.114165	0.018279	FALSE
PAICS	ENSMMUG00000016366	-0.0714674	0.0296737	0.248436	-0.194038	5.4306e-05	FALSE
ENSMMUG00000007849	ENSMMUG00000007849	-0.0783172	0.0297072	0.248487	-0.174037	0.000302242	FALSE
NUP107	ENSMMUG00000014186	-0.00599415	0.0298444	0.249333	-0.119858	0.0131964	FALSE
RNF114	ENSMMUG00000000757	-0.0665364	0.029863	0.249333	-0.147638	0.00222361	FALSE
PHF8	ENSMMUG00000008751	0.0210534	0.0299647	0.249953	0.0714926	0.140245	FALSE
IL23A	ENSMMUG00000031831	0.00245391	0.0300252	0.250115	0.11336	0.019121	FALSE
PANK2	ENSMMUG00000019956	-0.0890755	0.0300861	0.250115	-0.143568	0.00294522	FALSE
NSRP1	ENSMMUG00000012121	0.104805	0.030088	0.250115	0.0830483	0.0865216	FALSE
AHI1	ENSMMUG00000009368	0.0216944	0.030094	0.250115	0.0818884	0.0910243	FALSE
CD163	ENSMMUG00000005150	-0.0956393	0.0301791	0.250594	-0.174579	0.000289183	TRUE
PSMD12	ENSMMUG00000002132	0.0947058	0.0302729	0.251144	0.0799949	0.0987768	FALSE
SPAG9	ENSMMUG00000022528	0.0622454	0.0304799	0.252601	0.0382813	0.430104	FALSE
DYNLT3	ENSMMUG00000013221	0.0576033	0.0305277	0.252601	0.0924693	0.0562266	FALSE
THAP11	ENSMMUG00000013240	-0.0264686	0.0305318	0.252601	-0.137068	0.00454727	FALSE
PARVB	ENSMMUG00000015448	-0.0611733	0.030669	0.253506	-0.193417	5.74369e-05	FALSE
FKBP4	ENSMMUG00000007405	0.067394	0.0307014	0.253544	-0.0297436	0.539907	FALSE
MRTO4	ENSMMUG00000038335	-0.0913188	0.0307578	0.25378	-0.184629	0.000124539	FALSE
ANKMY2	ENSMMUG00000017041	0.0161493	0.030907	0.25478	0.0719422	0.137762	FALSE
ZNF121	ENSMMUG00000005695	0.0201479	0.0310642	0.255844	0.0734356	0.129755	FALSE
MTHFD2	ENSMMUG00000009739	0.0769321	0.031258	0.257208	0.0511486	0.291642	TRUE
CYP1B1	ENSMMUG00000013945	-0.0876491	0.0313384	0.257637	-0.0861979	0.0751933	FALSE
ENSMMUG00000040849	ENSMMUG00000040849	0.0029944	0.0314173	0.258052	0.048458	0.317801	FALSE
SAV1	ENSMMUG00000029358	0.0330447	0.0315116	0.258594	0.0654076	0.177317	FALSE
ENSMMUG00000016383	ENSMMUG00000016383	-0.0633827	0.0316427	0.259377	-0.196146	4.4847e-05	FALSE
MANBAL	ENSMMUG00000012536	0.0246115	0.031664	0.259377	0.0478471	0.323947	FALSE
SCYL2	ENSMMUG00000023600	0.0656667	0.0317185	0.25947	0.0639171	0.187417	FALSE
CDC37L1	ENSMMUG00000000141	0.038849	0.0317487	0.25947	0.0629569	0.194145	FALSE
PRMT9	ENSMMUG00000004979	0.0237167	0.0317608	0.25947	0.0965526	0.046155	FALSE
ENSMMUG00000012749	ENSMMUG00000012749	-0.0969032	0.0318224	0.25974	-0.125557	0.00939916	FALSE
GNL2	ENSMMUG00000008419	0.0607773	0.0318584	0.259802	0.0670418	0.166712	FALSE
DDIT4	ENSMMUG00000045565	0.0183156	0.0319124	0.260009	0.0510885	0.292211	FALSE
DDX3X	ENSMMUG00000017569	-0.0771007	0.0320463	0.260867	-0.144855	0.00269674	FALSE
JMY	ENSMMUG00000046325	0.0279138	0.0321315	0.261326	0.073051	0.131782	FALSE
ENSMMUG00000044910	ENSMMUG00000044910	-0.0177949	0.0327995	0.266522	-0.158597	0.00100732	FALSE
USP1	ENSMMUG00000002339	0.0858887	0.0329851	0.267791	0.08311	0.0862869	FALSE
PIGN	ENSMMUG00000002204	-0.0417782	0.0330363	0.267968	-0.193764	5.56685e-05	FALSE
TMEM38A	ENSMMUG00000041930	0.0182588	0.0331694	0.268808	0.0550084	0.256702	FALSE
SS18	ENSMMUG00000018059	0.0728717	0.0332493	0.269067	0.0570325	0.239586	FALSE
ENSMMUG00000014892	ENSMMUG00000014892	-0.0711449	0.0332605	0.269067	-0.192025	6.50762e-05	FALSE
CNTROB	ENSMMUG00000022225	0.0117781	0.0333546	0.269369	0.0585899	0.226974	FALSE
DEDD2	ENSMMUG00000041041	0.0463556	0.0333836	0.269369	0.0915537	0.0587192	FALSE
HMBOX1	ENSMMUG00000014981	0.0054231	0.0333996	0.269369	0.047995	0.322452	FALSE
MIEF1	ENSMMUG00000004496	0.0830146	0.0334161	0.269369	0.076062	0.116552	FALSE
MUM1	ENSMMUG00000003043	0.0298478	0.0335473	0.270188	0.032137	0.507777	FALSE
KPNA4	ENSMMUG00000018083	0.0510746	0.0336937	0.271127	0.0477227	0.325208	FALSE
SVBP	ENSMMUG00000049095	-0.0427503	0.0337401	0.271261	-0.130061	0.00712076	FALSE
PAIP2	ENSMMUG00000040766	0.0812705	0.0337915	0.271274	0.106175	0.0282522	FALSE
SRRT	ENSMMUG00000021255	-0.0961095	0.0338013	0.271274	-0.207431	1.55413e-05	FALSE
RTN4	ENSMMUG00000021299	0.0589696	0.0338455	0.271322	0.123762	0.0104743	FALSE
PUM3	ENSMMUG00000002362	0.0637145	0.0339077	0.271322	0.048149	0.3209	FALSE
SCAF8	ENSMMUG00000015163	-0.012877	0.0339517	0.271322	-0.053976	0.265751	FALSE
PTPRJ	ENSMMUG00000005861	-0.0814828	0.0339542	0.271322	-0.169255	0.000443753	FALSE
DDX49	ENSMMUG00000023293	0.0485565	0.0339562	0.271322	0.0302345	0.533234	FALSE
ATXN7L3	ENSMMUG00000019923	0.00945351	0.0340761	0.271412	-0.030081	0.535317	FALSE
ZNF207	ENSMMUG00000016875	-0.0682035	0.0340852	0.271412	-0.109359	0.0238248	FALSE
PPFIA1	ENSMMUG00000013265	0.106507	0.0341042	0.271412	0.0373182	0.441805	FALSE
ENSMMUG00000042994	ENSMMUG00000042994	-0.0728449	0.0341105	0.271412	-0.106258	0.0281283	FALSE
TMEM62	ENSMMUG00000006507	-0.0229889	0.0341196	0.271412	-0.168553	0.000469074	FALSE
AIM2	ENSMMUG00000004492	-0.0649214	0.0341482	0.271412	-0.128521	0.00783722	FALSE
WAC	ENSMMUG00000008268	0.0476935	0.0342021	0.271412	0.038342	0.429372	FALSE
TAX1BP1	ENSMMUG00000022454	0.0605934	0.0342058	0.271412	0.136942	0.00458486	FALSE
YWHAZ	ENSMMUG00000006489	0.0507433	0.0342749	0.271724	0.106923	0.027153	FALSE
ARID4A	ENSMMUG00000003514	0.0930737	0.0343525	0.272059	0.079372	0.101439	FALSE
NIN	ENSMMUG00000014658	0.0522606	0.0343899	0.272059	0.0838319	0.0835821	FALSE
TIFAB	ENSMMUG00000004769	-0.0665646	0.0344068	0.272059	-0.214228	7.97779e-06	FALSE
SSR1	ENSMMUG00000002147	0.0714399	0.0344952	0.272521	0.0598681	0.216982	FALSE
PPM1A	ENSMMUG00000010464	0.0569133	0.0345263	0.272531	0.0457957	0.345148	FALSE
MAX	ENSMMUG00000004341	-0.066325	0.0345577	0.272542	-0.163979	0.000669995	FALSE
EEA1	ENSMMUG00000002244	0.0786888	0.0348181	0.273952	0.108422	0.0250599	FALSE
RALGAPA1	ENSMMUG00000016487	0.0232297	0.0348238	0.273952	0.0730655	0.131705	FALSE
KIAA1841	ENSMMUG00000021990	-0.0218058	0.0348267	0.273952	-0.180261	0.0001806	FALSE
ENSMMUG00000040233	ENSMMUG00000040233	0.00343168	0.0348928	0.274235	0.0420022	0.386616	FALSE
FAM103A1	ENSMMUG00000045566	0.0393718	0.0349885	0.27475	0.0392156	0.418926	FALSE
CREG2	ENSMMUG00000017356	0.00341872	0.03504	0.27476	0.101326	0.0363445	FALSE
MAP2K4	ENSMMUG00000019842	-0.0733451	0.0350501	0.27476	-0.20587	1.80589e-05	FALSE
TOP3B	ENSMMUG00000014487	0.0270444	0.0351182	0.275057	0.0508829	0.294159	FALSE
SCARB2	ENSMMUG00000020913	-0.0654944	0.0351762	0.275178	-0.139529	0.0038656	FALSE
NDRG1	ENSMMUG00000010200	0.0906493	0.035194	0.275178	0.0917992	0.058042	FALSE
RRM1	ENSMMUG00000003962	-0.0594257	0.0352841	0.275348	-0.184919	0.000121465	FALSE
SMAP2	ENSMMUG00000013839	0.0949796	0.0353174	0.275348	0.0786628	0.104538	FALSE
ACAA2	ENSMMUG00000003040	0.0700673	0.035324	0.275348	0.0957879	0.0479165	FALSE
ENDOD1	ENSMMUG00000047793	-0.0481242	0.0353367	0.275348	-0.189676	8.01882e-05	FALSE
EIF2AK3	ENSMMUG00000009254	0.0346017	0.035437	0.275894	0.0158612	0.743807	FALSE
TWF2	ENSMMUG00000047685	-0.0635045	0.0355397	0.276438	-0.151086	0.00174282	FALSE
APOBR	ENSMMUG00000000707	-0.0689409	0.035611	0.276438	-0.189228	8.34249e-05	FALSE
PPP1R15B	ENSMMUG00000016561	0.0472314	0.0356238	0.276438	0.0604778	0.212328	FALSE
HVCN1	ENSMMUG00000012840	-0.0535507	0.0356283	0.276438	-0.19136	6.906e-05	FALSE
ENSMMUG00000030356	ENSMMUG00000030356	-0.0422875	0.0356959	0.2765	-0.139859	0.00378181	FALSE
SULF2	ENSMMUG00000012029	-0.021422	0.0357206	0.2765	-0.184934	0.000121303	FALSE
KPTN	ENSMMUG00000014723	-0.0463833	0.0357274	0.2765	-0.182983	0.000143398	FALSE
CCR1	ENSMMUG00000007506	-0.109505	0.0360079	0.278331	-0.156852	0.00114666	FALSE
MYL6	ENSMMUG00000031838	-0.073763	0.0360251	0.278331	-0.192751	6.09793e-05	FALSE
FMNL2	ENSMMUG00000031452	-0.119989	0.0360587	0.278355	-0.212991	9.02188e-06	FALSE
ENSMMUG00000041773	ENSMMUG00000041773	0.0263285	0.0361364	0.278718	-0.035751	0.461227	FALSE
IPO7	ENSMMUG00000023636	-0.0805992	0.0361906	0.278799	-0.185362	0.000116904	FALSE
SMURF2	ENSMMUG00000009461	-0.0211474	0.036208	0.278799	-0.174563	0.000289574	FALSE
UBXN2B	ENSMMUG00000001100	0.0278266	0.036283	0.27914	0.0725514	0.134451	FALSE
TIMM13	ENSMMUG00000038861	-0.0885683	0.0363523	0.279437	-0.15285	0.00153559	FALSE
TIFA	ENSMMUG00000015589	-0.0210605	0.0364953	0.2803	-0.16323	0.000709609	FALSE
MTCH2	ENSMMUG00000043682	-0.0529522	0.0365667	0.280612	-0.113743	0.0187162	FALSE
CMPK1	ENSMMUG00000017375	0.014637	0.0366264	0.280783	0.0137958	0.776216	FALSE
CWC25	ENSMMUG00000002944	0.0489113	0.0366603	0.280783	0.0574189	0.236412	FALSE
ABHD5	ENSMMUG00000001031	0.0241431	0.0367114	0.280783	0.0929257	0.0550173	FALSE
PCK2	ENSMMUG00000021590	0.0476004	0.0367419	0.280783	0.037413	0.440645	FALSE
ENSMMUG00000031594	ENSMMUG00000031594	0.00553654	0.0367431	0.280783	0.102316	0.0345493	FALSE
HSDL2	ENSMMUG00000011654	-0.0878551	0.0368355	0.281253	-0.150559	0.00180952	FALSE
TRIM25	ENSMMUG00000005790	0.0530027	0.0369215	0.281673	-0.00421567	0.930785	TRUE
BHLHE40	ENSMMUG00000049018	0.0859167	0.0371194	0.282946	0.0391373	0.419857	FALSE
TRANK1	ENSMMUG00000006816	-0.0564898	0.0371739	0.283124	-0.148453	0.00210014	FALSE
CRLF3	ENSMMUG00000009069	-0.0819233	0.0372508	0.283474	-0.14071	0.00357265	FALSE
EPRS	ENSMMUG00000008722	0.0592299	0.037315	0.283538	0.0668766	0.167762	FALSE
2020-03-06	ENSMMUG00000009758	0.027328	0.0373216	0.283538	0.0692978	0.152863	FALSE
C1H1orf52	ENSMMUG00000010020	0.0570233	0.0373584	0.28355	0.079439	0.10115	FALSE
PDCL	ENSMMUG00000006896	0.0111943	0.0373854	0.28355	0.0324749	0.503323	FALSE
BLNK	ENSMMUG00000008687	-0.051884	0.037438	0.283713	-0.17163	0.000367164	FALSE
ENSMMUG00000041305	ENSMMUG00000041305	-0.0690274	0.0375086	0.283976	-0.10519	0.0297581	FALSE
RBM12	ENSMMUG00000020960	0.0526924	0.0375351	0.283976	0.0148526	0.759582	FALSE
MUS81	ENSMMUG00000019014	0.0464226	0.03768	0.284834	0.0536444	0.268703	FALSE
LRMP	ENSMMUG00000015374	-0.0380243	0.037711	0.284834	-0.120936	0.0123883	FALSE
ENSMMUG00000012085	ENSMMUG00000012085	-0.0251361	0.0377612	0.284976	-0.151674	0.00167107	FALSE
PES1	ENSMMUG00000017562	-0.0465647	0.0378302	0.285261	-0.202317	2.53059e-05	FALSE
CCDC28A	ENSMMUG00000017643	0.0234392	0.037929	0.285769	0.0752043	0.120743	FALSE
C7orf49	ENSMMUG00000039133	0.0158194	0.0379871	0.28597	0.0433036	0.372061	FALSE
ENSMMUG00000040669	ENSMMUG00000040669	0.0157517	0.0380503	0.28621	0.0412173	0.39556	FALSE
ZFP36L2	ENSMMUG00000042653	-0.0756175	0.0381068	0.286398	-0.115813	0.0166561	FALSE
LARP1B	ENSMMUG00000021347	0.0590426	0.0381514	0.286484	0.0603517	0.213284	FALSE
MCOLN3	ENSMMUG00000005361	0.00904332	0.0381811	0.286484	0.0617077	0.203159	FALSE
PLBD1	ENSMMUG00000003665	-0.0886552	0.0384623	0.288356	-0.195282	4.85188e-05	FALSE
GLIPR1	ENSMMUG00000009638	-0.0795451	0.0385518	0.288635	-0.147873	0.00218736	FALSE
RTCA	ENSMMUG00000019105	0.0485844	0.038591	0.288635	0.0731041	0.1315	FALSE
ZNF410	ENSMMUG00000011144	-0.0415145	0.0385946	0.288635	-0.147583	0.00223208	FALSE
NADK2	ENSMMUG00000015226	0.0187836	0.0388113	0.290018	0.0644526	0.18374	FALSE
DCUN1D4	ENSMMUG00000008579	0.0117201	0.0388598	0.290143	0.0618455	0.20215	FALSE
PDLIM4	ENSMMUG00000009298	0.00507063	0.0389066	0.290254	0.0524478	0.279543	FALSE
RAB8A	ENSMMUG00000015784	-0.0745497	0.039039	0.291003	-0.14594	0.00250229	FALSE
C3H21orf59	ENSMMUG00000010304	-0.0556465	0.0391554	0.291633	-0.165048	0.000616948	FALSE
ENSMMUG00000031821	ENSMMUG00000031821	0.000786138	0.0392049	0.291763	0.110415	0.0224952	FALSE
ENSMMUG00000008667	ENSMMUG00000008667	0.0695308	0.039289	0.29215	0.00905405	0.852015	FALSE
H2AFV	ENSMMUG00000000962	0.0386921	0.0393308	0.292222	0.122188	0.0115053	FALSE
GTF3C3	ENSMMUG00000008643	0.0297677	0.0393796	0.292347	0.0202657	0.676251	FALSE
PYROXD1	ENSMMUG00000010854	0.031107	0.0397003	0.294487	0.0501559	0.301121	FALSE
ATP5PF	ENSMMUG00000008725	-0.0547602	0.0398262	0.295181	-0.0870792	0.0722493	FALSE
RBL2	ENSMMUG00000043440	-0.0775013	0.0398746	0.295299	-0.152388	0.00158759	FALSE
ENSMMUG00000010679	ENSMMUG00000010679	-0.0186077	0.0399315	0.29548	-0.139639	0.00383751	FALSE
FN3KRP	ENSMMUG00000014660	-0.0417256	0.0400126	0.29584	-0.144333	0.00279509	FALSE
NAP1L4	ENSMMUG00000007753	-0.0855345	0.0400792	0.295948	-0.142383	0.00319215	FALSE
GM2A	ENSMMUG00000022869	-0.0692783	0.0401323	0.295948	-0.183284	0.000139759	FALSE
EIPR1	ENSMMUG00000022879	-0.0927078	0.0401554	0.295948	-0.201767	2.66476e-05	FALSE
BDH1	ENSMMUG00000002021	-0.0838052	0.0401571	0.295948	-0.203294	2.30778e-05	FALSE
ENSMMUG00000018813	ENSMMUG00000018813	-0.0520906	0.0403275	0.296963	-0.199284	3.35973e-05	FALSE
NONO	ENSMMUG00000020481	-0.0552561	0.040443	0.297573	-0.130939	0.0067391	FALSE
C8orf33	ENSMMUG00000016084	0.0342872	0.0406525	0.298873	0.039424	0.416457	FALSE
C15H9orf78	ENSMMUG00000003795	0.0637371	0.0407444	0.299307	0.0424387	0.381696	FALSE
ZNF821	ENSMMUG00000016716	0.0149898	0.0408361	0.299671	0.0843483	0.0816895	FALSE
TSPYL2	ENSMMUG00000002593	0.0163124	0.0408597	0.299671	0.106891	0.0271985	FALSE
DMXL1	ENSMMUG00000018640	0.0370525	0.0409408	0.300024	-9.35439e-05	0.998462	FALSE
DENND5A	ENSMMUG00000021142	-0.0181803	0.0410528	0.300603	-0.123524	0.0106244	FALSE
NCF4	ENSMMUG00000008160	-0.0807423	0.0411235	0.300878	-0.132265	0.00619759	FALSE
ENSMMUG00000019733	ENSMMUG00000019733	-0.0479316	0.0413646	0.3024	-0.154944	0.0013191	FALSE
PRKCI	ENSMMUG00000011222	0.0455539	0.0414314	0.302533	0.0606493	0.211032	FALSE
RNF115	ENSMMUG00000016736	-0.0891369	0.0414492	0.302533	-0.165914	0.000576814	FALSE
SERPINB10	ENSMMUG00000016618	-0.10185	0.0415823	0.303261	-0.15311	0.00150705	FALSE
TCF20	ENSMMUG00000002656	0.0832421	0.0416244	0.303325	0.0631087	0.19307	FALSE
FCHO2	ENSMMUG00000015422	0.0619703	0.0417132	0.303637	0.0731439	0.13129	FALSE
CBX4	ENSMMUG00000016418	0.018194	0.0417338	0.303637	0.0599455	0.216387	FALSE
ENSMMUG00000046717	ENSMMUG00000046717	0.0610259	0.0417943	0.303834	0.0185689	0.702005	FALSE
DNMT3A	ENSMMUG00000013565	0.0279309	0.041912	0.304447	0.049137	0.31106	FALSE
ERO1A	ENSMMUG00000029350	0.0685939	0.0420452	0.305032	0.0379958	0.433554	FALSE
HNRNPK	ENSMMUG00000018871	0.0519417	0.0420668	0.305032	0.00448236	0.926418	FALSE
HIF1A	ENSMMUG00000021002	-0.0879059	0.042093	0.305032	-0.0793126	0.101695	TRUE
ENSMMUG00000043113	ENSMMUG00000043113	-0.0319697	0.042178	0.305405	-0.1257	0.00931763	FALSE
BZW1	ENSMMUG00000022202	0.0565245	0.0422473	0.305663	0.0180326	0.710218	FALSE
SLC40A1	ENSMMUG00000003506	-0.0279571	0.0423256	0.305987	-0.162699	0.000739082	FALSE
MTMR10	ENSMMUG00000009428	0.0415534	0.0423699	0.306064	0.0600462	0.215615	FALSE
ITCH	ENSMMUG00000012912	0.0689186	0.0424876	0.306505	0.0400365	0.409247	FALSE
ANPEP	ENSMMUG00000014983	-0.0348437	0.0424981	0.306505	-0.178529	0.000208788	FALSE
SUB1	ENSMMUG00000046181	-0.0482527	0.0425449	0.3066	-0.0552904	0.254268	FALSE
TMEM107	ENSMMUG00000039536	0.0456587	0.0429074	0.308967	0.0415896	0.391303	FALSE
ENSMMUG00000030006	ENSMMUG00000030006	0.00346847	0.0430588	0.309813	0.0468439	0.334208	FALSE
KIAA0355	ENSMMUG00000005879	0.0158523	0.0431125	0.309894	0.0830549	0.0864964	FALSE
GINM1	ENSMMUG00000015161	0.0563106	0.0431381	0.309894	0.0604947	0.2122	FALSE
AFF4	ENSMMUG00000015640	0.0528085	0.0432219	0.310251	0.0479284	0.323125	FALSE
RPE	ENSMMUG00000010513	0.0199311	0.0433398	0.310465	0.061977	0.201191	FALSE
TMEM258	ENSMMUG00000006656	-0.0549083	0.0433577	0.310465	-0.122784	0.011105	FALSE
CBR1	ENSMMUG00000020565	-0.0890784	0.0433655	0.310465	-0.202042	2.59688e-05	FALSE
FBL	ENSMMUG00000022725	-0.0594107	0.0433881	0.310465	-0.144077	0.00284456	FALSE
PDPK1	ENSMMUG00000011459	0.0365481	0.0434256	0.310489	-0.00547651	0.910161	FALSE
SIAH1	ENSMMUG00000007400	0.0299398	0.0437909	0.312856	0.0825438	0.0884574	FALSE
ST3GAL1	ENSMMUG00000012531	0.0934348	0.0442193	0.315265	0.0547628	0.258836	FALSE
FAM96A	ENSMMUG00000014004	-0.0691106	0.0442194	0.315265	-0.167857	0.00049553	FALSE
CLCN3	ENSMMUG00000010228	0.0646139	0.044232	0.315265	0.0566934	0.242397	FALSE
DPH5	ENSMMUG00000003730	0.0299898	0.0444186	0.316211	0.0519934	0.283735	FALSE
ENSMMUG00000029652	ENSMMUG00000029652	0.0491972	0.0444657	0.316211	0.0736662	0.128551	FALSE
DHX15	ENSMMUG00000009637	-0.048396	0.044487	0.316211	-0.167564	0.000507034	FALSE
ENSMMUG00000029374	ENSMMUG00000029374	-0.0590364	0.0445036	0.316211	-0.195124	4.92176e-05	FALSE
GPATCH11	ENSMMUG00000030867	0.0399357	0.0445854	0.316546	0.0625037	0.197381	FALSE
FEM1C	ENSMMUG00000041582	0.0137216	0.0447296	0.317095	0.0607567	0.210223	FALSE
ENSMMUG00000011293	ENSMMUG00000011293	-0.0452352	0.0447323	0.317095	-0.174738	0.000285452	FALSE
RNF6	ENSMMUG00000013900	0.00762992	0.0450957	0.319362	0.0739299	0.127185	FALSE
SCFD2	ENSMMUG00000017393	-0.0460931	0.0451223	0.319362	-0.142745	0.00311464	FALSE
CRBN	ENSMMUG00000017986	0.0343293	0.045186	0.319552	0.065371	0.17756	FALSE
PPP1R12A	ENSMMUG00000019214	0.0916663	0.0452193	0.319552	0.147267	0.00228191	FALSE
WIPI2	ENSMMUG00000007045	0.0392199	0.0455505	0.321643	0.0462286	0.340602	FALSE
ENSMMUG00000016009	ENSMMUG00000016009	-0.0143506	0.0457668	0.32292	-0.170486	0.000402375	FALSE
ICAM1	ENSMMUG00000014896	-0.0452888	0.0458558	0.32317	-0.182344	0.000151429	TRUE
ZNHIT6	ENSMMUG00000013203	0.0264767	0.0458786	0.32317	0.0681209	0.159975	FALSE
DIAPH2	ENSMMUG00000020862	0.0584765	0.0459203	0.32317	0.00141404	0.976758	FALSE
ENSMMUG00000022316	ENSMMUG00000022316	0.0186135	0.0459474	0.32317	-0.0659767	0.173568	FALSE
TMX1	ENSMMUG00000001901	0.000431542	0.0459796	0.32317	-0.113249	0.0192402	FALSE
AP1B1	ENSMMUG00000021380	-0.0947159	0.0461673	0.324239	-0.199796	3.20375e-05	FALSE
RGMB	ENSMMUG00000014086	-0.0391509	0.0462365	0.324449	-0.130481	0.00693599	FALSE
PCYOX1	ENSMMUG00000007959	-0.0524516	0.0462684	0.324449	-0.206802	1.6512e-05	FALSE
CERK	ENSMMUG00000020950	0.0424244	0.0463613	0.3246	0.0243078	0.616444	FALSE
VCPKMT	ENSMMUG00000007460	-0.0543788	0.0463831	0.3246	-0.13921	0.00394848	FALSE
HYAL2	ENSMMUG00000006994	-0.0367194	0.0463969	0.3246	-0.168333	0.000477268	FALSE
TEX2	ENSMMUG00000017521	0.00196182	0.0465149	0.32474	-0.0480408	0.32199	FALSE
PID1	ENSMMUG00000011875	0.103788	0.0465331	0.32474	0.155653	0.00125243	FALSE
TMEM184B	ENSMMUG00000019390	0.0188877	0.04657	0.32474	0.0313174	0.518665	FALSE
MAPK8IP3	ENSMMUG00000017496	0.0336562	0.0465841	0.32474	0.026947	0.578689	FALSE
ENSMMUG00000022094	ENSMMUG00000022094	-0.080384	0.0465951	0.32474	-0.147711	0.0022123	FALSE
SP100	ENSMMUG00000016575	-0.0647883	0.0468122	0.325799	-0.148119	0.00214996	TRUE
ZNF846	ENSMMUG00000048803	0.0189114	0.0468187	0.325799	0.101691	0.0356733	FALSE
VDAC3	ENSMMUG00000020185	-0.0617607	0.0468835	0.326001	-0.156407	0.00118486	FALSE
PSMD6	ENSMMUG00000001509	-0.0821113	0.0469443	0.326175	-0.14004	0.00373635	FALSE
PLEKHM2	ENSMMUG00000016281	0.0625438	0.0472199	0.32784	0.059093	0.223003	FALSE
CUEDC1	ENSMMUG00000009228	-0.0382673	0.0473466	0.328469	-0.162542	0.000747973	FALSE
ELP5	ENSMMUG00000010549	0.0193829	0.047433	0.328643	0.0507147	0.29576	FALSE
WDR33	ENSMMUG00000019277	0.0643875	0.0474439	0.328643	0.0459506	0.343517	FALSE
PSMA7	ENSMMUG00000018354	0.0464961	0.0475755	0.329305	0.0769626	0.112275	FALSE
SS18L2	ENSMMUG00000031677	0.0567207	0.0476179	0.329348	0.0558331	0.24963	FALSE
ABR	ENSMMUG00000008130	-0.0572327	0.0478362	0.330595	-0.0924537	0.0562684	FALSE
CENPC	ENSMMUG00000009390	0.0402563	0.0478708	0.330595	0.0641559	0.185771	FALSE
SNRPB	ENSMMUG00000010050	-0.0859486	0.0481632	0.332362	-0.204733	2.01307e-05	FALSE
LIG4	ENSMMUG00000008874	0.0465987	0.0482519	0.332722	0.0167775	0.72957	FALSE
PTTG1	ENSMMUG00000023077	0.00824209	0.0483628	0.333235	0.0849707	0.0794548	FALSE
TTC21A	ENSMMUG00000020145	0.00432592	0.0484594	0.333648	0.0624656	0.197655	FALSE
GPBP1L1	ENSMMUG00000001960	0.0751756	0.0485322	0.333897	0.0626212	0.196538	FALSE
ENSMMUG00000040835	ENSMMUG00000040835	-0.0234655	0.0487968	0.33513	-0.177083	0.00023542	FALSE
RGS2	ENSMMUG00000038730	-0.0141095	0.0488126	0.33513	-0.111189	0.0215611	FALSE
ZW10	ENSMMUG00000023772	0.0459292	0.0488218	0.33513	0.034874	0.4723	FALSE
ATG4A	ENSMMUG00000007190	-0.0546027	0.0492854	0.337875	-0.138745	0.004072	FALSE
ITGAM	ENSMMUG00000044324	-0.0917059	0.0492958	0.337875	-0.170562	0.000399926	FALSE
CCDC186	ENSMMUG00000022514	0.064958	0.0493726	0.338147	0.0886277	0.0673046	FALSE
CHMP4B	ENSMMUG00000008084	-0.0170106	0.0495276	0.33853	-0.0965804	0.0460921	FALSE
ENSMMUG00000014404	ENSMMUG00000014404	-0.0138365	0.0495674	0.33853	-0.153169	0.00150071	FALSE
MACO1	ENSMMUG00000018014	0.0480677	0.0495914	0.33853	0.0265993	0.583601	FALSE
PFDN2	ENSMMUG00000043756	0.0665311	0.0496044	0.33853	0.0915277	0.0587914	FALSE
EMC6	ENSMMUG00000023391	0.0172134	0.0496144	0.33853	-0.0209408	0.666106	FALSE
MAN1B1	ENSMMUG00000008036	0.0131839	0.0497721	0.339107	-0.0702369	0.147363	FALSE
CLTB	ENSMMUG00000009058	0.0524107	0.0497734	0.339107	0.0157232	0.74596	FALSE
SORD	ENSMMUG00000015971	-0.0360533	0.0499021	0.339591	-0.192168	6.42541e-05	FALSE
NUB1	ENSMMUG00000006244	-0.107664	0.049919	0.339591	-0.15201	0.0016313	TRUE
IMP3	ENSMMUG00000016103	-0.072291	0.0499577	0.339601	-0.134376	0.0054153	FALSE
IRF9	ENSMMUG00000040817	-0.0731458	0.0501475	0.340636	-0.176998	0.000237074	TRUE
IGFBP7	ENSMMUG00000014011	-0.0483605	0.0503722	0.341908	-0.140352	0.0036593	FALSE
SRPK1	ENSMMUG00000018557	0.0444523	0.0504305	0.342048	0.0430684	0.374666	FALSE
C1GALT1C1	ENSMMUG00000023574	-0.0573494	0.0505551	0.342391	-0.137835	0.00432395	FALSE
DHX36	ENSMMUG00000011347	0.0936184	0.0505561	0.342391	0.109512	0.0236275	FALSE
TCP11L2	ENSMMUG00000003711	0.00733113	0.0506102	0.342503	0.0847647	0.0801888	FALSE
PLEKHO2	ENSMMUG00000010948	0.0122334	0.0507606	0.342851	-0.0805329	0.0965224	FALSE
C4H6orf89	ENSMMUG00000005004	0.0514868	0.0507726	0.342851	0.0630202	0.193696	FALSE
SFT2D2	ENSMMUG00000005283	0.00393005	0.0507746	0.342851	0.0927204	0.0555587	FALSE
TDRD7	ENSMMUG00000012275	-0.0753174	0.0508814	0.34314	-0.178423	0.000210647	TRUE
PRR14	ENSMMUG00000013296	0.0345849	0.0508927	0.34314	0.0703748	0.146568	FALSE
BRD1	ENSMMUG00000000553	0.0191949	0.0510155	0.343713	-0.027767	0.567183	FALSE
SH3TC1	ENSMMUG00000030400	-0.0211043	0.0510953	0.343997	-0.137357	0.00446187	FALSE
UBE3A	ENSMMUG00000000628	0.078582	0.0511641	0.344205	0.0697179	0.150384	FALSE
IDH3A	ENSMMUG00000011838	-0.0422001	0.0512513	0.344351	-0.165254	0.000607162	FALSE
PRKCE	ENSMMUG00000014425	0.00800261	0.0513336	0.344351	0.102118	0.0349017	FALSE
TRIM37	ENSMMUG00000011443	0.0359491	0.0513357	0.344351	0.0897353	0.063941	FALSE
RNF8	ENSMMUG00000001287	-0.0717377	0.0513889	0.344351	-0.174924	0.000281162	FALSE
PAN2	ENSMMUG00000013482	0.0456083	0.0514094	0.344351	0.0796802	0.100115	FALSE
OXR1	ENSMMUG00000017845	0.0730358	0.0514125	0.344351	0.0788842	0.103563	FALSE
CRTAP	ENSMMUG00000009010	-0.0405238	0.0515298	0.344625	-0.146163	0.00246396	FALSE
CHORDC1	ENSMMUG00000005209	0.0641026	0.0515324	0.344625	0.0622261	0.199382	FALSE
COPG2	ENSMMUG00000004801	0.0217641	0.051567	0.344625	0.0261985	0.589286	FALSE
VPS11	ENSMMUG00000014864	0.0505322	0.0516389	0.344853	0.0308821	0.524497	FALSE
YPEL5	ENSMMUG00000006615	0.046817	0.0517103	0.345076	0.0221695	0.647798	FALSE
NCOA7	ENSMMUG00000004290	-0.0719091	0.0518304	0.345624	-0.197775	3.86226e-05	TRUE
RBM48	ENSMMUG00000015534	0.0262735	0.0519024	0.345851	0.0938412	0.0526567	FALSE
MRPL20	ENSMMUG00000038877	-0.0510588	0.0520603	0.346338	-0.19346	5.72139e-05	FALSE
TMEM205	ENSMMUG00000011313	0.0543613	0.0521202	0.346338	0.0444377	0.359657	FALSE
PNRC1	ENSMMUG00000014940	0.0974682	0.0521447	0.346338	0.0985429	0.0418231	FALSE
MAMU-B18	ENSMMUG00000029841	-0.0614871	0.0521876	0.346338	-0.163797	0.000679395	FALSE
RAB7B	ENSMMUG00000040829	0.0854511	0.0521938	0.346338	0.0507329	0.295587	FALSE
CHAMP1	ENSMMUG00000023599	0.0174657	0.0522329	0.346338	0.041017	0.397862	FALSE
SNX8	ENSMMUG00000022074	0.0850639	0.0522622	0.346338	0.0785086	0.105222	FALSE
FAM192A	ENSMMUG00000013492	0.0452464	0.0523106	0.346338	0.0236701	0.625725	FALSE
MAP2K2	ENSMMUG00000019564	-0.0378127	0.0523176	0.346338	-0.0849448	0.0795467	FALSE
MED8	ENSMMUG00000023671	0.0190065	0.0523983	0.346621	-0.0494693	0.307795	FALSE
MBD1	ENSMMUG00000009050	0.0592293	0.0525266	0.347217	0.0347457	0.473933	FALSE
CD44	ENSMMUG00000004327	0.0696991	0.0527411	0.348382	0.0347947	0.473308	FALSE
ENSMMUG00000031944	ENSMMUG00000031944	-0.0329747	0.0529119	0.349101	-0.0874926	0.0709012	FALSE
TMEM189	ENSMMUG00000012228	-0.0724491	0.0529265	0.349101	-0.155079	0.00130615	FALSE
ENSMMUG00000010253	ENSMMUG00000010253	0.0238216	0.0530008	0.349337	0.0207931	0.66832	FALSE
NTPCR	ENSMMUG00000012614	0.00963132	0.0531718	0.349965	0.061307	0.206114	FALSE
S100A2	ENSMMUG00000010978	-0.0352859	0.0532454	0.349965	-0.12184	0.0117451	FALSE
HNRNPLL	ENSMMUG00000002338	0.0301832	0.0532472	0.349965	0.0238218	0.623511	FALSE
IQGAP1	ENSMMUG00000011882	-0.0531566	0.0532527	0.349965	-0.141551	0.00337653	FALSE
MEX3C	ENSMMUG00000023652	0.0377017	0.0532881	0.349965	0.0361923	0.45571	FALSE
ENSMMUG00000030508	ENSMMUG00000030508	-0.0482623	0.0534428	0.350502	-0.179592	0.000191041	FALSE
CAPN2	ENSMMUG00000011142	-0.0828285	0.0534469	0.350502	-0.148809	0.00204816	FALSE
GAA	ENSMMUG00000009589	0.0445347	0.0535375	0.350844	0.0215614	0.656833	FALSE
AGFG1	ENSMMUG00000013247	-0.0499099	0.0536967	0.351634	-0.147466	0.00225045	FALSE
PHF7	ENSMMUG00000016984	0.018068	0.0539853	0.353123	0.0795264	0.100773	FALSE
FIZ1	ENSMMUG00000006773	0.00609098	0.0540016	0.353123	0.0277841	0.566945	FALSE
SDHA	ENSMMUG00000014452	-0.0321293	0.0541277	0.353694	-0.112736	0.019797	FALSE
HUWE1	ENSMMUG00000006362	0.0637492	0.0542561	0.354279	0.0110513	0.819878	FALSE
LZTS2	ENSMMUG00000010674	-0.038467	0.0544271	0.35514	-0.171641	0.000366829	FALSE
CYBA	ENSMMUG00000014325	-0.0574008	0.0545906	0.355953	-0.119648	0.0133594	FALSE
ENSMMUG00000002704	ENSMMUG00000002704	-0.0685969	0.0547176	0.356062	-0.124533	0.00999949	FALSE
RCN2	ENSMMUG00000008213	0.0272673	0.0547555	0.356062	-0.00905999	0.851919	FALSE
GCA	ENSMMUG00000019590	-0.0730592	0.054763	0.356062	-0.132147	0.00624398	FALSE
POLI	ENSMMUG00000010911	0.0136949	0.0547828	0.356062	0.0848875	0.0797506	FALSE
VPS37C	ENSMMUG00000015019	0.0267409	0.0548074	0.356062	0.075466	0.119452	FALSE
NCF1	ENSMMUG00000007586	-0.0833252	0.0548419	0.356062	-0.136961	0.00457918	FALSE
PRPF40A	ENSMMUG00000010812	0.0630777	0.0548902	0.356074	0.112415	0.0201527	FALSE
EEF1AKMT3	ENSMMUG00000031795	0.012046	0.0549219	0.356074	0.0819308	0.0908565	FALSE
SERP1	ENSMMUG00000017695	0.0573067	0.054995	0.356294	0.140903	0.00352675	FALSE
SECTM1	ENSMMUG00000016897	-0.00440834	0.0550404	0.356335	-0.148476	0.00209679	TRUE
ADAMDEC1	ENSMMUG00000005318	0.0220171	0.0551493	0.356533	-0.0831503	0.0861342	FALSE
PSMD4	ENSMMUG00000049004	0.0616908	0.0551493	0.356533	0.0268409	0.580185	FALSE
KDSR	ENSMMUG00000006578	0.0447075	0.0552182	0.356674	0.0108915	0.822439	FALSE
TXNDC15	ENSMMUG00000038078	-0.0348138	0.0552865	0.356674	-0.116319	0.0161846	FALSE
ZNF512B	ENSMMUG00000015556	0.00761771	0.0552886	0.356674	0.0799052	0.0991567	FALSE
PTPRE	ENSMMUG00000005383	-0.0768221	0.0553514	0.356826	-0.105313	0.029566	FALSE
SOCS4	ENSMMUG00000000304	0.018142	0.0555604	0.357699	0.00956089	0.843834	FALSE
LATS2	ENSMMUG00000019006	0.0166787	0.0555652	0.357699	0.0750675	0.121422	TRUE
SCAMP3	ENSMMUG00000018313	-0.0465657	0.0556347	0.357893	-0.148533	0.00208831	FALSE
FGFR1OP	ENSMMUG00000005674	-0.0409492	0.0557321	0.358262	-0.129442	0.00740149	FALSE
HMGN4	ENSMMUG00000029909	-0.0662508	0.0557707	0.358262	-0.106254	0.0281343	FALSE
OAS1	ENSMMUG00000012782	-0.142224	0.0558715	0.358455	-0.145016	0.00266708	TRUE
WAPL	ENSMMUG00000003924	0.0834901	0.0558795	0.358455	0.0719505	0.137716	FALSE
PSMB5	ENSMMUG00000006007	0.0519044	0.0560345	0.359197	0.049244	0.310006	FALSE
ETV5	ENSMMUG00000013610	-0.0529284	0.0563701	0.361094	-0.149231	0.00198816	FALSE
ESCO1	ENSMMUG00000012987	0.0755179	0.0565432	0.361763	0.0673301	0.164892	FALSE
PRMT7	ENSMMUG00000002066	0.0220285	0.0565697	0.361763	0.0316186	0.514651	FALSE
CXXC5	ENSMMUG00000001941	-0.0666852	0.0565937	0.361763	-0.14174	0.00333383	FALSE
DENND4A	ENSMMUG00000022056	0.0470417	0.0567034	0.362137	0.0816326	0.092042	FALSE
ANO6	ENSMMUG00000011811	-0.0759763	0.0567317	0.362137	-0.173236	0.000322552	FALSE
HEXA	ENSMMUG00000046622	0.0546792	0.0568335	0.362532	0.0218734	0.652192	FALSE
FLT1	ENSMMUG00000021538	-0.0551787	0.0568961	0.362678	-0.158317	0.00102856	FALSE
EMSY	ENSMMUG00000022401	0.0179691	0.0569809	0.362965	0.0691414	0.153795	FALSE
DEF6	ENSMMUG00000023560	-0.0783215	0.0570301	0.363024	-0.173599	0.000313205	FALSE
RHOA	ENSMMUG00000047476	-0.0501478	0.0571964	0.363278	-0.0964129	0.0464728	FALSE
WDR3	ENSMMUG00000008513	-0.0880379	0.0572078	0.363278	-0.155333	0.00128216	FALSE
JPT2	ENSMMUG00000000979	-0.0213816	0.0572379	0.363278	-0.191154	7.03393e-05	FALSE
SDR39U1	ENSMMUG00000009517	-0.0436853	0.0572685	0.363278	-0.142679	0.00312872	FALSE
REPS1	ENSMMUG00000000224	-0.0644089	0.0572694	0.363278	-0.155373	0.00127836	FALSE
ANXA1	ENSMMUG00000012667	-0.0603524	0.0574248	0.363625	-0.0569244	0.24048	FALSE
ENSMMUG00000044360	ENSMMUG00000044360	0.00308817	0.0574288	0.363625	0.115452	0.017001	FALSE
FAM120A	ENSMMUG00000009493	-0.0684317	0.0574438	0.363625	-0.159037	0.00097477	FALSE
ARL11	ENSMMUG00000011766	0.0522971	0.0575546	0.363879	0.0362684	0.454762	FALSE
RMDN1	ENSMMUG00000006307	-0.0484596	0.0575639	0.363879	-0.117104	0.0154745	FALSE
ENPP2	ENSMMUG00000004903	-0.0962268	0.0576926	0.364391	-0.11378	0.018678	FALSE
SLC10A3	ENSMMUG00000009013	0.0232643	0.0577249	0.364391	0.0778859	0.10802	FALSE
CHMP2B	ENSMMUG00000016246	0.0355662	0.0577942	0.364576	0.0666851	0.168985	FALSE
SHTN1	ENSMMUG00000007578	-0.0691293	0.0579285	0.36517	-0.134986	0.0052067	FALSE
RER1	ENSMMUG00000012346	0.0615881	0.0580131	0.365451	0.0728222	0.132999	FALSE
H2AFJ	ENSMMUG00000018013	-0.0671803	0.0581948	0.365777	-0.182104	0.000154544	FALSE
DRD1	ENSMMUG00000005147	-0.068237	0.0582413	0.365777	-0.126143	0.0090699	FALSE
RNF144B	ENSMMUG00000045541	-0.0439054	0.0583359	0.365777	-0.159493	0.000941991	FALSE
ENSMMUG00000047800	ENSMMUG00000047800	-0.00981322	0.0583463	0.365777	-0.0998813	0.0391073	FALSE
FKBP5	ENSMMUG00000011520	-0.077033	0.0583966	0.365777	-0.183671	0.00013521	FALSE
SEL1L	ENSMMUG00000010016	0.0274183	0.0584656	0.365777	0.030746	0.526327	FALSE
NIPBL	ENSMMUG00000022154	0.0932208	0.0584691	0.365777	0.105164	0.0297983	FALSE
H2AFZ	ENSMMUG00000038454	0.0534117	0.058508	0.365777	0.105356	0.029499	FALSE
NFE2L2	ENSMMUG00000001861	0.0859577	0.0585484	0.365777	0.0848322	0.0799478	FALSE
ENSMMUG00000005348	ENSMMUG00000005348	-0.0845483	0.0585608	0.365777	-0.104565	0.0307476	FALSE
DERL2	ENSMMUG00000006599	0.0591361	0.0585646	0.365777	0.0894954	0.0646576	FALSE
KNOP1	ENSMMUG00000002707	-0.0681446	0.0585787	0.365777	-0.191608	6.75488e-05	FALSE
CCDC149	ENSMMUG00000004785	0.00574043	0.0586026	0.365777	0.0693318	0.152661	FALSE
PRPS2	ENSMMUG00000011345	-0.0808748	0.058627	0.365777	-0.146823	0.00235365	FALSE
RRM2B	ENSMMUG00000020765	-0.036759	0.0587895	0.366539	-0.068001	0.160713	FALSE
SOD2	ENSMMUG00000038719	-0.0830831	0.0590501	0.367912	-0.0803233	0.0973958	TRUE
TRMU	ENSMMUG00000000807	-0.0337177	0.0591103	0.368035	-0.153185	0.00149896	FALSE
RGS14	ENSMMUG00000019807	-0.0479713	0.0593631	0.369189	-0.154364	0.0013761	FALSE
POC1A	ENSMMUG00000012485	0.0136624	0.0593767	0.369189	0.0861623	0.0753142	FALSE
GADD45G	ENSMMUG00000048737	-0.0521711	0.0595211	0.369801	-0.170828	0.00039151	FALSE
TESC	ENSMMUG00000017478	-0.0222843	0.0595563	0.369801	-0.156295	0.00119471	FALSE
ENSMMUG00000039765	ENSMMUG00000039765	-0.064972	0.0596709	0.370125	-0.153678	0.00144643	FALSE
MMS19	ENSMMUG00000020030	-0.0276499	0.0596897	0.370125	-0.163324	0.000704541	FALSE
FAM241A	ENSMMUG00000044260	-0.0478412	0.0597571	0.370291	-0.146016	0.00248916	FALSE
ZCCHC14	ENSMMUG00000017615	0.0300468	0.0598598	0.370675	0.0809475	0.0948133	FALSE
VEGFB	ENSMMUG00000012944	0.0588265	0.0600503	0.371452	0.0511653	0.291484	FALSE
TCEAL8	ENSMMUG00000048916	-0.0548897	0.0600669	0.371452	-0.185933	0.000111267	FALSE
ATG101	ENSMMUG00000015392	0.0308698	0.0602381	0.372259	0.0349581	0.471232	FALSE
HMOX1	ENSMMUG00000007221	-0.0748013	0.0603376	0.372314	-0.208009	1.46969e-05	FALSE
RIC8A	ENSMMUG00000011506	0.0307547	0.0603631	0.372314	0.0303546	0.531609	FALSE
OGG1	ENSMMUG00000006117	-0.0232975	0.0603697	0.372314	-0.146382	0.00242689	FALSE
MYO1E	ENSMMUG00000012933	-0.0478844	0.0604682	0.372578	-0.154825	0.00133065	FALSE
ENSMMUG00000021826	ENSMMUG00000021826	-0.0270579	0.0605478	0.372578	-0.161172	0.000830051	FALSE
ICAM4	ENSMMUG00000009343	0.0109361	0.060552	0.372578	0.0402991	0.406179	FALSE
SLC38A2	ENSMMUG00000022359	-0.0124666	0.0606081	0.372578	-0.158781	0.000993558	FALSE
CLK3	ENSMMUG00000011069	0.0555527	0.0606171	0.372578	0.0477096	0.325341	FALSE
NCL	ENSMMUG00000018094	-0.0584796	0.0606927	0.372791	-0.155294	0.00128581	FALSE
NCKAP5L	ENSMMUG00000006255	-0.0292807	0.0610533	0.374754	-0.154575	0.0013551	FALSE
TRAF3IP1	ENSMMUG00000010080	-0.0492914	0.0614409	0.376879	-0.158415	0.0010211	FALSE
NOSIP	ENSMMUG00000003819	0.046549	0.0616273	0.377768	0.0510015	0.293034	FALSE
PSMD7	ENSMMUG00000042739	0.0532278	0.0618545	0.378906	0.0875394	0.0707497	FALSE
SH3D21	ENSMMUG00000011688	0.0209668	0.0620293	0.379005	0.0286778	0.554532	FALSE
NCEH1	ENSMMUG00000017010	-0.0233922	0.0620319	0.379005	-0.13258	0.0060746	FALSE
AGPAT5	ENSMMUG00000018668	-0.0685287	0.062056	0.379005	-0.143051	0.00305057	FALSE
C6H5orf63	ENSMMUG00000037806	0.0145006	0.0620599	0.379005	0.0140597	0.772052	FALSE
APEX1	ENSMMUG00000048039	-0.0833022	0.0621534	0.379005	-0.197926	3.80903e-05	FALSE
TRNT1	ENSMMUG00000017983	-0.0511174	0.0621636	0.379005	-0.124935	0.00975995	FALSE
IRAK1	ENSMMUG00000018703	0.031398	0.0622351	0.379005	0.0377	0.437144	FALSE
ZADH2	ENSMMUG00000014915	-0.0545535	0.0622392	0.379005	-0.17216	0.000351831	FALSE
ARHGEF6	ENSMMUG00000013768	-0.0553864	0.062248	0.379005	-0.18679	0.000103287	FALSE
JARID2	ENSMMUG00000015362	0.031123	0.0622868	0.379005	0.0182314	0.70717	FALSE
FRYL	ENSMMUG00000006705	-0.0603567	0.0625296	0.380228	-0.141268	0.00344138	FALSE
NAGLU	ENSMMUG00000009376	0.0513362	0.0626123	0.380294	0.0617156	0.203102	FALSE
STAT5A	ENSMMUG00000010705	-0.0477587	0.0626336	0.380294	-0.167773	0.000498801	FALSE
PCBP1	ENSMMUG00000038295	-0.0708088	0.0626867	0.380294	-0.174849	0.000282875	FALSE
NCOA5	ENSMMUG00000016555	-0.060855	0.0627563	0.380294	-0.191465	6.84185e-05	FALSE
TIAF1	ENSMMUG00000040773	-0.00985671	0.0628224	0.380294	-0.147174	0.00229678	FALSE
ZNF26	ENSMMUG00000013868	0.0124107	0.062864	0.380294	0.0479614	0.322792	FALSE
HDLBP	ENSMMUG00000004730	0.0717225	0.0628697	0.380294	0.049307	0.309386	FALSE
C7orf55-LUC7L2	ENSMMUG00000006770	0.0755713	0.0628743	0.380294	0.0858075	0.0765284	FALSE
ZNF335	ENSMMUG00000013702	0.0236959	0.0629682	0.380609	0.0808293	0.0952982	FALSE
RACK1	ENSMMUG00000003604	0.0145488	0.063064	0.380935	0.0637567	0.188529	FALSE
CYB5R3	ENSMMUG00000010198	0.0217025	0.0633166	0.382067	-0.00868432	0.857993	FALSE
RABGGTB	ENSMMUG00000000873	-0.0685748	0.0633353	0.382067	-0.185643	0.000114103	FALSE
TSR1	ENSMMUG00000017519	-0.0696249	0.063589	0.383344	-0.197988	3.78743e-05	FALSE
UBR2	ENSMMUG00000005675	0.0490669	0.0637296	0.383844	0.00515534	0.915409	FALSE
MDC1	ENSMMUG00000023685	0.0312286	0.0637563	0.383844	0.0310926	0.521674	FALSE
ELOA	ENSMMUG00000003173	0.0812704	0.0638186	0.383966	0.0582159	0.229959	FALSE
GPN1	ENSMMUG00000019745	-0.044436	0.0639732	0.384271	-0.157643	0.00108141	FALSE
PTGIR	ENSMMUG00000017922	-0.0429183	0.0639817	0.384271	-0.126476	0.00888779	FALSE
WDR76	ENSMMUG00000022774	0.0105745	0.0640107	0.384271	0.0767037	0.113492	FALSE
SND1	ENSMMUG00000015432	-0.0634329	0.0640781	0.384271	-0.148684	0.00206624	FALSE
OSBP	ENSMMUG00000001745	0.0329885	0.0640857	0.384271	0.0342336	0.480478	FALSE
PSMD2	ENSMMUG00000000800	-0.0124035	0.0641225	0.384271	-0.0561599	0.246864	FALSE
NSUN2	ENSMMUG00000002561	-0.042422	0.0642057	0.384516	-0.121948	0.0116704	FALSE
TLR6	ENSMMUG00000002418	0.0574382	0.0643518	0.384745	0.0457712	0.345406	FALSE
RSF1	ENSMMUG00000017355	0.0510045	0.0643537	0.384745	0.0419354	0.387373	FALSE
MAIP1	ENSMMUG00000023168	-0.0518511	0.0644125	0.384745	-0.14701	0.00232316	FALSE
MORF4L1	ENSMMUG00000022926	0.0632592	0.0644548	0.384745	0.0627431	0.195667	FALSE
LRIF1	ENSMMUG00000000812	0.0426628	0.064455	0.384745	0.0444844	0.35915	FALSE
AMDHD1	ENSMMUG00000009304	0.00454828	0.0646817	0.385845	0.00931887	0.847739	FALSE
EIF3K	ENSMMUG00000028767	0.0118625	0.0647568	0.38604	0.0061351	0.899411	FALSE
ENSMMUG00000019323	ENSMMUG00000019323	0.0596458	0.0649869	0.387159	0.0328819	0.497986	FALSE
RPP14	ENSMMUG00000002841	0.0554618	0.0652288	0.388346	0.0232915	0.631263	FALSE
PYGL	ENSMMUG00000014670	-0.0785856	0.0655628	0.389819	-0.14449	0.00276524	FALSE
UBE2R2	ENSMMUG00000044886	0.0437366	0.0655644	0.389819	0.0285346	0.556512	FALSE
CD47	ENSMMUG00000008791	-0.067605	0.0656563	0.389819	-0.170696	0.000395672	TRUE
LGMN	ENSMMUG00000013966	0.0298506	0.0656848	0.389819	-0.0388249	0.423579	FALSE
CORO2A	ENSMMUG00000002853	-0.0399966	0.0656902	0.389819	-0.184692	0.00012386	FALSE
NLRC5	ENSMMUG00000000769	-0.00160399	0.065879	0.390685	-0.150596	0.00180484	TRUE
CMTR1	ENSMMUG00000011573	-0.00341564	0.0660216	0.391276	-0.107292	0.0266241	FALSE
NOP2	ENSMMUG00000018683	-0.0597963	0.0662468	0.391925	-0.193454	5.72459e-05	FALSE
DEK	ENSMMUG00000019763	0.0485933	0.0662598	0.391925	0.0521633	0.282163	FALSE
EHD1	ENSMMUG00000003972	-0.0316638	0.0662603	0.391925	-0.17967	0.0001898	FALSE
GCC1	ENSMMUG00000015421	0.0378913	0.0663229	0.392021	0.0721697	0.136518	FALSE
PTEN	ENSMMUG00000008431	-0.0617105	0.0663626	0.392021	-0.165513	0.000595079	FALSE
ENSMMUG00000014855	ENSMMUG00000014855	-0.0279004	0.0665522	0.392675	-0.168495	0.000471222	FALSE
SMIM19	ENSMMUG00000045529	0.0438542	0.0665594	0.392675	0.0423408	0.382796	FALSE
RF01871	ENSMMUG00000047687	0.0208959	0.0666743	0.39294	0.0270324	0.577486	FALSE
TIMM23	ENSMMUG00000009847	0.0372027	0.0667368	0.39294	0.0296746	0.540847	FALSE
ALKBH1	ENSMMUG00000023626	0.00941999	0.066811	0.39294	0.0779275	0.107831	FALSE
MEPCE	ENSMMUG00000012724	0.0173513	0.0668356	0.39294	-0.00631568	0.896467	FALSE
ATXN2L	ENSMMUG00000003298	0.0422613	0.0668559	0.39294	0.00156045	0.974352	FALSE
MTPAP	ENSMMUG00000003001	-0.00389923	0.0668633	0.39294	-0.0669474	0.167312	FALSE
NFX1	ENSMMUG00000043096	0.0280802	0.0671176	0.394181	0.047328	0.329231	FALSE
DAZAP1	ENSMMUG00000003047	0.071986	0.0672996	0.394995	0.0567679	0.241777	FALSE
LIN37	ENSMMUG00000002386	0.0123678	0.0673707	0.395157	0.0723951	0.135294	FALSE
GRB2	ENSMMUG00000004756	-0.0556108	0.0674383	0.395165	-0.142046	0.00326572	FALSE
ME2	ENSMMUG00000022001	-0.0860337	0.0675132	0.395165	-0.172323	0.000347234	FALSE
FRMD4A	ENSMMUG00000017164	0.0103047	0.0675224	0.395165	0.0663961	0.170844	FALSE
SPRED1	ENSMMUG00000010704	-0.0752859	0.0675455	0.395165	-0.118559	0.0142314	FALSE
DYNC1H1	ENSMMUG00000005780	-0.079456	0.0676057	0.395263	-0.150977	0.00175648	FALSE
ZNF485	ENSMMUG00000022436	0.00343183	0.06794	0.396726	0.104221	0.0313055	FALSE
ALOX5AP	ENSMMUG00000005572	-0.0859588	0.0679754	0.396726	-0.176243	0.000252326	FALSE
CAMSAP1	ENSMMUG00000021497	0.0100193	0.0679865	0.396726	0.0216084	0.656134	FALSE
TVP23B	ENSMMUG00000019203	0.0582142	0.0680954	0.396839	0.0749859	0.121828	FALSE
ATP1B3	ENSMMUG00000039621	0.0711434	0.0681186	0.396839	0.113285	0.0192014	FALSE
ZNF506	ENSMMUG00000028833	0.0465204	0.0681366	0.396839	0.027816	0.566498	FALSE
2020-09-07	ENSMMUG00000006980	0.0805676	0.0682587	0.397159	0.1264	0.00892876	FALSE
2020-09-09	ENSMMUG00000001321	-0.0611573	0.0682787	0.397159	-0.157205	0.00111707	FALSE
BROX	ENSMMUG00000015026	0.0437162	0.0683352	0.397234	0.0519397	0.284234	FALSE
TMEM38B	ENSMMUG00000002672	0.0335256	0.0684384	0.39758	0.0420801	0.385735	FALSE
RPF2	ENSMMUG00000021532	0.0369598	0.0684894	0.397623	0.0114902	0.812855	FALSE
WRNIP1	ENSMMUG00000007143	0.051551	0.0685727	0.397853	0.0456961	0.346199	FALSE
AIMP1	ENSMMUG00000015759	0.0562015	0.0687077	0.398364	0.0768509	0.112799	FALSE
PER3	ENSMMUG00000018562	0.00884185	0.0687483	0.398364	0.068541	0.157409	FALSE
TSEN34	ENSMMUG00000016571	0.0238542	0.0687927	0.398368	0.0553927	0.25339	FALSE
FLRT2	ENSMMUG00000020664	0.0400139	0.0688903	0.39868	0.079721	0.0999401	FALSE
SCRN3	ENSMMUG00000023009	-0.0515604	0.0689933	0.399022	-0.189252	8.32455e-05	FALSE
TMF1	ENSMMUG00000008616	-0.00987814	0.0690837	0.399291	-0.0750939	0.121291	FALSE
IFRD1	ENSMMUG00000008033	0.033529	0.069321	0.400409	0.0907615	0.0609489	FALSE
SHC1	ENSMMUG00000006581	0.0103903	0.0694517	0.40091	-0.0341048	0.482131	FALSE
MTA1	ENSMMUG00000017313	-0.0389882	0.0695825	0.401287	-0.127461	0.00836665	FALSE
MT1M	ENSMMUG00000030878,ENSMMUG00000038082	-0.0419606	0.0696204	0.401287	-0.12629	0.00898894	FALSE
C1S	ENSMMUG00000012786	-0.00146836	0.0696557	0.401287	-0.147014	0.00232257	TRUE
ARHGEF7	ENSMMUG00000013138	0.0344108	0.0697699	0.401287	0.0774398	0.11006	FALSE
IL27RA	ENSMMUG00000013538	-0.0342472	0.069773	0.401287	-0.0939996	0.0522569	FALSE
MYC	ENSMMUG00000014601	-0.0869335	0.0697813	0.401287	-0.167195	0.000521955	FALSE
CTDSPL2	ENSMMUG00000016742	0.0638211	0.0698921	0.40129	0.0681941	0.159526	FALSE
PDS5A	ENSMMUG00000011323	0.056478	0.0698929	0.40129	0.0209632	0.66577	FALSE
RNF2	ENSMMUG00000013878	0.0297788	0.0699249	0.40129	0.00553442	0.909215	FALSE
ENSMMUG00000007560	ENSMMUG00000007560	0.0144194	0.0699581	0.40129	0.0245659	0.612704	FALSE
NBR1	ENSMMUG00000010433	0.0723299	0.0701825	0.402324	0.0456253	0.346948	FALSE
GTF2H1	ENSMMUG00000017959	0.0825505	0.0703445	0.402999	0.0856971	0.0769093	FALSE
TOGARAM1	ENSMMUG00000010860	0.0171541	0.0704021	0.403075	-0.011771	0.808369	FALSE
AFTPH	ENSMMUG00000006503	0.0689239	0.0706544	0.404151	0.0675215	0.163691	FALSE
CD300LB	ENSMMUG00000037742	-0.00808026	0.0706787	0.404151	-0.140001	0.0037461	FALSE
LCOR	ENSMMUG00000010427	0.0337209	0.0707459	0.404281	-0.00662259	0.891466	FALSE
GDI2	ENSMMUG00000013182	-0.0561346	0.0708616	0.404447	-0.169322	0.000441377	FALSE
SHCBP1	ENSMMUG00000012376	0.0214818	0.0708943	0.404447	0.0780513	0.107271	FALSE
GPR107	ENSMMUG00000004200	0.0495776	0.0709082	0.404447	0.00482447	0.92082	FALSE
DAD1	ENSMMUG00000000830	0.0455865	0.0710557	0.404866	0.0242868	0.616748	FALSE
PPP2R5A	ENSMMUG00000019771	0.0771849	0.0711363	0.404866	0.065861	0.174326	FALSE
GANAB	ENSMMUG00000018117	0.0258986	0.0711499	0.404866	-0.0311691	0.520648	FALSE
SPTY2D1	ENSMMUG00000019329	0.0620847	0.0711879	0.404866	0.0351869	0.468333	FALSE
COX4I1	ENSMMUG00000006763	0.0333703	0.0712038	0.404866	0.0735984	0.128904	FALSE
ZNF415	ENSMMUG00000010758	0.0104475	0.0713232	0.405292	0.0928417	0.0552383	FALSE
RAB39A	ENSMMUG00000014906	-0.0353647	0.0714067	0.405514	-0.147384	0.00226334	FALSE
TMED1	ENSMMUG00000012041	0.039322	0.0715182	0.405696	0.0621738	0.199761	FALSE
HNRNPUL1	ENSMMUG00000008139	0.0303661	0.0715475	0.405696	-0.0581188	0.230739	FALSE
TXLNG	ENSMMUG00000016237	0.0341347	0.0715725	0.405696	0.0377778	0.436198	FALSE
GRK6	ENSMMUG00000019817	0.0117444	0.0718303	0.406904	0.0763834	0.115012	FALSE
RBAK	ENSMMUG00000039501	0.0308598	0.0719496	0.407322	0.0441273	0.363026	FALSE
VPS36	ENSMMUG00000011360	0.0838312	0.0719935	0.407322	0.0892306	0.0654561	FALSE
ARSB	ENSMMUG00000006792	-0.0334562	0.0721085	0.40772	-0.163521	0.000694001	FALSE
MITD1	ENSMMUG00000000572	-0.0684306	0.0722464	0.408246	-0.119925	0.0131451	FALSE
NCOA3	ENSMMUG00000012020	-0.0511213	0.0723282	0.408455	-0.150002	0.00188265	TRUE
NUCKS1	ENSMMUG00000005645	0.0846788	0.0725243	0.409308	0.0429564	0.37591	FALSE
TSKS	ENSMMUG00000019328	-0.0596889	0.0726736	0.409897	-0.110613	0.0222525	FALSE
RASL10A	ENSMMUG00000021378	-0.00346466	0.0727727	0.409971	-0.0494446	0.308036	FALSE
RANBP2	ENSMMUG00000021019	0.0210078	0.0728322	0.409971	0.00841621	0.862333	FALSE
ENSMMUG00000014418	ENSMMUG00000014418	0.0457551	0.0728633	0.409971	0.0279168	0.565092	FALSE
SEC14L2	ENSMMUG00000013404	0.00320609	0.0728668	0.409971	0.0771925	0.111204	FALSE
LZTR1	ENSMMUG00000020482	-0.018815	0.0729662	0.410022	-0.137294	0.00448049	FALSE
SMCHD1	ENSMMUG00000005461	-0.0877416	0.0729798	0.410022	-0.134078	0.00551996	FALSE
EIF3D	ENSMMUG00000012754	-0.0374442	0.0730109	0.410022	-0.0945457	0.0508981	FALSE
PFN1	ENSMMUG00000002772	-0.0529812	0.0731259	0.410415	-0.154739	0.001339	FALSE
GMIP	ENSMMUG00000003036	0.0141732	0.0736738	0.41248	0.0294055	0.544525	FALSE
LEMD2	ENSMMUG00000021734	-0.0623173	0.0736936	0.41248	-0.188654	8.77488e-05	FALSE
SMAD2	ENSMMUG00000007816	0.0227017	0.0737012	0.41248	0.0508537	0.294437	FALSE
GOLGB1	ENSMMUG00000013546	0.0669831	0.0737286	0.41248	0.0229813	0.635817	FALSE
SIPA1L2	ENSMMUG00000012068	0.0131231	0.0737437	0.41248	0.0126094	0.795012	FALSE
VPS26A	ENSMMUG00000004101	0.0816472	0.0737655	0.41248	0.118261	0.0144782	FALSE
ADH7	ENSMMUG00000011253	-0.0773476	0.0738487	0.412692	-0.0960304	0.0473521	FALSE
ENSMMUG00000038476	ENSMMUG00000038476	-0.0528967	0.0740176	0.413382	-0.149243	0.00198644	FALSE
IL7R	ENSMMUG00000001676	-0.0688753	0.0745398	0.415701	-0.0913943	0.0591623	FALSE
DIABLO	ENSMMUG00000018037	0.0587958	0.0745669	0.415701	0.0460583	0.342386	FALSE
MAMU-I	ENSMMUG00000039687	-0.0650579	0.0745891	0.415701	-0.153985	0.00141451	FALSE
TMEM50B	ENSMMUG00000005509	0.0732152	0.0746153	0.415701	0.0289841	0.55031	FALSE
HAGH	ENSMMUG00000000737	0.0513762	0.0748388	0.416691	0.0619377	0.201478	FALSE
MYH9	ENSMMUG00000006101	-0.0565449	0.0748956	0.416753	-0.153133	0.00150463	FALSE
ABHD11	ENSMMUG00000014557	-0.0306597	0.0750237	0.417161	-0.146268	0.00244613	FALSE
TRPV2	ENSMMUG00000015614	-0.0838549	0.0750856	0.417161	-0.134107	0.00550982	FALSE
IGF2BP2	ENSMMUG00000023416	0.0211722	0.0751064	0.417161	0.0513646	0.289607	FALSE
BORCS5	ENSMMUG00000018578	0.029087	0.0751902	0.417168	0.0338697	0.485158	FALSE
BOLA2B	ENSMMUG00000007331	-0.0562296	0.0751993	0.417168	-0.138856	0.00404216	FALSE
SAP18	ENSMMUG00000010416	-0.0523765	0.0753155	0.417559	-0.102863	0.0335887	FALSE
KCTD17	ENSMMUG00000000149	-0.0565763	0.0754591	0.417793	-0.147558	0.00223608	FALSE
HMGXB3	ENSMMUG00000011554	-0.0112334	0.0754797	0.417793	-0.128728	0.00773729	FALSE
SKAP2	ENSMMUG00000018544	-0.0830667	0.0754954	0.417793	-0.170642	0.00039739	FALSE
TMBIM6	ENSMMUG00000005960	0.0636898	0.0756139	0.417831	0.078874	0.103608	FALSE
SMC6	ENSMMUG00000012056	-0.0962492	0.0756296	0.417831	-0.132373	0.00615524	FALSE
LCN2	ENSMMUG00000023801	0.0110034	0.0756566	0.417831	0.104189	0.0313573	FALSE
C1orf109	ENSMMUG00000044826	0.0026971	0.0756856	0.417831	0.0837217	0.0839905	FALSE
FPR2	ENSMMUG00000006151	-0.0245922	0.0758179	0.418159	-0.124788	0.00984706	FALSE
DYNC1LI2	ENSMMUG00000011268	0.0826588	0.0758536	0.418159	0.0618084	0.202422	FALSE
CISD1	ENSMMUG00000019823	-0.0524766	0.0759371	0.418159	-0.172528	0.000341552	FALSE
FYCO1	ENSMMUG00000023585	0.0118961	0.076021	0.418159	0.0818427	0.0912057	FALSE
NCSTN	ENSMMUG00000021856	0.0354631	0.0760508	0.418159	0.00341621	0.943887	FALSE
PLAGL1	ENSMMUG00000003750	0.00454421	0.0761564	0.418159	0.0705925	0.14532	FALSE
HEATR3	ENSMMUG00000020065	-0.0393999	0.0762349	0.418159	-0.182461	0.000149931	FALSE
LRRC3	ENSMMUG00000041441	0.00405168	0.0762515	0.418159	0.0997821	0.0393032	FALSE
CLIC1	ENSMMUG00000029827	-0.0552238	0.0762553	0.418159	-0.141299	0.00343418	FALSE
MAP4K1	ENSMMUG00000021630	-0.0596257	0.0762593	0.418159	-0.181705	0.000159866	FALSE
PAIP1	ENSMMUG00000011878	0.03117	0.076281	0.418159	0.017113	0.724379	FALSE
CLEC7A	ENSMMUG00000002192	-0.0486966	0.0762961	0.418159	-0.179355	0.000194874	FALSE
ENSMMUG00000030448	ENSMMUG00000030448	0.00663476	0.0764651	0.418834	0.0728514	0.132843	FALSE
C2H3orf58	ENSMMUG00000017055	-0.0530573	0.0766715	0.419712	-0.127538	0.00832725	FALSE
FEZ2	ENSMMUG00000013963	-0.0692898	0.0770153	0.421166	-0.172991	0.000329005	FALSE
MATR3	ENSMMUG00000016741	0.01002	0.0770295	0.421166	0.0127783	0.79233	FALSE
LAPTM5	ENSMMUG00000008744	-0.0502794	0.0772143	0.421923	-0.1376	0.00439124	FALSE
RF01957	ENSMMUG00000048454	0.00858329	0.0772652	0.421948	0.0648915	0.180767	FALSE
SRP72	ENSMMUG00000016368	0.0535717	0.0773599	0.422201	0.0756037	0.118777	FALSE
MXD1	ENSMMUG00000041817	0.00823048	0.0774467	0.422201	0.091031	0.0601829	FALSE
CUTL1	ENSMMUG00000021461	0.0339056	0.0774507	0.422201	0.050056	0.302086	FALSE
ALKBH3	ENSMMUG00000017294	0.00931913	0.0775324	0.422394	0.0317535	0.512857	FALSE
DNAJC9	ENSMMUG00000011282	0.0565362	0.0779417	0.424174	0.0211384	0.663148	FALSE
STAU1	ENSMMUG00000002302	0.0574933	0.0779523	0.424174	0.0305374	0.529139	FALSE
MTHFD1L	ENSMMUG00000019774	-0.0611221	0.0781029	0.424719	-0.16157	0.000805419	FALSE
SLC39A11	ENSMMUG00000014195	-0.0672635	0.0781456	0.424719	-0.185738	0.000113165	FALSE
RAB3GAP2	ENSMMUG00000007784	0.0221922	0.0784676	0.426095	0.0282579	0.560347	FALSE
RRP1	ENSMMUG00000012304	0.0739588	0.0784923	0.426095	0.0228165	0.638242	FALSE
POLR2E	ENSMMUG00000013927	0.0212183	0.0787799	0.427231	-0.0557769	0.250107	FALSE
NDUFS3	ENSMMUG00000045281	-0.0696354	0.0787954	0.427231	-0.144305	0.00280042	FALSE
PLCG2	ENSMMUG00000005334	0.0213726	0.0792121	0.429234	0.0391242	0.420012	FALSE
IFNAR1	ENSMMUG00000003961	0.0718597	0.0793012	0.429462	0.0690034	0.15462	FALSE
SAMD4A	ENSMMUG00000010315	-0.0590053	0.0796597	0.431147	-0.141698	0.00334314	FALSE
FILIP1L	ENSMMUG00000002945	0.00217277	0.080576	0.435847	0.129277	0.00747807	FALSE
TRIM21	ENSMMUG00000004974	-0.044964	0.0807829	0.436591	-0.173405	0.000318162	TRUE
S100A8	ENSMMUG00000044778	-0.00435872	0.0808515	0.436591	-0.144218	0.0028171	FALSE
BCL7A	ENSMMUG00000012650	0.000353715	0.0808762	0.436591	0.0741382	0.126114	FALSE
RRAGC	ENSMMUG00000023634	-0.0838188	0.0809052	0.436591	-0.138661	0.00409462	FALSE
ZNF611	ENSMMUG00000006472	0.00741632	0.08102	0.436952	0.0478852	0.323562	FALSE
RNF40	ENSMMUG00000020881	0.00396098	0.0811596	0.436956	-0.0655957	0.176071	FALSE
RASGRP3	ENSMMUG00000045520	-0.0593205	0.0812023	0.436956	-0.130185	0.00706574	FALSE
TALDO1	ENSMMUG00000007510	-0.0428323	0.0812086	0.436956	-0.163627	0.000688335	FALSE
PLCD1	ENSMMUG00000000985	-0.0499249	0.0812569	0.436956	-0.107569	0.0262327	FALSE
TIMM17B	ENSMMUG00000004547	-0.0326354	0.0812789	0.436956	-0.127624	0.00828348	FALSE
UBR4	ENSMMUG00000006669	0.026991	0.0813086	0.436956	-0.0330698	0.495532	FALSE
ZMYM3	ENSMMUG00000000667	-0.0231862	0.0815668	0.438085	-0.162102	0.000773458	FALSE
ENSMMUG00000008227	ENSMMUG00000008227	-0.0757518	0.0816924	0.438501	-0.158916	0.000983571	FALSE
ENSMMUG00000030384	ENSMMUG00000030384	0.0408306	0.0819525	0.439638	-0.00792264	0.870333	FALSE
IFI27L2	ENSMMUG00000042349	-0.00688716	0.0821739	0.440566	0.00353281	0.941975	FALSE
HS3ST1	ENSMMUG00000001341	0.0987517	0.0822805	0.440866	0.031388	0.517724	FALSE
ZNF268	ENSMMUG00000009789	-0.0103877	0.0823266	0.440866	-0.112984	0.0195256	FALSE
COMMD9	ENSMMUG00000007095	0.0192834	0.0824401	0.441126	-0.0398883	0.410985	FALSE
GPALPP1	ENSMMUG00000016612	0.0180425	0.0824736	0.441126	0.0446333	0.357544	FALSE
POC1B	ENSMMUG00000003574	0.0209077	0.0825204	0.441126	0.0410054	0.397996	FALSE
ZCCHC24	ENSMMUG00000020559	-0.0215064	0.0827465	0.442062	-0.112745	0.019787	FALSE
WDR45	ENSMMUG00000010620	0.0385342	0.0827925	0.442062	0.0497954	0.304613	FALSE
RBM27	ENSMMUG00000004476	0.0694647	0.082881	0.442066	0.0289391	0.550929	FALSE
MRPL9	ENSMMUG00000009094	0.0423207	0.0829028	0.442066	0.0353039	0.466854	FALSE
USP47	ENSMMUG00000022860	0.0788495	0.0829389	0.442066	0.0889212	0.0663995	FALSE
ENSMMUG00000041144	ENSMMUG00000041144	-0.0782358	0.0830228	0.442254	-0.185407	0.000116457	FALSE
NUP160	ENSMMUG00000010869	0.0215884	0.0831128	0.442367	0.0284608	0.557535	FALSE
INSIG1	ENSMMUG00000047977	-0.0615418	0.0831667	0.442367	-0.102631	0.0339927	FALSE
NSMAF	ENSMMUG00000017297	0.0221976	0.0831896	0.442367	0.0326451	0.501087	FALSE
TACC1	ENSMMUG00000010152	0.0758858	0.0833167	0.442753	0.0504539	0.298254	FALSE
SLC25A44	ENSMMUG00000004902	0.0271207	0.0833745	0.442753	0.0348309	0.472848	FALSE
COPA	ENSMMUG00000021854	0.064925	0.083408	0.442753	0.0229311	0.636555	FALSE
ENSMMUG00000014460	ENSMMUG00000014460	0.010445	0.083638	0.443715	0.0352338	0.46774	FALSE
ZFAND1	ENSMMUG00000002626	0.00890355	0.0838466	0.444563	0.106612	0.0276049	FALSE
GRAMD2B	ENSMMUG00000007899	0.0358745	0.0840561	0.445414	0.0369277	0.4466	FALSE
ZNF684	ENSMMUG00000009234	-0.018748	0.0841073	0.445426	-0.124627	0.00994351	FALSE
SBDS	ENSMMUG00000045653	0.0539127	0.0843066	0.445936	0.049569	0.30682	FALSE
PTPN6	ENSMMUG00000010203	-0.0802179	0.0843425	0.445936	-0.156164	0.00120625	TRUE
GIT1	ENSMMUG00000014408	-0.0426823	0.0843787	0.445936	-0.15233	0.0015942	FALSE
PIP4P2	ENSMMUG00000042263	-0.00943647	0.0844128	0.445936	-0.148161	0.00214363	FALSE
GPAM	ENSMMUG00000007526	0.0155653	0.0844805	0.445936	0.0417473	0.389507	FALSE
ENSMMUG00000030920	ENSMMUG00000030920	0.0248705	0.0844972	0.445936	-0.0235937	0.626841	FALSE
EHD4	ENSMMUG00000003846	-0.0429653	0.0845722	0.44599	-0.153526	0.00146241	FALSE
CRELD1	ENSMMUG00000018285	0.0153701	0.0846054	0.44599	-0.0200344	0.67974	FALSE
C11H12orf10	ENSMMUG00000022034	-0.0302487	0.0847101	0.446284	-0.183097	0.000142018	FALSE
SLC35C2	ENSMMUG00000018071	0.0608055	0.0848732	0.446568	0.0205706	0.67166	FALSE
WWC1	ENSMMUG00000007457	-0.0116017	0.0848846	0.446568	-0.148104	0.00215226	FALSE
SYK	ENSMMUG00000001748	-0.0304524	0.0849405	0.446568	-0.117807	0.0148625	FALSE
SDF2L1	ENSMMUG00000018798	0.063187	0.0849601	0.446568	0.0414323	0.393098	FALSE
RABGAP1	ENSMMUG00000000670	0.0479372	0.0852775	0.447969	0.0318675	0.511344	FALSE
PRCP	ENSMMUG00000007838	-0.063744	0.085325	0.447969	-0.115573	0.0168845	FALSE
NARF	ENSMMUG00000019224	0.0336238	0.085533	0.448639	0.0414711	0.392654	FALSE
MXD4	ENSMMUG00000048558	-0.0322736	0.0855513	0.448639	-0.138116	0.00424475	FALSE
ITGA2	ENSMMUG00000020448	0.00653904	0.0856724	0.448906	0.0631868	0.192518	FALSE
TRMT2A	ENSMMUG00000020099	0.0105613	0.0857197	0.448906	-0.0534297	0.270627	FALSE
PPIL4	ENSMMUG00000023067	0.0590274	0.0857679	0.448906	0.0562541	0.246071	FALSE
ENSMMUG00000017841	ENSMMUG00000017841	0.0664879	0.0857993	0.448906	0.0276909	0.568246	FALSE
ENSMMUG00000020449	ENSMMUG00000020449	0.0146115	0.0858889	0.449117	0.053748	0.267779	FALSE
ZNF746	ENSMMUG00000018710	-0.0537836	0.0861384	0.449906	-0.154914	0.00132204	FALSE
HMGN1	ENSMMUG00000006075	0.0621465	0.0862228	0.449906	0.0725881	0.134253	FALSE
SETD3	ENSMMUG00000001199	-0.0598621	0.0862824	0.449906	-0.173572	0.000313893	FALSE
LSP1	ENSMMUG00000003335	-0.075582	0.0862831	0.449906	-0.177837	0.000221159	FALSE
NEU3	ENSMMUG00000010686	0.00565569	0.0862931	0.449906	0.081728	0.0916615	FALSE
CEP57	ENSMMUG00000014796	0.0524875	0.0863983	0.449906	0.0579779	0.231873	FALSE
PRKX	ENSMMUG00000008306	0.0235775	0.0864193	0.449906	0.0109183	0.822009	FALSE
SNRNP35	ENSMMUG00000008411	-0.0409956	0.0864412	0.449906	-0.15627	0.00119693	FALSE
ARFGEF1	ENSMMUG00000014424	0.0592109	0.0864951	0.449906	0.0688699	0.155421	FALSE
NXF1	ENSMMUG00000000188	0.0599722	0.0865336	0.449906	0.0495153	0.307345	FALSE
MRPL30	ENSMMUG00000038088	-0.0428819	0.0866996	0.450389	-0.128685	0.00775814	FALSE
SH2B2	ENSMMUG00000010329	0.002827	0.0867256	0.450389	0.0556184	0.251458	FALSE
PALM2	ENSMMUG00000002361	-0.00986423	0.0870433	0.451635	-0.131547	0.00648562	FALSE
AIP	ENSMMUG00000011817	0.0504012	0.0870645	0.451635	0.0311504	0.5209	FALSE
ZNF274	ENSMMUG00000020505	0.0271638	0.0871528	0.451716	0.0341853	0.481096	FALSE
CSTA	ENSMMUG00000006269	-0.0486025	0.0871794	0.451716	-0.0645958	0.182766	FALSE
PIK3C2A	ENSMMUG00000022548	0.0236953	0.0873446	0.452152	0.0230345	0.635035	FALSE
TAF1	ENSMMUG00000005663	0.0584456	0.0874626	0.452152	0.0719723	0.137596	FALSE
CDK8	ENSMMUG00000014841	0.0281544	0.0874682	0.452152	-0.0258794	0.593831	FALSE
ZNF114	ENSMMUG00000005123	0.00986938	0.0874933	0.452152	0.0740435	0.126601	FALSE
JOSD1	ENSMMUG00000021083	0.0102984	0.0875317	0.452152	0.0505498	0.297336	FALSE
VKORC1L1	ENSMMUG00000021235	0.0232638	0.0876097	0.452152	0.0199064	0.681674	FALSE
TMEM234	ENSMMUG00000008453	0.000618063	0.0876109	0.452152	0.0817534	0.0915604	FALSE
LY6E	ENSMMUG00000046292	-0.0608281	0.0879459	0.453623	-0.127509	0.00834216	TRUE
ZNF311	ENSMMUG00000006510	0.0078361	0.0880592	0.453625	0.044461	0.359404	FALSE
MKKS	ENSMMUG00000031166	0.0614397	0.0881023	0.453625	0.0652125	0.178615	FALSE
NOD2	ENSMMUG00000012207	-0.0499093	0.0881319	0.453625	-0.154335	0.00137895	FALSE
HOMER1	ENSMMUG00000017057	0.0147878	0.0881454	0.453625	0.0750447	0.121535	FALSE
TLR8	ENSMMUG00000014255	-0.0624393	0.0882004	0.453652	-0.150086	0.0018714	FALSE
ZNF407	ENSMMUG00000008945	-0.0279004	0.0883255	0.453672	-0.113491	0.0189823	FALSE
TRIM8	ENSMMUG00000004394	-0.0600104	0.0883282	0.453672	-0.147553	0.00223678	FALSE
POLA2	ENSMMUG00000022031	-0.0494279	0.0883536	0.453672	-0.151713	0.00166639	FALSE
SMYD5	ENSMMUG00000012445	-0.0457019	0.0886954	0.45515	-0.18342	0.00013815	FALSE
WDR13	ENSMMUG00000015396	0.0352117	0.0887416	0.45515	0.00801026	0.868911	FALSE
COL8A1	ENSMMUG00000002935	-0.00398916	0.0888382	0.455239	-0.0286123	0.555438	FALSE
FAM200A	ENSMMUG00000019104	0.00892197	0.0888587	0.455239	0.0657011	0.175376	FALSE
CEP63	ENSMMUG00000012752	-0.00892789	0.0889882	0.455645	-0.103862	0.0318962	FALSE
RASSF5	ENSMMUG00000045607	0.0233063	0.0890642	0.455778	-0.019976	0.680621	FALSE
ZNF687	ENSMMUG00000013166	0.0208435	0.0891491	0.455957	0.0258769	0.593866	FALSE
ZBED4	ENSMMUG00000018833	0.00870903	0.0892806	0.456067	0.0417388	0.389604	FALSE
TAF6	ENSMMUG00000013450	-0.0302002	0.0892844	0.456067	-0.166716	0.000541853	FALSE
ARRB1	ENSMMUG00000017529	-0.0682567	0.0893208	0.456067	-0.191432	6.8616e-05	FALSE
C12orf49	ENSMMUG00000018247	0.0609991	0.0894994	0.456723	0.0694978	0.151679	FALSE
SPDL1	ENSMMUG00000009365	-0.0091289	0.0898134	0.458068	-0.109899	0.0231361	FALSE
ATP2A2	ENSMMUG00000001739	0.0583039	0.0901606	0.459337	0.0251046	0.604932	FALSE
AP3D1	ENSMMUG00000015663	-0.0634261	0.090163	0.459337	-0.154223	0.00139026	FALSE
TBK1	ENSMMUG00000007658	-0.0686239	0.0902278	0.459337	-0.0924425	0.0562984	FALSE
ZNF22	ENSMMUG00000017492	-0.0750753	0.0903433	0.459337	-0.140299	0.00367232	FALSE
EIF3H	ENSMMUG00000020283	0.0892627	0.0903607	0.459337	0.116361	0.0161453	FALSE
TMEM218	ENSMMUG00000040202	-0.0240697	0.0903647	0.459337	-0.153134	0.0015045	FALSE
ZNF256	ENSMMUG00000020493	0.0141274	0.0905085	0.459812	0.0555752	0.251826	FALSE
NUDCD2	ENSMMUG00000040145	0.00846525	0.0906286	0.460085	0.0573316	0.237127	FALSE
PMM2	ENSMMUG00000022714	-0.0520781	0.0906634	0.460085	-0.177081	0.000235471	FALSE
CCNF	ENSMMUG00000000001	-0.0407435	0.0909235	0.460991	-0.14445	0.00277278	FALSE
C13H2orf49	ENSMMUG00000039436	-0.0325331	0.0909431	0.460991	-0.168703	0.000463566	FALSE
PIGY	ENSMMUG00000010318	-0.0790921	0.091494	0.463526	-0.124566	0.00998011	FALSE
WTAP	ENSMMUG00000012837	0.053163	0.0916411	0.463775	0.0539099	0.266337	FALSE
C1H1orf123	ENSMMUG00000007608	0.0546439	0.0916451	0.463775	0.024173	0.6184	FALSE
REEP3	ENSMMUG00000016850	0.0566997	0.0918238	0.464257	0.0597617	0.217801	FALSE
OPHN1	ENSMMUG00000018366	0.00328589	0.0918423	0.464257	0.0633456	0.191401	FALSE
DLGAP4	ENSMMUG00000016448	0.0181185	0.0920057	0.464825	-0.0321518	0.507582	FALSE
CXHXorf21	ENSMMUG00000012710	-0.0704407	0.0922224	0.465591	-0.107844	0.0258497	FALSE
LAMTOR4	ENSMMUG00000018401	-0.0737902	0.0922595	0.465591	-0.123893	0.0103925	FALSE
ZC3H6	ENSMMUG00000016430	0.0191354	0.0923884	0.465983	0.0979368	0.0431044	FALSE
EP300	ENSMMUG00000000893	0.0753796	0.0925172	0.466375	0.0601558	0.214777	FALSE
HK2	ENSMMUG00000011845	-0.0774999	0.0926122	0.466595	-0.144672	0.00273078	FALSE
ZNF528	ENSMMUG00000041753	0.0248231	0.0926898	0.466728	0.0916845	0.0583575	FALSE
TRIO	ENSMMUG00000015489	0.0302649	0.0930451	0.468032	0.0123186	0.799638	FALSE
SLC43A3	ENSMMUG00000010601	0.0818067	0.0930627	0.468032	0.0864129	0.0744664	FALSE
CCDC51	ENSMMUG00000041032	-0.0333869	0.093103	0.468032	-0.149306	0.00197766	FALSE
CCDC66	ENSMMUG00000002818	0.0669719	0.0933135	0.468682	0.0646552	0.182363	FALSE
MBIP	ENSMMUG00000004856	0.0230737	0.0933351	0.468682	0.0774821	0.109865	FALSE
PSMC1	ENSMMUG00000016960	-0.0534103	0.0935503	0.469042	-0.173025	0.000328096	FALSE
SETMAR	ENSMMUG00000017828	-0.0279419	0.0936235	0.469042	-0.146253	0.00244863	FALSE
ARRDC2	ENSMMUG00000007401	0.0636018	0.0936239	0.469042	0.0329923	0.496544	FALSE
FBXL5	ENSMMUG00000009388	-0.038009	0.0936398	0.469042	-0.0805149	0.096597	FALSE
GADD45A	ENSMMUG00000038425	-0.0485425	0.0936645	0.469042	-0.112967	0.0195439	FALSE
OGFOD2	ENSMMUG00000015926	-0.0245912	0.0937158	0.469042	-0.134761	0.00528261	FALSE
FRG1	ENSMMUG00000001824	-0.0627681	0.0939848	0.47013	-0.133317	0.00579595	FALSE
ENSMMUG00000040778	ENSMMUG00000040778	0.0625996	0.0940578	0.470203	0.0282141	0.560956	FALSE
SNX14	ENSMMUG00000005446	-0.0107903	0.0941026	0.470203	-0.0812113	0.0937383	FALSE
RTF2	ENSMMUG00000000074	0.0328388	0.0942171	0.470512	0.00841124	0.862413	FALSE
RHOQ	ENSMMUG00000005391	0.0726177	0.0942677	0.470512	0.0714216	0.14064	FALSE
ZNF566	ENSMMUG00000000547	0.00450501	0.0943939	0.470884	0.0641428	0.185861	FALSE
SLC45A3	ENSMMUG00000004116	-0.0284313	0.094485	0.470888	-0.146995	0.00232562	FALSE
GATAD1	ENSMMUG00000010104	0.0189557	0.0944981	0.470888	0.0543953	0.26205	FALSE
TFRC	ENSMMUG00000002114	-0.0617589	0.094791	0.472007	-0.0978743	0.0432385	FALSE
GPATCH3	ENSMMUG00000018723	-0.0104658	0.0948511	0.472007	-0.136984	0.00457223	FALSE
HNRNPM	ENSMMUG00000018806	-0.065252	0.0948781	0.472007	-0.131152	0.00664938	FALSE
DENR	ENSMMUG00000046801	0.0643764	0.0950158	0.472434	0.0854616	0.0777272	FALSE
ERCC6	ENSMMUG00000017943	0.0173542	0.09512	0.472694	0.0200459	0.679566	FALSE
RTN3	ENSMMUG00000015876	0.0594289	0.0951782	0.472725	0.0966761	0.0458756	FALSE
NOL7	ENSMMUG00000008681	0.076397	0.095235	0.47275	0.109101	0.0241587	FALSE
CCAR1	ENSMMUG00000016652	0.0783004	0.0953628	0.473126	0.0778799	0.108047	FALSE
RAB4B	ENSMMUG00000004813	-0.053611	0.0955818	0.473788	-0.179721	0.000188982	FALSE
IL2RG	ENSMMUG00000017795	0.0235592	0.0956097	0.473788	0.0236588	0.62589	FALSE
TBC1D1	ENSMMUG00000000237	0.0303233	0.0956522	0.473788	-0.0015367	0.974742	FALSE
ZNF235	ENSMMUG00000012801	0.00421885	0.0957079	0.473806	0.0849018	0.0796998	FALSE
SALL2	ENSMMUG00000014997	-0.0605052	0.0958125	0.473836	-0.145219	0.00262995	FALSE
KCTD2	ENSMMUG00000011648	0.020402	0.0958181	0.473836	0.0310287	0.522529	FALSE
PDXK	ENSMMUG00000012300	0.0303893	0.0960052	0.473847	0.0177763	0.714155	FALSE
ENSMMUG00000049030	ENSMMUG00000049030	-0.0144708	0.0960081	0.473847	-0.139448	0.00388666	FALSE
ELMOD3	ENSMMUG00000002673	0.0052872	0.0960219	0.473847	0.0307143	0.526755	FALSE
REV3L	ENSMMUG00000021533	0.0272346	0.0960283	0.473847	0.00601429	0.901382	FALSE
RILPL1	ENSMMUG00000008416	0.0204891	0.096557	0.475951	0.0501256	0.301413	FALSE
PGGHG	ENSMMUG00000004625	-0.00256714	0.0965591	0.475951	-0.0906782	0.0611876	FALSE
BTAF1	ENSMMUG00000017627	-0.0199834	0.097156	0.478634	-0.0828648	0.0872217	FALSE
RIPOR2	ENSMMUG00000017497	-0.0300206	0.0972662	0.478813	-0.101815	0.0354478	FALSE
ENSMMUG00000045247	ENSMMUG00000045247	-0.040862	0.0972975	0.478813	-0.145287	0.0026177	FALSE
LAMP3	ENSMMUG00000010555	-0.00519131	0.0973658	0.478857	-0.0378148	0.435749	TRUE
ATXN2	ENSMMUG00000002226	0.0501908	0.0974288	0.478857	-0.00157955	0.974038	FALSE
ENSMMUG00000029091	ENSMMUG00000029091	-0.0513903	0.0974641	0.478857	-0.120105	0.0130075	FALSE
PRPF4	ENSMMUG00000005844	0.0349085	0.0975395	0.478969	0.0100211	0.83642	FALSE
PSMB1	ENSMMUG00000019919	-0.0526775	0.0976871	0.479435	-0.0939608	0.0523547	FALSE
ZC3HC1	ENSMMUG00000006155	0.00861405	0.0979462	0.480448	0.0622449	0.199246	FALSE
DDX56	ENSMMUG00000002645	-0.051245	0.0980086	0.480495	-0.173681	0.000311107	FALSE
SPDEF	ENSMMUG00000022824	0.034111	0.0982498	0.481419	0.014861	0.75945	FALSE
RPN2	ENSMMUG00000010363	-0.0405761	0.0985381	0.482217	-0.123376	0.0107194	FALSE
SH3BGRL3	ENSMMUG00000000646	-0.0854946	0.0985858	0.482217	-0.1992	3.38612e-05	FALSE
THBS1	ENSMMUG00000006035	0.0530797	0.0986191	0.482217	0.0577038	0.234091	FALSE
MYL9	ENSMMUG00000041652	-0.0377104	0.0986244	0.482217	-0.128102	0.00804289	TRUE
MRC2	ENSMMUG00000002167	-0.0535349	0.0991691	0.48453	-0.15875	0.000995895	FALSE
MED21	ENSMMUG00000003218	0.0296515	0.0992725	0.48453	0.0573661	0.236844	FALSE
RNF214	ENSMMUG00000002067	0.0120993	0.0993044	0.48453	0.0271603	0.575685	FALSE
ZNF20	ENSMMUG00000001400	-0.0143866	0.0993421	0.48453	-0.124401	0.0100793	FALSE
DOCK10	ENSMMUG00000018139	-0.0747543	0.0993635	0.48453	-0.13052	0.00691905	FALSE
ZNF117	ENSMMUG00000015929	0.0217696	0.0994704	0.484792	0.0493716	0.308752	FALSE
PWP1	ENSMMUG00000015544	-0.00943879	0.0995498	0.484852	-0.0560656	0.24766	FALSE
SRSF8	ENSMMUG00000007639	-0.0551878	0.0995892	0.484852	-0.109799	0.0232622	FALSE
FASTKD3	ENSMMUG00000018746	-0.0328195	0.0996701	0.484986	-0.130065	0.00711885	FALSE
LDLRAD3	ENSMMUG00000007093	-0.0655993	0.0998678	0.485379	-0.169326	0.000441245	FALSE
CSNK1D	ENSMMUG00000018329	0.0710272	0.0999043	0.485379	0.0613077	0.206109	FALSE
LYPLAL1	ENSMMUG00000007806	0.0296677	0.0999107	0.485379	0.0586704	0.226335	FALSE
ENSMMUG00000017625	ENSMMUG00000017625	0.00937694	0.100031	0.485627	0.0587873	0.22541	FALSE
CDK6	ENSMMUG00000008698	0.00841686	0.100068	0.485627	0.0702645	0.147203	FALSE
ARV1	ENSMMUG00000005892	-0.00235435	0.100178	0.485903	-0.0868404	0.0730376	FALSE
TOPORS	ENSMMUG00000002686	0.0636738	0.10025	0.485993	0.0564003	0.244844	FALSE
DBI	ENSMMUG00000011126	-0.0433729	0.100363	0.486028	-0.0820448	0.0904065	FALSE
CD2AP	ENSMMUG00000017952	-0.0553711	0.100364	0.486028	-0.176264	0.000251882	FALSE
SIRT6	ENSMMUG00000019955	0.0123804	0.100493	0.486178	0.0274093	0.572188	FALSE
PHB	ENSMMUG00000000156	-0.0390469	0.100502	0.486178	-0.199161	3.39825e-05	FALSE
C20H16orf72	ENSMMUG00000001944	0.00931693	0.100788	0.486716	0.0670597	0.166599	FALSE
CAMSAP2	ENSMMUG00000012218	0.0484623	0.100866	0.486716	0.0507177	0.295731	FALSE
SLC25A29	ENSMMUG00000009738	0.019263	0.100869	0.486716	0.0597214	0.218112	FALSE
BCAR3	ENSMMUG00000015924	0.0114219	0.100892	0.486716	-0.00371522	0.938984	FALSE
ENSMMUG00000040411	ENSMMUG00000040411	0.00607919	0.100902	0.486716	0.0642065	0.185423	FALSE
MAP4K2	ENSMMUG00000030597	0.012547	0.101054	0.486716	0.0165453	0.73317	FALSE
PPIH	ENSMMUG00000013129	-0.0550784	0.101055	0.486716	-0.190234	7.63266e-05	FALSE
RWDD2B	ENSMMUG00000030454	0.00408628	0.101085	0.486716	0.0706498	0.144993	FALSE
NLRP1	ENSMMUG00000030453	0.0120592	0.101144	0.486716	0.0292771	0.546285	FALSE
RXRB	ENSMMUG00000003858	0.0414461	0.10126	0.486716	0.0353542	0.466219	FALSE
C1orf112	ENSMMUG00000016582	0.017342	0.101314	0.486716	0.0764764	0.114569	FALSE
ZNF638	ENSMMUG00000007175	0.0561811	0.101345	0.486716	0.0577505	0.233712	FALSE
RAPGEF1	ENSMMUG00000006479	0.0824152	0.101353	0.486716	0.0176631	0.715896	FALSE
OSGIN2	ENSMMUG00000014518	0.0468636	0.101361	0.486716	0.0196006	0.686303	FALSE
DPYSL3	ENSMMUG00000019291	-0.00454789	0.10145	0.486761	-0.13403	0.00553722	FALSE
MPZL1	ENSMMUG00000009184	0.0332067	0.101477	0.486761	-0.00926255	0.848648	FALSE
ABHD17A	ENSMMUG00000016539	0.0189552	0.101793	0.487833	-0.0236552	0.625943	FALSE
YIF1B	ENSMMUG00000028771	-0.0553751	0.101808	0.487833	-0.192156	6.43204e-05	FALSE
NDUFAF3	ENSMMUG00000005654	0.0327222	0.102012	0.488493	-0.025294	0.602209	FALSE
ALKBH7	ENSMMUG00000000054	0.0333696	0.102053	0.488493	0.0405621	0.40312	FALSE
IFT80	ENSMMUG00000017282	0.00886052	0.102214	0.48877	0.0845519	0.0809529	FALSE
CCDC84	ENSMMUG00000005982	0.0242038	0.102218	0.48877	0.0282769	0.560084	FALSE
EGR1	ENSMMUG00000018025	-0.0136401	0.102295	0.488881	-0.122804	0.0110915	TRUE
FBXW5	ENSMMUG00000011528	-0.0685865	0.102458	0.489402	-0.164258	0.000655745	FALSE
URB1	ENSMMUG00000010295	-0.0246924	0.10262	0.489728	-0.149043	0.00201465	FALSE
TBRG4	ENSMMUG00000010823	0.038364	0.102634	0.489728	-0.0213644	0.65977	FALSE
ERO1B	ENSMMUG00000044139	0.0376607	0.102913	0.490802	0.0245089	0.613529	FALSE
RPAP1	ENSMMUG00000008175	-0.0501792	0.103108	0.491234	-0.15271	0.00155126	FALSE
MYO1F	ENSMMUG00000014247	-0.0535182	0.103111	0.491234	-0.140119	0.00371676	FALSE
MRPL51	ENSMMUG00000018676	0.070936	0.103234	0.491563	0.0579561	0.232049	FALSE
ZNF277	ENSMMUG00000015965	0.0343619	0.103307	0.491654	0.0497455	0.305098	FALSE
ARHGAP15	ENSMMUG00000006528	0.0295387	0.103451	0.492082	0.0376888	0.437281	FALSE
POLR2D	ENSMMUG00000001989	0.0122764	0.103595	0.492508	-0.00326864	0.946307	FALSE
TXNL4A	ENSMMUG00000001613	0.0190567	0.103867	0.493546	0.016556	0.733003	FALSE
KIZ	ENSMMUG00000002060	0.0255173	0.104006	0.493782	0.00624876	0.897558	FALSE
TCEAL4	ENSMMUG00000003502	0.0124351	0.104062	0.493782	0.0719331	0.137812	FALSE
CNOT9	ENSMMUG00000020395	-0.018569	0.104093	0.493782	-0.116062	0.0164225	FALSE
CRELD2	ENSMMUG00000011278	0.0725567	0.104134	0.493782	0.0259072	0.593433	FALSE
SNX3	ENSMMUG00000020366	0.0558703	0.104427	0.494916	0.0873739	0.0712862	FALSE
TMEM33	ENSMMUG00000020940	-0.0742669	0.10486	0.49671	-0.120311	0.0128518	FALSE
MRFAP1	ENSMMUG00000021695	-0.0652471	0.104957	0.496911	-0.124315	0.0101319	FALSE
NLN	ENSMMUG00000016522	-0.0730767	0.105122	0.497432	-0.126684	0.00877513	FALSE
GGA2	ENSMMUG00000020521	0.0270651	0.105266	0.497855	0.0145068	0.765013	FALSE
SNX2	ENSMMUG00000023598	0.0849214	0.105471	0.498384	0.0756131	0.118731	FALSE
KLC1	ENSMMUG00000006803	0.0320943	0.105487	0.498384	0.0523893	0.28008	FALSE
RARS	ENSMMUG00000012516	-0.0781131	0.105674	0.49887	-0.148825	0.00204592	FALSE
UBA3	ENSMMUG00000008620	-0.0587496	0.105731	0.49887	-0.142053	0.00326399	FALSE
SAMD9	ENSMMUG00000000170	-0.0342728	0.105793	0.49887	-0.0868856	0.0728879	TRUE
NRP2	ENSMMUG00000020052	-0.0929778	0.105809	0.49887	-0.132388	0.00614942	FALSE
FAM105A	ENSMMUG00000005665	-0.0366716	0.106113	0.500041	-0.146141	0.00246774	FALSE
CBX6	ENSMMUG00000048395	0.0691342	0.106206	0.500225	-0.00321143	0.947245	FALSE
SELENOH	ENSMMUG00000002566	-0.0656542	0.10628	0.500312	-0.150745	0.0017857	FALSE
NUCB1	ENSMMUG00000003904	0.0775163	0.10638	0.500525	-0.0384591	0.427963	FALSE
MT1E	ENSMMUG00000031088	-0.0359492	0.106539	0.500931	-0.149818	0.00190726	FALSE
TRAK1	ENSMMUG00000001075	0.0179433	0.106626	0.500931	0.00828024	0.864535	FALSE
NBAS	ENSMMUG00000023434	-0.0297411	0.106631	0.500931	-0.160838	0.000851279	FALSE
DNAJC11	ENSMMUG00000004686	-0.010115	0.106847	0.501537	-0.0903164	0.0622321	FALSE
NANS	ENSMMUG00000041923	0.026171	0.106871	0.501537	0.0147823	0.760684	FALSE
SLC11A2	ENSMMUG00000022961	0.0289135	0.106926	0.50154	0.00488837	0.919775	FALSE
XPC	ENSMMUG00000023125	-0.00476842	0.107008	0.501553	-0.0906768	0.0611916	FALSE
PLEKHA8	ENSMMUG00000012529	0.02103	0.107039	0.501553	0.0686809	0.156561	FALSE
PRDM1	ENSMMUG00000021401	0.0433002	0.107287	0.502458	0.0250308	0.605993	FALSE
MYDGF	ENSMMUG00000042809	-0.0522057	0.10739	0.502518	-0.0900109	0.0631257	FALSE
SASH3	ENSMMUG00000020695	-0.0367159	0.10741	0.502518	-0.140844	0.00354086	FALSE
FAM160B2	ENSMMUG00000013017	0.0106844	0.107623	0.503255	0.036104	0.456812	FALSE
DNAJB4	ENSMMUG00000038395	0.0180256	0.107913	0.504006	0.0521521	0.282266	FALSE
CDCA4	ENSMMUG00000007516	0.0239835	0.107931	0.504006	0.0451698	0.351788	FALSE
UBE3B	ENSMMUG00000019650	0.031957	0.108024	0.504006	0.0656837	0.17549	FALSE
TPMT	ENSMMUG00000016627	0.00320738	0.108046	0.504006	0.0430341	0.375047	FALSE
LACTB2	ENSMMUG00000012513	0.0464319	0.108061	0.504006	0.0542234	0.263563	FALSE
KATNBL1	ENSMMUG00000000013	0.0622803	0.108478	0.505479	0.0699909	0.148789	FALSE
LRRC8C	ENSMMUG00000008003	-0.0346099	0.10851	0.505479	-0.19226	6.37226e-05	FALSE
ENSMMUG00000000311	ENSMMUG00000000311	-0.0420474	0.108564	0.505479	-0.109525	0.0236108	FALSE
GBA	ENSMMUG00000008507	0.0608167	0.108598	0.505479	0.0122192	0.801221	FALSE
BUB3	ENSMMUG00000003092	-0.0561024	0.108994	0.506995	-0.121413	0.0120453	FALSE
ACADVL	ENSMMUG00000010538	0.00907662	0.109071	0.506995	-0.050371	0.29905	FALSE
ITPR2	ENSMMUG00000023128	-0.0628101	0.109147	0.506995	-0.1188	0.0140344	FALSE
UHMK1	ENSMMUG00000019513	0.0596888	0.109147	0.506995	0.0224456	0.643712	FALSE
B3GNT8	ENSMMUG00000014347	-0.0270106	0.109207	0.507018	-0.115649	0.0168119	FALSE
CNIH3	ENSMMUG00000010335	0.00337345	0.109285	0.507121	0.0529146	0.275279	FALSE
ARHGEF1	ENSMMUG00000022305	-0.0598958	0.109491	0.507819	-0.163361	0.00070253	FALSE
PSMA4	ENSMMUG00000010740	-0.0503146	0.109801	0.507942	-0.0462716	0.340153	FALSE
MOB2	ENSMMUG00000017450	0.0194421	0.109878	0.507942	0.00463148	0.923977	FALSE
FZR1	ENSMMUG00000019870	0.017546	0.110027	0.507942	0.0288581	0.552045	FALSE
KPNB1	ENSMMUG00000019760	0.0480111	0.110077	0.507942	0.0684161	0.158168	FALSE
MTF1	ENSMMUG00000023275	-0.0575565	0.110116	0.507942	-0.128794	0.00770558	FALSE
LAMP2	ENSMMUG00000001484	0.0579217	0.110129	0.507942	0.011887	0.806517	FALSE
ENSMMUG00000019288	ENSMMUG00000019288	-0.0283274	0.110135	0.507942	-0.121252	0.0121603	FALSE
ZNF7	ENSMMUG00000011550	0.0418125	0.110161	0.507942	0.0535864	0.269222	FALSE
PNRC2	ENSMMUG00000013783	0.082385	0.110176	0.507942	0.0881904	0.068672	FALSE
TMEM131	ENSMMUG00000011428	-0.0115845	0.110216	0.507942	-0.0710197	0.142894	FALSE
FRAT2	ENSMMUG00000019633	0.017808	0.110234	0.507942	0.0745399	0.124069	FALSE
PHF3	ENSMMUG00000017160	0.0781721	0.110237	0.507942	0.0605398	0.211858	FALSE
MED10	ENSMMUG00000040822	0.025634	0.110243	0.507942	-0.00673506	0.889634	FALSE
BIRC2	ENSMMUG00000003400	0.0794002	0.11055	0.5091	0.0758217	0.117715	FALSE
MRPL11	ENSMMUG00000008876	-0.0294599	0.110622	0.509146	-0.101312	0.0363697	FALSE
CFAP36	ENSMMUG00000007000	-0.044918	0.110672	0.509146	-0.135825	0.00493111	FALSE
TAF10	ENSMMUG00000007743	0.0687887	0.110887	0.5092	0.035023	0.470408	FALSE
KCTD9	ENSMMUG00000010151	0.0163721	0.110911	0.5092	0.0405564	0.403187	FALSE
PRKD3	ENSMMUG00000016438	0.0234277	0.110922	0.5092	0.00656293	0.892438	FALSE
TSPAN31	ENSMMUG00000023691	0.0553373	0.111006	0.5092	0.0269343	0.578868	FALSE
MINPP1	ENSMMUG00000004766	-0.0413694	0.111028	0.5092	-0.158541	0.00101155	FALSE
TRUB2	ENSMMUG00000014146	0.0354751	0.111057	0.5092	0.0459115	0.343928	FALSE
RNF25	ENSMMUG00000006743	-0.0312075	0.111075	0.5092	-0.142841	0.00309438	FALSE
N4BP2L2	ENSMMUG00000007200	0.0246604	0.111199	0.509515	0.00291322	0.952138	FALSE
ENSMMUG00000039864	ENSMMUG00000039864	-0.020974	0.11191	0.512515	-0.129613	0.00732271	FALSE
MINOS1	ENSMMUG00000005855	-0.0540214	0.112054	0.512913	-0.152928	0.00152705	FALSE
PAK4	ENSMMUG00000013140	-0.0365871	0.112372	0.514113	-0.168365	0.00047609	FALSE
RF00578	ENSMMUG00000032750	0.00565661	0.112553	0.514651	0.0689864	0.154722	FALSE
PSMA6	ENSMMUG00000016544	0.049296	0.112632	0.514651	0.104013	0.031646	FALSE
WDR7	ENSMMUG00000012916	-0.0610979	0.112683	0.514651	-0.157718	0.00107537	FALSE
FBXO38	ENSMMUG00000016908	0.0431033	0.112716	0.514651	0.0442411	0.361788	FALSE
ZNRF2	ENSMMUG00000012541	0.0157921	0.112823	0.51488	0.0138489	0.775377	FALSE
RBM23	ENSMMUG00000018381	-0.014885	0.113191	0.516303	-0.149342	0.00197264	FALSE
HSP90B1	ENSMMUG00000023469	0.0539316	0.113411	0.517045	0.123567	0.0105971	FALSE
CDC34	ENSMMUG00000028950	-0.0260126	0.113609	0.517693	-0.0843043	0.0818493	FALSE
[truncated: 7,110 more rows]

## Sheet: In_Vivo_DEGs
Gene_Symbol	Gene_ID	logFC	P	Q	Spearman_R	Spearman_P	ISG
MX1	ENSMMUG00000015329	-0.525761	1.11517e-12	7.44263e-09	-0.443361	1.01889e-11	TRUE
OAS2	ENSMMUG00000008505	-0.466175	2.25616e-10	7.5288e-07	-0.39091	3.17319e-09	TRUE
GBP2	ENSMMUG00000000662	-0.381912	4.76616e-09	1.06031e-05	-0.315092	2.56692e-06	TRUE
MX2	ENSMMUG00000044257	-0.458873	7.38372e-09	1.23197e-05	-0.340821	3.21459e-07	TRUE
ISG15	ENSMMUG00000001819	-0.374578	1.20203e-08	1.53973e-05	-0.304624	5.66557e-06	TRUE
DYNLL1	ENSMMUG00000001194	0.504518	1.38423e-08	1.53973e-05	0.236902	0.000473769	FALSE
IFI44	ENSMMUG00000002350	-0.244425	1.48617e-07	0.000141695	-0.295021	1.1409e-05	TRUE
FTH1	ENSMMUG00000015146	0.657079	4.02028e-07	0.000335392	0.297139	9.79764e-06	FALSE
OASL	ENSMMUG00000006441	-0.0485565	8.20081e-07	0.000608136	-0.224365	0.000949097	TRUE
SAMSN1	ENSMMUG00000023771	0.443929	1.06745e-06	0.000712415	0.22817	0.000771688	FALSE
IFIT2	ENSMMUG00000048363	-0.405956	1.26177e-06	0.000765552	-0.276463	4.11684e-05	TRUE
IFIT1	ENSMMUG00000017533	-0.452228	2.43084e-06	0.00135195	-0.301195	7.29559e-06	TRUE
SDC2	ENSMMUG00000000963	0.133884	4.07457e-06	0.00209182	0.160953	0.0184663	FALSE
SIGLEC1	ENSMMUG00000022070	-0.284083	5.38796e-06	0.00256852	-0.32447	1.23045e-06	TRUE
IL1RN	ENSMMUG00000013014	-0.425477	7.13421e-06	0.00317425	-0.31873	1.93549e-06	FALSE
PARP14	ENSMMUG00000022569	-0.243255	2.58344e-05	0.0107762	-0.255811	0.000154692	TRUE
RSAD2	ENSMMUG00000015969	-0.302375	4.84032e-05	0.0183052	-0.254546	0.000167176	TRUE
SELL	ENSMMUG00000016579	-0.488969	4.93696e-05	0.0183052	-0.387326	4.53516e-09	TRUE
OAS3	ENSMMUG00000046639	-0.471035	5.64586e-05	0.0198318	-0.355209	9.24212e-08	TRUE
APOL2	ENSMMUG00000001537	-0.555142	6.03568e-05	0.0199234	-0.282359	2.76532e-05	FALSE
RAB44	ENSMMUG00000003214	-0.482656	6.26897e-05	0.0199234	-0.396203	1.85793e-09	FALSE
CPM	ENSMMUG00000000946	0.2456	6.58352e-05	0.019972	0.176699	0.00959333	FALSE
DDX58	ENSMMUG00000012442	-0.380434	8.56162e-05	0.0237577	-0.334681	5.37005e-07	TRUE
EPSTI1	ENSMMUG00000014926	-0.413126	8.64434e-05	0.0237577	-0.302763	6.50126e-06	TRUE
PSMB9	ENSMMUG00000011304	-0.349652	8.89934e-05	0.0237577	-0.301173	7.30695e-06	TRUE
IFIH1	ENSMMUG00000003202	-0.22424	9.45487e-05	0.0242699	-0.182585	0.00740867	TRUE
GIMAP8	ENSMMUG00000022636	-0.430349	0.000111627	0.0275926	-0.346856	1.92015e-07	FALSE
BLVRA	ENSMMUG00000017382	-0.494968	0.000178142	0.0424614	-0.365611	3.60851e-08	FALSE
DHRS9	ENSMMUG00000013835	-0.435211	0.000185178	0.0426165	-0.314807	2.62385e-06	FALSE
SNX10	ENSMMUG00000023230	0.365724	0.000192573	0.0428412	0.148041	0.0303949	FALSE
RNASE2	ENSMMUG00000046252	-0.432427	0.000200735	0.0432163	-0.32061	1.67036e-06	FALSE
SAMD9	ENSMMUG00000000170	-0.354854	0.000352424	0.0735025	-0.179939	0.00832915	TRUE
OAS1	ENSMMUG00000012782	-0.381177	0.000396561	0.0799819	-0.292877	1.32943e-05	TRUE
STAP1	ENSMMUG00000009392	-0.43185	0.00040746	0.0799819	-0.329144	8.44986e-07	TRUE
MYD88	ENSMMUG00000000995	-0.367695	0.000464941	0.0886577	-0.248005	0.000248153	TRUE
IRF7	ENSMMUG00000004014	-0.378141	0.000483442	0.0896249	-0.303021	6.37919e-06	TRUE
FTL	ENSMMUG00000003909	0.286898	0.000564523	0.101828	0.208049	0.00221921	FALSE
CEP55	ENSMMUG00000014708	-0.384507	0.000612902	0.107645	-0.349273	1.55739e-07	FALSE
COPE	ENSMMUG00000023291	-0.382684	0.000640616	0.109627	-0.348541	1.65971e-07	FALSE
PLAC8	ENSMMUG00000022311	-0.302945	0.000703688	0.11741	-0.167433	0.0141937	FALSE
SMC6	ENSMMUG00000012056	-0.449512	0.000728611	0.118604	-0.306533	4.91506e-06	FALSE
LGALS3BP	ENSMMUG00000019662	-0.32215	0.000760539	0.119957	-0.294586	1.17695e-05	TRUE
TAGLN2	ENSMMUG00000040609	-0.397638	0.000778625	0.119957	-0.338763	3.82254e-07	FALSE
LAP3	ENSMMUG00000005732	-0.337138	0.000790845	0.119957	-0.234753	0.000535095	TRUE
GIMAP7	ENSMMUG00000017640	-0.392044	0.000818208	0.121349	-0.229106	0.000732984	FALSE
CSDE1	ENSMMUG00000001974	0.386235	0.000913041	0.13247	0.158115	0.0206647	FALSE
PSMA6	ENSMMUG00000016544	0.316319	0.000965455	0.137095	0.0878064	0.20074	FALSE
ADAMDEC1	ENSMMUG00000005318	0.579866	0.00103216	0.143513	0.166765	0.0145898	FALSE
B2M	ENSMMUG00000003760	0.351271	0.00110081	0.149935	0.192503	0.00471237	TRUE
ARL8B	ENSMMUG00000008810	0.363966	0.00114415	0.152722	0.0877453	0.201054	FALSE
PLXNC1	ENSMMUG00000018237	0.332083	0.0012043	0.157598	0.142238	0.0376027	FALSE
HMMR	ENSMMUG00000019553	-0.396849	0.00128451	0.164862	-0.361442	5.28163e-08	FALSE
DEK	ENSMMUG00000019763	-0.389219	0.00141778	0.173162	-0.296046	1.06003e-05	FALSE
RAP1B	ENSMMUG00000011442	0.334483	0.00142868	0.173162	0.159158	0.0198321	FALSE
LMNB1	ENSMMUG00000000823	-0.293907	0.00144334	0.173162	-0.337121	4.38529e-07	FALSE
BCL2A1	ENSMMUG00000003364	0.410744	0.00145296	0.173162	0.176325	0.00974977	FALSE
CYB5R4	ENSMMUG00000009585	0.0500125	0.00161957	0.18589	0.0986373	0.150435	FALSE
DNAJC2	ENSMMUG00000003430	-0.450347	0.00164234	0.18589	-0.327967	9.29456e-07	FALSE
TNFSF13B	ENSMMUG00000008040	-0.305953	0.00164332	0.18589	-0.209538	0.00205886	FALSE
MPO	ENSMMUG00000002266	-0.499345	0.00170927	0.190128	-0.333458	5.94016e-07	FALSE
LPL	ENSMMUG00000004712	0.309067	0.00196061	0.212048	0.144486	0.0346552	FALSE
RTN4	ENSMMUG00000021299	0.427783	0.00196988	0.212048	0.114725	0.0941328	FALSE
GTSE1	ENSMMUG00000008136	0.0179057	0.00201491	0.213117	-0.341054	3.15181e-07	FALSE
MFSD5	ENSMMUG00000022020	-0.279539	0.00204367	0.213117	-0.29936	8.3414e-06	FALSE
SIN3A	ENSMMUG00000009281	-0.212387	0.00214146	0.215311	-0.331914	6.74283e-07	FALSE
EVI2B	ENSMMUG00000008603	0.213002	0.00214767	0.215311	0.173815	0.0108585	FALSE
CTSH	ENSMMUG00000010093	0.259691	0.00218197	0.215311	0.148131	0.0302925	FALSE
CMPK2	ENSMMUG00000015968	-0.396489	0.00219376	0.215311	-0.221334	0.00111652	TRUE
PDCD10	ENSMMUG00000005938	0.167248	0.00232708	0.225086	0.102008	0.136912	FALSE
S100A4	ENSMMUG00000010979	-0.194236	0.002385	0.227393	-0.2564	0.000149179	FALSE
CCL8	ENSMMUG00000009784	-0.322402	0.00254828	0.239538	-0.30093	7.43856e-06	TRUE
SCAND1	ENSMMUG00000009306	-0.299055	0.00271008	0.251209	-0.345856	2.09298e-07	FALSE
RIN2	ENSMMUG00000010114	-0.347561	0.0029037	0.26547	-0.254789	0.0001647	FALSE
DCN	ENSMMUG00000016997	0.0312713	0.00313628	0.274806	0.150836	0.027366	FALSE
CLEC4A	ENSMMUG00000015250	0.0534657	0.00316191	0.274806	0.0782314	0.254507	FALSE
2020-03-02	ENSMMUG00000043959	-0.33441	0.00316422	0.274806	-0.309454	3.9465e-06	FALSE
JAML	ENSMMUG00000006268	-0.217249	0.00318594	0.274806	-0.365004	3.81556e-08	FALSE
EIF5B	ENSMMUG00000018946	-0.184102	0.00323835	0.274806	-0.246664	0.000268731	FALSE
GEN1	ENSMMUG00000012058	-0.29604	0.00325287	0.274806	-0.318635	1.94997e-06	FALSE
GNS	ENSMMUG00000006481	0.353857	0.00334808	0.279314	0.20639	0.00241118	FALSE
SCYL1	ENSMMUG00000023477	-0.282461	0.00354081	0.291745	-0.32123	1.59075e-06	FALSE
ACTG1	ENSMMUG00000012054	-0.246125	0.00363791	0.292833	-0.26778	7.27729e-05	FALSE
SERINC3	ENSMMUG00000013969	0.244474	0.00364177	0.292833	0.0453611	0.509236	FALSE
MITF	ENSMMUG00000002100	0.142056	0.00377174	0.299674	0.183831	0.00700764	FALSE
LIMK2	ENSMMUG00000015001	-0.257464	0.00407906	0.320278	-0.352876	1.1361e-07	FALSE
PML	ENSMMUG00000002569	-0.283842	0.0041329	0.320733	-0.303006	6.38623e-06	TRUE
RRAGD	ENSMMUG00000015262	0.0618846	0.00423989	0.325253	0.104127	0.128901	FALSE
SLC9A3R1	ENSMMUG00000005737	-0.345309	0.00430047	0.326151	-0.323524	1.32669e-06	FALSE
NAA50	ENSMMUG00000016903	0.041139	0.00438603	0.328903	0.114339	0.0952547	FALSE
PCYOX1	ENSMMUG00000007959	0.0383231	0.00451364	0.334711	0.122348	0.0740948	FALSE
CXCL16	ENSMMUG00000004891	0.0565547	0.00458807	0.336492	0.129104	0.0593674	FALSE
TNFSF10	ENSMMUG00000019302	-0.417072	0.00495312	0.359316	-0.238077	0.000443046	TRUE
IFT46	ENSMMUG00000014455	-0.201984	0.00508442	0.364876	-0.277204	3.91794e-05	FALSE
TAF12	ENSMMUG00000042992	0.125037	0.0052528	0.372949	0.118738	0.0831049	FALSE
ENSMMUG00000023454	ENSMMUG00000023454	-0.257133	0.00532884	0.374365	-0.302049	6.85245e-06	FALSE
ENSMMUG00000011336	ENSMMUG00000011336	-0.0717829	0.00549359	0.381919	-0.172987	0.0112482	FALSE
ZCCHC2	ENSMMUG00000004434	-0.339192	0.00556817	0.383113	-0.281938	2.84576e-05	FALSE
GFPT1	ENSMMUG00000013797	0.0358526	0.00581661	0.396123	0.0910525	0.184529	FALSE
ITGAL	ENSMMUG00000016876	-0.0585058	0.00600198	0.404264	-0.0925039	0.1776	FALSE
CD14	ENSMMUG00000010007	0.309653	0.00612424	0.404264	0.0566636	0.409527	FALSE
PCYT2	ENSMMUG00000012889	0.0366529	0.00617708	0.404264	0.0732801	0.285903	FALSE
ERBIN	ENSMMUG00000007683	0.323214	0.00617844	0.404264	0.070842	0.30228	FALSE
TMEM87A	ENSMMUG00000014515	0.206302	0.00634918	0.411402	0.0558226	0.416525	FALSE
NEMF	ENSMMUG00000008214	-0.120139	0.006513	0.41341	-0.209792	0.00203259	FALSE
TEPSIN	ENSMMUG00000003291	-0.261219	0.006529	0.41341	-0.274049	4.83273e-05	FALSE
ADAR	ENSMMUG00000016093	-0.221361	0.00658164	0.41341	-0.237608	0.00045507	TRUE
SLC10A3	ENSMMUG00000009013	0.0289341	0.00667064	0.41341	0.137995	0.0437451	FALSE
SF1	ENSMMUG00000022606	-0.347729	0.00670129	0.41341	-0.316898	2.23215e-06	FALSE
RBBP8	ENSMMUG00000012715	0.07144	0.00675182	0.41341	0.0754508	0.271832	FALSE
MRFAP1L1	ENSMMUG00000021886	-0.218862	0.00701406	0.425562	-0.27924	3.4171e-05	FALSE
CYLD	ENSMMUG00000012209	0.105818	0.007084	0.425933	0.0486404	0.47907	FALSE
STAT1	ENSMMUG00000005613	-0.232165	0.00720903	0.427779	-0.181544	0.00775932	TRUE
RIPK2	ENSMMUG00000020725	0.137869	0.00726697	0.427779	0.0940676	0.170352	TRUE
NDUFB10	ENSMMUG00000029268	-0.293521	0.00730699	0.427779	-0.295462	1.10539e-05	FALSE
ATP6AP1	ENSMMUG00000005501	0.0120078	0.00741778	0.430489	0.0197715	0.773679	FALSE
CREG1	ENSMMUG00000038144	0.280041	0.00754431	0.430516	0.149033	0.0292879	FALSE
FOXN3	ENSMMUG00000019898	0.0247431	0.00758941	0.430516	0.146168	0.0325797	FALSE
TRIM22	ENSMMUG00000000338	-0.340466	0.00761176	0.430516	-0.273616	4.97263e-05	TRUE
PAPD7	ENSMMUG00000013189	-0.28979	0.00776248	0.435351	-0.26174	0.000106947	FALSE
HMGN5	ENSMMUG00000001687	-0.387191	0.00788503	0.438539	-0.243813	0.000317884	FALSE
C3AR1	ENSMMUG00000032156	0.292033	0.00800731	0.441659	0.129304	0.0589703	TRUE
PGAM1	ENSMMUG00000020027	0.0087813	0.0083179	0.45503	0.0713238	0.298995	FALSE
CASP6	ENSMMUG00000008174	-0.128822	0.00849794	0.459718	-0.268482	6.95457e-05	FALSE
ST7	ENSMMUG00000021722	0.0638693	0.00873339	0.459718	0.0793432	0.247797	FALSE
DNASE1L1	ENSMMUG00000041475	0.240819	0.00880342	0.459718	0.0695416	0.311264	FALSE
CDC20	ENSMMUG00000003149	-0.296691	0.00880506	0.459718	-0.288604	1.79644e-05	FALSE
MAP3K1	ENSMMUG00000012387	-0.26147	0.00883818	0.459718	-0.294183	1.21137e-05	FALSE
ENSMMUG00000040780	ENSMMUG00000040780	-0.333201	0.00891522	0.459718	-0.182679	0.00737789	FALSE
GNB4	ENSMMUG00000004083	-0.202114	0.00904422	0.459718	-0.326347	1.05892e-06	FALSE
SASH3	ENSMMUG00000020695	-0.222057	0.00906884	0.459718	-0.26972	6.41841e-05	FALSE
RCOR3	ENSMMUG00000020383	0.0197135	0.00913058	0.459718	0.128455	0.0606681	FALSE
ENSMMUG00000041805	ENSMMUG00000041805	0.0560596	0.00913505	0.459718	0.12352	0.0713461	FALSE
IFI27	ENSMMUG00000023780	-0.216971	0.0091613	0.459718	-0.167043	0.0144237	TRUE
VAMP7	ENSMMUG00000002015	0.0915361	0.00942441	0.469392	0.0525165	0.444702	FALSE
CLN8	ENSMMUG00000009470	0.00831512	0.00964467	0.476804	0.0208373	0.761835	FALSE
IL1R2	ENSMMUG00000020739	0.0298427	0.00987761	0.484729	0.106482	0.120424	FALSE
WARS	ENSMMUG00000013865	-0.229634	0.0101223	0.493109	-0.220502	0.00116699	TRUE
XAF1	ENSMMUG00000009602	-0.300414	0.0103512	0.500251	-0.162147	0.0176042	TRUE
ENSMMUG00000000700	ENSMMUG00000000700	0.119797	0.0104188	0.500251	0.0897515	0.190907	FALSE
SKIL	ENSMMUG00000039099	0.0851547	0.0105768	0.504213	0.12807	0.0614499	FALSE
ENSMMUG00000020157	ENSMMUG00000020157	-0.268233	0.0108307	0.511671	-0.237154	0.000467023	FALSE
SYNE2	ENSMMUG00000001008	-0.39412	0.0108866	0.511671	-0.22602	0.000867778	FALSE
JARID2	ENSMMUG00000015362	0.115326	0.0112141	0.523379	0.0261995	0.70314	FALSE
TRIM25	ENSMMUG00000005790	-0.330247	0.0114885	0.532461	-0.303848	6.0011e-06	TRUE
ACAP1	ENSMMUG00000006211	-0.259576	0.0118962	0.547555	-0.329401	8.2758e-07	FALSE
DGKD	ENSMMUG00000005646	-0.20125	0.0122357	0.559323	-0.318598	1.95558e-06	FALSE
2020-09-06	ENSMMUG00000017669	-0.273764	0.0124535	0.561971	-0.259357	0.000124185	FALSE
MAP7D1	ENSMMUG00000022500	-0.170912	0.012462	0.561971	-0.260644	0.000114578	FALSE
ENSMMUG00000041662	ENSMMUG00000041662	-0.28902	0.0126821	0.566724	-0.239595	0.000406102	FALSE
TBC1D2	ENSMMUG00000009831	-0.179416	0.0128202	0.566724	-0.262463	0.00010218	FALSE
AP3M2	ENSMMUG00000014431	-0.150141	0.0128222	0.566724	-0.317944	2.05789e-06	FALSE
PHTF2	ENSMMUG00000009008	0.127782	0.0130891	0.573905	0.107584	0.116612	FALSE
YWHAZ	ENSMMUG00000006489	0.310977	0.0131981	0.573905	0.0807615	0.239418	FALSE
GALNT1	ENSMMUG00000000457	0.190965	0.0133078	0.573905	0.0801294	0.243128	FALSE
H2AFJ	ENSMMUG00000018013	-0.329552	0.0135012	0.573905	-0.328453	8.9361e-07	FALSE
PSTPIP1	ENSMMUG00000010171	-0.326506	0.013625	0.573905	-0.344169	2.41862e-07	FALSE
API5	ENSMMUG00000008827	0.126314	0.0136428	0.573905	0.0778289	0.256966	FALSE
TRIM21	ENSMMUG00000004974	-0.18466	0.0136568	0.573905	-0.282682	2.70501e-05	TRUE
FBXO25	ENSMMUG00000011105	0.0148842	0.0138261	0.573905	0.0589118	0.391167	FALSE
ZRANB2	ENSMMUG00000017312	0.0641412	0.0138849	0.573905	0.073546	0.284154	FALSE
ARID5B	ENSMMUG00000000424	0.235404	0.013959	0.573905	0.0510474	0.457561	TRUE
SOD2	ENSMMUG00000038719	0.226305	0.013968	0.573905	0.212489	0.00177195	TRUE
SLC38A5	ENSMMUG00000016975	-0.219993	0.0140166	0.573905	-0.2932	1.2992e-05	FALSE
TYMP	ENSMMUG00000001765	-0.358032	0.0144629	0.588028	-0.230214	0.000689529	TRUE
PSMC5	ENSMMUG00000016769	-0.248765	0.0145377	0.588028	-0.214913	0.00156404	FALSE
HERC5	ENSMMUG00000010316	-0.275479	0.0147001	0.588043	-0.180491	0.00812891	TRUE
ENSMMUG00000041972	ENSMMUG00000041972	0.0150891	0.0147937	0.588043	0.165788	0.0151869	FALSE
ATAD2	ENSMMUG00000020467	-0.257349	0.0148627	0.588043	-0.315768	2.43643e-06	FALSE
GPNMB	ENSMMUG00000012648	0.101675	0.0149025	0.588043	0.148414	0.0299745	FALSE
UBA7	ENSMMUG00000020980	-0.215047	0.0150509	0.588043	-0.252121	0.000193768	TRUE
MKI67	ENSMMUG00000044121	-0.465343	0.0150667	0.588043	-0.292711	1.34513e-05	FALSE
ERGIC2	ENSMMUG00000015811	0.204218	0.0155768	0.604403	0.0540124	0.431821	FALSE
ACSL1	ENSMMUG00000012177	-0.290519	0.0157681	0.604403	-0.277763	3.77381e-05	FALSE
SP100	ENSMMUG00000016575	-0.207719	0.0158408	0.604403	-0.179848	0.00836219	TRUE
CTSS	ENSMMUG00000010670	0.264634	0.0158481	0.604403	0.116841	0.0881814	FALSE
ENSMMUG00000042522	ENSMMUG00000042522	0.00812763	0.0163156	0.610407	0.0493079	0.473051	FALSE
DIAPH3	ENSMMUG00000013780	-0.112004	0.0164116	0.610407	-0.2594	0.000123852	FALSE
TREML2	ENSMMUG00000013922	-0.265771	0.0164563	0.610407	-0.255715	0.000155604	FALSE
CSGALNACT2	ENSMMUG00000015405	0.0621863	0.0164688	0.610407	0.0392088	0.568383	FALSE
UTP14A	ENSMMUG00000020700	-0.226472	0.0164829	0.610407	-0.303297	6.25024e-06	FALSE
SURF1	ENSMMUG00000022344	-0.265268	0.0166494	0.610407	-0.252119	0.000193792	FALSE
CCND3	ENSMMUG00000004419	-0.274489	0.0169278	0.610407	-0.274212	4.78083e-05	FALSE
CDK6	ENSMMUG00000008698	0.0213269	0.0169896	0.610407	0.0976539	0.154565	FALSE
SUMF1	ENSMMUG00000004734	0.0939747	0.0170053	0.610407	0.0713198	0.299023	FALSE
PRKD2	ENSMMUG00000017927	-0.0787258	0.0170742	0.610407	-0.302218	6.76785e-06	FALSE
RBM5	ENSMMUG00000004921	-0.265342	0.0170844	0.610407	-0.261769	0.000106752	FALSE
SLC39A8	ENSMMUG00000016880	0.283636	0.0171031	0.610407	0.0581793	0.397094	FALSE
CTDSPL2	ENSMMUG00000016742	0.0762574	0.0172253	0.611497	0.0247734	0.718595	FALSE
STX7	ENSMMUG00000004994	0.0566156	0.0173325	0.611777	-0.0101517	0.882627	FALSE
CEP128	ENSMMUG00000019710	-0.192732	0.0175311	0.611777	-0.24217	0.000349878	FALSE
TIMMDC1	ENSMMUG00000012014	0.0266329	0.0176399	0.611777	0.0205779	0.764714	FALSE
ENSMMUG00000003272	ENSMMUG00000003272	-0.332459	0.0177305	0.611777	-0.228014	0.000778294	FALSE
MR1	ENSMMUG00000020023	-0.15256	0.0177783	0.611777	-0.292041	1.41063e-05	FALSE
KIN	ENSMMUG00000009206	-0.0910447	0.0178352	0.611777	-0.21021	0.00199003	FALSE
ACSL5	ENSMMUG00000001155	0.219754	0.0178902	0.611777	0.103907	0.129715	FALSE
CD99	ENSMMUG00000018687	-0.157636	0.0180001	0.611777	-0.287578	1.92971e-05	FALSE
MPHOSPH10	ENSMMUG00000008397	-0.195655	0.0180581	0.611777	-0.308462	4.25299e-06	FALSE
INSIG1	ENSMMUG00000047977	0.0747844	0.0181714	0.611935	0.0400095	0.560504	FALSE
TIAM1	ENSMMUG00000019571	-0.222143	0.0182822	0.611935	-0.292082	1.40655e-05	FALSE
MTPN	ENSMMUG00000017108	0.345558	0.0183379	0.611935	0.0985038	0.150991	FALSE
UNC93B1	ENSMMUG00000023184	-0.330752	0.0186639	0.619715	-0.304337	5.78765e-06	FALSE
MFSD1	ENSMMUG00000023510	0.130357	0.0190742	0.628885	0.127636	0.0623431	FALSE
PI4KA	ENSMMUG00000022167	-0.168743	0.0191285	0.628885	-0.310181	3.73567e-06	FALSE
MMP14	ENSMMUG00000013665	0.0304122	0.0197474	0.644672	0.136414	0.0462392	FALSE
GAS6	ENSMMUG00000007428	-0.134891	0.0198019	0.644672	-0.33066	7.4705e-07	FALSE
ABCF1	ENSMMUG00000001886	-0.282624	0.0200304	0.646829	-0.290634	1.55797e-05	FALSE
TRIP12	ENSMMUG00000015842	-0.214394	0.0202224	0.646829	-0.198043	0.00362572	FALSE
NPHP3	ENSMMUG00000021772	0.0312999	0.0202598	0.646829	0.07456	0.277549	FALSE
ANKMY2	ENSMMUG00000017041	0.0141481	0.0203429	0.646829	0.0356894	0.603623	FALSE
SPAG5	ENSMMUG00000006018	-0.283791	0.0203527	0.646829	-0.303537	6.14059e-06	FALSE
ENSMMUG00000030892	ENSMMUG00000030892	-0.203454	0.020505	0.647446	-0.226056	0.000866077	FALSE
ORC6	ENSMMUG00000011942	-0.224772	0.0205662	0.647446	-0.245434	0.000289001	FALSE
SPTBN1	ENSMMUG00000013541	-0.212289	0.0207615	0.647956	-0.307384	4.61184e-06	FALSE
HERC6	ENSMMUG00000010314	-0.23724	0.0207792	0.647956	-0.234613	0.000539335	TRUE
CMTR1	ENSMMUG00000011573	-0.252668	0.0208736	0.647956	-0.297044	9.86516e-06	FALSE
CYBB	ENSMMUG00000013220	0.186828	0.0210771	0.650227	0.225279	0.00090336	FALSE
MUS81	ENSMMUG00000019014	-0.181299	0.0211593	0.650227	-0.238545	0.000431339	FALSE
FAM129A	ENSMMUG00000019515	-0.23234	0.0214507	0.650227	-0.299566	8.21723e-06	FALSE
NLN	ENSMMUG00000016522	0.0264884	0.0216216	0.650227	0.0729412	0.288143	FALSE
MED14	ENSMMUG00000005264	-0.0817959	0.0216238	0.650227	-0.305863	5.16681e-06	FALSE
PQLC2	ENSMMUG00000006892	0.0479606	0.021638	0.650227	0.0938978	0.171128	FALSE
NFKBIA	ENSMMUG00000020374	-0.190051	0.0217124	0.650227	-0.209338	0.0020798	TRUE
ABRAXAS1	ENSMMUG00000030337	-0.144049	0.0217262	0.650227	-0.164744	0.0158485	FALSE
SLC22A4	ENSMMUG00000009301	-0.140252	0.0221103	0.65877	-0.300718	7.55471e-06	FALSE
NDRG3	ENSMMUG00000008201	-0.110371	0.0222581	0.660226	-0.257379	0.000140427	FALSE
MBD2	ENSMMUG00000003136	0.29224	0.0225937	0.667213	0.069328	0.312756	FALSE
RBM33	ENSMMUG00000007351	0.097962	0.022831	0.668468	0.0494203	0.472041	FALSE
TDRD7	ENSMMUG00000012275	-0.29459	0.0228365	0.668468	-0.251353	0.000202996	TRUE
HBS1L	ENSMMUG00000004802	0.0237167	0.0231192	0.67379	0.0444827	0.51748	FALSE
SLC1A3	ENSMMUG00000006202	0.0375973	0.023677	0.680822	0.109664	0.109669	FALSE
ANXA1	ENSMMUG00000012667	-0.280822	0.0236846	0.680822	-0.221131	0.00112866	FALSE
HSP90B1	ENSMMUG00000023469	0.270094	0.0238761	0.680822	0.0818813	0.232945	FALSE
UBE2L6	ENSMMUG00000001332	-0.214893	0.0239055	0.680822	-0.213211	0.00170748	TRUE
DNAJC25	ENSMMUG00000023304	0.299332	0.0239554	0.680822	0.0876229	0.201686	FALSE
GPBP1L1	ENSMMUG00000001960	0.162422	0.0239726	0.680822	0.0591478	0.389269	FALSE
NT5C3A	ENSMMUG00000011695	-0.308857	0.0242712	0.684057	-0.212085	0.00180891	FALSE
BCL6	ENSMMUG00000009198	-0.176959	0.0242915	0.684057	-0.295664	1.08949e-05	FALSE
ACAA1	ENSMMUG00000000990	-0.292198	0.0245467	0.688339	-0.311323	3.42558e-06	FALSE
CREBRF	ENSMMUG00000005909	-0.212468	0.0248202	0.690703	-0.273797	4.91383e-05	FALSE
ARHGAP15	ENSMMUG00000006528	-0.189351	0.0249264	0.690703	-0.222886	0.00102766	FALSE
APOL6	ENSMMUG00000001050	-0.235124	0.0250311	0.690703	-0.253161	0.000181919	TRUE
MAPRE2	ENSMMUG00000017662	-0.271793	0.0253993	0.690703	-0.234374	0.000546666	FALSE
CTSC	ENSMMUG00000022139	0.222908	0.0254704	0.690703	0.076122	0.267579	FALSE
DLL1	ENSMMUG00000021144	0.00596199	0.0256275	0.690703	0.103788	0.130155	FALSE
EZH2	ENSMMUG00000013494	-0.213321	0.0256564	0.690703	-0.297838	9.31557e-06	FALSE
MRPS7	ENSMMUG00000048488	0.0179412	0.0257024	0.690703	0.0328222	0.633032	FALSE
ZNF41	ENSMMUG00000010404	0.0277777	0.025748	0.690703	0.0903486	0.187959	FALSE
AP2A2	ENSMMUG00000003620	-0.304746	0.0259172	0.690703	-0.332343	6.50993e-07	FALSE
IRF1	ENSMMUG00000008100	-0.195354	0.025924	0.690703	-0.261734	0.00010699	TRUE
CDC42EP3	ENSMMUG00000007906	-0.203902	0.0259896	0.690703	-0.255723	0.000155532	FALSE
RAB11FIP4	ENSMMUG00000008127	-0.148417	0.0260502	0.690703	-0.272622	5.30926e-05	FALSE
VDAC1	ENSMMUG00000016235	0.0107281	0.0260799	0.690703	0.0397184	0.563362	FALSE
ENSMMUG00000031300	ENSMMUG00000031300	-0.193804	0.0267273	0.692507	-0.251323	0.000203356	FALSE
DOCK8	ENSMMUG00000016976	-0.155298	0.0268184	0.692507	-0.220866	0.00114463	FALSE
IRF5	ENSMMUG00000018478	-0.298565	0.0269172	0.692507	-0.287651	1.91992e-05	TRUE
UTP3	ENSMMUG00000014229	-0.0838488	0.0269454	0.692507	-0.276235	4.17973e-05	FALSE
HELZ2	ENSMMUG00000006070	-0.324487	0.0269592	0.692507	-0.262208	0.00010384	FALSE
TGFBI	ENSMMUG00000000332	-0.32678	0.0269899	0.692507	-0.25076	0.000210386	FALSE
SRP72	ENSMMUG00000016368	0.246935	0.0270149	0.692507	0.0302123	0.660314	FALSE
CST3	ENSMMUG00000040355	0.256939	0.0270534	0.692507	-0.0276673	0.687357	FALSE
MPZL1	ENSMMUG00000009184	0.14518	0.0270819	0.692507	-0.00339304	0.960644	FALSE
GSDMD	ENSMMUG00000001633	-0.284179	0.0272261	0.693537	-0.312043	3.24269e-06	FALSE
HIRA	ENSMMUG00000009650	-0.190446	0.0273874	0.694995	-0.246989	0.0002636	FALSE
TTC37	ENSMMUG00000001205	0.146687	0.0275914	0.697519	-0.035048	0.610148	FALSE
PLA2G16	ENSMMUG00000005775	-0.204698	0.0282659	0.709306	-0.239321	0.000412551	FALSE
RF00012	ENSMMUG00000023834,ENSMMUG00000023963,ENSMMUG00000024064,ENSMMUG00000024127,ENSMMUG00000024350,ENSMMUG00000024632,ENSMMUG00000024750,ENSMMUG00000025017,ENSMMUG00000025415,ENSMMUG00000025470,ENSMMUG00000025942,ENSMMUG00000026447,ENSMMUG00000026681,ENSMMUG00000027410,ENSMMUG00000027695,ENSMMUG00000028121,ENSMMUG00000028485,ENSMMUG00000032883,ENSMMUG00000032891,ENSMMUG00000032902,ENSMMUG00000033096,…	-0.137034	0.0282702	0.709306	-0.195756	0.00404339	FALSE
NRIP1	ENSMMUG00000023770	0.314962	0.0284833	0.7095	0.106406	0.120691	FALSE
COPS4	ENSMMUG00000022312	0.150966	0.0284906	0.7095	0.0294538	0.66833	FALSE
KIF20B	ENSMMUG00000013485	-0.31454	0.0288898	0.716277	-0.259998	0.000119309	FALSE
ATP13A1	ENSMMUG00000043400	-0.223502	0.0289773	0.716277	-0.289504	1.68668e-05	FALSE
SF3B1	ENSMMUG00000022430	0.278735	0.029139	0.717616	0.0625482	0.362541	FALSE
ENSMMUG00000044788	ENSMMUG00000044788	-0.17257	0.0293385	0.719872	-0.267808	7.2643e-05	FALSE
DSTN	ENSMMUG00000013786	0.132794	0.0298647	0.729269	0.0319567	0.642027	FALSE
TFPI2	ENSMMUG00000020581	-0.148849	0.02994	0.729269	-0.270825	5.97261e-05	FALSE
SIVA1	ENSMMUG00000046736	-0.213143	0.0301121	0.730003	-0.282438	2.75045e-05	FALSE
ATP2B1	ENSMMUG00000023378	0.26951	0.030241	0.730003	0.0103146	0.880756	FALSE
NCL	ENSMMUG00000018094	-0.0205416	0.0302983	0.730003	-0.0294935	0.667909	FALSE
PDIA3	ENSMMUG00000001682	0.27207	0.031027	0.741282	0.10252	0.134942	FALSE
CYB5R1	ENSMMUG00000007047	0.052564	0.0311468	0.741282	0.0329722	0.631479	FALSE
GIMAP4	ENSMMUG00000011386	-0.221359	0.0311767	0.741282	-0.165791	0.0151848	FALSE
NSD2	ENSMMUG00000046942	-0.202655	0.0313857	0.741282	-0.25986	0.000120343	FALSE
PRDX3	ENSMMUG00000008294	0.17828	0.0314227	0.741282	0.0213518	0.756139	FALSE
ZCCHC9	ENSMMUG00000020655	-0.217293	0.0316108	0.741282	-0.263095	9.81811e-05	FALSE
ORAI3	ENSMMUG00000003232	0.0319682	0.0316377	0.741282	0.056015	0.414918	FALSE
SPCS3	ENSMMUG00000022784	0.175692	0.0318668	0.741282	-0.0229374	0.738663	FALSE
MNDA	ENSMMUG00000018454	-0.176668	0.0318719	0.741282	-0.164789	0.0158192	FALSE
C6H5orf63	ENSMMUG00000037806	-0.0895273	0.0320292	0.741282	-0.206772	0.00236561	FALSE
CENPJ	ENSMMUG00000014611	-0.00534288	0.0321644	0.741282	-0.19874	0.00350639	FALSE
SLTM	ENSMMUG00000022200	-0.249205	0.0322151	0.741282	-0.290126	1.61467e-05	FALSE
IFI16	ENSMMUG00000004490	-0.212351	0.0322428	0.741282	-0.182059	0.00758398	TRUE
PABPC1	ENSMMUG00000017786	0.148812	0.0323721	0.741282	-0.00968846	0.887946	FALSE
HMGB3	ENSMMUG00000004633	-0.148843	0.0325081	0.741282	-0.271985	5.53605e-05	FALSE
TMED1	ENSMMUG00000012041	-0.214185	0.0325435	0.741282	-0.276004	4.24468e-05	FALSE
PTPN9	ENSMMUG00000003783	0.130706	0.0329472	0.742248	-0.00532835	0.938233	FALSE
NUP210	ENSMMUG00000015979	-0.189505	0.0329503	0.742248	-0.286372	2.09836e-05	FALSE
DNPEP	ENSMMUG00000017929	-0.291291	0.0330769	0.742248	-0.281482	2.93559e-05	FALSE
TRIP6	ENSMMUG00000021252	-0.151825	0.0330839	0.742248	-0.259894	0.000120085	FALSE
NRG1	ENSMMUG00000000208	-0.0396315	0.0331636	0.742248	-0.310106	3.75671e-06	FALSE
RSU1	ENSMMUG00000016067	0.0226665	0.0332532	0.742248	0.0382747	0.577639	FALSE
PFN1	ENSMMUG00000002772	-0.223274	0.0338969	0.75372	-0.243562	0.000322584	FALSE
MYADM	ENSMMUG00000045606	-0.251322	0.0339931	0.75372	-0.311381	3.41035e-06	FALSE
CHAF1A	ENSMMUG00000016706	-0.228829	0.0344279	0.760405	-0.28879	1.77326e-05	FALSE
TPP2	ENSMMUG00000007247	-0.254107	0.034646	0.760405	-0.258387	0.000131914	FALSE
GTF2A1	ENSMMUG00000022122	0.0562579	0.034835	0.760405	-0.0108234	0.874922	FALSE
ENSMMUG00000044392	ENSMMUG00000044392	0.0419878	0.0349077	0.760405	0.0566318	0.409791	FALSE
FGD2	ENSMMUG00000022193	-0.230159	0.0349341	0.760405	-0.228914	0.000740769	FALSE
MS4A4A	ENSMMUG00000031100	0.0905355	0.0351122	0.760405	-0.00141715	0.983557	TRUE
TTF1	ENSMMUG00000006833	-0.237661	0.0351673	0.760405	-0.262672	0.000100843	FALSE
NUCB2	ENSMMUG00000005895	-0.237648	0.035206	0.760405	-0.276392	4.13621e-05	FALSE
GIMAP6	ENSMMUG00000047276	-0.296773	0.0354568	0.760918	-0.211575	0.00185661	FALSE
HDAC2	ENSMMUG00000008937	-0.289207	0.0354578	0.760918	-0.249291	0.000229791	FALSE
HAVCR2	ENSMMUG00000048691	0.0201427	0.0355864	0.761229	0.109528	0.110113	FALSE
TRIO	ENSMMUG00000015489	0.0213712	0.0357618	0.762431	0.0529163	0.441238	FALSE
SUCNR1	ENSMMUG00000047844	-0.152575	0.035939	0.762431	-0.197724	0.00368149	FALSE
SSFA2	ENSMMUG00000014277	0.182673	0.0359853	0.762431	0.0646466	0.346631	FALSE
NFE2	ENSMMUG00000012992	-0.224603	0.0361652	0.763819	-0.329173	8.43e-07	FALSE
PARP2	ENSMMUG00000016253	0.0521262	0.0364154	0.766675	0.0234481	0.733063	FALSE
MBD6	ENSMMUG00000011289	0.0188765	0.0369146	0.774253	0.0408916	0.551885	FALSE
C3	ENSMMUG00000008693	0.320623	0.0370382	0.774253	0.114436	0.0949716	FALSE
VPS36	ENSMMUG00000011360	0.139289	0.0371233	0.774253	0.0768076	0.263281	FALSE
CHMP5	ENSMMUG00000020149	-0.154399	0.0373231	0.775995	-0.179227	0.00859345	FALSE
ENSMMUG00000019251	ENSMMUG00000019251	-0.178109	0.0374465	0.776144	-0.180725	0.00804562	FALSE
IRF2	ENSMMUG00000015087	-0.268644	0.0376057	0.776279	-0.264043	9.24488e-05	TRUE
SETD5	ENSMMUG00000003943	-0.165899	0.0376857	0.776279	-0.238274	0.000438089	FALSE
ARHGAP25	ENSMMUG00000015052	-0.234992	0.0378624	0.777519	-0.258597	0.000130204	FALSE
ALG5	ENSMMUG00000003585	0.0501547	0.0383152	0.778467	0.0667844	0.330884	FALSE
KCTD10	ENSMMUG00000019649	-0.197493	0.0383183	0.778467	-0.24348	0.000324148	FALSE
ZNF274	ENSMMUG00000020505	0.0483345	0.0385021	0.778467	0.0855205	0.212759	FALSE
RNF14	ENSMMUG00000009768	0.0149523	0.0386159	0.778467	0.106054	0.121933	FALSE
CD83	ENSMMUG00000020289	0.078463	0.0386287	0.778467	-0.0152744	0.824197	FALSE
ENSMMUG00000014404	ENSMMUG00000014404	-0.161969	0.0386983	0.778467	-0.266596	7.85354e-05	FALSE
SLFN5	ENSMMUG00000010082	-0.268058	0.0387722	0.778467	-0.277884	3.74325e-05	FALSE
XRN1	ENSMMUG00000014038	-0.259315	0.0388417	0.778467	-0.20756	0.00227422	FALSE
VAMP5	ENSMMUG00000030784	-0.267253	0.0393996	0.786387	-0.221907	0.00108291	TRUE
SPATS2L	ENSMMUG00000008101	-0.230155	0.039564	0.786387	-0.195684	0.00405718	FALSE
BOLA1	ENSMMUG00000007258	-0.162646	0.0398144	0.786387	-0.279241	3.41666e-05	FALSE
PEX7	ENSMMUG00000016382	-0.165269	0.0398145	0.786387	-0.205648	0.00250176	FALSE
ENSMMUG00000023575	ENSMMUG00000023575	0.249093	0.039826	0.786387	0.127729	0.0621515	FALSE
DDX54	ENSMMUG00000021795	-0.125377	0.040374	0.794857	-0.266227	8.04177e-05	FALSE
S100A9	ENSMMUG00000006868	-0.440056	0.0405087	0.795162	-0.267604	7.36029e-05	FALSE
TPX2	ENSMMUG00000000966	-0.211155	0.0410105	0.802652	-0.302817	6.47573e-06	FALSE
PDCL3	ENSMMUG00000040135	0.0224562	0.0415266	0.810376	0.0838455	0.221888	FALSE
EMILIN2	ENSMMUG00000017546	-0.267807	0.0420858	0.818893	-0.267486	7.41653e-05	FALSE
MBD3	ENSMMUG00000009014	-0.135194	0.042737	0.829147	-0.299365	8.33803e-06	FALSE
BRCA1	ENSMMUG00000001329	-0.215762	0.0431989	0.835679	-0.261081	0.000111474	FALSE
UNC13B	ENSMMUG00000016308	0.0239514	0.0433289	0.835771	0.128043	0.061506	FALSE
HSPA5	ENSMMUG00000005217	0.255438	0.0435369	0.836645	0.132014	0.0538139	FALSE
ZNF182	ENSMMUG00000001258	-0.107344	0.0436275	0.836645	-0.241444	0.000364946	FALSE
ZFX	ENSMMUG00000009801	-0.129769	0.0437503	0.836645	-0.27679	4.02777e-05	FALSE
LTB4R	ENSMMUG00000020697	-0.203622	0.0441851	0.842547	-0.282966	2.65301e-05	FALSE
SMCHD1	ENSMMUG00000005461	-0.240392	0.0443766	0.843788	-0.207681	0.00226047	FALSE
COTL1	ENSMMUG00000007039	-0.150938	0.0449334	0.851669	-0.231509	0.000641703	FALSE
ENSMMUG00000003542	ENSMMUG00000003542	-0.142664	0.0451361	0.851669	-0.262855	9.9679e-05	FALSE
ASAH1	ENSMMUG00000015497	0.243761	0.0451739	0.851669	0.0822535	0.23082	FALSE
TNFSF8	ENSMMUG00000041301	0.106712	0.0453339	0.852277	-0.0392905	0.567576	FALSE
ENSMMUG00000008097	ENSMMUG00000008097	-0.220492	0.0457615	0.857899	-0.227952	0.000780942	FALSE
DLGAP5	ENSMMUG00000003567	-0.257265	0.046067	0.8581	-0.27241	5.38382e-05	FALSE
SLC4A1AP	ENSMMUG00000019748	-0.197386	0.0462283	0.8581	-0.239897	0.0003991	FALSE
TTC23	ENSMMUG00000005224	-0.135684	0.0462671	0.8581	-0.184899	0.00667942	FALSE
ATP6V1E1	ENSMMUG00000021477	-0.120152	0.046548	0.8581	-0.155609	0.0227909	FALSE
KYNU	ENSMMUG00000021330	0.241758	0.0466832	0.8581	0.126301	0.0651545	FALSE
NUCB1	ENSMMUG00000003904	0.200592	0.0467906	0.8581	-0.0452422	0.510347	FALSE
CLTC	ENSMMUG00000010509	0.243591	0.0469161	0.8581	0.0134556	0.84485	FALSE
ENSMMUG00000041169	ENSMMUG00000041169	0.026191	0.0469215	0.8581	0.0633143	0.35668	FALSE
KIAA0930	ENSMMUG00000004131	-0.180159	0.0469294	0.8581	-0.244457	0.000306105	FALSE
NRROS	ENSMMUG00000021637	-0.152551	0.0471224	0.859276	-0.248287	0.000244016	FALSE
ADAP2	ENSMMUG00000009077	-0.155289	0.0473727	0.859768	-0.233981	0.000558863	FALSE
TNIP2	ENSMMUG00000007966	0.262171	0.047407	0.859768	-0.000244217	0.997166	FALSE
TMEM219	ENSMMUG00000020273	-0.206138	0.0477086	0.862358	-0.280857	3.06286e-05	FALSE
S100A6	ENSMMUG00000008917	-0.158188	0.0478083	0.862358	-0.205716	0.00249333	FALSE
AMMECR1L	ENSMMUG00000049232	0.0599102	0.0480241	0.863916	0.0349272	0.611381	FALSE
PPP2CB	ENSMMUG00000020819	0.0834534	0.0488202	0.875614	0.0816249	0.234416	FALSE
TNPO2	ENSMMUG00000005684	0.0249225	0.0490108	0.875614	0.00715088	0.917172	FALSE
UBA6	ENSMMUG00000003776	0.030207	0.049068	0.875614	0.0487716	0.477884	FALSE
ENSMMUG00000014892	ENSMMUG00000014892	-0.162725	0.0496298	0.87913	-0.239421	0.000410171	FALSE
MLX	ENSMMUG00000009887	0.195014	0.0496762	0.87913	0.0290113	0.673024	FALSE
SERINC1	ENSMMUG00000007911	0.110219	0.0496837	0.87913	0.00984575	0.88614	FALSE
NR2C1	ENSMMUG00000018898	0.0347513	0.0498653	0.87913	0.0497026	0.469511	FALSE
RNF130	ENSMMUG00000013347	0.253738	0.0499237	0.87913	0.0198427	0.772886	FALSE
TAF5	ENSMMUG00000011523	-0.150015	0.0507375	0.890703	-0.194846	0.00422133	FALSE
SNX9	ENSMMUG00000007142	0.0981405	0.0509969	0.890703	0.0360872	0.599591	FALSE
BPHL	ENSMMUG00000008483	-0.101315	0.051048	0.890703	-0.241798	0.000357537	FALSE
CCT2	ENSMMUG00000010820	0.272747	0.0511311	0.890703	0.0557512	0.417122	FALSE
USP24	ENSMMUG00000005740	-0.141696	0.0512481	0.890703	-0.232772	0.000598064	FALSE
MTFR1L	ENSMMUG00000007854	0.0633975	0.0514374	0.89167	0.0433577	0.528139	FALSE
OCEL1	ENSMMUG00000011931	0.0444209	0.0516979	0.893864	0.0433473	0.528238	FALSE
PCTP	ENSMMUG00000006066	-0.096443	0.0519936	0.895872	-0.202786	0.00288097	FALSE
LIPA	ENSMMUG00000047356	0.234619	0.0520824	0.895872	0.0863506	0.208336	FALSE
ZNF18	ENSMMUG00000018541	0.0172493	0.0522552	0.896532	0.106588	0.120053	FALSE
MMP25	ENSMMUG00000009483	-0.201668	0.0524103	0.896888	-0.281735	2.88554e-05	TRUE
LIG1	ENSMMUG00000014591	-0.165689	0.0527445	0.900299	-0.231908	0.000627608	FALSE
TRIP4	ENSMMUG00000009882	-0.136998	0.0529284	0.901133	-0.226478	0.000846427	FALSE
PPT1	ENSMMUG00000009189	0.255971	0.0530682	0.901214	0.0314429	0.647391	FALSE
C1orf162	ENSMMUG00000003579	0.170456	0.0535345	0.901955	-0.0762814	0.266575	FALSE
SS18L2	ENSMMUG00000031677	-0.158456	0.0535952	0.901955	-0.235126	0.000523965	FALSE
METTL21A	ENSMMUG00000022602	0.0803854	0.0539405	0.901955	0.074487	0.278021	FALSE
RTN3	ENSMMUG00000015876	0.255821	0.0540331	0.901955	0.00797202	0.907701	FALSE
LCP1	ENSMMUG00000017033	0.165349	0.0541888	0.901955	-0.00421547	0.951115	FALSE
RAB2A	ENSMMUG00000017038	0.202928	0.0541936	0.901955	0.0712489	0.299505	FALSE
SMAD2	ENSMMUG00000007816	0.0456099	0.0543755	0.901955	0.0280783	0.682962	FALSE
LRRCC1	ENSMMUG00000006370	-0.115969	0.0543983	0.901955	-0.22582	0.000877239	FALSE
MRPL28	ENSMMUG00000000609	-0.252957	0.0546292	0.901955	-0.303075	6.35346e-06	FALSE
FAM104A	ENSMMUG00000001268	-0.121545	0.0547216	0.901955	-0.239173	0.000416075	FALSE
ACTR3	ENSMMUG00000015032	0.209233	0.0550204	0.901955	0.0309005	0.653074	FALSE
MKKS	ENSMMUG00000031166	0.123123	0.0550292	0.901955	0.00703783	0.918477	FALSE
RER1	ENSMMUG00000012346	0.213415	0.0551764	0.901955	-0.0464606	0.499013	FALSE
NCAPD2	ENSMMUG00000018677	-0.193651	0.0551994	0.901955	-0.24492	0.000297885	FALSE
PSMB8	ENSMMUG00000011301	-0.250433	0.0552975	0.901955	-0.309934	3.80604e-06	TRUE
APOBEC3G	ENSMMUG00000039346	-0.245664	0.0554529	0.901955	-0.251925	0.000196092	TRUE
MGAT4A	ENSMMUG00000022909	0.0148866	0.0555123	0.901955	0.0485335	0.480038	FALSE
ARHGAP18	ENSMMUG00000020365	-0.130781	0.0556828	0.901955	-0.238949	0.000421449	FALSE
TUBA1A	ENSMMUG00000009788	-0.254621	0.0559384	0.901955	-0.204483	0.00265028	FALSE
TRIP11	ENSMMUG00000018319	-0.226535	0.0560821	0.901955	-0.212327	0.00178671	FALSE
ENSMMUG00000012397	ENSMMUG00000012397	0.0360195	0.0561326	0.901955	0.0313923	0.647921	FALSE
ENSMMUG00000041198	ENSMMUG00000041198	-0.151387	0.0563443	0.901955	-0.25449	0.000167749	FALSE
PARP10	ENSMMUG00000000449	-0.207591	0.0564129	0.901955	-0.231813	0.000630961	FALSE
ENSMMUG00000040361	ENSMMUG00000040361	0.154349	0.0566456	0.901955	0.0291037	0.672043	FALSE
CCHCR1	ENSMMUG00000015679	0.0333515	0.0566731	0.901955	0.045311	0.509704	FALSE
ENSMMUG00000043509	ENSMMUG00000043509	-0.116576	0.0567082	0.901955	-0.260063	0.000118826	FALSE
ZBTB21	ENSMMUG00000018053	0.044057	0.0567607	0.901955	0.137406	0.0446604	FALSE
TNK2	ENSMMUG00000000972	-0.269825	0.0574304	0.901971	-0.281145	3.00354e-05	FALSE
HACE1	ENSMMUG00000014703	0.0306375	0.0576387	0.901971	0.0682082	0.320655	FALSE
C9H10orf88	ENSMMUG00000008564	-0.109606	0.0576981	0.901971	-0.237552	0.000456531	FALSE
FAM96A	ENSMMUG00000014004	0.0644183	0.0577348	0.901971	0.0905402	0.187021	FALSE
KMT2B	ENSMMUG00000002381	0.0249273	0.0577995	0.901971	0.0456849	0.506213	FALSE
GCFC2	ENSMMUG00000018512	0.0314094	0.057886	0.901971	0.091414	0.182784	FALSE
RHOU	ENSMMUG00000002924	0.133397	0.0578988	0.901971	0.00205399	0.97617	FALSE
MRPL48	ENSMMUG00000014680	0.0284903	0.0579551	0.901971	0.128136	0.0613155	FALSE
SNRPB	ENSMMUG00000010050	-0.241593	0.057978	0.901971	-0.244868	0.000298796	FALSE
MSR1	ENSMMUG00000002296	0.123812	0.058224	0.90369	0.0975257	0.15511	FALSE
MAP4K4	ENSMMUG00000010811	0.194967	0.0584863	0.905656	0.000791692	0.990814	FALSE
BCL10	ENSMMUG00000005720	0.0505967	0.0587943	0.908318	0.124033	0.0701681	FALSE
ENSMMUG00000012709	ENSMMUG00000012709	0.187734	0.0592151	0.908837	0.0241293	0.725615	FALSE
METTL18	ENSMMUG00000016581	-0.0718426	0.0592709	0.908837	-0.258108	0.000134217	FALSE
ENSMMUG00000000790	ENSMMUG00000000790	-0.0522502	0.0594321	0.908837	-0.232359	0.000612036	FALSE
DNAJA3	ENSMMUG00000008134	-0.036193	0.0596225	0.908837	-0.193687	0.00445827	FALSE
XPO1	ENSMMUG00000006941	-0.189949	0.0599502	0.908837	-0.178568	0.0088445	FALSE
CORO2A	ENSMMUG00000002853	-0.273761	0.0600354	0.908837	-0.254456	0.000168095	FALSE
SDHB	ENSMMUG00000001614	0.251158	0.0602081	0.908837	0.0578679	0.39963	FALSE
HSD17B12	ENSMMUG00000018465	0.0298266	0.0602291	0.908837	0.0664953	0.332986	FALSE
2020-03-01	ENSMMUG00000041688	0.275218	0.0602778	0.908837	0.0417089	0.543958	TRUE
GM2A	ENSMMUG00000022869	-0.137223	0.0603209	0.908837	-0.163307	0.0168002	FALSE
CLEC4E	ENSMMUG00000013706	0.0254492	0.0603259	0.908837	0.0592372	0.388552	FALSE
THEMIS2	ENSMMUG00000018170	0.0153068	0.0605133	0.909607	-0.0105675	0.877855	FALSE
COQ8A	ENSMMUG00000008636	-0.0824773	0.0612269	0.913715	-0.237741	0.00045163	FALSE
TRIM33	ENSMMUG00000014620	0.0448416	0.0614116	0.913715	0.0434083	0.527656	FALSE
UBALD2	ENSMMUG00000045489	-0.259122	0.0616287	0.913715	-0.233756	0.000565969	FALSE
MAP2K1	ENSMMUG00000016840	-0.247517	0.0616403	0.913715	-0.245257	0.000292029	FALSE
TATDN1	ENSMMUG00000015491	0.0344276	0.0616644	0.913715	-0.0154044	0.822726	FALSE
FLOT2	ENSMMUG00000012523	-0.216424	0.0617861	0.913715	-0.311575	3.36037e-06	FALSE
EBI3	ENSMMUG00000039187	0.0419609	0.0618838	0.913715	0.13091	0.0558678	FALSE
UBL3	ENSMMUG00000003771	0.114823	0.0620683	0.913715	0.0165781	0.809468	FALSE
SCIN	ENSMMUG00000000880	-0.1987	0.0622093	0.913715	-0.262149	0.000104227	FALSE
DMAP1	ENSMMUG00000011645	-0.255616	0.0624227	0.913715	-0.269167	6.65282e-05	FALSE
MMP9	ENSMMUG00000016549	0.0148934	0.0625032	0.913715	0.0363982	0.596447	TRUE
ISG20	ENSMMUG00000007669	-0.163162	0.0625276	0.913715	-0.137917	0.0438652	TRUE
CEP78	ENSMMUG00000013003	-0.202882	0.0625891	0.913715	-0.261484	0.000108689	FALSE
TBC1D15	ENSMMUG00000007727	0.112592	0.0627911	0.913715	0.0535751	0.435564	FALSE
MSRB2	ENSMMUG00000010388	-0.110391	0.0628401	0.913715	-0.197481	0.00372444	FALSE
BUB1	ENSMMUG00000017653	-0.151954	0.0630291	0.91447	-0.24941	0.000228171	FALSE
LYRM1	ENSMMUG00000016752	0.0207983	0.0633508	0.916612	0.0597213	0.384679	FALSE
RGS2	ENSMMUG00000038730	0.125061	0.0634514	0.916612	0.0600026	0.382441	FALSE
SH3BP2	ENSMMUG00000014335	-0.215477	0.0638523	0.918976	-0.218629	0.00128835	FALSE
RASSF5	ENSMMUG00000045607	0.216195	0.0640352	0.918976	0.0458909	0.504295	FALSE
STAT3	ENSMMUG00000010707	-0.255288	0.0640934	0.918976	-0.206301	0.00242186	TRUE
RRBP1	ENSMMUG00000013787	-0.286423	0.0642818	0.918976	-0.263438	9.60682e-05	FALSE
MTOR	ENSMMUG00000019325	-0.16697	0.0643035	0.918976	-0.227325	0.000808218	FALSE
PTP4A1	ENSMMUG00000002777	0.139371	0.0645602	0.920672	0.0495454	0.470919	FALSE
MBTPS1	ENSMMUG00000020053	0.0942943	0.0649413	0.924133	0.015839	0.81781	FALSE
ICAM2	ENSMMUG00000014656	-0.183272	0.0652857	0.925483	-0.240544	0.000384478	FALSE
RCC2	ENSMMUG00000047630	-0.229118	0.0653135	0.925483	-0.251228	0.000204533	FALSE
SPAST	ENSMMUG00000021691	0.0464919	0.0655939	0.926179	0.0310175	0.651847	FALSE
HSBP1	ENSMMUG00000020115	0.193237	0.0656402	0.926179	-0.00352303	0.959138	FALSE
NEDD1	ENSMMUG00000004093	-0.168836	0.0659517	0.928611	-0.248417	0.000242121	FALSE
RNF144B	ENSMMUG00000045541	-0.2295	0.0662894	0.930676	-0.192125	0.00479624	FALSE
CGAS	ENSMMUG00000019606	-0.224167	0.0663772	0.930676	-0.239117	0.000417415	FALSE
TPM3	ENSMMUG00000010805	-0.0851513	0.0666246	0.932185	-0.18699	0.00607594	FALSE
AGTRAP	ENSMMUG00000004677	-0.187741	0.0667791	0.932393	-0.233389	0.000577771	FALSE
IL1B	ENSMMUG00000042751	0.123211	0.0670077	0.933631	0.0604023	0.379273	FALSE
MEF2A	ENSMMUG00000018122	0.224028	0.0672436	0.933685	0.0143466	0.834718	FALSE
SMARCD1	ENSMMUG00000006531	-0.104374	0.0672913	0.933685	-0.253726	0.000175759	FALSE
TOP3B	ENSMMUG00000014487	-0.0808833	0.067574	0.935662	-0.229908	0.000701282	FALSE
CANX	ENSMMUG00000012370	0.168515	0.0677687	0.935992	0.0241532	0.725354	FALSE
TXNDC11	ENSMMUG00000014240	0.0561602	0.0680008	0.935992	0.0127362	0.853048	FALSE
ELK1	ENSMMUG00000019420	0.0401471	0.0681264	0.935992	0.0685739	0.318061	FALSE
PRCP	ENSMMUG00000007838	0.19518	0.0682067	0.935992	0.0288306	0.674944	FALSE
EPHX4	ENSMMUG00000031975	-0.0693242	0.0682991	0.935992	-0.264161	9.17581e-05	FALSE
UBTF	ENSMMUG00000019924	-0.120583	0.069021	0.942196	-0.194239	0.00434385	FALSE
ELOC	ENSMMUG00000005155	0.207614	0.0690341	0.942196	0.0187402	0.785189	FALSE
TSPAN33	ENSMMUG00000012109	0.0426527	0.0695362	0.947111	0.049797	0.468667	FALSE
OSTM1	ENSMMUG00000022247	0.126647	0.0700224	0.951791	0.0187064	0.785567	FALSE
DHX36	ENSMMUG00000011347	-0.241388	0.0704541	0.955712	-0.209215	0.00209277	FALSE
PEBP1	ENSMMUG00000005098	-0.266516	0.0706123	0.955916	-0.24385	0.000317194	FALSE
NLRX1	ENSMMUG00000012189	0.0344324	0.0708619	0.956166	0.0680551	0.321745	FALSE
FKBP4	ENSMMUG00000007405	-0.136612	0.0712545	0.956166	-0.24724	0.000259702	FALSE
SNX27	ENSMMUG00000016920	0.0632602	0.0713113	0.956166	0.0893431	0.192941	FALSE
RFC4	ENSMMUG00000003704	-0.110479	0.0715335	0.956166	-0.260843	0.000113154	FALSE
PEAK1	ENSMMUG00000042378	0.0422621	0.0715516	0.956166	0.0544394	0.428184	FALSE
MEF2D	ENSMMUG00000016696	-0.114305	0.0715967	0.956166	-0.263079	9.82811e-05	FALSE
MAN2A1	ENSMMUG00000003316	-0.205152	0.0716336	0.956166	-0.243343	0.000326751	FALSE
PSMD13	ENSMMUG00000011511	-0.0954397	0.071834	0.956926	-0.20841	0.00217926	FALSE
ETS2	ENSMMUG00000009063	0.26242	0.0725486	0.964521	0.064382	0.348612	FALSE
KDM3B	ENSMMUG00000000455	0.0726138	0.072948	0.966251	0.0321891	0.639606	FALSE
SH2D3C	ENSMMUG00000016432	0.0399194	0.0730283	0.966251	0.0788074	0.251015	FALSE
ZNF22	ENSMMUG00000017492	-0.157609	0.0732012	0.966251	-0.232498	0.000607284	FALSE
DBNL	ENSMMUG00000002411	-0.0670406	0.0732579	0.966251	-0.162713	0.0172078	FALSE
PLIN2	ENSMMUG00000013997	0.16462	0.0735729	0.968492	0.0252725	0.713173	FALSE
ROCK2	ENSMMUG00000016678	-0.258163	0.0738094	0.969693	-0.243802	0.000318083	FALSE
GALNT7	ENSMMUG00000013106	0.121398	0.0742276	0.969814	0.0687227	0.31701	FALSE
FPR3	ENSMMUG00000002308	-0.131206	0.0743354	0.969814	-0.225658	0.000884995	FALSE
NOP58	ENSMMUG00000000582	-0.223169	0.0744397	0.969814	-0.19491	0.00420851	FALSE
PJA2	ENSMMUG00000012353	0.0755923	0.0745137	0.969814	0.0254979	0.710728	FALSE
ZBTB18	ENSMMUG00000015664	0.0430293	0.0745452	0.969814	0.0378252	0.58212	FALSE
ALYREF	ENSMMUG00000012884	-0.149792	0.0747197	0.97	-0.287742	1.90783e-05	FALSE
ETV6	ENSMMUG00000014370	-0.218589	0.0751278	0.97	-0.254601	0.000166613	FALSE
RAB8B	ENSMMUG00000013460	-0.126546	0.0751579	0.97	-0.249902	0.000221523	FALSE
BACH1	ENSMMUG00000011095	0.170952	0.0751696	0.97	0.0384276	0.57612	FALSE
AP1B1	ENSMMUG00000021380	-0.20302	0.075406	0.97	-0.285621	2.21021e-05	FALSE
SLFN13	ENSMMUG00000037555	-0.101924	0.0754315	0.97	-0.276187	4.19309e-05	FALSE
EGLN2	ENSMMUG00000001197	-0.152167	0.0757718	0.971339	-0.266188	8.0618e-05	FALSE
DDB1	ENSMMUG00000002691	-0.214133	0.0759306	0.971339	-0.249642	0.000225009	FALSE
GALNS	ENSMMUG00000012430	0.155484	0.0761054	0.971339	0.0219537	0.74949	FALSE
CMTM6	ENSMMUG00000001443	0.256074	0.0761178	0.971339	0.0228368	0.739768	FALSE
ENSMMUG00000021876	ENSMMUG00000021876	-0.0530898	0.0764623	0.971517	-0.264669	8.8836e-05	FALSE
IFI30	ENSMMUG00000047873	0.0931403	0.0765421	0.971517	0.0129469	0.850645	TRUE
SERPINA1	ENSMMUG00000020426	0.110344	0.0765685	0.971517	-0.0337354	0.623599	FALSE
KNL1	ENSMMUG00000048910	-0.190502	0.0768516	0.97326	-0.259495	0.000123115	FALSE
NDUFS8	ENSMMUG00000023189	-0.127076	0.0773988	0.977801	-0.283197	2.6114e-05	FALSE
ALPK1	ENSMMUG00000014073	-0.207118	0.0775032	0.977801	-0.262774	0.000100195	FALSE
PTTG1	ENSMMUG00000023077	-0.190374	0.077916	0.981154	-0.244314	0.000308689	FALSE
ZMYM5	ENSMMUG00000001920	-0.117815	0.0781789	0.982611	-0.260504	0.000115583	FALSE
CAPZA2	ENSMMUG00000006784	0.222478	0.0783716	0.983181	0.0179104	0.794484	FALSE
GAR1	ENSMMUG00000021225	0.0127433	0.078899	0.983228	0.0506097	0.461431	FALSE
KLHL12	ENSMMUG00000017849	-0.0935234	0.0789322	0.983228	-0.264346	9.06859e-05	FALSE
TSPO	ENSMMUG00000006058	-0.190076	0.0791165	0.983228	-0.239944	0.000398023	FALSE
SEC24B	ENSMMUG00000023240	-0.241375	0.0792234	0.983228	-0.254234	0.00017039	FALSE
ENSMMUG00000029692	ENSMMUG00000029692	0.190497	0.0793397	0.983228	0.0262535	0.702556	FALSE
MAMU-B	ENSMMUG00000045600	-0.251424	0.0794342	0.983228	-0.120745	0.0779926	FALSE
AKR1C1	ENSMMUG00000023282	-0.178219	0.0795546	0.983228	-0.259311	0.000124534	FALSE
MARCKS	ENSMMUG00000008934	0.269355	0.0795695	0.983228	0.0755179	0.271405	FALSE
DERA	ENSMMUG00000013309	0.0176005	0.079767	0.983228	0.0531652	0.43909	FALSE
FAM207A	ENSMMUG00000000953	-0.0852975	0.0798486	0.983228	-0.207237	0.00231133	FALSE
MAMU-DMB	ENSMMUG00000022626	-0.191168	0.0800174	0.983492	-0.182652	0.00738645	FALSE
SLC16A3	ENSMMUG00000010121	-0.184158	0.0810139	0.993394	-0.216443	0.00144456	FALSE
PIGV	ENSMMUG00000012700	0.0317577	0.0811237	0.993394	0.0662983	0.334424	FALSE
CPEB4	ENSMMUG00000019926	0.135065	0.0812696	0.993394	-0.0153616	0.82321	FALSE
EIF2AK2	ENSMMUG00000037522	-0.22897	0.0815654	0.995188	-0.258733	0.000129101	TRUE
CLEC16A	ENSMMUG00000006515	-0.102086	0.0822576	1	-0.210746	0.00193663	FALSE
EIF2B3	ENSMMUG00000005342	0.0293054	0.0823548	1	0.0826519	0.228561	FALSE
MANF	ENSMMUG00000043515	0.130464	0.0825004	1	-0.018176	0.791505	FALSE
ENSMMUG00000014256	ENSMMUG00000014256	-0.152492	0.0827875	1	-0.116527	0.0890463	FALSE
C4H6orf203	ENSMMUG00000007391	-0.0735639	0.0828398	1	-0.212688	0.00175394	FALSE
BIRC6	ENSMMUG00000009367	-0.141299	0.0833269	1	-0.224663	0.000933962	FALSE
SPRY2	ENSMMUG00000018292	0.0116938	0.0833516	1	0.0100164	0.88418	FALSE
PSMB6	ENSMMUG00000012999	0.231251	0.0837121	1	0.100063	0.144595	FALSE
MED15	ENSMMUG00000023263	-0.134799	0.0838577	1	-0.255437	0.000158283	FALSE
CD52	ENSMMUG00000010240	-0.167928	0.0844708	1	-0.185675	0.00644932	FALSE
VDR	ENSMMUG00000006727	-0.0851535	0.0844854	1	-0.240115	0.0003941	FALSE
RAB3GAP2	ENSMMUG00000007784	0.0266405	0.0849497	1	-0.0266367	0.698425	FALSE
P4HTM	ENSMMUG00000006130	0.0300308	0.0849542	1	0.0967437	0.158463	FALSE
ZCCHC8	ENSMMUG00000013643	-0.11928	0.0852451	1	-0.23067	0.000672311	FALSE
EEF1G	ENSMMUG00000006598	-0.153091	0.0857429	1	-0.150218	0.028013	FALSE
ENSMMUG00000021561	ENSMMUG00000021561	0.06529	0.0857884	1	0.00609776	0.929335	FALSE
MRPL9	ENSMMUG00000009094	-0.188982	0.085813	1	-0.27367	4.95498e-05	FALSE
ENSMMUG00000047800	ENSMMUG00000047800	0.145666	0.0861534	1	-0.0562926	0.412606	FALSE
AP3S1	ENSMMUG00000015288	0.216805	0.0863711	1	0.03254	0.635959	FALSE
ENSMMUG00000016517	ENSMMUG00000016517	0.0504849	0.0865812	1	0.0239047	0.728068	FALSE
TAF9	ENSMMUG00000009140	0.0747199	0.0870161	1	0.0243946	0.722721	FALSE
S100P	ENSMMUG00000021887	-0.17796	0.0873731	1	-0.108866	0.112294	FALSE
ANXA6	ENSMMUG00000021053	-0.256892	0.0877504	1	-0.301747	7.00613e-06	FALSE
ENSMMUG00000006283	ENSMMUG00000006283	-0.0948402	0.0877605	1	-0.152138	0.0260461	FALSE
NCAPG	ENSMMUG00000018070	-0.203644	0.0877953	1	-0.283152	2.61938e-05	FALSE
ENSMMUG00000046273	ENSMMUG00000046273	-0.0371884	0.0880553	1	-0.212237	0.0017949	FALSE
PLEK	ENSMMUG00000009195	0.170728	0.0880604	1	0.0454074	0.508802	FALSE
C1GALT1	ENSMMUG00000038690	0.143854	0.0882896	1	0.00756954	0.912341	FALSE
TRIM26	ENSMMUG00000023679	-0.1019	0.0885264	1	-0.243023	0.000332912	TRUE
CD46	ENSMMUG00000007129	0.0377049	0.0894703	1	0.0119995	0.861461	FALSE
NFKBIE	ENSMMUG00000022689	-0.236919	0.0898698	1	-0.226503	0.00084526	FALSE
C6orf120	ENSMMUG00000043752	-0.0945376	0.089881	1	-0.194289	0.00433366	FALSE
DEPDC1	ENSMMUG00000017766	-0.116921	0.0907569	1	-0.250434	0.000214562	FALSE
ZNF263	ENSMMUG00000017973	-0.141145	0.0917413	1	-0.210182	0.00199285	FALSE
CENPF	ENSMMUG00000015634	-0.238917	0.0918747	1	-0.28362	2.53673e-05	FALSE
VASP	ENSMMUG00000022938	0.153192	0.0919521	1	-0.0271998	0.69237	FALSE
TMBIM6	ENSMMUG00000005960	0.232669	0.0922709	1	0.0368088	0.592308	FALSE
TRMO	ENSMMUG00000015654	-0.0991683	0.0926535	1	-0.229609	0.000712936	FALSE
RNF111	ENSMMUG00000013089	-0.0932994	0.0930807	1	-0.17902	0.0086717	FALSE
PRDM2	ENSMMUG00000017040	-0.168017	0.093082	1	-0.266333	7.98715e-05	FALSE
TUBA1B	ENSMMUG00000044706	-0.192765	0.0933203	1	-0.241117	0.000371944	FALSE
JAGN1	ENSMMUG00000018280	0.053287	0.0935121	1	0.0308343	0.65377	FALSE
CCDC88A	ENSMMUG00000003003	0.181802	0.0935716	1	0.0269711	0.694827	FALSE
ENSMMUG00000000881	ENSMMUG00000000881	0.0581269	0.0936141	1	0.0426867	0.534548	FALSE
NBN	ENSMMUG00000014519	0.252748	0.0937567	1	0.0251817	0.714158	FALSE
HELQ	ENSMMUG00000015350	0.0519907	0.094192	1	0.000639064	0.992585	FALSE
VDAC2	ENSMMUG00000008691	-0.145268	0.0949385	1	-0.215111	0.00154808	FALSE
EXOSC9	ENSMMUG00000009816	-0.173225	0.0957753	1	-0.216126	0.00146862	FALSE
SLC35F5	ENSMMUG00000008875	0.0184639	0.0959579	1	0.134067	0.0501605	FALSE
RMND5A	ENSMMUG00000003523	-0.17974	0.0966448	1	-0.263812	9.38168e-05	FALSE
PRKCSH	ENSMMUG00000002328	-0.1555	0.0968404	1	-0.275483	4.39426e-05	FALSE
CEP350	ENSMMUG00000002135	-0.167369	0.0969199	1	-0.213466	0.00168525	FALSE
IL2RA	ENSMMUG00000015151	0.102221	0.0971734	1	0.072802	0.289067	FALSE
SEC62	ENSMMUG00000021899	0.211478	0.0972565	1	-0.0243362	0.723357	FALSE
ARFGAP2	ENSMMUG00000006357	-0.129584	0.0974766	1	-0.211036	0.0019083	FALSE
CSPP1	ENSMMUG00000014423	-0.160288	0.0978426	1	-0.244839	0.000299306	FALSE
GNA11	ENSMMUG00000002961	-0.159002	0.0981747	1	-0.252791	0.000186052	FALSE
E2F4	ENSMMUG00000020258	-0.139006	0.0986416	1	-0.279202	3.42581e-05	FALSE
MPND	ENSMMUG00000028926	-0.118278	0.0987089	1	-0.240585	0.000383559	FALSE
LYN	ENSMMUG00000014149	-0.0783762	0.0990511	1	-0.0285128	0.678327	FALSE
ADGRE1	ENSMMUG00000001220	-0.235208	0.0991032	1	-0.271224	5.81885e-05	FALSE
FBXO6	ENSMMUG00000023668	-0.122683	0.0994043	1	-0.295319	1.11682e-05	FALSE
BIRC2	ENSMMUG00000003400	0.154298	0.0994717	1	0.0109328	0.873668	FALSE
POP4	ENSMMUG00000017424	0.0335885	0.0997712	1	-0.0127994	0.852327	FALSE
HHEX	ENSMMUG00000011789	-0.180858	0.100227	1	-0.216403	0.00144764	FALSE
ENSMMUG00000022990	ENSMMUG00000022990	0.0639261	0.100246	1	0.065944	0.337019	FALSE
NCAPG2	ENSMMUG00000013719	-0.0802586	0.100247	1	-0.283876	2.49253e-05	FALSE
GAK	ENSMMUG00000016919	-0.133165	0.100556	1	-0.236734	0.000478328	FALSE
MAP2K2	ENSMMUG00000019564	-0.202649	0.100612	1	-0.221277	0.0011199	FALSE
TMEM33	ENSMMUG00000020940	0.0713824	0.100892	1	0.0159885	0.816121	FALSE
TCF7L1	ENSMMUG00000020134	0.0183606	0.101233	1	0.00785851	0.909009	FALSE
ENSMMUG00000005007	ENSMMUG00000005007	0.159683	0.101696	1	-0.0287561	0.675736	FALSE
PDP1	ENSMMUG00000004568	-0.0822292	0.102007	1	-0.246856	0.000265693	FALSE
ARHGEF3	ENSMMUG00000010163	-0.164621	0.102078	1	-0.198747	0.00350509	FALSE
ENSMMUG00000016306	ENSMMUG00000016306	-0.0997272	0.102126	1	-0.315338	2.51868e-06	FALSE
SNX12	ENSMMUG00000021906	0.0551375	0.102156	1	-0.0331193	0.629956	FALSE
SEC31A	ENSMMUG00000008501	-0.132558	0.102183	1	-0.155637	0.0227663	FALSE
GRN	ENSMMUG00000023751	0.0321559	0.102281	1	-0.0586574	0.393219	FALSE
BAZ2B	ENSMMUG00000006182	-0.202956	0.102368	1	-0.253365	0.000179666	FALSE
ZBTB14	ENSMMUG00000022005	0.0370652	0.102436	1	0.114773	0.0939957	FALSE
CLU	ENSMMUG00000021516	-0.279733	0.102929	1	-0.293521	1.2699e-05	TRUE
WNK1	ENSMMUG00000018650	-0.230802	0.103067	1	-0.245266	0.000291872	FALSE
RAP1GDS1	ENSMMUG00000022417	0.059214	0.103087	1	-0.00206	0.9761	FALSE
FIS1	ENSMMUG00000007839	-0.204415	0.103339	1	-0.186099	0.00632676	FALSE
MTCH1	ENSMMUG00000021976	-0.219391	0.103784	1	-0.23693	0.000473	FALSE
ENSMMUG00000030356	ENSMMUG00000030356	-0.0641148	0.103963	1	-0.241173	0.000370727	FALSE
PTPRA	ENSMMUG00000005878	-0.237364	0.104018	1	-0.214596	0.00158988	FALSE
MSC	ENSMMUG00000000947	0.0117115	0.104213	1	0.021141	0.758471	FALSE
FRRS1	ENSMMUG00000016388	-0.0862009	0.104226	1	-0.220596	0.0011612	FALSE
GNPDA1	ENSMMUG00000009770	0.0743101	0.104297	1	-0.00510208	0.940851	FALSE
CASP12	ENSMMUG00000016548	-0.174127	0.104312	1	-0.175361	0.010163	FALSE
PIKFYVE	ENSMMUG00000017524	0.0356466	0.104364	1	0.051329	0.45508	FALSE
ATP2C1	ENSMMUG00000005137	0.0438931	0.104636	1	-0.078192	0.254747	FALSE
CNOT2	ENSMMUG00000014853	-0.11699	0.104984	1	-0.268882	6.77681e-05	FALSE
TEX2	ENSMMUG00000017521	0.0550131	0.104992	1	-0.029503	0.667808	FALSE
GTF3C4	ENSMMUG00000009915	0.0129095	0.105132	1	-0.00880485	0.898108	FALSE
CCNH	ENSMMUG00000003248	0.0375624	0.105168	1	0.0606572	0.377261	FALSE
SLF1	ENSMMUG00000001392	-0.127035	0.105504	1	-0.193393	0.00452019	FALSE
CCDC167	ENSMMUG00000011575	-0.158823	0.105566	1	-0.188323	0.00571732	FALSE
FPR1	ENSMMUG00000013049	0.0694501	0.106023	1	-0.00687106	0.920402	TRUE
PNRC2	ENSMMUG00000013783	0.191019	0.106482	1	-0.0639053	0.3522	FALSE
DIDO1	ENSMMUG00000019310	0.0673467	0.106657	1	0.0451668	0.511053	FALSE
DCAF1	ENSMMUG00000004280	0.0220363	0.107253	1	0.119766	0.0804525	FALSE
UBE2D3	ENSMMUG00000011201	0.0474136	0.107343	1	0.0371507	0.588872	FALSE
VPS33A	ENSMMUG00000046409	-0.106982	0.107727	1	-0.207079	0.0023296	FALSE
DHX9	ENSMMUG00000005635	-0.225459	0.1078	1	-0.243439	0.000324925	FALSE
PIK3CB	ENSMMUG00000008666	0.0947885	0.108023	1	0.0125299	0.855402	FALSE
UBE2B	ENSMMUG00000016641	0.0639779	0.108103	1	-0.0181435	0.791869	FALSE
FKBPL	ENSMMUG00000015230	-0.116583	0.108189	1	-0.230489	0.000679102	FALSE
IL27RA	ENSMMUG00000013538	0.029388	0.108206	1	0.0643086	0.349163	FALSE
ENSMMUG00000006718	ENSMMUG00000006718	-0.195801	0.108286	1	-0.220028	0.00119669	FALSE
DMXL2	ENSMMUG00000000754	0.245864	0.108303	1	0.0332484	0.628622	FALSE
TRAM1	ENSMMUG00000001516	0.203647	0.108377	1	-0.000958188	0.988882	FALSE
SPTY2D1	ENSMMUG00000019329	-0.200716	0.108434	1	-0.22638	0.000850934	FALSE
CBWD1	ENSMMUG00000016193	-0.12287	0.10851	1	-0.262006	0.000105174	FALSE
HNRNPA2B1	ENSMMUG00000003619	-0.0158246	0.108588	1	-0.148014	0.0304246	FALSE
SNX3	ENSMMUG00000020366	0.215176	0.108811	1	0.0691101	0.314283	FALSE
TBC1D9B	ENSMMUG00000021057	-0.184665	0.108915	1	-0.265589	8.37675e-05	FALSE
GPALPP1	ENSMMUG00000016612	0.0427131	0.109136	1	0.054252	0.429778	FALSE
CCDC47	ENSMMUG00000016761	0.138116	0.109159	1	-0.00432686	0.949825	FALSE
BAG3	ENSMMUG00000000798	0.0422373	0.109225	1	-0.0209396	0.760702	FALSE
KCNK5	ENSMMUG00000008993	-0.108922	0.10948	1	-0.224075	0.000964057	FALSE
ENSMMUG00000013060	ENSMMUG00000013060	0.114898	0.110007	1	0.00250644	0.970923	FALSE
MESD	ENSMMUG00000009409	-0.158342	0.11019	1	-0.235529	0.000512147	FALSE
RAB5A	ENSMMUG00000006992	0.025966	0.111123	1	-0.0169105	0.805723	FALSE
ST7L	ENSMMUG00000007766	0.0456974	0.111217	1	-0.00349176	0.9595	FALSE
NDRG2	ENSMMUG00000020747	-0.151059	0.111227	1	-0.272045	5.51411e-05	FALSE
SBNO1	ENSMMUG00000011496	-0.0354665	0.112176	1	-0.175864	0.00994546	FALSE
IFNGR1	ENSMMUG00000045195	0.245531	0.11221	1	-0.00483499	0.943942	FALSE
N4BP2L2	ENSMMUG00000007200	-0.183812	0.112368	1	-0.250065	0.000219368	FALSE
ENSMMUG00000029374	ENSMMUG00000029374	-0.090934	0.112467	1	-0.255491	0.000157764	FALSE
ITGA6	ENSMMUG00000002370	-0.150286	0.112513	1	-0.199438	0.00339032	FALSE
PTGES2	ENSMMUG00000018258	-0.133143	0.113132	1	-0.250513	0.000213536	FALSE
TNFAIP6	ENSMMUG00000010927	0.0854327	0.113354	1	0.0426992	0.534428	TRUE
FAM50A	ENSMMUG00000005505	0.0862993	0.113381	1	-0.0264783	0.700131	FALSE
ENSMMUG00000012140	ENSMMUG00000012140	-0.110954	0.113536	1	-0.101604	0.138483	FALSE
FAM133B	ENSMMUG00000019802	0.0404966	0.11384	1	-0.00239638	0.972199	FALSE
CNOT6	ENSMMUG00000018690	0.0186319	0.113895	1	0.0206923	0.763444	FALSE
RICTOR	ENSMMUG00000001611	-0.108539	0.113951	1	-0.254986	0.000162722	FALSE
RAB2B	ENSMMUG00000014992	0.0229555	0.11403	1	0.0589003	0.391259	FALSE
PSMB2	ENSMMUG00000013090	0.13877	0.114195	1	-0.00647667	0.924957	TRUE
LYZ	ENSMMUG00000008987	0.109351	0.114196	1	-0.0341804	0.619025	FALSE
NDRG1	ENSMMUG00000010200	0.130181	0.114607	1	0.00267059	0.969019	FALSE
ENSMMUG00000005595	ENSMMUG00000005595	0.169483	0.114632	1	0.0429601	0.531931	FALSE
CSF3R	ENSMMUG00000020434	-0.101862	0.114846	1	-0.233296	0.000580775	FALSE
MRPL38	ENSMMUG00000040816	0.0508825	0.114936	1	-0.0437297	0.524601	FALSE
HNRNPK	ENSMMUG00000018871	0.102396	0.115128	1	-0.00217162	0.974805	FALSE
ENSMMUG00000000801	ENSMMUG00000000801	-0.205375	0.115241	1	-0.252696	0.000187132	FALSE
KCNJ15	ENSMMUG00000016789	-0.122546	0.115609	1	-0.312948	3.02621e-06	TRUE
ENSMMUG00000020813	ENSMMUG00000020813	-0.124278	0.11592	1	-0.269935	6.32928e-05	FALSE
ACSL4	ENSMMUG00000004188	0.159757	0.116008	1	-0.0337365	0.623588	FALSE
RNASE10	ENSMMUG00000019128	0.0216779	0.116139	1	0.0724918	0.291131	FALSE
ZNF426	ENSMMUG00000005694	0.0627027	0.116233	1	0.0694728	0.311744	FALSE
EIF4H	ENSMMUG00000006205	0.161246	0.116917	1	0.0331363	0.629781	FALSE
MYDGF	ENSMMUG00000042809	-0.111943	0.117038	1	-0.122943	0.0726888	FALSE
TCERG1	ENSMMUG00000023288	-0.227357	0.117102	1	-0.277476	3.84722e-05	FALSE
SLC3A2	ENSMMUG00000020354	-0.218427	0.117207	1	-0.229535	0.000715873	FALSE
CNTLN	ENSMMUG00000023448	-0.17834	0.117261	1	-0.24684	0.000265941	FALSE
GAPDH	ENSMMUG00000018679	-0.163283	0.117503	1	-0.182174	0.00754547	FALSE
MSL3	ENSMMUG00000002689	-0.139994	0.117638	1	-0.224679	0.000933132	FALSE
SMARCA2	ENSMMUG00000015279	-0.162604	0.117857	1	-0.261397	0.000109283	FALSE
C5orf42	ENSMMUG00000022166	0.115465	0.118181	1	0.0244671	0.72193	FALSE
ATP1A1	ENSMMUG00000008151	0.0844372	0.118303	1	-0.0701585	0.306981	FALSE
PTPRJ	ENSMMUG00000005861	0.0793403	0.118327	1	-0.0203572	0.767164	FALSE
ZNF236	ENSMMUG00000011329	-0.144874	0.118412	1	-0.210829	0.00192848	FALSE
RBPJ	ENSMMUG00000015828	0.189613	0.118636	1	0.0273093	0.691194	FALSE
TFIP11	ENSMMUG00000023446	-0.127486	0.118769	1	-0.239861	0.000399933	FALSE
NUDT16	ENSMMUG00000001154	-0.0994144	0.118911	1	-0.232374	0.00061152	FALSE
HK1	ENSMMUG00000015302	-0.222782	0.118954	1	-0.255429	0.000158364	FALSE
SENP6	ENSMMUG00000004491	0.14826	0.119117	1	-0.0441328	0.520783	FALSE
RNASEH2A	ENSMMUG00000005690	-0.0987821	0.119472	1	-0.237046	0.000469899	FALSE
PSMD1	ENSMMUG00000011769	0.215103	0.119572	1	0.0254853	0.710865	FALSE
IDO1	ENSMMUG00000019304	0.215613	0.11964	1	0.138488	0.0429903	TRUE
FZR1	ENSMMUG00000019870	-0.0950766	0.119713	1	-0.273118	5.13883e-05	FALSE
GRIPAP1	ENSMMUG00000020059	-0.167779	0.119794	1	-0.234486	0.000543226	FALSE
GSN	ENSMMUG00000013020	-0.0913351	0.120139	1	-0.291248	1.49192e-05	FALSE
TMEM63A	ENSMMUG00000005785	-0.147475	0.120561	1	-0.283043	2.63906e-05	FALSE
UBAP2L	ENSMMUG00000010810	-0.103781	0.12059	1	-0.220048	0.00119537	FALSE
RDX	ENSMMUG00000002241	0.178047	0.12062	1	0.0132713	0.846948	FALSE
ARFRP1	ENSMMUG00000000169	-0.0893698	0.121171	1	-0.212159	0.00180209	FALSE
NUB1	ENSMMUG00000006244	-0.240049	0.121355	1	-0.233022	0.000589748	TRUE
ARAP2	ENSMMUG00000006871	-0.170956	0.121517	1	-0.240753	0.000379862	FALSE
STN1	ENSMMUG00000015323	-0.143022	0.121832	1	-0.227882	0.000783956	FALSE
UBR1	ENSMMUG00000006498	-0.162807	0.122002	1	-0.220806	0.00114828	FALSE
PGD	ENSMMUG00000023029	-0.138404	0.122232	1	-0.151859	0.0263247	FALSE
IRAK3	ENSMMUG00000016625	0.0799409	0.12224	1	0.00192926	0.977616	FALSE
MCFD2	ENSMMUG00000042395	0.146614	0.122311	1	0.0518169	0.450799	FALSE
ENSMMUG00000040341	ENSMMUG00000040341	0.0228745	0.122313	1	0.0991133	0.148466	FALSE
PLD3	ENSMMUG00000006071	0.0556406	0.122344	1	-0.012687	0.85361	FALSE
CD69	ENSMMUG00000015297	-0.093857	0.122594	1	-0.194284	0.00433474	TRUE
RAB27A	ENSMMUG00000020694	-0.136683	0.122717	1	-0.218666	0.00128587	FALSE
GNPTAB	ENSMMUG00000012562	0.117475	0.123283	1	0.0481189	0.483801	FALSE
REPIN1	ENSMMUG00000022633	-0.140749	0.123323	1	-0.196355	0.00393	FALSE
VAMP2	ENSMMUG00000021801	-0.119413	0.123337	1	-0.260536	0.000115353	FALSE
KIZ	ENSMMUG00000002060	0.0765874	0.123704	1	0.0498061	0.468585	FALSE
AHCYL1	ENSMMUG00000022715	-0.124792	0.123906	1	-0.243342	0.00032676	FALSE
SNAP29	ENSMMUG00000020384	0.0455709	0.124197	1	0.0197981	0.773382	FALSE
PRR11	ENSMMUG00000003390	-0.153724	0.125097	1	-0.271481	5.72166e-05	FALSE
HNRNPLL	ENSMMUG00000002338	-0.138959	0.126065	1	-0.235034	0.000526691	FALSE
AMZ2	ENSMMUG00000048903	0.0653077	0.126105	1	0.0386709	0.573705	FALSE
CD3D	ENSMMUG00000048164	-0.144894	0.126263	1	-0.195198	0.0041516	FALSE
ENSMMUG00000011896	ENSMMUG00000011896	-0.227119	0.126295	1	-0.254771	0.000164887	FALSE
JDP2	ENSMMUG00000002797	0.0704973	0.126719	1	0.0142874	0.83539	FALSE
ITPK1	ENSMMUG00000009974	-0.0784176	0.127067	1	-0.23171	0.000634594	FALSE
ATP5MC2	ENSMMUG00000016241	-0.0650075	0.12719	1	-0.200471	0.00322522	FALSE
MAP2K3	ENSMMUG00000010904	-0.172157	0.127198	1	-0.257958	0.000135476	FALSE
TNS3	ENSMMUG00000019393	-0.106097	0.127466	1	-0.231651	0.000636676	FALSE
HJURP	ENSMMUG00000021221	-0.10017	0.12759	1	-0.202429	0.00293186	FALSE
SH3GLB1	ENSMMUG00000013487	0.197286	0.127725	1	-0.0161745	0.814021	FALSE
CCNL1	ENSMMUG00000016497	-0.17594	0.127919	1	-0.12731	0.0630209	FALSE
LGALS1	ENSMMUG00000017187	-0.241045	0.128326	1	-0.286025	2.14932e-05	FALSE
MAPK3	ENSMMUG00000017758	-0.141441	0.12846	1	-0.219862	0.0012072	FALSE
PARP3	ENSMMUG00000022203	-0.161531	0.128815	1	-0.258573	0.0001304	FALSE
PAK1IP1	ENSMMUG00000018787	0.127642	0.128846	1	-0.0439442	0.522568	FALSE
RCOR1	ENSMMUG00000005845	-0.131591	0.129168	1	-0.25387	0.000174221	FALSE
KLF10	ENSMMUG00000018815	-0.134723	0.129287	1	-0.168484	0.0135892	FALSE
FNBP1	ENSMMUG00000003799	0.187487	0.129384	1	0.00679305	0.921303	FALSE
ENSMMUG00000010062	ENSMMUG00000010062	0.0136	0.12949	1	0.007437	0.91387	FALSE
ATP2A2	ENSMMUG00000001739	0.045022	0.129991	1	-0.0220033	0.748942	FALSE
PXMP4	ENSMMUG00000023551	-0.126498	0.130136	1	-0.215789	0.00149457	FALSE
PDCD11	ENSMMUG00000007058	0.034085	0.130197	1	0.0101101	0.883104	FALSE
HSP90AB1	ENSMMUG00000022686	0.111795	0.130565	1	0.0220045	0.74893	FALSE
ZNF354A	ENSMMUG00000041519	-0.0843502	0.130577	1	-0.198448	0.0035559	FALSE
RACK1	ENSMMUG00000003604	-0.13159	0.130811	1	-0.10531	0.124585	FALSE
CBLB	ENSMMUG00000007565	-0.0458363	0.131042	1	-0.269551	6.4893e-05	FALSE
PSMA4	ENSMMUG00000010740	-0.130133	0.131232	1	-0.164241	0.0161762	FALSE
EXOC2	ENSMMUG00000023558	0.0217885	0.13134	1	0.0813606	0.235939	FALSE
TSPAN31	ENSMMUG00000023691	0.10629	0.131442	1	-0.0108656	0.874438	FALSE
TCF25	ENSMMUG00000004926	-0.146095	0.131635	1	-0.214035	0.00163659	FALSE
DNAJC16	ENSMMUG00000032244	0.0322241	0.131881	1	0.0544203	0.428346	FALSE
SERPINB10	ENSMMUG00000016618	-0.155471	0.131955	1	-0.257492	0.000139448	FALSE
MDH2	ENSMMUG00000009917	-0.237345	0.132063	1	-0.284881	2.32603e-05	FALSE
ACAP2	ENSMMUG00000013092	0.119616	0.132182	1	-0.0373537	0.586836	FALSE
CSNK2A2	ENSMMUG00000015892	-0.0843653	0.132604	1	-0.211285	0.00188425	FALSE
TACC3	ENSMMUG00000011191	-0.16271	0.132856	1	-0.291475	1.46823e-05	FALSE
ANAPC13	ENSMMUG00000012750	0.0977089	0.133308	1	0.00366172	0.95753	FALSE
RAB43	ENSMMUG00000011580	-0.180166	0.133523	1	-0.194327	0.00432599	FALSE
TGOLN2	ENSMMUG00000019417	0.108173	0.133597	1	-0.0202666	0.76817	FALSE
SURF2	ENSMMUG00000022346	0.0540227	0.133623	1	-0.0647287	0.346017	FALSE
CTBP2	ENSMMUG00000022032	0.167116	0.133834	1	0.0109253	0.873753	FALSE
TARS	ENSMMUG00000016224	-0.0879995	0.134592	1	-0.194497	0.00429138	FALSE
HNRNPM	ENSMMUG00000018806	-0.145719	0.134877	1	-0.219663	0.00121997	FALSE
LPXN	ENSMMUG00000011713	-0.00837117	0.134924	1	-0.109471	0.1103	FALSE
FAM13B	ENSMMUG00000008009	-0.157206	0.134949	1	-0.194327	0.00432598	FALSE
GALNT10	ENSMMUG00000010615	-0.0795895	0.134956	1	-0.2756	4.3604e-05	FALSE
ENSMMUG00000022610	ENSMMUG00000022610	-0.108831	0.135309	1	-0.223013	0.00102073	FALSE
APLP2	ENSMMUG00000018029	0.125675	0.135673	1	0.0015456	0.982067	FALSE
ITFG2	ENSMMUG00000007411	-0.110082	0.135713	1	-0.172157	0.0116507	FALSE
MARF1	ENSMMUG00000018035	-0.181672	0.135825	1	-0.267191	7.55898e-05	FALSE
EXOC5	ENSMMUG00000018278	0.0633276	0.136187	1	0.0314859	0.646942	FALSE
SHOC2	ENSMMUG00000017206	0.098145	0.136519	1	-0.05671	0.409143	FALSE
STAT2	ENSMMUG00000000803	-0.156968	0.13667	1	-0.188777	0.00559974	TRUE
MRPL17	ENSMMUG00000004544	-0.119467	0.136695	1	-0.236879	0.000474392	FALSE
IFNAR1	ENSMMUG00000003961	0.0730678	0.13677	1	0.0141885	0.836514	FALSE
TPT1	ENSMMUG00000022979	0.0400278	0.13678	1	0.0550157	0.423303	FALSE
FGD6	ENSMMUG00000018901	-0.0620941	0.136781	1	-0.25089	0.000208739	FALSE
MCM2	ENSMMUG00000000158	-0.0398222	0.137053	1	-0.255826	0.000154545	FALSE
MINK1	ENSMMUG00000002404	0.0185694	0.137146	1	0.04759	0.488626	FALSE
SP140	ENSMMUG00000012199	-0.168489	0.137632	1	-0.222608	0.00104311	FALSE
ZKSCAN5	ENSMMUG00000020141	-0.068465	0.138019	1	-0.202787	0.00288087	FALSE
VPS13B	ENSMMUG00000022186	-0.0704442	0.138058	1	-0.215609	0.00150866	FALSE
KRIT1	ENSMMUG00000014907	0.0383402	0.138409	1	-0.000939525	0.989098	FALSE
HAUS3	ENSMMUG00000001158	-0.114947	0.139313	1	-0.208857	0.00213086	FALSE
PUM1	ENSMMUG00000013520	-0.161208	0.139799	1	-0.266949	7.67755e-05	FALSE
ENSMMUG00000013257	ENSMMUG00000013257	-0.175903	0.139897	1	-0.100754	0.141829	FALSE
IFI35	ENSMMUG00000015999	-0.180294	0.139984	1	-0.227179	0.000814674	TRUE
PALLD	ENSMMUG00000007365	-0.20992	0.140207	1	-0.1849	0.00667895	FALSE
RASSF7	ENSMMUG00000021665	-0.117069	0.140296	1	-0.1888	0.00559371	FALSE
PPP4R2	ENSMMUG00000016959	0.0594111	0.140857	1	0.0120692	0.860663	FALSE
CCNI	ENSMMUG00000019904	-0.220523	0.141275	1	-0.268704	6.85564e-05	FALSE
KLC1	ENSMMUG00000006803	-0.125525	0.141315	1	-0.115762	0.0911779	FALSE
FOXP1	ENSMMUG00000002889	-0.119353	0.141404	1	-0.245761	0.000283474	FALSE
FAM217B	ENSMMUG00000042529	-0.0830688	0.141617	1	-0.211439	0.00186959	FALSE
MAMU-E	ENSMMUG00000039470	-0.136259	0.141789	1	-0.151127	0.0270661	FALSE
ZNF44	ENSMMUG00000007912	-0.0825094	0.142636	1	-0.22618	0.00086026	FALSE
SEPSECS	ENSMMUG00000019784	-0.0765331	0.142773	1	-0.216153	0.0014666	FALSE
SDF2L1	ENSMMUG00000018798	-0.121895	0.142789	1	-0.218706	0.00128312	FALSE
COX14	ENSMMUG00000016470	-0.119877	0.14285	1	-0.223108	0.00101549	FALSE
PSMF1	ENSMMUG00000004709	-0.198782	0.142928	1	-0.195989	0.00399892	FALSE
FBXL6	ENSMMUG00000007370	-0.100089	0.143055	1	-0.200772	0.00317843	FALSE
BCL2	ENSMMUG00000037487	0.0344568	0.14314	1	0.018721	0.785403	FALSE
STARD3NL	ENSMMUG00000023659	0.0499265	0.143262	1	-0.0115055	0.86711	FALSE
NFYA	ENSMMUG00000021173	-0.10918	0.143387	1	-0.164962	0.0157084	FALSE
UBR7	ENSMMUG00000004025	-0.0828648	0.143727	1	-0.187099	0.00604605	FALSE
LMNA	ENSMMUG00000016096	-0.119058	0.144019	1	-0.228754	0.000747308	FALSE
ZFP36	ENSMMUG00000038702	-0.231755	0.144077	1	-0.192977	0.00460914	FALSE
RNASEL	ENSMMUG00000005634	-0.0809473	0.144303	1	-0.268071	7.14184e-05	FALSE
MFSD11	ENSMMUG00000022414	0.0261465	0.144452	1	0.00857324	0.900774	FALSE
LILRA3	ENSMMUG00000048481	0.147129	0.144632	1	0.00878684	0.898315	TRUE
PDS5B	ENSMMUG00000007201	0.0715051	0.144975	1	-0.0353376	0.607198	FALSE
PFDN4	ENSMMUG00000017300	0.0785178	0.145032	1	-0.0111029	0.871719	FALSE
TSEN15	ENSMMUG00000016409	0.0339786	0.145145	1	0.0327038	0.634259	FALSE
DHX15	ENSMMUG00000009637	0.0261172	0.145287	1	0.0223419	0.745211	FALSE
MERTK	ENSMMUG00000010066	0.0205602	0.145531	1	0.0172411	0.802002	FALSE
SIRPB2	ENSMMUG00000015993	-0.110825	0.145618	1	-0.255881	0.000154024	FALSE
NAA60	ENSMMUG00000018711	-0.0850506	0.145619	1	-0.276783	4.02961e-05	FALSE
UGP2	ENSMMUG00000008770	0.130035	0.145705	1	-0.0329419	0.631792	FALSE
JUNB	ENSMMUG00000005688	0.00694139	0.14593	1	-0.0477478	0.487184	FALSE
IL2RG	ENSMMUG00000017795	0.01786	0.145955	1	0.0466738	0.497042	FALSE
KIFC1	ENSMMUG00000007477	-0.101579	0.146019	1	-0.249693	0.000224322	FALSE
ENSMMUG00000046717	ENSMMUG00000046717	0.15372	0.14621	1	0.00921932	0.893339	FALSE
DECR2	ENSMMUG00000008522	0.0159546	0.146738	1	0.0625334	0.362655	FALSE
ACTR2	ENSMMUG00000002263	0.136628	0.146807	1	0.0535001	0.436208	FALSE
SPG21	ENSMMUG00000010949	0.126011	0.146863	1	-0.0426621	0.534784	FALSE
ENSMMUG00000045385	ENSMMUG00000045385	0.0461828	0.147101	1	0.0140666	0.837899	FALSE
NPAT	ENSMMUG00000004157	-0.109994	0.147528	1	-0.226333	0.000853141	FALSE
CACYBP	ENSMMUG00000001571	0.114308	0.147636	1	-0.0556389	0.418062	FALSE
ENSMMUG00000002194	ENSMMUG00000002194	-0.172759	0.147694	1	-0.179602	0.00845334	FALSE
ZNF148	ENSMMUG00000001169	-0.163931	0.147732	1	-0.209321	0.00208161	FALSE
TSEN34	ENSMMUG00000016571	0.0203499	0.147958	1	-0.0395665	0.564856	FALSE
TOP2B	ENSMMUG00000007371	-0.177453	0.148203	1	-0.217457	0.00137008	FALSE
PSMB4	ENSMMUG00000020924	0.149646	0.149429	1	-0.0259091	0.706277	FALSE
CASP7	ENSMMUG00000001217	0.116699	0.149497	1	0.0204272	0.766387	TRUE
RTCB	ENSMMUG00000006720	-0.212347	0.149618	1	-0.235955	0.000499943	FALSE
ENSMMUG00000004059	ENSMMUG00000004059	-0.166429	0.149746	1	-0.246504	0.000271286	FALSE
BROX	ENSMMUG00000015026	0.0548657	0.149928	1	0.034726	0.613436	FALSE
IK	ENSMMUG00000010008	0.188903	0.149951	1	-0.039767	0.562885	FALSE
EXOC3	ENSMMUG00000003787	-0.175405	0.150214	1	-0.235624	0.000509411	FALSE
SMC4	ENSMMUG00000017291	-0.207413	0.150252	1	-0.226402	0.000849941	FALSE
RNF13	ENSMMUG00000023335	0.218557	0.150664	1	0.0746838	0.276749	FALSE
GORASP2	ENSMMUG00000015203	0.0420681	0.150957	1	0.0198522	0.772781	FALSE
GLRX	ENSMMUG00000005312	-0.206214	0.151064	1	-0.210056	0.0020056	FALSE
ENSMMUG00000028890	ENSMMUG00000028890	-0.0829812	0.151169	1	-0.198056	0.0036234	FALSE
FAM76B	ENSMMUG00000014792	-0.109637	0.151251	1	-0.220318	0.00117842	FALSE
DHX8	ENSMMUG00000012071	0.0443048	0.151783	1	-0.0219809	0.749189	FALSE
KIF1BP	ENSMMUG00000008985	-0.0639273	0.151876	1	-0.225687	0.000883622	FALSE
HVCN1	ENSMMUG00000012840	-0.145762	0.152042	1	-0.165243	0.0155292	FALSE
REXO2	ENSMMUG00000012269	0.09574	0.152197	1	0.0316871	0.64484	FALSE
NAGK	ENSMMUG00000002096	-0.207932	0.152211	1	-0.245557	0.000286917	FALSE
UQCC3	ENSMMUG00000013950	-0.161485	0.152695	1	-0.251978	0.000195455	FALSE
NDUFB9	ENSMMUG00000015493	-0.219005	0.152758	1	-0.203049	0.00284409	FALSE
PTCD2	ENSMMUG00000017908	-0.0843901	0.152888	1	-0.206798	0.0023626	FALSE
GK5	ENSMMUG00000012151	0.0399256	0.153107	1	-0.0276072	0.688001	FALSE
SLC38A1	ENSMMUG00000011999	0.0469924	0.153311	1	0.0551222	0.422405	FALSE
MYNN	ENSMMUG00000021875	0.0359646	0.153511	1	0.0495765	0.47064	FALSE
ZFYVE27	ENSMMUG00000015503	-0.0837111	0.153518	1	-0.260655	0.000114501	FALSE
ENSMMUG00000020125	ENSMMUG00000020125	0.0113552	0.153566	1	0.0255236	0.710451	FALSE
SLC38A10	ENSMMUG00000003292	-0.176031	0.1539	1	-0.243019	0.000332992	FALSE
ENSMMUG00000003187	ENSMMUG00000003187	-0.20024	0.154012	1	-0.240323	0.000389419	FALSE
SF3B6	ENSMMUG00000001282	0.13866	0.154088	1	-0.00574372	0.933429	FALSE
HES1	ENSMMUG00000039446	-0.102094	0.154414	1	-0.124039	0.0701551	FALSE
R3HCC1L	ENSMMUG00000010281	-0.115553	0.154562	1	-0.190859	0.00508703	FALSE
THADA	ENSMMUG00000000642	-0.0640016	0.154694	1	-0.163315	0.0167947	FALSE
TMTC4	ENSMMUG00000000481	0.0220008	0.155104	1	0.0152364	0.824628	FALSE
ATP6V0B	ENSMMUG00000015154	-0.0197845	0.155154	1	-0.137466	0.0445673	FALSE
FASTKD5	ENSMMUG00000002982	-0.103502	0.15549	1	-0.184603	0.00676877	FALSE
CUL1	ENSMMUG00000017541	-0.214291	0.155541	1	-0.236224	0.000492384	FALSE
SLC37A1	ENSMMUG00000018085	-0.100256	0.156126	1	-0.266784	7.75939e-05	FALSE
EHD1	ENSMMUG00000003972	-0.106135	0.156867	1	-0.192381	0.00473937	FALSE
BCLAF1	ENSMMUG00000003710	-0.210015	0.156868	1	-0.241269	0.00036867	FALSE
ZEB2	ENSMMUG00000016845	0.197278	0.157252	1	0.0526504	0.44354	FALSE
PSMG1	ENSMMUG00000008498	0.0641849	0.157472	1	0.000163401	0.998104	FALSE
CGGBP1	ENSMMUG00000047994	0.116733	0.157478	1	-0.0533116	0.437828	FALSE
SETX	ENSMMUG00000018468	-0.0814983	0.157714	1	-0.13779	0.0440619	FALSE
TDP2	ENSMMUG00000009803	-0.116742	0.157875	1	-0.252027	0.000194884	FALSE
TSPAN4	ENSMMUG00000031282	0.164979	0.157974	1	-0.0144155	0.833936	FALSE
ENSMMUG00000007732	ENSMMUG00000007732	0.0706638	0.158445	1	-0.0450607	0.512047	FALSE
EEF1A1	ENSMMUG00000004852	0.0247467	0.158538	1	-0.0845575	0.217974	FALSE
TIMM17B	ENSMMUG00000004547	0.0131966	0.158671	1	-0.0232082	0.735692	FALSE
RARRES3	ENSMMUG00000045105	-0.172732	0.15878	1	-0.145693	0.0331545	TRUE
EIF5	ENSMMUG00000005630	0.160308	0.159434	1	0.0143864	0.834266	FALSE
FCHSD2	ENSMMUG00000001294	-0.0726653	0.159725	1	-0.175614	0.0100529	FALSE
USP32	ENSMMUG00000017113	-0.13228	0.159924	1	-0.244342	0.000308168	FALSE
SAMD9L	ENSMMUG00000020803	-0.147872	0.159942	1	-0.131758	0.054284	TRUE
IL6	ENSMMUG00000019983	-0.169036	0.160033	1	-0.226252	0.000856905	TRUE
ENSMMUG00000021766	ENSMMUG00000021766	-0.0159462	0.160772	1	-0.0816148	0.234474	FALSE
EHMT1	ENSMMUG00000019613	-0.117209	0.161047	1	-0.227822	0.000786514	FALSE
STK3	ENSMMUG00000028952	0.0596071	0.161129	1	-0.0149044	0.82839	FALSE
NRAS	ENSMMUG00000049105	0.136034	0.161165	1	-0.0518458	0.450547	FALSE
FCGR3	ENSMMUG00000016206	0.286279	0.161262	1	0.110453	0.107123	FALSE
METTL22	ENSMMUG00000006900	0.0395826	0.161445	1	0.0571953	0.40514	FALSE
BATF3	ENSMMUG00000015056	0.0508403	0.161688	1	-0.0224914	0.743566	FALSE
ABCF2	ENSMMUG00000006679	-0.120412	0.161715	1	-0.21327	0.00170235	FALSE
ATP11A	ENSMMUG00000013625	0.00810193	0.161941	1	-0.0494612	0.471674	FALSE
ENSMMUG00000047411	ENSMMUG00000047411	0.171853	0.162018	1	-0.00965337	0.88835	FALSE
USP16	ENSMMUG00000003020	-0.0377049	0.162204	1	-0.125571	0.0667347	FALSE
RAB18	ENSMMUG00000046971	0.0327281	0.162313	1	0.103848	0.129935	FALSE
CD2BP2	ENSMMUG00000021844	0.0486781	0.16233	1	-0.00387486	0.955061	FALSE
ENSMMUG00000037977	ENSMMUG00000037977	0.0394414	0.162496	1	-0.0481602	0.483426	FALSE
ASF1B	ENSMMUG00000014135	-0.131073	0.163173	1	-0.215171	0.00154328	FALSE
NMT1	ENSMMUG00000013586	-0.15398	0.163457	1	-0.282201	2.79519e-05	FALSE
SEC61B	ENSMMUG00000010661	0.116371	0.163942	1	-0.0376353	0.584017	FALSE
COX16	ENSMMUG00000011089	0.0964034	0.163947	1	-0.0650262	0.343801	FALSE
TXNDC17	ENSMMUG00000048886	0.0306302	0.164206	1	-0.0334979	0.626047	FALSE
ENSMMUG00000021539	ENSMMUG00000021539	0.172713	0.164216	1	-0.000404419	0.995307	FALSE
NADK	ENSMMUG00000010879	-0.176601	0.165084	1	-0.160964	0.0184584	FALSE
PAQR8	ENSMMUG00000013715	-0.128933	0.165223	1	-0.211162	0.00189608	FALSE
NCF2	ENSMMUG00000018460	-0.118929	0.165595	1	-0.229667	0.000710691	FALSE
SESTD1	ENSMMUG00000019690	-0.107258	0.165724	1	-0.187785	0.00585984	FALSE
PLTP	ENSMMUG00000009963	0.0301121	0.166004	1	0.00696664	0.919298	FALSE
KAT2B	ENSMMUG00000020342	0.0216086	0.166445	1	0.0555312	0.418965	FALSE
CXHXorf21	ENSMMUG00000012710	-0.219244	0.166893	1	-0.221822	0.00108783	FALSE
CMAH	ENSMMUG00000005964	-0.0630468	0.167059	1	-0.197199	0.00377507	FALSE
MRPL42	ENSMMUG00000016805	0.0165125	0.16727	1	0.0136044	0.843155	FALSE
IFIT5	ENSMMUG00000017534	-0.0410171	0.167344	1	-0.175237	0.0102171	TRUE
RAD18	ENSMMUG00000020013	-0.0933527	0.167435	1	-0.213037	0.00172282	FALSE
ARL11	ENSMMUG00000011766	0.0455288	0.167496	1	-0.00913009	0.894366	FALSE
IFI44L	ENSMMUG00000001569	-0.176557	0.167504	1	-0.232311	0.000613662	TRUE
EIF4A3	ENSMMUG00000009590	0.04654	0.167551	1	-0.0395775	0.564748	FALSE
DENND4A	ENSMMUG00000022056	-0.103744	0.167777	1	-0.201314	0.00309582	FALSE
TRUB2	ENSMMUG00000014146	0.0266892	0.168166	1	0.057343	0.403926	FALSE
KPNA5	ENSMMUG00000048955	-0.0930803	0.168322	1	-0.248146	0.000246066	FALSE
GLRX3	ENSMMUG00000018429	0.089923	0.16857	1	-0.0380176	0.5802	FALSE
PTPA	ENSMMUG00000002515	-0.070818	0.168817	1	-0.250389	0.000215135	FALSE
PSPC1	ENSMMUG00000020262	-0.114702	0.168901	1	-0.235855	0.000502792	FALSE
ALDH1A1	ENSMMUG00000013303	0.0428807	0.169211	1	-0.00656122	0.92398	FALSE
ANAPC4	ENSMMUG00000004458	-0.147876	0.169801	1	-0.230317	0.000685591	FALSE
NDUFB2	ENSMMUG00000015284	0.194216	0.169865	1	-0.00785541	0.909045	FALSE
TBC1D22A	ENSMMUG00000003764	-0.0584708	0.170056	1	-0.220308	0.00117903	FALSE
MFAP3	ENSMMUG00000011989	-0.0394063	0.170545	1	-0.211651	0.00184946	FALSE
ARF4	ENSMMUG00000018617	0.0656939	0.170682	1	-0.0374968	0.585403	FALSE
SLC7A6OS	ENSMMUG00000002065	0.04178	0.171105	1	-0.0111814	0.870821	FALSE
CCT3	ENSMMUG00000019034	-0.0797123	0.171106	1	-0.117064	0.0875722	FALSE
ARHGEF11	ENSMMUG00000012436	0.044759	0.171206	1	0.0038035	0.955888	FALSE
ELP2	ENSMMUG00000018785	0.0278334	0.171321	1	0.0501533	0.465487	FALSE
ZDHHC20	ENSMMUG00000007373	0.102092	0.171569	1	0.0212737	0.757002	FALSE
SMC5	ENSMMUG00000008346	0.0793439	0.171653	1	-0.0414965	0.546013	FALSE
YWHAH	ENSMMUG00000009945	-0.20019	0.172084	1	-0.245827	0.000282374	FALSE
CREM	ENSMMUG00000022508	-0.166165	0.172338	1	-0.265437	8.45878e-05	FALSE
MAK16	ENSMMUG00000010244	0.019636	0.172383	1	0.0032549	0.962245	FALSE
EIF3F	ENSMMUG00000015010	-0.190568	0.17252	1	-0.218783	0.00127796	FALSE
GRAP	ENSMMUG00000005327	-0.0058208	0.172575	1	-0.155977	0.0224672	FALSE
DBI	ENSMMUG00000011126	0.153549	0.173041	1	0.0208698	0.761476	FALSE
MACO1	ENSMMUG00000018014	0.114227	0.1739	1	-0.0226417	0.741913	FALSE
RAP1A	ENSMMUG00000014486	-0.0884698	0.173909	1	-0.133883	0.0504784	FALSE
HLTF	ENSMMUG00000005526	0.0248798	0.173981	1	0.00222407	0.974197	FALSE
PAK4	ENSMMUG00000013140	-0.060739	0.174152	1	-0.238585	0.000430358	FALSE
COMMD7	ENSMMUG00000022721	0.0694318	0.174267	1	-0.0564925	0.410946	FALSE
NOP16	ENSMMUG00000009317	-0.0827257	0.174419	1	-0.241931	0.000354784	FALSE
LMO2	ENSMMUG00000007633	-0.145751	0.174727	1	-0.133707	0.0507853	TRUE
TES	ENSMMUG00000007097	0.0509995	0.174942	1	-0.0253718	0.712096	FALSE
MYO1F	ENSMMUG00000014247	-0.206421	0.174993	1	-0.262175	0.000104056	FALSE
FES	ENSMMUG00000004659	-0.218882	0.175073	1	-0.267721	7.30498e-05	FALSE
ABRAXAS2	ENSMMUG00000012501	0.0800427	0.175523	1	-0.0050692	0.941231	FALSE
PHF1	ENSMMUG00000010649	0.0755662	0.175973	1	0.00325991	0.962187	FALSE
ENSMMUG00000020449	ENSMMUG00000020449	0.0130084	0.176275	1	0.147232	0.0313229	FALSE
ADGRE2	ENSMMUG00000018932	0.0169737	0.176481	1	0.0501454	0.465557	FALSE
HRH2	ENSMMUG00000014245	-0.0445708	0.176497	1	-0.20612	0.00244378	FALSE
NGLY1	ENSMMUG00000014790	0.0839666	0.176641	1	0.032575	0.635595	FALSE
KDM5B	ENSMMUG00000015233	0.0213948	0.176653	1	0.0374635	0.585736	FALSE
NUDT4	ENSMMUG00000016804	0.134646	0.17728	1	0.0103151	0.880751	FALSE
HADHB	ENSMMUG00000004381	-0.174529	0.177621	1	-0.198183	0.00360137	FALSE
PDXDC1	ENSMMUG00000002984	0.0646434	0.17766	1	-0.0121943	0.859234	FALSE
SCN1B	ENSMMUG00000004843	0.0796787	0.177983	1	-0.0235145	0.732336	FALSE
HBEGF	ENSMMUG00000003280	0.0998884	0.178111	1	-0.0205262	0.765287	FALSE
ATP1B3	ENSMMUG00000039621	0.122815	0.178186	1	0.00926531	0.89281	FALSE
FLYWCH1	ENSMMUG00000015884	-0.0561118	0.178252	1	-0.201476	0.00307139	FALSE
LRPAP1	ENSMMUG00000023099	-0.158137	0.178543	1	-0.173876	0.0108304	FALSE
FN1	ENSMMUG00000012321	-0.0235982	0.178618	1	-0.135111	0.0483827	FALSE
VPS35	ENSMMUG00000011940	0.126608	0.178637	1	-0.000791628	0.990814	FALSE
SUPT4H1	ENSMMUG00000040655	0.158447	0.178687	1	-0.0437064	0.524823	FALSE
PCK2	ENSMMUG00000021590	-0.0843303	0.179088	1	-0.240002	0.000396681	FALSE
CD44	ENSMMUG00000004327	0.117297	0.179092	1	-0.0043703	0.949322	FALSE
UBB	ENSMMUG00000023316	-0.0921033	0.179208	1	-0.0970412	0.157181	FALSE
NCOA6	ENSMMUG00000010715	0.0468708	0.179478	1	-0.0134742	0.844638	FALSE
HADHA	ENSMMUG00000004380	0.0817363	0.180868	1	-0.0206171	0.764279	FALSE
IL6ST	ENSMMUG00000001893	0.0395705	0.180924	1	0.0147466	0.830179	FALSE
NCOA7	ENSMMUG00000004290	-0.210346	0.181042	1	-0.215311	0.00153212	TRUE
PSTPIP2	ENSMMUG00000003566	0.180308	0.181171	1	0.0321171	0.640356	FALSE
NME6	ENSMMUG00000003078	0.052645	0.181201	1	0.0190021	0.782261	FALSE
NICN1	ENSMMUG00000031780	0.0361134	0.181235	1	0.0399283	0.5613	FALSE
HMOX2	ENSMMUG00000009901	0.0842519	0.181524	1	-0.0441991	0.520156	FALSE
DHX58	ENSMMUG00000014755	-0.183363	0.181954	1	-0.16679	0.0145748	TRUE
EMG1	ENSMMUG00000010207	-0.0584984	0.18197	1	-0.196897	0.00382982	FALSE
HFE	ENSMMUG00000023733	-0.0821445	0.182921	1	-0.236341	0.000489107	FALSE
OGDH	ENSMMUG00000002651	-0.131652	0.18294	1	-0.225238	0.00090537	FALSE
AKAP17A	ENSMMUG00000000885	0.0402089	0.182951	1	-0.0198396	0.772921	FALSE
ARHGEF39	ENSMMUG00000016323	-0.0898863	0.18301	1	-0.252691	0.000187187	FALSE
TIMM23	ENSMMUG00000009847	0.0203166	0.18306	1	0.0482307	0.482785	FALSE
ENSMMUG00000042113	ENSMMUG00000042113	0.0588957	0.183137	1	-0.0317966	0.643697	FALSE
REXO4	ENSMMUG00000000935	-0.0422193	0.183642	1	-0.189092	0.00551933	FALSE
ANKRD13A	ENSMMUG00000007678	-0.158406	0.184267	1	-0.196926	0.00382456	FALSE
ACBD3	ENSMMUG00000019058	0.0486033	0.18432	1	-0.0166406	0.808763	FALSE
PNO1	ENSMMUG00000017461	-0.0178748	0.184324	1	-0.185597	0.00647227	FALSE
PICALM	ENSMMUG00000019618	0.120895	0.184578	1	-0.00614926	0.92874	FALSE
PRKACA	ENSMMUG00000014132	0.0707615	0.184924	1	-0.00878196	0.898371	FALSE
TRAF1	ENSMMUG00000041498	0.0458845	0.18496	1	0.087012	0.20486	FALSE
PTTG1IP	ENSMMUG00000046352	0.178884	0.184993	1	0.0410628	0.55022	FALSE
HSCB	ENSMMUG00000020489	-0.117279	0.185275	1	-0.187803	0.00585488	FALSE
MPV17	ENSMMUG00000010505	0.0460246	0.185392	1	-0.0316281	0.645456	FALSE
PTGES	ENSMMUG00000011822	-0.103786	0.185797	1	-0.238851	0.000423843	FALSE
PIGC	ENSMMUG00000007279	-0.0254629	0.185916	1	-0.218709	0.00128294	FALSE
IFI27L2	ENSMMUG00000042349	-0.0391013	0.186123	1	-0.0729214	0.288275	FALSE
L3MBTL3	ENSMMUG00000021498	0.0483174	0.186691	1	-0.02178	0.751406	FALSE
NDUFV1	ENSMMUG00000018526	-0.198951	0.186816	1	-0.234881	0.000531258	FALSE
PARP4	ENSMMUG00000012297	-0.202935	0.187037	1	-0.185285	0.006564	FALSE
R3HCC1	ENSMMUG00000016655	0.022789	0.187095	1	0.0816635	0.234194	FALSE
S100A8	ENSMMUG00000044778	-0.32113	0.187292	1	-0.215485	0.00151838	FALSE
ITGA4	ENSMMUG00000000300	0.132726	0.187508	1	0.0733226	0.285623	FALSE
C21orf2	ENSMMUG00000004174	0.0322024	0.187692	1	0.00547331	0.936556	FALSE
SCYL3	ENSMMUG00000016583	-0.0991276	0.187858	1	-0.204722	0.00261922	FALSE
UBE2L3	ENSMMUG00000018994	-0.118789	0.188282	1	-0.191952	0.00483519	FALSE
ENSMMUG00000045431	ENSMMUG00000045431	0.129055	0.188374	1	0.0042947	0.950198	FALSE
FBXO7	ENSMMUG00000006728	-0.186398	0.18838	1	-0.256221	0.000150836	FALSE
CYTH1	ENSMMUG00000013313	-0.154265	0.188409	1	-0.229245	0.00072739	TRUE
YTHDF3	ENSMMUG00000006729	0.0769061	0.188419	1	-0.042973	0.531808	FALSE
SP3	ENSMMUG00000021818	0.0275907	0.188503	1	0.00887937	0.89725	FALSE
IFI6	ENSMMUG00000011454	0.040959	0.188606	1	-0.0610655	0.374052	TRUE
TCAIM	ENSMMUG00000001096	0.0496689	0.189124	1	0.0565321	0.410617	FALSE
H1F0	ENSMMUG00000048560	0.0440379	0.189358	1	0.0520527	0.448739	FALSE
INTS8	ENSMMUG00000005356	-0.136299	0.189586	1	-0.210952	0.00191646	FALSE
RHOBTB3	ENSMMUG00000021165	-0.0394526	0.190267	1	-0.214824	0.00157127	FALSE
GOSR2	ENSMMUG00000018689	-0.0594429	0.19039	1	-0.220211	0.00118511	FALSE
PDE7A	ENSMMUG00000011262	-0.0949315	0.190467	1	-0.210029	0.00200838	FALSE
CFL1	ENSMMUG00000019016	-0.0633554	0.190559	1	-0.205347	0.00253938	FALSE
PPP6R1	ENSMMUG00000020520	-0.165057	0.190591	1	-0.230218	0.000689371	FALSE
LAMP2	ENSMMUG00000001484	0.0513602	0.190636	1	0.0286209	0.677175	FALSE
UBE2N	ENSMMUG00000020634	0.0212854	0.190805	1	0.00216474	0.974885	FALSE
SERPING1	ENSMMUG00000012618	-0.157269	0.191121	1	-0.196662	0.00387289	TRUE
TMEM120A	ENSMMUG00000020087	0.0400886	0.191182	1	0.00565263	0.934482	FALSE
USP9X	ENSMMUG00000013753	0.133029	0.191454	1	-0.0300402	0.662129	FALSE
FLI1	ENSMMUG00000003141	-0.196289	0.191559	1	-0.160012	0.0191718	FALSE
SSR2	ENSMMUG00000013495	0.153487	0.191735	1	-0.0163067	0.812529	FALSE
TAOK1	ENSMMUG00000019667	0.103911	0.19199	1	-0.00166375	0.980696	FALSE
ACTR5	ENSMMUG00000003378	-0.097492	0.192425	1	-0.146041	0.0327328	FALSE
PTBP3	ENSMMUG00000000464	0.0564724	0.192481	1	-0.0296508	0.666244	FALSE
MS4A4E	ENSMMUG00000020177	-0.0133747	0.192739	1	-0.139693	0.041193	FALSE
SLC25A28	ENSMMUG00000023760	-0.150005	0.193251	1	-0.274868	4.57751e-05	TRUE
KLHL15	ENSMMUG00000037633	-0.0448389	0.193313	1	-0.190585	0.00515204	FALSE
NCBP1	ENSMMUG00000012281	0.0469419	0.1934	1	-0.0513337	0.455038	FALSE
CTSA	ENSMMUG00000009960	0.171292	0.193787	1	0.0146725	0.831019	FALSE
FBXW5	ENSMMUG00000011528	-0.168938	0.19381	1	-0.251656	0.000199311	FALSE
HIVEP1	ENSMMUG00000008560	-0.155971	0.193814	1	-0.214924	0.00156318	FALSE
PPCDC	ENSMMUG00000018801	-0.133455	0.193867	1	-0.197941	0.00364343	FALSE
CXXC5	ENSMMUG00000001941	0.0329151	0.193884	1	0.0580626	0.398043	FALSE
CASC4	ENSMMUG00000006676	0.107035	0.193926	1	0.0302995	0.659395	FALSE
ENSMMUG00000005593	ENSMMUG00000005593	0.0241193	0.194033	1	-0.00797157	0.907706	FALSE
ENSMMUG00000038586	ENSMMUG00000038586	-0.154779	0.194512	1	-0.229663	0.000710832	FALSE
CCNG1	ENSMMUG00000019550	0.138419	0.194784	1	-0.0032176	0.962678	FALSE
DGCR6	ENSMMUG00000000560	-0.0956934	0.194982	1	-0.212826	0.00174157	FALSE
EPS15L1	ENSMMUG00000000994	0.00485371	0.194992	1	-0.025797	0.707489	FALSE
DNM2	ENSMMUG00000014677	0.11741	0.195119	1	-0.0727044	0.289715	FALSE
PSMC1	ENSMMUG00000016960	-0.073915	0.195271	1	-0.207548	0.00227568	FALSE
CD274	ENSMMUG00000012235	-0.0851565	0.195497	1	-0.202252	0.00295735	TRUE
FLYWCH2	ENSMMUG00000039735	0.00990356	0.195577	1	0.0314941	0.646856	FALSE
TLE2	ENSMMUG00000002913	-0.0893569	0.195671	1	-0.268878	6.77852e-05	FALSE
ALCAM	ENSMMUG00000009107	0.0851154	0.195801	1	0.0457584	0.505529	FALSE
NOP14	ENSMMUG00000008385	-0.171353	0.195884	1	-0.203093	0.00283803	FALSE
SERPINB1	ENSMMUG00000042368	-0.15087	0.195894	1	-0.161301	0.0182112	FALSE
NIPSNAP2	ENSMMUG00000004679	-0.0372606	0.196205	1	-0.187351	0.00597693	FALSE
ETFA	ENSMMUG00000011045	-0.0354021	0.196251	1	-0.131524	0.0547168	FALSE
ANKRD13D	ENSMMUG00000015928	-0.0823672	0.196254	1	-0.229309	0.000724851	FALSE
ORC4	ENSMMUG00000000043	0.0463039	0.196354	1	0.0287014	0.676318	FALSE
MFF	ENSMMUG00000013246	0.109322	0.196633	1	0.00540157	0.937386	FALSE
HDGFL2	ENSMMUG00000028925	-0.061816	0.196827	1	-0.233179	0.000584613	FALSE
ATF1	ENSMMUG00000048857	0.122028	0.196927	1	0.0185301	0.787539	FALSE
UBE2O	ENSMMUG00000018967	-0.0868531	0.197353	1	-0.225762	0.000880003	FALSE
ENSMMUG00000042611	ENSMMUG00000042611	-0.086936	0.197395	1	-0.208051	0.00221894	FALSE
AZU1	ENSMMUG00000028948	-0.15903	0.197439	1	-0.241301	0.000367997	FALSE
IRF8	ENSMMUG00000008125	-0.135276	0.197656	1	-0.189195	0.00549325	TRUE
PPP3CA	ENSMMUG00000004599	0.112076	0.197948	1	0.0489637	0.476149	FALSE
RNMT	ENSMMUG00000003485	0.0644164	0.197956	1	-0.0573781	0.403638	FALSE
FCAR	ENSMMUG00000008531	0.103563	0.198321	1	-0.00313789	0.963601	FALSE
TUFM	ENSMMUG00000003303	-0.191284	0.198848	1	-0.237926	0.0004469	FALSE
ENSMMUG00000005348	ENSMMUG00000005348	-0.15208	0.199032	1	-0.164388	0.0160796	FALSE
ATP5PD	ENSMMUG00000011647	-0.197445	0.199325	1	-0.268741	6.83914e-05	FALSE
HNRNPU	ENSMMUG00000021098	-0.124226	0.199642	1	-0.163944	0.0163719	FALSE
RHOC	ENSMMUG00000015671	-0.130968	0.200234	1	-0.229577	0.000714225	FALSE
ARHGAP45	ENSMMUG00000015301	-0.178316	0.20049	1	-0.256514	0.000148132	FALSE
ENSMMUG00000042153	ENSMMUG00000042153	0.0115829	0.200577	1	-0.0302056	0.660384	FALSE
NRDC	ENSMMUG00000004738	-0.158921	0.200751	1	-0.266722	7.78999e-05	FALSE
BCS1L	ENSMMUG00000006740	-0.0342289	0.201303	1	-0.169174	0.0132047	FALSE
MRPS18C	ENSMMUG00000015353	0.0579152	0.201317	1	0.0269041	0.695546	FALSE
CALR	ENSMMUG00000004392	0.122976	0.201466	1	-0.0392438	0.568037	FALSE
ENSMMUG00000031840	ENSMMUG00000031840	-0.163791	0.201502	1	-0.222217	0.00106513	FALSE
ZBED1	ENSMMUG00000007514	-0.14743	0.201678	1	-0.216348	0.00145172	FALSE
UBXN4	ENSMMUG00000012248	-0.16565	0.201902	1	-0.175659	0.0100334	FALSE
MTHFD1L	ENSMMUG00000019774	0.00790205	0.201991	1	-0.142802	0.0368434	FALSE
ZDHHC7	ENSMMUG00000020674	-0.0858732	0.202206	1	-0.194946	0.00420138	FALSE
FAM76A	ENSMMUG00000012243	0.0246874	0.202265	1	-0.0198872	0.772391	FALSE
PRMT6	ENSMMUG00000006802	-0.0922449	0.202482	1	-0.219963	0.00120081	FALSE
NAA16	ENSMMUG00000011590	-0.0682317	0.202685	1	-0.220597	0.00116114	FALSE
HTATSF1	ENSMMUG00000006450	0.0572583	0.202862	1	-0.0883625	0.197892	FALSE
METTL7B	ENSMMUG00000013225	-0.0668479	0.202904	1	-0.165136	0.0155972	TRUE
DYNC1LI2	ENSMMUG00000011268	-0.133048	0.202916	1	-0.269263	6.61148e-05	FALSE
GNA15	ENSMMUG00000047845	-0.190603	0.20362	1	-0.169124	0.0132325	FALSE
F13A1	ENSMMUG00000001248	-0.182298	0.203797	1	-0.214532	0.00159515	FALSE
HIST1H2BD	ENSMMUG00000041727	-0.189655	0.204838	1	-0.150321	0.0279035	FALSE
SIGLEC11	ENSMMUG00000006385	-0.117377	0.205027	1	-0.25679	0.000145635	FALSE
ENSMMUG00000030179	ENSMMUG00000030179	0.0546836	0.205713	1	-0.0277628	0.686335	FALSE
CDK10	ENSMMUG00000002503	0.023441	0.205781	1	-0.0252781	0.713112	FALSE
WASF2	ENSMMUG00000018221	-0.132636	0.205886	1	-0.215127	0.00154684	FALSE
SETD3	ENSMMUG00000001199	-0.0905715	0.206183	1	-0.260606	0.000114853	FALSE
SRF	ENSMMUG00000000033	-0.13717	0.206529	1	-0.220264	0.00118181	FALSE
ABCC1	ENSMMUG00000005914	-0.131838	0.206651	1	-0.235746	0.000505889	FALSE
GTF3C5	ENSMMUG00000001267	-0.112478	0.206955	1	-0.217152	0.00139212	FALSE
ACTN1	ENSMMUG00000010767	0.0723427	0.207083	1	-0.0120817	0.86052	FALSE
VTA1	ENSMMUG00000023012	0.107721	0.207478	1	-0.0566273	0.409828	FALSE
RAB13	ENSMMUG00000017586	0.103444	0.207605	1	-0.019171	0.780374	FALSE
ENSMMUG00000029672	ENSMMUG00000029672	-0.108767	0.207709	1	-0.211124	0.00189974	FALSE
ACOT13	ENSMMUG00000029939	-0.0935606	0.208162	1	-0.210126	0.00199851	FALSE
IFT57	ENSMMUG00000008786	0.0692946	0.208184	1	0.0344925	0.615826	FALSE
TRPC4AP	ENSMMUG00000000229	-0.173537	0.208588	1	-0.177592	0.00922895	FALSE
ATP6V0E1	ENSMMUG00000013825	0.0553349	0.209736	1	-0.0216683	0.75264	FALSE
NCAPH2	ENSMMUG00000001763	0.0432034	0.209771	1	-0.0476674	0.487918	FALSE
DHRS7	ENSMMUG00000002540	0.105594	0.209875	1	-0.0612151	0.372881	FALSE
C20H16orf54	ENSMMUG00000021210	-0.0952126	0.210032	1	-0.195201	0.00415116	FALSE
ALG2	ENSMMUG00000010662	0.0173027	0.210219	1	-0.00790272	0.908499	FALSE
ITPR1	ENSMMUG00000012574	-0.0637406	0.210277	1	-0.218715	0.00128256	FALSE
GNG11	ENSMMUG00000041616	-0.198159	0.210528	1	-0.247087	0.000262074	FALSE
ENSMMUG00000047311	ENSMMUG00000047311	-0.118117	0.211139	1	-0.226268	0.00085616	FALSE
NUP62	ENSMMUG00000044817	0.0683702	0.211154	1	-0.0572975	0.4043	FALSE
RAD51	ENSMMUG00000004579	-0.0763086	0.2113	1	-0.211309	0.00188196	FALSE
IVNS1ABP	ENSMMUG00000013884	0.0682787	0.211313	1	-0.0658894	0.337419	FALSE
RUFY3	ENSMMUG00000004465	-0.0986806	0.211466	1	-0.136889	0.0454774	FALSE
CTTN	ENSMMUG00000013267	0.0417189	0.211505	1	0.0140532	0.838051	FALSE
ENSMMUG00000010226	ENSMMUG00000010226	-0.158561	0.211974	1	-0.226753	0.000833853	FALSE
MSL1	ENSMMUG00000022315	-0.0998983	0.212058	1	-0.211424	0.00187101	FALSE
AGFG1	ENSMMUG00000013247	0.0339316	0.212264	1	0.0349309	0.611343	FALSE
VPS37B	ENSMMUG00000039447	-0.112135	0.212285	1	-0.235414	0.000515498	FALSE
MAMU-DMA	ENSMMUG00000005534	-0.0963569	0.212339	1	-0.159341	0.0196889	FALSE
ARID1B	ENSMMUG00000002270	0.0197313	0.212856	1	-0.00251345	0.970841	FALSE
PARG	ENSMMUG00000009848	0.0485107	0.212889	1	-0.026137	0.703814	FALSE
STIP1	ENSMMUG00000012953	0.0656774	0.213418	1	-0.0461669	0.501733	FALSE
ESYT2	ENSMMUG00000022361	0.0820069	0.213596	1	-0.0346163	0.614558	FALSE
CDKN1C	ENSMMUG00000037980	-0.0148953	0.213841	1	-0.0404046	0.556635	FALSE
TMED3	ENSMMUG00000016164	-0.174367	0.213979	1	-0.215248	0.00153712	FALSE
LONP1	ENSMMUG00000020707	-0.0420202	0.214011	1	-0.188394	0.00569872	FALSE
BOP1	ENSMMUG00000014724	-0.130474	0.214094	1	-0.215894	0.00148648	FALSE
CDC25A	ENSMMUG00000020954	-0.0756717	0.214686	1	-0.19361	0.00447423	FALSE
ENSMMUG00000048806	ENSMMUG00000048806	-0.129651	0.214941	1	-0.181602	0.00773941	FALSE
LPGAT1	ENSMMUG00000020560	0.0474995	0.215069	1	0.000455086	0.994719	FALSE
TOR1B	ENSMMUG00000003793	-0.15864	0.215217	1	-0.22604	0.00086682	TRUE
BRD8	ENSMMUG00000001507	-0.0468257	0.215331	1	-0.193121	0.00457818	FALSE
ENSMMUG00000008295	ENSMMUG00000008295	-0.0831669	0.215557	1	-0.186746	0.00614387	FALSE
KIAA0141	ENSMMUG00000006287	0.0073287	0.215935	1	0.0310467	0.651541	FALSE
LIMS1	ENSMMUG00000009156	0.195155	0.216086	1	-0.00419187	0.951389	FALSE
ENSMMUG00000014661	ENSMMUG00000014661	0.0166947	0.21612	1	0.00374243	0.956595	FALSE
ERLIN1	ENSMMUG00000018470	0.0228424	0.216277	1	0.0625231	0.362734	FALSE
MAN2A2	ENSMMUG00000005103	-0.101713	0.216312	1	-0.205651	0.00250141	FALSE
CRELD1	ENSMMUG00000018285	-0.043368	0.216568	1	-0.183851	0.00700122	FALSE
KMT5B	ENSMMUG00000014237	0.0532243	0.21679	1	0.0402381	0.558264	FALSE
LGMN	ENSMMUG00000013966	0.110272	0.216931	1	0.087753	0.201015	FALSE
AREL1	ENSMMUG00000008879	-0.0788055	0.217138	1	-0.262762	0.000100272	FALSE
CHSY1	ENSMMUG00000011819	0.0841052	0.217161	1	-0.0641216	0.350569	FALSE
CTBS	ENSMMUG00000010127	0.0813722	0.218507	1	-0.0118414	0.863267	FALSE
ARL2	ENSMMUG00000041388	-0.0737089	0.218673	1	-0.209409	0.00207232	FALSE
TMEM2	ENSMMUG00000002357	-0.0648217	0.218752	1	-0.167506	0.0141507	FALSE
DNAAF5	ENSMMUG00000018261	0.0258289	0.218788	1	-0.0125899	0.854717	FALSE
BTG3	ENSMMUG00000002116	0.0519452	0.219115	1	-0.0441895	0.520247	FALSE
VEZF1	ENSMMUG00000004723	0.0963319	0.219299	1	-0.036427	0.596156	FALSE
TIMM44	ENSMMUG00000006542	-0.0434078	0.219383	1	-0.17816	0.0090036	FALSE
RTL5	ENSMMUG00000042686	-0.142867	0.219463	1	-0.226064	0.000865679	FALSE
PPIA	ENSMMUG00000016638	-0.134392	0.219538	1	-0.224175	0.000958897	FALSE
MOB4	ENSMMUG00000016547	0.109071	0.219617	1	-0.00699008	0.919028	FALSE
GADD45A	ENSMMUG00000038425	0.0737642	0.220001	1	-0.0763263	0.266293	FALSE
KIF22	ENSMMUG00000009684	-0.131621	0.22003	1	-0.188461	0.00568131	FALSE
CEP95	ENSMMUG00000009459	-0.116127	0.220077	1	-0.241369	0.000366548	FALSE
C4H6orf62	ENSMMUG00000002682	0.182066	0.220081	1	-0.00204039	0.976327	FALSE
NUDT1	ENSMMUG00000022072	-0.117929	0.220093	1	-0.271637	5.66386e-05	FALSE
MRPS36	ENSMMUG00000045336	0.0299239	0.22113	1	0.0562444	0.413007	FALSE
EIF3J	ENSMMUG00000014288	0.0998648	0.221772	1	-0.099087	0.148574	FALSE
LSM12	ENSMMUG00000006804	0.0378336	0.221941	1	0.0244948	0.721629	FALSE
KCTD2	ENSMMUG00000011648	0.0361804	0.221993	1	-0.00660075	0.923524	FALSE
FCHO2	ENSMMUG00000015422	0.0680061	0.222224	1	0.00357521	0.958533	FALSE
ADD1	ENSMMUG00000008379	0.111989	0.222262	1	-0.072934	0.288191	FALSE
FAM193B	ENSMMUG00000016910	0.0194096	0.222554	1	0.0297779	0.6649	FALSE
MOCOS	ENSMMUG00000018791	-0.149858	0.222774	1	-0.200023	0.00329596	FALSE
CPSF2	ENSMMUG00000000699	0.112552	0.222775	1	-0.0186507	0.78619	FALSE
ETFB	ENSMMUG00000023531	-0.193957	0.222785	1	-0.263747	9.42033e-05	FALSE
SNRPD2	ENSMMUG00000006937	-0.183426	0.222843	1	-0.18486	0.00669094	FALSE
URGCP	ENSMMUG00000002408	-0.0998785	0.222889	1	-0.21751	0.00136626	FALSE
TUBA4A	ENSMMUG00000019628	-0.194835	0.223135	1	-0.244595	0.00030363	FALSE
ZNF350	ENSMMUG00000023137	0.0288539	0.223709	1	-0.0287867	0.675411	FALSE
FXYD5	ENSMMUG00000023207	-0.107292	0.224541	1	-0.266766	7.76839e-05	FALSE
ZFHX3	ENSMMUG00000021041	0.018009	0.224569	1	0.0100841	0.883403	FALSE
DDX5	ENSMMUG00000009463	-0.00896914	0.22465	1	0.00544217	0.936916	FALSE
NIPBL	ENSMMUG00000022154	-0.0894127	0.224846	1	-0.163238	0.0168469	FALSE
CSNK1A1	ENSMMUG00000001758	0.142528	0.224884	1	-0.0655585	0.339857	FALSE
KDM2A	ENSMMUG00000008771	-0.085137	0.225166	1	-0.210653	0.00194583	FALSE
B3GALNT1	ENSMMUG00000003541	0.0143421	0.225197	1	-0.00432672	0.949827	FALSE
SMYD5	ENSMMUG00000012445	0.0201062	0.226053	1	0.0763831	0.265936	FALSE
DPEP2	ENSMMUG00000016491	-0.0586795	0.226159	1	-0.187522	0.00593057	FALSE
DDX47	ENSMMUG00000017993	-0.151907	0.226167	1	-0.212092	0.0018083	FALSE
ZNF430	ENSMMUG00000039728	0.0384368	0.22624	1	0.0258587	0.706822	FALSE
PSEN1	ENSMMUG00000010173	-0.145411	0.226346	1	-0.191711	0.00488963	FALSE
ARHGEF40	ENSMMUG00000006457	-0.0696829	0.226689	1	-0.222091	0.00107232	FALSE
TMA7	ENSMMUG00000042676	-0.0777072	0.227025	1	-0.282963	2.65341e-05	FALSE
SIL1	ENSMMUG00000001939	-0.0941191	0.227162	1	-0.248606	0.000239406	FALSE
TAB2	ENSMMUG00000014995	0.119145	0.227263	1	0.00203998	0.976332	FALSE
CTBP1	ENSMMUG00000008323	-0.166272	0.227884	1	-0.218479	0.00129856	FALSE
CPSF1	ENSMMUG00000007380	-0.100021	0.227884	1	-0.257286	0.000141237	FALSE
UQCRC1	ENSMMUG00000014705	-0.140307	0.228303	1	-0.205387	0.0025344	FALSE
ERMARD	ENSMMUG00000015341	0.0514835	0.228644	1	0.0045176	0.947617	FALSE
ENSMMUG00000022874	ENSMMUG00000022874	-0.071574	0.229068	1	-0.196244	0.00395077	FALSE
LMAN2	ENSMMUG00000016192	-0.0779472	0.229072	1	-0.229699	0.000709399	FALSE
RNF8	ENSMMUG00000001287	-0.160182	0.229295	1	-0.234681	0.000537282	FALSE
C7orf25	ENSMMUG00000022449	-0.0483588	0.229477	1	-0.164606	0.0159378	FALSE
QARS	ENSMMUG00000002943	-0.117036	0.229938	1	-0.198455	0.0035546	FALSE
FMNL2	ENSMMUG00000031452	-0.0958999	0.230556	1	-0.145282	0.0336589	FALSE
PRKDC	ENSMMUG00000015347	0.0912671	0.230916	1	-0.0191932	0.780127	FALSE
NDUFS7	ENSMMUG00000003045	-0.17127	0.231098	1	-0.196641	0.00387679	FALSE
MINDY2	ENSMMUG00000018109	0.0824105	0.23137	1	0.0426382	0.535013	FALSE
SUCO	ENSMMUG00000007280	0.0614419	0.23143	1	0.00734051	0.914983	FALSE
TRIM27	ENSMMUG00000015961	0.0925648	0.231513	1	-0.0175222	0.798842	FALSE
PNPLA6	ENSMMUG00000011392	-0.184691	0.231725	1	-0.187814	0.0058521	FALSE
NUCKS1	ENSMMUG00000005645	-0.172713	0.231879	1	-0.161937	0.0177534	FALSE
IFIT3	ENSMMUG00000005001	-0.0320347	0.23188	1	-0.050946	0.458456	TRUE
ENSMMUG00000047833	ENSMMUG00000047833	0.118135	0.231961	1	-0.0436159	0.525682	FALSE
FUCA1	ENSMMUG00000004216	0.194609	0.232164	1	0.0310361	0.651652	FALSE
GALE	ENSMMUG00000019549	0.0456542	0.232278	1	-0.0436245	0.525601	FALSE
CAMK2D	ENSMMUG00000008587	-0.0772497	0.232286	1	-0.16972	0.0129077	FALSE
MOAP1	ENSMMUG00000044581	-0.0876036	0.232475	1	-0.164123	0.0162539	FALSE
WAS	ENSMMUG00000019767	-0.138571	0.232638	1	-0.198875	0.00348361	FALSE
RAF1	ENSMMUG00000007450,ENSMMUG00000040314	-0.127364	0.23305	1	-0.193736	0.00444793	FALSE
ZMYM3	ENSMMUG00000000667	-0.100074	0.233428	1	-0.178664	0.00880771	FALSE
PANK4	ENSMMUG00000014686	0.035701	0.233634	1	0.0350612	0.610014	FALSE
FAM107B	ENSMMUG00000017169	0.105895	0.234	1	0.0832433	0.225238	FALSE
BRCA2	ENSMMUG00000007197	-0.0893492	0.234728	1	-0.2221	0.0010718	FALSE
BIRC5	ENSMMUG00000013767	-0.072255	0.234854	1	-0.279518	3.35353e-05	FALSE
KDM1B	ENSMMUG00000018575	-0.0995409	0.234899	1	-0.204277	0.00267737	FALSE
POLR3H	ENSMMUG00000001459	-0.042437	0.235146	1	-0.242452	0.00034419	FALSE
MPLKIP	ENSMMUG00000001701	-0.0520445	0.2352	1	-0.168724	0.0134545	FALSE
CARMIL1	ENSMMUG00000002573	0.0232986	0.235252	1	0.0114269	0.86801	FALSE
SLC38A9	ENSMMUG00000010466	0.0143448	0.235406	1	0.0903497	0.187954	FALSE
POMP	ENSMMUG00000047847	0.166779	0.235997	1	-0.0211752	0.758092	FALSE
C13H2orf49	ENSMMUG00000039436	0.0293089	0.236007	1	0.0431636	0.529989	FALSE
PSMD10	ENSMMUG00000016981	-0.106721	0.236011	1	-0.21198	0.00181865	FALSE
LRPPRC	ENSMMUG00000019841	-0.127086	0.236246	1	-0.220691	0.00115531	FALSE
DNAJC9	ENSMMUG00000011282	-0.118453	0.236487	1	-0.233369	0.000578419	FALSE
CDC37	ENSMMUG00000003111	-0.156678	0.236563	1	-0.296473	1.02799e-05	FALSE
SART3	ENSMMUG00000017124	-0.141111	0.236648	1	-0.237706	0.00045255	FALSE
ENSMMUG00000048926	ENSMMUG00000048926	-0.114223	0.236725	1	-0.169455	0.013051	FALSE
SELENOO	ENSMMUG00000014098	-0.102225	0.237035	1	-0.228781	0.000746236	FALSE
SELENOS	ENSMMUG00000011823	0.116961	0.237444	1	-0.00789634	0.908573	FALSE
FAM96B	ENSMMUG00000010919	0.0826769	0.237455	1	-0.00651271	0.924541	FALSE
ARIH2	ENSMMUG00000039597	0.0696914	0.237888	1	-0.0261054	0.704156	FALSE
RPP25L	ENSMMUG00000031830	-0.0368577	0.238012	1	-0.261658	0.000107505	FALSE
ENSMMUG00000013949	ENSMMUG00000013949	0.0744486	0.239236	1	0.0226102	0.742259	FALSE
ENSMMUG00000047035	ENSMMUG00000047035	0.0313902	0.239252	1	0.0821416	0.231457	FALSE
PHYH	ENSMMUG00000023798	0.0424828	0.240186	1	0.0340338	0.62053	FALSE
AVL9	ENSMMUG00000011770	0.0207932	0.240323	1	0.0603492	0.379692	FALSE
ADNP	ENSMMUG00000002761	-0.11984	0.240359	1	-0.223748	0.000981179	FALSE
ITGB1	ENSMMUG00000017767	0.183733	0.240522	1	0.0151908	0.825145	FALSE
FBXO21	ENSMMUG00000017479	-0.0791459	0.240568	1	-0.182371	0.00747959	FALSE
ENSMMUG00000039405	ENSMMUG00000039405	-0.0495475	0.240682	1	-0.185925	0.00637697	FALSE
GZF1	ENSMMUG00000022387	0.0113912	0.240773	1	-0.00157281	0.981751	FALSE
FAM120A	ENSMMUG00000009493	0.150098	0.240818	1	-0.0256414	0.709174	FALSE
EIF2S2	ENSMMUG00000018095	-0.133516	0.24085	1	-0.139627	0.0412896	FALSE
MARS	ENSMMUG00000011277	-0.17121	0.240911	1	-0.20551	0.00251897	FALSE
LAMTOR4	ENSMMUG00000018401	-0.152927	0.240963	1	-0.273017	5.17293e-05	FALSE
RGS14	ENSMMUG00000019807	-0.03495	0.241749	1	-0.158216	0.0205831	FALSE
CALHM2	ENSMMUG00000007061	-0.0778113	0.242089	1	-0.160553	0.0187631	FALSE
FGD4	ENSMMUG00000004851	0.0422154	0.2424	1	-0.0341189	0.619657	FALSE
RPTOR	ENSMMUG00000006761	0.0245511	0.242561	1	0.0182581	0.790585	FALSE
ENSMMUG00000043101	ENSMMUG00000043101	-0.0505122	0.242829	1	-0.180748	0.00803737	FALSE
ENSMMUG00000040144	ENSMMUG00000040144	-0.119847	0.242892	1	-0.192949	0.00461521	FALSE
BRIP1	ENSMMUG00000009027	-0.0588941	0.243153	1	-0.137296	0.0448339	FALSE
PITPNM2	ENSMMUG00000015931	0.0158839	0.243221	1	-0.0308485	0.653621	FALSE
GADD45G	ENSMMUG00000048737	-0.143058	0.243276	1	-0.188129	0.00576828	FALSE
SNIP1	ENSMMUG00000041916	-0.0920269	0.243777	1	-0.170826	0.0123229	FALSE
PRPF19	ENSMMUG00000014530	-0.133136	0.243929	1	-0.266522	7.89083e-05	FALSE
SCCPDH	ENSMMUG00000022208	0.0217217	0.244093	1	-0.00754367	0.91264	FALSE
LMTK2	ENSMMUG00000015477	-0.125733	0.244147	1	-0.219474	0.00123224	FALSE
OSGIN2	ENSMMUG00000014518	0.0475556	0.244239	1	-0.0294976	0.667866	FALSE
PLBD1	ENSMMUG00000003665	-0.167707	0.244271	1	-0.160672	0.0186744	FALSE
ENSMMUG00000039254	ENSMMUG00000039254	0.0344803	0.244319	1	-0.053953	0.432328	FALSE
ZNF106	ENSMMUG00000001547	0.148819	0.244465	1	-0.0541951	0.430263	FALSE
SLU7	ENSMMUG00000023075	0.135679	0.244754	1	-0.0400309	0.560294	FALSE
XAB2	ENSMMUG00000009539	-0.0786124	0.244794	1	-0.229578	0.000714179	FALSE
PNRC1	ENSMMUG00000014940	0.0841623	0.244821	1	-0.0537339	0.434203	FALSE
AQP9	ENSMMUG00000011225	-0.0637372	0.244907	1	-0.258888	0.000127866	FALSE
AP5B1	ENSMMUG00000038363	-0.045275	0.244996	1	-0.239557	0.000406995	FALSE
TRAPPC13	ENSMMUG00000016519	0.0501183	0.245237	1	-0.0120826	0.860511	FALSE
BTN3A3	ENSMMUG00000021971	-0.0378108	0.24565	1	-0.135785	0.0472636	FALSE
PSMD6	ENSMMUG00000001509	-0.16027	0.245675	1	-0.175521	0.0100933	FALSE
HEATR5B	ENSMMUG00000014939	-0.0745268	0.245828	1	-0.189485	0.00542023	FALSE
CLEC2B	ENSMMUG00000042362	0.140158	0.24618	1	0.0248449	0.717818	FALSE
MOB2	ENSMMUG00000017450	0.0633387	0.246293	1	-0.00513457	0.940475	FALSE
GOLIM4	ENSMMUG00000020734	-0.147763	0.246478	1	-0.241124	0.000371776	FALSE
KIF5B	ENSMMUG00000015058	0.0259336	0.246517	1	-0.0422347	0.538888	FALSE
SDC3	ENSMMUG00000013519	-0.202414	0.246649	1	-0.196253	0.00394906	FALSE
PHACTR2	ENSMMUG00000005346	0.0605985	0.246954	1	-0.0506808	0.460802	FALSE
PHC2	ENSMMUG00000003269	-0.0969274	0.247033	1	-0.232791	0.000597429	FALSE
PIGY	ENSMMUG00000010318	-0.0827216	0.247143	1	-0.14147	0.0386577	FALSE
HSD17B7	ENSMMUG00000009332	0.0467015	0.24736	1	-0.07948	0.24698	FALSE
EIF2A	ENSMMUG00000017696	0.11432	0.247556	1	0.0211511	0.758359	FALSE
ZFP36L2	ENSMMUG00000042653	0.108315	0.247682	1	0.0100158	0.884187	FALSE
ENSMMUG00000006979	ENSMMUG00000006979	0.0370638	0.248846	1	-0.0376277	0.584093	FALSE
DUSP6	ENSMMUG00000006227	-0.149633	0.248888	1	-0.0893245	0.193034	FALSE
PYROXD1	ENSMMUG00000010854	-0.058939	0.249249	1	-0.187319	0.00598558	FALSE
MAN2C1	ENSMMUG00000009279	0.0207852	0.24948	1	0.0151236	0.825906	FALSE
TMEM38B	ENSMMUG00000002672	0.0307229	0.249944	1	0.0494979	0.471345	FALSE
ATAD5	ENSMMUG00000040177	-0.0583392	0.25007	1	-0.204869	0.00260019	FALSE
ZC3HAV1	ENSMMUG00000006550	-0.0500175	0.250169	1	-0.158137	0.0206467	TRUE
TBL1XR1	ENSMMUG00000019597	-0.0350069	0.250591	1	-0.208709	0.00214672	FALSE
EXOC7	ENSMMUG00000008885	0.0520013	0.250632	1	-0.130363	0.056908	FALSE
TOP1MT	ENSMMUG00000022933	-0.123885	0.250811	1	-0.21167	0.00184768	FALSE
ENSMMUG00000032350	ENSMMUG00000032350	0.087425	0.250849	1	0.01799	0.79359	FALSE
SLC46A1	ENSMMUG00000019151	-0.0933257	0.250956	1	-0.183419	0.00713793	FALSE
DYNC1LI1	ENSMMUG00000005465	0.085015	0.251151	1	-0.0387607	0.572814	FALSE
MAMU-F	ENSMMUG00000008799	-0.0662165	0.251285	1	-0.166598	0.0146904	FALSE
CAPZB	ENSMMUG00000006894	0.0926824	0.251482	1	-0.0706274	0.303751	FALSE
CLIP1	ENSMMUG00000021928	0.0848132	0.251826	1	-0.0391549	0.568915	FALSE
HNRNPAB	ENSMMUG00000003996	0.148968	0.251965	1	-0.0466901	0.496892	FALSE
TMCC1	ENSMMUG00000016793	0.0321779	0.251991	1	-0.00995143	0.884926	FALSE
NCF1	ENSMMUG00000007586	-0.116939	0.252058	1	-0.193462	0.00450541	FALSE
CUTA	ENSMMUG00000010658	0.0855622	0.252082	1	0.0237879	0.729345	FALSE
NAP1L4	ENSMMUG00000007753	0.0804969	0.252111	1	-0.0549443	0.423906	FALSE
ZC3H15	ENSMMUG00000017248	0.0666896	0.252208	1	-0.101478	0.138975	FALSE
CDKN2D	ENSMMUG00000011953	-0.0587483	0.252278	1	-0.184557	0.00678276	FALSE
ELP3	ENSMMUG00000005067	0.0381159	0.25235	1	0.0318767	0.642861	FALSE
NOA1	ENSMMUG00000022530	-0.104622	0.25256	1	-0.208381	0.00218254	FALSE
RTN4IP1	ENSMMUG00000008121	-0.0853542	0.25281	1	-0.16712	0.0143782	FALSE
ADIPOR1	ENSMMUG00000007046	0.104279	0.252831	1	-0.0502234	0.464862	FALSE
OAZ1	ENSMMUG00000017949	-0.059948	0.253195	1	-0.184962	0.00666026	FALSE
ANXA4	ENSMMUG00000000857	0.142303	0.253427	1	-0.0306368	0.655845	FALSE
ALOX5AP	ENSMMUG00000005572	0.030032	0.253588	1	-0.0571925	0.405163	FALSE
TYK2	ENSMMUG00000003110	0.0835083	0.253715	1	0.0141479	0.836976	FALSE
ENSMMUG00000018854	ENSMMUG00000018854	-0.185089	0.253961	1	-0.155528	0.022863	FALSE
IDNK	ENSMMUG00000019765	0.0332703	0.254065	1	0.0620463	0.366413	FALSE
ZNF184	ENSMMUG00000008060	-0.0662594	0.254202	1	-0.169213	0.0131836	FALSE
KIAA1191	ENSMMUG00000003921	0.0677687	0.254284	1	0.02628	0.702271	FALSE
MAP4K1	ENSMMUG00000021630	-0.106683	0.254465	1	-0.211374	0.00187572	FALSE
PEPD	ENSMMUG00000006128	-0.0659061	0.25472	1	-0.202392	0.00293715	FALSE
CUEDC2	ENSMMUG00000003000	-0.0422992	0.254984	1	-0.182655	0.00738572	FALSE
NEDD9	ENSMMUG00000016135	0.04564	0.25524	1	-0.0655027	0.340269	FALSE
GPN2	ENSMMUG00000018721	-0.104587	0.255299	1	-0.242759	0.000338085	FALSE
YJEFN3	ENSMMUG00000011351	0.0659555	0.255438	1	0.00378657	0.956084	FALSE
TMOD2	ENSMMUG00000017432	0.0165926	0.255442	1	0.0747672	0.276212	FALSE
UBE2J2	ENSMMUG00000010030	-0.0632961	0.255839	1	-0.214843	0.00156971	FALSE
TPR	ENSMMUG00000009081	-0.187047	0.255839	1	-0.166976	0.0144634	FALSE
SELENOF	ENSMMUG00000016554	0.0421746	0.256158	1	0.021041	0.759579	FALSE
LEPROTL1	ENSMMUG00000014144	-0.117723	0.256176	1	-0.207612	0.00226838	FALSE
CUL3	ENSMMUG00000022259	-0.170854	0.256265	1	-0.169148	0.0132189	FALSE
CSNK1G3	ENSMMUG00000006646	0.1086	0.256265	1	-0.0281248	0.682465	FALSE
METTL1	ENSMMUG00000022148	0.0253452	0.256312	1	0.0835993	0.223253	FALSE
ENSMMUG00000040488	ENSMMUG00000040488	-0.119701	0.256974	1	-0.148848	0.0294924	FALSE
RAB22A	ENSMMUG00000000125	-0.120105	0.257082	1	-0.24098	0.000374903	FALSE
DYSF	ENSMMUG00000007176	-0.116809	0.257367	1	-0.222001	0.00107749	FALSE
KLHDC8B	ENSMMUG00000002833	0.0588333	0.257524	1	0.0135866	0.843359	FALSE
MRPL10	ENSMMUG00000021486	-0.100259	0.257776	1	-0.186601	0.00618457	FALSE
HRASLS2	ENSMMUG00000018314	-0.211164	0.257899	1	-0.0786797	0.251786	FALSE
SCP2	ENSMMUG00000004952	0.0883475	0.258124	1	-0.0853404	0.213728	FALSE
EIF2AK1	ENSMMUG00000030419	0.0120364	0.258173	1	-0.0118321	0.863374	FALSE
CKB	ENSMMUG00000018977	-0.0910881	0.258417	1	-0.144989	0.0340232	FALSE
DST	ENSMMUG00000000777	-0.0574493	0.259014	1	-0.123927	0.07041	FALSE
C17orf80	ENSMMUG00000001269	0.0402141	0.259024	1	-0.045313	0.509685	FALSE
DDX60L	ENSMMUG00000003634	-0.190205	0.259209	1	-0.128508	0.0605613	TRUE
MAPKAPK2	ENSMMUG00000023567	0.174718	0.259786	1	0.0318676	0.642956	FALSE
ENSMMUG00000022084	ENSMMUG00000022084	-0.141109	0.259798	1	-0.249033	0.000233379	FALSE
PRPF40B	ENSMMUG00000022495	-0.0676039	0.260109	1	-0.183802	0.0070168	FALSE
ZNF292	ENSMMUG00000022458	0.146453	0.260243	1	7.77884e-05	0.999097	FALSE
TNFRSF1B	ENSMMUG00000021447	-0.138911	0.260571	1	-0.182703	0.00736987	FALSE
ATP6V1H	ENSMMUG00000004064	0.0944363	0.260901	1	-0.0498556	0.468143	FALSE
TSPAN14	ENSMMUG00000013895	-0.139011	0.261375	1	-0.225356	0.000899604	FALSE
ENSMMUG00000041735	ENSMMUG00000041735	-0.12632	0.262129	1	-0.228756	0.000747257	FALSE
CHST11	ENSMMUG00000017127	0.0181944	0.262137	1	-0.0315592	0.646175	FALSE
SLC25A33	ENSMMUG00000043999	-0.0416534	0.262243	1	-0.207516	0.00227927	FALSE
HIPK1	ENSMMUG00000021535	0.016882	0.26233	1	0.00760487	0.911934	FALSE
ARID5A	ENSMMUG00000030744	0.00891154	0.262374	1	-0.00937448	0.891555	FALSE
BASP1	ENSMMUG00000011892	-0.0825149	0.262466	1	-0.165224	0.015541	FALSE
KIAA0513	ENSMMUG00000011893	-0.0290544	0.262483	1	-0.224551	0.000939639	FALSE
BIN1	ENSMMUG00000000376	0.11942	0.262556	1	0.0108504	0.874613	FALSE
MYO9B	ENSMMUG00000011588	-0.0432493	0.262662	1	-0.144983	0.0340305	FALSE
ENSMMUG00000038299	ENSMMUG00000038299	-0.0569832	0.262835	1	-0.207945	0.00223075	FALSE
ANAPC11	ENSMMUG00000012887	-0.156924	0.262847	1	-0.17584	0.00995547	FALSE
RPP21	ENSMMUG00000011682	-0.0785042	0.262936	1	-0.240932	0.000375943	FALSE
DDIT4	ENSMMUG00000045565	-0.124249	0.263305	1	-0.228978	0.000738193	FALSE
RNF219	ENSMMUG00000011697	0.0292648	0.263571	1	0.0386743	0.573671	FALSE
DCAF16	ENSMMUG00000018069	-0.0621623	0.263715	1	-0.206635	0.00238186	FALSE
ATP5IF1	ENSMMUG00000018678	0.0853268	0.263921	1	-0.026087	0.704354	FALSE
SMPDL3A	ENSMMUG00000021905	0.0398099	0.26393	1	-0.0604795	0.378662	FALSE
JAK1	ENSMMUG00000018566	0.00860626	0.264027	1	-0.0649124	0.344647	FALSE
ADCY4	ENSMMUG00000020698	-0.0861128	0.264243	1	-0.211945	0.00182188	FALSE
ATP6V1B2	ENSMMUG00000020000	0.105259	0.264287	1	-0.0414887	0.546088	FALSE
NSFL1C	ENSMMUG00000015994	0.0709908	0.26474	1	0.00578101	0.932997	FALSE
PCNA	ENSMMUG00000013259	-0.157575	0.264894	1	-0.0924528	0.177841	FALSE
ARHGEF1	ENSMMUG00000022305	-0.126147	0.265081	1	-0.187834	0.00584671	FALSE
TCF20	ENSMMUG00000002656	-0.117389	0.265449	1	-0.207649	0.0022641	FALSE
HERC1	ENSMMUG00000012117	0.0808405	0.265988	1	-0.0165335	0.809971	FALSE
MTMR4	ENSMMUG00000046171	0.0213674	0.266073	1	0.0255882	0.70975	FALSE
CDA	ENSMMUG00000043488	-0.0450027	0.266425	1	-0.241478	0.000364236	FALSE
CYB5B	ENSMMUG00000012039	-0.0720841	0.266456	1	-0.221631	0.00109896	FALSE
ENSMMUG00000015832	ENSMMUG00000015832	-0.0699087	0.266932	1	-0.185315	0.00655524	FALSE
RBMXL1	ENSMMUG00000037887	-0.0404338	0.266976	1	-0.174071	0.0107405	FALSE
OGFOD1	ENSMMUG00000029125	0.0288685	0.267205	1	-0.000344203	0.996006	FALSE
STARD4	ENSMMUG00000008563	0.0474233	0.267469	1	0.00331197	0.961584	FALSE
TRIOBP	ENSMMUG00000005991	-0.0745312	0.267516	1	-0.208556	0.00216341	FALSE
SLC25A4	ENSMMUG00000015472	-0.120755	0.267786	1	-0.186311	0.00626644	FALSE
ENSMMUG00000006971	ENSMMUG00000006971	-0.0995466	0.267939	1	-0.194338	0.00432362	FALSE
CALHM6	ENSMMUG00000007410	-0.193496	0.269451	1	-0.114104	0.0959411	FALSE
MSH3	ENSMMUG00000018284	0.0446158	0.270657	1	0.00631237	0.926855	FALSE
CUL9	ENSMMUG00000005434	-0.110275	0.2707	1	-0.188976	0.00554866	FALSE
ENSMMUG00000008417	ENSMMUG00000008417	-0.0289503	0.270832	1	-0.237548	0.000456653	FALSE
ZNRD1	ENSMMUG00000012120	-0.0617826	0.27103	1	-0.195854	0.00402455	FALSE
PSMD8	ENSMMUG00000038221	-0.182426	0.271254	1	-0.237612	0.000454968	FALSE
SDCBP	ENSMMUG00000017296	0.136651	0.271844	1	0.00230741	0.973231	FALSE
PARP8	ENSMMUG00000013841	-0.103659	0.271978	1	-0.220104	0.00119188	FALSE
MRPS11	ENSMMUG00000013659	0.0594645	0.272075	1	-0.0696375	0.310595	FALSE
PNP	ENSMMUG00000017109,ENSMMUG00000019126	0.0106191	0.272086	1	-0.028555	0.677877	TRUE
DPH5	ENSMMUG00000003730	0.0217885	0.272896	1	-0.0247806	0.718517	FALSE
MAD2L1BP	ENSMMUG00000006363	-0.0671998	0.273049	1	-0.145956	0.0328352	FALSE
EXOSC3	ENSMMUG00000008665	-0.0949045	0.273133	1	-0.211338	0.00187919	FALSE
RRP12	ENSMMUG00000019634	-0.124417	0.27361	1	-0.224357	0.000949503	FALSE
BCL2L2-PABPN1	ENSMMUG00000014747	-0.157804	0.274132	1	-0.202151	0.00297191	FALSE
UBA52	ENSMMUG00000016085	0.0421112	0.274153	1	-0.0458582	0.5046	FALSE
MYO19	ENSMMUG00000007920	-0.0647563	0.27435	1	-0.212884	0.00173645	FALSE
ZNF318	ENSMMUG00000011567	0.0772715	0.274689	1	0.00356907	0.958604	FALSE
ENSMMUG00000046629	ENSMMUG00000046629	-0.0575323	0.274999	1	-0.217574	0.0013617	FALSE
RC3H2	ENSMMUG00000021134	-0.0340208	0.275433	1	-0.231815	0.000630887	FALSE
TLK2	ENSMMUG00000002166	0.0981103	0.275446	1	-0.0556771	0.417742	FALSE
ACBD6	ENSMMUG00000012051	0.04727	0.275551	1	-0.02594	0.705943	FALSE
OXA1L	ENSMMUG00000000411	0.0926945	0.27579	1	-0.0114962	0.867217	FALSE
PLA2G4C	ENSMMUG00000014293	-0.1721	0.276037	1	-0.104481	0.127597	FALSE
CHM	ENSMMUG00000016776	-0.0578512	0.276335	1	-0.198748	0.00350504	FALSE
TRAPPC1	ENSMMUG00000022230	0.0542105	0.276463	1	-0.0447389	0.515068	FALSE
PKN1	ENSMMUG00000005727	0.0880944	0.276544	1	-0.103429	0.131499	FALSE
BSDC1	ENSMMUG00000001264	0.0271128	0.276546	1	-0.0218984	0.7501	FALSE
CREBBP	ENSMMUG00000002286	0.0940476	0.276565	1	-0.0490042	0.475784	FALSE
DNAJA2	ENSMMUG00000002247	0.0543929	0.276619	1	0.0251042	0.714999	FALSE
SMIM29	ENSMMUG00000019531	-0.0497253	0.276861	1	-0.237075	0.000469119	FALSE
FAM114A2	ENSMMUG00000011988	0.0412329	0.276923	1	0.00824431	0.904563	FALSE
CEBPZ	ENSMMUG00000016433	0.119765	0.276947	1	-0.021249	0.757275	FALSE
BSG	ENSMMUG00000018740	0.112238	0.277075	1	-0.0568269	0.408177	FALSE
LARP1B	ENSMMUG00000021347	0.0491331	0.277636	1	0.0311825	0.650118	FALSE
PLCL2	ENSMMUG00000023775	-0.125653	0.277881	1	-0.175015	0.0103151	FALSE
G6PD	ENSMMUG00000017409	-0.0882765	0.277902	1	-0.176337	0.00974446	FALSE
VCL	ENSMMUG00000020823	-0.10953	0.278012	1	-0.245857	0.000281882	FALSE
MEA1	ENSMMUG00000004871	0.110757	0.278103	1	-0.0419033	0.54208	FALSE
SLC35B2	ENSMMUG00000022687	0.0373703	0.278124	1	0.00349888	0.959418	FALSE
MRPS16	ENSMMUG00000011284	0.0177399	0.278384	1	-0.00920237	0.893534	FALSE
ENSMMUG00000038560	ENSMMUG00000038560	-0.0598708	0.278677	1	-0.199408	0.00339527	FALSE
PIR	ENSMMUG00000015740	0.0394304	0.279038	1	0.0649114	0.344655	FALSE
ENSMMUG00000017420	ENSMMUG00000017420	-0.0227166	0.279139	1	-0.179421	0.00852059	FALSE
BLOC1S2	ENSMMUG00000010827	0.134422	0.279184	1	-0.04631	0.500407	FALSE
TFPI	ENSMMUG00000009448	0.0321666	0.279287	1	0.035914	0.601344	FALSE
NUSAP1	ENSMMUG00000012681	-0.076307	0.279386	1	-0.215506	0.00151671	FALSE
SASS6	ENSMMUG00000004240	-0.0813843	0.2794	1	-0.238951	0.000421398	FALSE
TRAF3IP1	ENSMMUG00000010080	-0.0577491	0.279555	1	-0.224678	0.000933201	FALSE
GMFB	ENSMMUG00000012326	0.062374	0.279583	1	0.00553151	0.935883	FALSE
FANCI	ENSMMUG00000011155	-0.0905875	0.279602	1	-0.187601	0.00590924	FALSE
ARL14EP	ENSMMUG00000017590	-0.098754	0.279834	1	-0.177078	0.00943722	FALSE
ENSMMUG00000041316	ENSMMUG00000041316	-0.14837	0.280397	1	-0.216169	0.00146534	FALSE
NELFE	ENSMMUG00000000735	-0.128103	0.280417	1	-0.252249	0.000192276	FALSE
ARCN1	ENSMMUG00000002543	0.0599457	0.280811	1	-0.0507144	0.460504	FALSE
FAM136A	ENSMMUG00000048757	0.014217	0.281034	1	0.0265303	0.699571	FALSE
GCC2	ENSMMUG00000022844	-0.201248	0.281123	1	-0.151044	0.0271513	FALSE
NPEPPS	ENSMMUG00000005869	-0.0248655	0.28117	1	-0.167184	0.01434	FALSE
MORF4L2	ENSMMUG00000006111	0.0803198	0.28167	1	-0.00573257	0.933558	FALSE
COQ6	ENSMMUG00000011148	0.0467093	0.281802	1	0.0190923	0.781254	FALSE
STRN3	ENSMMUG00000011515	-0.0695086	0.281818	1	-0.205735	0.00249102	FALSE
SLC30A1	ENSMMUG00000000868	-0.0768665	0.281847	1	-0.192071	0.00480837	FALSE
NFKB1	ENSMMUG00000003736	0.0637308	0.281968	1	-0.0458918	0.504287	TRUE
SSBP3	ENSMMUG00000020976	-0.0849844	0.282217	1	-0.190548	0.00516085	FALSE
NAPA	ENSMMUG00000014727	-0.161894	0.282264	1	-0.272129	5.48396e-05	FALSE
MPP1	ENSMMUG00000005772	-0.0756618	0.282288	1	-0.162025	0.0176903	FALSE
SELENOP	ENSMMUG00000030144	0.135331	0.282922	1	0.113935	0.0964377	FALSE
MTMR3	ENSMMUG00000022236	-0.0383071	0.283029	1	-0.247956	0.000248874	FALSE
NCF4	ENSMMUG00000008160	-0.170553	0.283317	1	-0.214846	0.00156946	FALSE
MAFG	ENSMMUG00000012893	0.0477493	0.283709	1	-0.039577	0.564753	FALSE
PHTF1	ENSMMUG00000017819	0.0319097	0.284032	1	-0.000212333	0.997536	FALSE
WDR47	ENSMMUG00000009265	-0.0251255	0.284123	1	-0.0881304	0.199077	FALSE
VCAN	ENSMMUG00000011513	-0.0268518	0.284353	1	-0.175082	0.0102857	FALSE
CCDC159	ENSMMUG00000043134	-0.0809908	0.284427	1	-0.156612	0.0219183	FALSE
RPP14	ENSMMUG00000002841	-0.0926259	0.284523	1	-0.16272	0.0172025	FALSE
JMJD1C	ENSMMUG00000017727	-0.070945	0.284633	1	-0.100629	0.142326	FALSE
OSBPL8	ENSMMUG00000017864	0.164449	0.284717	1	0.00536373	0.937824	FALSE
NDUFAF1	ENSMMUG00000044445	-0.0514788	0.284843	1	-0.150907	0.0272923	FALSE
LAS1L	ENSMMUG00000003922	-0.0551611	0.285327	1	-0.170352	0.0125705	FALSE
PSMG2	ENSMMUG00000031508	-0.0514464	0.28695	1	-0.216802	0.00141779	FALSE
ZNF248	ENSMMUG00000010741	0.0250958	0.287069	1	0.11994	0.0800104	FALSE
DCTD	ENSMMUG00000000284	-0.0742084	0.287075	1	-0.214698	0.00158158	FALSE
ODF2	ENSMMUG00000005987	-0.07249	0.287077	1	-0.221014	0.0011357	FALSE
HNRNPDL	ENSMMUG00000015777	0.0350086	0.287597	1	-0.0409312	0.5515	FALSE
DERL2	ENSMMUG00000006599	0.0843933	0.287929	1	-0.015139	0.825731	FALSE
STUB1	ENSMMUG00000049219	-0.132635	0.288115	1	-0.254731	0.000165287	FALSE
SLC30A6	ENSMMUG00000030876	-0.0369217	0.288656	1	-0.201393	0.00308384	FALSE
EPRS	ENSMMUG00000008722	-0.128748	0.288976	1	-0.199444	0.00338939	FALSE
ESYT1	ENSMMUG00000021979	-0.0838828	0.289331	1	-0.229408	0.000720915	FALSE
SGK1	ENSMMUG00000008140	0.142944	0.289795	1	0.0182976	0.790143	FALSE
ASPM	ENSMMUG00000000245	-0.113781	0.289974	1	-0.229875	0.000702539	FALSE
ATP13A2	ENSMMUG00000001610	0.068492	0.290189	1	-0.045619	0.506828	FALSE
SUPT5H	ENSMMUG00000019372	0.0793077	0.290415	1	-0.121029	0.077289	FALSE
SH3D21	ENSMMUG00000011688	0.030096	0.290573	1	0.0149908	0.82741	FALSE
FAM120B	ENSMMUG00000021145	-0.0637704	0.290807	1	-0.179235	0.00859021	FALSE
RPA3	ENSMMUG00000000854	-0.0882855	0.291355	1	-0.229078	0.000734142	FALSE
2020-09-02	ENSMMUG00000004736	0.163817	0.291523	1	-0.0411421	0.549449	FALSE
TOP2A	ENSMMUG00000008941	-0.13355	0.291667	1	-0.203917	0.0027253	FALSE
KANSL1	ENSMMUG00000004129	0.0421076	0.291953	1	-0.0698883	0.308852	FALSE
ZMPSTE24	ENSMMUG00000005992	0.0357749	0.292012	1	-0.0151342	0.825785	FALSE
LTA4H	ENSMMUG00000009312	0.145493	0.292549	1	0.0449475	0.513109	FALSE
SPEN	ENSMMUG00000008026	0.168601	0.2928	1	-0.0201343	0.769642	FALSE
ENSMMUG00000018579	ENSMMUG00000018579	-0.090514	0.293093	1	-0.19603	0.00399107	FALSE
ATP6V0A1	ENSMMUG00000022644	0.0752008	0.293189	1	-0.0791047	0.249226	FALSE
ZNFX1	ENSMMUG00000023623	-0.143556	0.29349	1	-0.23887	0.000423374	TRUE
ACBD5	ENSMMUG00000016410	0.020502	0.293513	1	0.0466069	0.497661	FALSE
OST4	ENSMMUG00000045826	-0.0630479	0.293707	1	-0.145981	0.0328059	FALSE
NDST2	ENSMMUG00000022976	0.0253937	0.293963	1	0.0206589	0.763814	FALSE
RCN1	ENSMMUG00000018360	0.0476294	0.294345	1	0.0395507	0.565012	FALSE
CREBL2	ENSMMUG00000006677	0.0124444	0.294704	1	-0.00572965	0.933591	FALSE
AP2B1	ENSMMUG00000006048	-0.0979811	0.294918	1	-0.221668	0.00109684	FALSE
ENSMMUG00000008222	ENSMMUG00000008222	-0.112301	0.294978	1	-0.125809	0.0662176	FALSE
ACSL3	ENSMMUG00000005393	0.0765225	0.294996	1	0.0139872	0.838801	FALSE
SAP30L	ENSMMUG00000010619	-0.0960137	0.295192	1	-0.166238	0.0149091	FALSE
PCCA	ENSMMUG00000004493	-0.0461217	0.295422	1	-0.155331	0.0230386	FALSE
RIC8B	ENSMMUG00000009236	-0.0559998	0.295453	1	-0.163841	0.0164406	FALSE
PRDX4	ENSMMUG00000021366	0.0124164	0.295699	1	0.0466514	0.49725	FALSE
MYLIP	ENSMMUG00000015474	-0.142494	0.296142	1	-0.173953	0.0107949	FALSE
CLPP	ENSMMUG00000028914	-0.058221	0.296189	1	-0.215269	0.00153544	FALSE
BLVRB	ENSMMUG00000015603	0.103172	0.296505	1	-0.0039641	0.954027	FALSE
CCR5	ENSMMUG00000042238	0.0516963	0.296554	1	0.0158338	0.817869	FALSE
ABHD18	ENSMMUG00000020931	-0.0571081	0.29657	1	-0.168675	0.0134819	FALSE
ZBTB33	ENSMMUG00000011076	-0.0885145	0.296755	1	-0.124299	0.0695656	FALSE
ABL1	ENSMMUG00000012499	-0.0160681	0.296979	1	-0.19728	0.00376044	FALSE
GPATCH4	ENSMMUG00000002624	-0.118768	0.297091	1	-0.207606	0.002269	FALSE
STXBP3	ENSMMUG00000010158	0.0551824	0.297577	1	-0.0575275	0.402413	FALSE
CD200R1L	ENSMMUG00000007843	0.0106509	0.297669	1	-0.00317799	0.963137	FALSE
DDRGK1	ENSMMUG00000047327	-0.0568244	0.298237	1	-0.172292	0.0115843	FALSE
UAP1	ENSMMUG00000019514	0.018414	0.298833	1	0.0307567	0.654585	FALSE
RAPGEF2	ENSMMUG00000010581	0.0767872	0.298842	1	-0.0268301	0.696342	FALSE
PYCARD	ENSMMUG00000021704	-0.177524	0.298916	1	-0.241061	0.000373139	FALSE
BLM	ENSMMUG00000019526	-0.0943667	0.299558	1	-0.182414	0.00746534	FALSE
ACTB	ENSMMUG00000011153	-0.124311	0.30015	1	-0.201943	0.00300224	FALSE
ROMO1	ENSMMUG00000044281	0.0868078	0.30054	1	-0.0563021	0.412527	FALSE
SYAP1	ENSMMUG00000019363	0.0673446	0.300768	1	-0.0379049	0.581325	FALSE
ENSMMUG00000040073	ENSMMUG00000040073	-0.047757	0.301361	1	-0.185314	0.00655545	FALSE
VAV1	ENSMMUG00000019314	-0.0776326	0.301429	1	-0.199102	0.00344569	FALSE
ENSMMUG00000042837	ENSMMUG00000042837	-0.0864286	0.301867	1	-0.203004	0.00285038	FALSE
GRK2	ENSMMUG00000015925	-0.127335	0.302202	1	-0.180393	0.00816415	FALSE
GPR160	ENSMMUG00000022196	0.0112131	0.30226	1	-0.0299507	0.663075	FALSE
TESPA1	ENSMMUG00000016203	0.0273385	0.302984	1	-0.0303546	0.658814	FALSE
TRNAU1AP	ENSMMUG00000006561	-0.0925647	0.303176	1	-0.207288	0.00230547	FALSE
RPP38	ENSMMUG00000007679	-0.0190919	0.303209	1	-0.160207	0.019024	FALSE
ENSMMUG00000044793	ENSMMUG00000044793	0.015239	0.30324	1	-0.156579	0.0219471	FALSE
TMEM259	ENSMMUG00000013577	-0.173976	0.303464	1	-0.24718	0.000260627	FALSE
PAFAH1B2	ENSMMUG00000002050	0.0697597	0.303467	1	-0.0775701	0.258556	FALSE
NEXN	ENSMMUG00000010352	-0.0529208	0.303482	1	-0.176289	0.0097649	FALSE
PPP1R15A	ENSMMUG00000009223	0.170347	0.303653	1	-0.0511417	0.456729	FALSE
RSRC1	ENSMMUG00000004956	-0.0794068	0.30386	1	-0.195135	0.00416398	FALSE
RPAP1	ENSMMUG00000008175	0.00824655	0.303928	1	-0.0753527	0.272458	FALSE
TRMT2A	ENSMMUG00000020099	-0.101151	0.304414	1	-0.209642	0.00204805	FALSE
ZBTB17	ENSMMUG00000008031	-0.100106	0.304728	1	-0.199049	0.00345455	FALSE
PSMD2	ENSMMUG00000000800	-0.00320486	0.304962	1	-0.0700746	0.307561	FALSE
RRM2B	ENSMMUG00000020765	0.0270054	0.305142	1	0.00440071	0.94897	FALSE
CNIH4	ENSMMUG00000009936	-0.145517	0.305278	1	-0.215078	0.00155076	FALSE
UBE3A	ENSMMUG00000000628	0.0167428	0.305402	1	-0.122988	0.072583	FALSE
ELF2	ENSMMUG00000004984	-0.0928986	0.305648	1	-0.219748	0.00121451	FALSE
NR1H2	ENSMMUG00000023418	-0.0909318	0.30576	1	-0.259706	0.000121508	FALSE
GPRIN3	ENSMMUG00000045545	-0.113866	0.306113	1	-0.202909	0.00286367	FALSE
DCP2	ENSMMUG00000013553	0.0169912	0.306194	1	-0.0113448	0.868949	FALSE
FYB1	ENSMMUG00000021218	-0.119724	0.306246	1	-0.227483	0.00080127	FALSE
MGAT1	ENSMMUG00000047880	-0.133708	0.306592	1	-0.227756	0.000789402	FALSE
HIKESHI	ENSMMUG00000017730	0.0701994	0.306783	1	-0.00172454	0.979991	FALSE
CDK17	ENSMMUG00000015902	0.055235	0.306898	1	0.0183794	0.789227	FALSE
ENSMMUG00000006855	ENSMMUG00000006855	0.0200992	0.307107	1	0.031876	0.642868	FALSE
ZFPL1	ENSMMUG00000018768	0.029759	0.307212	1	-0.0407648	0.55312	FALSE
GEMIN8	ENSMMUG00000013595	-0.0674169	0.307309	1	-0.187111	0.00604265	FALSE
CORO1A	ENSMMUG00000007329	-0.157256	0.307368	1	-0.249383	0.000228532	FALSE
WDR36	ENSMMUG00000004670	0.0479394	0.307401	1	-0.000654015	0.992411	FALSE
REL	ENSMMUG00000010834	0.0536669	0.307486	1	0.0667763	0.330942	FALSE
LATS2	ENSMMUG00000019006	0.0300118	0.308072	1	0.00502063	0.941794	TRUE
NUMA1	ENSMMUG00000007330	-0.0724551	0.308519	1	-0.163582	0.0166142	FALSE
SPR	ENSMMUG00000009485	0.0414011	0.309118	1	0.00179896	0.979128	FALSE
GDI1	ENSMMUG00000005502	0.107452	0.309137	1	-0.0202291	0.768588	FALSE
PPP1R2	ENSMMUG00000019396	0.0363793	0.30932	1	-0.0567664	0.408678	FALSE
TGDS	ENSMMUG00000013063	0.0202028	0.309867	1	-0.0210543	0.759431	FALSE
IL7R	ENSMMUG00000001676	-0.124984	0.309871	1	-0.177789	0.00915023	FALSE
DENND6A	ENSMMUG00000018619	0.0277559	0.309909	1	-0.0358084	0.602415	FALSE
ELAVL1	ENSMMUG00000006544	-0.105448	0.309916	1	-0.230367	0.000683716	FALSE
EMC8	ENSMMUG00000006762	-0.139945	0.310071	1	-0.23745	0.000459209	FALSE
TXN	ENSMMUG00000010322	0.108454	0.31061	1	-0.0675593	0.325291	FALSE
ENTPD1	ENSMMUG00000022658	0.0619973	0.311065	1	-0.0665102	0.332877	FALSE
KNTC1	ENSMMUG00000007556	-0.0574073	0.311255	1	-0.199699	0.00334786	FALSE
HNRNPUL1	ENSMMUG00000008139	-0.0730167	0.311388	1	-0.224748	0.000929692	FALSE
CCDC82	ENSMMUG00000007999	-0.152289	0.311432	1	-0.207641	0.00226504	FALSE
TCF7L2	ENSMMUG00000022799	0.0674181	0.311492	1	-0.0142023	0.836358	FALSE
SHMT1	ENSMMUG00000013535	-0.0297034	0.311575	1	-0.191783	0.00487331	FALSE
ENSMMUG00000039765	ENSMMUG00000039765	-0.107708	0.312222	1	-0.218983	0.00126458	FALSE
DEGS1	ENSMMUG00000002400	-0.0923698	0.312316	1	-0.219965	0.00120064	FALSE
WDR45B	ENSMMUG00000021803	0.0166403	0.312323	1	-0.0303351	0.65902	FALSE
ARRDC1	ENSMMUG00000019611	-0.0668171	0.312335	1	-0.220844	0.00114601	FALSE
MTRR	ENSMMUG00000018747	0.0336937	0.312419	1	-0.0117152	0.864711	FALSE
OSGEP	ENSMMUG00000006848	-0.0593075	0.31281	1	-0.171917	0.0117693	FALSE
PIK3AP1	ENSMMUG00000001876	-0.034605	0.312858	1	-0.0623206	0.364294	FALSE
DEDD2	ENSMMUG00000041041	0.0600505	0.313172	1	-0.0179178	0.794401	FALSE
HPCAL1	ENSMMUG00000020440	-0.16918	0.313635	1	-0.242825	0.000336782	FALSE
CMAS	ENSMMUG00000020808	0.0693078	0.313827	1	-0.0149407	0.827978	FALSE
DPY30	ENSMMUG00000014481	-0.0840938	0.314325	1	-0.170909	0.0122804	FALSE
PCNX1	ENSMMUG00000019470	-0.0594116	0.314474	1	-0.276375	4.141e-05	FALSE
ST3GAL1	ENSMMUG00000012531	0.0242306	0.314509	1	-0.0554206	0.419894	FALSE
AKAP8L	ENSMMUG00000017984	-0.092573	0.314656	1	-0.178133	0.00901406	FALSE
PQBP1	ENSMMUG00000004548	-0.0355561	0.314711	1	-0.174173	0.0106937	FALSE
TPD52L2	ENSMMUG00000042458	0.160913	0.314907	1	-0.0248815	0.71742	FALSE
CCT7	ENSMMUG00000012448	0.0992775	0.314972	1	-0.0902459	0.188464	FALSE
SLC35C2	ENSMMUG00000018071	-0.159404	0.314973	1	-0.246812	0.000266391	FALSE
SPATA6	ENSMMUG00000009282	-0.0912156	0.315074	1	-0.20627	0.00242559	FALSE
PADI2	ENSMMUG00000001616	0.0129674	0.315362	1	-0.0502933	0.464241	FALSE
CCT5	ENSMMUG00000020112	0.101009	0.31559	1	-0.0964704	0.159648	FALSE
ETV5	ENSMMUG00000013610	-0.0250414	0.316169	1	-0.181744	0.00769086	FALSE
MIER1	ENSMMUG00000000643	-0.0350145	0.316852	1	-0.182429	0.00746035	FALSE
GDPD5	ENSMMUG00000009022	-0.0886855	0.316941	1	-0.177971	0.00907787	FALSE
RAP2C	ENSMMUG00000048745	0.102147	0.317222	1	-0.0238568	0.728591	FALSE
DDA1	ENSMMUG00000016231	-0.0723565	0.317268	1	-0.23326	0.000581948	FALSE
SMAD5	ENSMMUG00000000340	0.019755	0.317398	1	-0.157423	0.0212338	FALSE
TRPS1	ENSMMUG00000003435	-0.0585669	0.317812	1	-0.244276	0.000309372	FALSE
DOCK11	ENSMMUG00000011498	-0.101557	0.318358	1	-0.162682	0.0172293	FALSE
DICER1	ENSMMUG00000023305	0.0794933	0.318467	1	-0.0370139	0.590246	FALSE
ATG16L2	ENSMMUG00000001293	0.0209157	0.318886	1	-0.0309789	0.652252	FALSE
PPP2R5D	ENSMMUG00000004873	0.0341881	0.318984	1	-0.059832	0.383797	FALSE
ENSMMUG00000019143	ENSMMUG00000019143	-0.0696379	0.319062	1	-0.173393	0.0110553	FALSE
STAT5A	ENSMMUG00000010705	-0.135628	0.319564	1	-0.210043	0.00200694	FALSE
ENO1	ENSMMUG00000011916	-0.0870239	0.319734	1	-0.194831	0.00422439	FALSE
PTEN	ENSMMUG00000008431	0.0981332	0.319739	1	-0.00139831	0.983776	FALSE
KIF11	ENSMMUG00000023266	-0.0852599	0.320251	1	-0.249566	0.000226046	FALSE
CAPZA1	ENSMMUG00000015668	0.153921	0.320321	1	0.000240188	0.997213	FALSE
RBM17	ENSMMUG00000015152	0.114837	0.320338	1	-0.0571207	0.405754	FALSE
CDC42BPB	ENSMMUG00000008380	-0.0702193	0.320367	1	-0.209768	0.00203507	FALSE
BICD2	ENSMMUG00000001061	-0.128494	0.320459	1	-0.237609	0.000455061	FALSE
GIGYF2	ENSMMUG00000012211	-0.150921	0.320509	1	-0.21506	0.00155217	FALSE
ENSMMUG00000009302	ENSMMUG00000009302	-0.112261	0.320567	1	-0.221175	0.00112597	FALSE
CYFIP1	ENSMMUG00000003890	-0.0729611	0.320633	1	-0.194413	0.00430844	FALSE
ATP7A	ENSMMUG00000012871	0.0227746	0.32102	1	0.0484188	0.481077	FALSE
LAMP1	ENSMMUG00000009790	0.110974	0.321419	1	-0.0182021	0.791213	FALSE
FAM210B	ENSMMUG00000000069	-0.0247636	0.321484	1	-0.147218	0.0313392	FALSE
DSE	ENSMMUG00000007409	0.0116492	0.321531	1	0.0278866	0.68501	FALSE
ANKZF1	ENSMMUG00000014510	-0.0766918	0.32189	1	-0.168544	0.0135557	FALSE
MTM1	ENSMMUG00000022371	-0.0729461	0.322397	1	-0.161687	0.0179317	FALSE
MTREX	ENSMMUG00000010379	0.0627742	0.322629	1	-0.057362	0.40377	FALSE
ADAM9	ENSMMUG00000006033	-0.0470877	0.322689	1	-0.151537	0.0266487	FALSE
ENSMMUG00000002083	ENSMMUG00000002083	0.0320311	0.32291	1	-0.0380472	0.579906	FALSE
SMAP2	ENSMMUG00000013839	-0.141236	0.322913	1	-0.219802	0.00121106	FALSE
MADD	ENSMMUG00000015602	-0.0392962	0.323214	1	-0.207354	0.00229779	FALSE
CAMP	ENSMMUG00000010655	0.0155359	0.323374	1	-0.121669	0.075726	FALSE
WBP2	ENSMMUG00000009381	0.0981263	0.323654	1	-0.0834648	0.224001	FALSE
CAST	ENSMMUG00000002062	-0.10457	0.323839	1	-0.147111	0.0314632	FALSE
NDC1	ENSMMUG00000003546	-0.127398	0.323839	1	-0.156869	0.0217	FALSE
HEXIM1	ENSMMUG00000042910	0.0458126	0.323891	1	-0.0186265	0.78646	FALSE
PSME2	ENSMMUG00000012473	-0.110796	0.323908	1	-0.148177	0.0302406	TRUE
PLEC	ENSMMUG00000000388	-0.161587	0.324023	1	-0.23988	0.000399483	FALSE
DDX19B	ENSMMUG00000020316	-0.116952	0.32445	1	-0.21255	0.00176636	FALSE
BANK1	ENSMMUG00000008441	-0.0608835	0.324471	1	-0.220662	0.00115712	TRUE
TXNL4B	ENSMMUG00000048989	-0.0385409	0.324802	1	-0.202106	0.00297849	FALSE
ARHGEF10L	ENSMMUG00000010849	-0.144439	0.325055	1	-0.218116	0.00132356	FALSE
CHP1	ENSMMUG00000040238	0.0679566	0.325114	1	-0.0617764	0.368505	FALSE
EMC6	ENSMMUG00000023391	0.0612106	0.325336	1	-0.0654054	0.340988	FALSE
TIPRL	ENSMMUG00000021166	0.0537055	0.325347	1	-0.0548477	0.424723	FALSE
OAZ2	ENSMMUG00000001246,ENSMMUG00000044385	-0.0907588	0.325646	1	-0.22466	0.000934128	FALSE
GPATCH11	ENSMMUG00000030867	0.0280593	0.326032	1	0.0134865	0.844497	FALSE
RGL1	ENSMMUG00000016399	-0.16755	0.326229	1	-0.204231	0.0026834	TRUE
GCH1	ENSMMUG00000004084	-0.0340098	0.326466	1	-0.247833	0.000250706	TRUE
ENSMMUG00000045160	ENSMMUG00000045160	0.0700921	0.326606	1	0.0072706	0.91579	FALSE
SENP7	ENSMMUG00000011363	0.0491653	0.326915	1	-0.0111328	0.871377	FALSE
REX1BD	ENSMMUG00000000159	0.0844171	0.327231	1	-0.0109521	0.873447	FALSE
ASCC2	ENSMMUG00000001675	0.0831121	0.327242	1	-0.0359524	0.600956	FALSE
TIAL1	ENSMMUG00000001472	-0.163709	0.327366	1	-0.211013	0.0019105	FALSE
FUT8	ENSMMUG00000013848	0.030884	0.327376	1	-0.0169172	0.805647	FALSE
MELK	ENSMMUG00000003782	-0.058637	0.327534	1	-0.213364	0.00169418	TRUE
ADCY7	ENSMMUG00000003118	0.0187557	0.32769	1	-0.0601638	0.381161	FALSE
AGO4	ENSMMUG00000003343	0.0521149	0.327892	1	0.00170149	0.980258	FALSE
ENSMMUG00000018252	ENSMMUG00000018252	-0.0757156	0.327892	1	-0.223974	0.000969335	FALSE
ENSMMUG00000030210	ENSMMUG00000030210	0.0238774	0.328096	1	-0.0510361	0.45766	FALSE
EDC4	ENSMMUG00000011888	-0.0961486	0.328494	1	-0.182805	0.00733629	FALSE
AKIRIN2	ENSMMUG00000002824	-0.0590256	0.329121	1	-0.210656	0.00194549	FALSE
ENSMMUG00000001764	ENSMMUG00000001764	-0.111057	0.329123	1	-0.155964	0.0224785	FALSE
MGLL	ENSMMUG00000000168	0.0517322	0.329225	1	0.0253794	0.712014	FALSE
SPOP	ENSMMUG00000018752	-0.136632	0.32929	1	-0.172793	0.0113407	FALSE
RBX1	ENSMMUG00000047625	0.154524	0.33041	1	0.0415503	0.545491	FALSE
ENSMMUG00000041595	ENSMMUG00000041595	0.0734458	0.330627	1	-0.0136855	0.842233	FALSE
SIGLEC10	ENSMMUG00000021111	-0.0350916	0.331101	1	-0.192736	0.00466133	FALSE
CHD1	ENSMMUG00000014090	-0.109417	0.331367	1	-0.171797	0.0118295	FALSE
LAMB2	ENSMMUG00000002952	0.0339084	0.331382	1	0.02352	0.732275	FALSE
NEDD4L	ENSMMUG00000006616	-0.0693464	0.331418	1	-0.115938	0.0906831	FALSE
PTPN6	ENSMMUG00000010203	-0.154323	0.331721	1	-0.164905	0.0157445	TRUE
ZNF493	ENSMMUG00000015533	0.0169296	0.331975	1	-0.00355065	0.958818	FALSE
RTCA	ENSMMUG00000019105	-0.111792	0.332371	1	-0.203947	0.00272136	FALSE
NFE2L1	ENSMMUG00000021935	0.0965124	0.332521	1	-0.0580448	0.398188	FALSE
SLC16A5	ENSMMUG00000041001	0.0407115	0.332565	1	0.00755933	0.912459	FALSE
GPBP1	ENSMMUG00000014647	0.14144	0.333048	1	0.00722742	0.916288	FALSE
NOL7	ENSMMUG00000008681	0.0980212	0.333195	1	-0.0459635	0.503621	FALSE
ENSMMUG00000019656	ENSMMUG00000019656	-0.063903	0.33364	1	-0.195112	0.00416853	FALSE
COA5	ENSMMUG00000049088	-0.0755551	0.333652	1	-0.209952	0.00201618	FALSE
ENSMMUG00000038836	ENSMMUG00000038836	-0.0142966	0.334028	1	-0.181322	0.00783595	FALSE
CCNK	ENSMMUG00000001201	0.0121244	0.334255	1	-0.00507736	0.941137	FALSE
PPM1M	ENSMMUG00000008236	-0.0769814	0.334382	1	-0.214885	0.00156636	FALSE
HOOK3	ENSMMUG00000019866	-0.0648628	0.334499	1	-0.130225	0.0571743	FALSE
SF3B5	ENSMMUG00000047691	-0.0604801	0.334672	1	-0.21144	0.00186948	FALSE
THRAP3	ENSMMUG00000014622	-0.122003	0.335145	1	-0.176371	0.00973018	FALSE
TOP3A	ENSMMUG00000013533	0.0482527	0.335725	1	-0.0423199	0.538068	FALSE
GNAI2	ENSMMUG00000020116	0.0718266	0.335799	1	-0.0236965	0.730344	FALSE
SIGLEC9	ENSMMUG00000044243	-0.0731942	0.336052	1	-0.141839	0.0381472	FALSE
RWDD4	ENSMMUG00000023650	-0.0747097	0.336304	1	-0.158248	0.0205571	FALSE
EI24	ENSMMUG00000010009	0.0203264	0.336307	1	-0.0738417	0.282217	FALSE
PDIA6	ENSMMUG00000012864	0.17213	0.336669	1	-0.00960642	0.888889	FALSE
PHAX	ENSMMUG00000016683	0.0306203	0.337139	1	0.00874292	0.898821	FALSE
CDC26	ENSMMUG00000005843	0.0798472	0.337182	1	0.0401325	0.559298	FALSE
CLDND1	ENSMMUG00000009549	0.0125957	0.337254	1	0.0304563	0.657743	FALSE
ENSMMUG00000038181	ENSMMUG00000038181	0.0841696	0.337258	1	-0.0209413	0.760683	FALSE
TBC1D25	ENSMMUG00000018335	0.00892554	0.337296	1	0.00578367	0.932967	FALSE
SMDT1	ENSMMUG00000013061	-0.131859	0.33732	1	-0.148813	0.029531	FALSE
CRLF3	ENSMMUG00000009069	0.107241	0.337332	1	-0.0490788	0.475111	FALSE
RRAGC	ENSMMUG00000023634	-0.105269	0.337706	1	-0.184943	0.00666614	FALSE
RAB35	ENSMMUG00000046831	0.057647	0.337784	1	-0.113414	0.0979781	FALSE
CSTA	ENSMMUG00000006269	-0.0702163	0.337914	1	-0.148209	0.0302043	FALSE
FANCE	ENSMMUG00000015906	0.0229116	0.33798	1	0.00446811	0.94819	FALSE
SOS2	ENSMMUG00000007464	0.0616618	0.338031	1	-0.0407133	0.553622	FALSE
PRPF38B	ENSMMUG00000010155	-0.154054	0.338715	1	-0.179964	0.00831978	FALSE
GLIPR2	ENSMMUG00000010213	-0.145073	0.338905	1	-0.175151	0.0102553	FALSE
SESN1	ENSMMUG00000018232	0.0518263	0.339247	1	0.0224589	0.743923	FALSE
ASRGL1	ENSMMUG00000013831	-0.0747127	0.340172	1	-0.19242	0.00473059	FALSE
YPEL3	ENSMMUG00000000980	-0.0562124	0.340241	1	-0.213893	0.00164866	FALSE
ENSMMUG00000029123	ENSMMUG00000029123	-0.0821386	0.340855	1	-0.241296	0.000368097	FALSE
ADAM15	ENSMMUG00000023340	-0.0947573	0.341196	1	-0.221838	0.0010869	FALSE
RCAN1	ENSMMUG00000004600	0.0438981	0.341337	1	-0.0428543	0.532943	FALSE
RNF146	ENSMMUG00000015354	-0.0519809	0.34134	1	-0.185973	0.00636318	FALSE
IL17RA	ENSMMUG00000022222	-0.0447033	0.341542	1	-0.19614	0.00397031	FALSE
PAF1	ENSMMUG00000005552	-0.0787028	0.341671	1	-0.201535	0.00306264	FALSE
RAB11A	ENSMMUG00000008006	-0.117466	0.341821	1	-0.239446	0.000409597	FALSE
ATRAID	ENSMMUG00000010269	0.090125	0.342088	1	-0.00788327	0.908724	FALSE
ENSMMUG00000045620	ENSMMUG00000045620	-0.068051	0.342165	1	-0.170222	0.0126393	FALSE
IP6K2	ENSMMUG00000014730	0.0262626	0.342214	1	-0.061366	0.371701	FALSE
ECHDC1	ENSMMUG00000015352	0.0478417	0.342262	1	-0.057398	0.403475	FALSE
FOSL2	ENSMMUG00000014464	-0.0679844	0.3423	1	-0.236131	0.000494987	FALSE
CRTC2	ENSMMUG00000005005	0.0351345	0.342463	1	-0.0122419	0.85869	FALSE
FER	ENSMMUG00000013582	0.0218799	0.342571	1	0.00397953	0.953848	FALSE
HNRNPH1	ENSMMUG00000010843	-0.127889	0.342648	1	-0.224501	0.00094215	FALSE
MAMU-I	ENSMMUG00000039687	-0.107267	0.342945	1	-0.175229	0.0102208	FALSE
FAM53C	ENSMMUG00000005396	-0.0684843	0.343131	1	-0.193963	0.00440075	FALSE
FOXO3	ENSMMUG00000020369	0.073148	0.34318	1	-0.0171843	0.802641	FALSE
SRP14	ENSMMUG00000016061	0.155243	0.343418	1	0.0216282	0.753083	FALSE
APOBR	ENSMMUG00000000707	0.0421476	0.343452	1	0.0142612	0.835689	FALSE
CSNK2A1	ENSMMUG00000031224	0.103516	0.343592	1	-0.0634551	0.35561	FALSE
ENSMMUG00000001884	ENSMMUG00000001884	0.00232685	0.343632	1	-0.0954871	0.163966	FALSE
LYRM7	ENSMMUG00000017068	0.0213017	0.343917	1	0.0221148	0.747713	FALSE
SLK	ENSMMUG00000015324	-0.0490935	0.344028	1	-0.133663	0.0508617	FALSE
AHCTF1	ENSMMUG00000016408	0.0995257	0.344207	1	-0.0428145	0.533325	FALSE
NOTCH2	ENSMMUG00000018375	-0.0729267	0.344453	1	-0.197438	0.00373212	FALSE
CDADC1	ENSMMUG00000013470	-0.0337474	0.344549	1	-0.222539	0.00104696	FALSE
CNOT9	ENSMMUG00000020395	0.0412778	0.344577	1	-0.0616724	0.369313	FALSE
HNRNPH2	ENSMMUG00000019580	-0.128806	0.344781	1	-0.174549	0.0105233	FALSE
PPP1R26	ENSMMUG00000015461	-0.0261706	0.344872	1	-0.18375	0.00703318	FALSE
ENSMMUG00000049145	ENSMMUG00000049145	-0.0175207	0.344991	1	-0.166474	0.0147657	FALSE
DGKZ	ENSMMUG00000021446	-0.0724651	0.345058	1	-0.196308	0.00393881	FALSE
TAOK3	ENSMMUG00000005099	0.164818	0.345358	1	-0.0237823	0.729406	FALSE
PDHB	ENSMMUG00000015672	0.0511103	0.345571	1	-0.0724494	0.291415	FALSE
NUF2	ENSMMUG00000001152	-0.0920837	0.345586	1	-0.211783	0.00183704	FALSE
CHCHD7	ENSMMUG00000046464	-0.0462338	0.34572	1	-0.20402	0.00271152	FALSE
RFC2	ENSMMUG00000003843	0.0118783	0.345746	1	0.0333811	0.627252	FALSE
ZNF7	ENSMMUG00000011550	0.0248488	0.345795	1	0.000606986	0.992957	FALSE
ENSMMUG00000018208	ENSMMUG00000018208	-0.0335928	0.345939	1	-0.150597	0.0276141	FALSE
SPATA2	ENSMMUG00000000740	0.0204166	0.346021	1	-0.0546672	0.426251	FALSE
DIAPH1	ENSMMUG00000021964	0.0437464	0.346309	1	-0.143366	0.0360982	FALSE
CDKN2C	ENSMMUG00000019057	-0.0647984	0.34644	1	-0.214692	0.00158201	FALSE
USP6NL	ENSMMUG00000006790	0.0262939	0.346697	1	-0.0163233	0.812341	FALSE
ATG4B	ENSMMUG00000008047	-0.0649705	0.346766	1	-0.182545	0.00742193	FALSE
ENSMMUG00000009948	ENSMMUG00000009948	-0.122101	0.346954	1	-0.237545	0.000456714	FALSE
SPCS2	ENSMMUG00000010685	0.112376	0.347216	1	-0.0313164	0.648715	FALSE
EIF4E2	ENSMMUG00000022151	-0.116896	0.347432	1	-0.206312	0.00242048	FALSE
ASCC1	ENSMMUG00000009479	0.0275227	0.347643	1	-0.0583709	0.395538	FALSE
SRI	ENSMMUG00000022696	-0.0754246	0.347895	1	-0.101594	0.13852	TRUE
MARK3	ENSMMUG00000003641	-0.13062	0.348281	1	-0.242426	0.000344698	FALSE
PLEKHF2	ENSMMUG00000014183	0.0634441	0.348297	1	-0.0346965	0.613738	FALSE
CASP8AP2	ENSMMUG00000009182	-0.121299	0.348353	1	-0.129328	0.0589232	FALSE
AFDN	ENSMMUG00000021044	-0.0155759	0.348688	1	-0.142166	0.0377005	FALSE
INO80E	ENSMMUG00000020276	-0.0675813	0.348988	1	-0.196218	0.00395557	FALSE
IDH3G	ENSMMUG00000003374	-0.0693683	0.349296	1	-0.199404	0.00339594	FALSE
PNKP	ENSMMUG00000011622	-0.0651703	0.349337	1	-0.197375	0.00374342	FALSE
ATP5MC1	ENSMMUG00000013395	0.0537506	0.350574	1	-0.058835	0.391786	FALSE
TSPAN3	ENSMMUG00000010172	0.0862419	0.350587	1	-0.0245619	0.720898	FALSE
SETDB2	ENSMMUG00000013473	0.0582851	0.351155	1	0.0186316	0.786403	FALSE
WDR34	ENSMMUG00000009333	-0.100466	0.351229	1	-0.204066	0.00270543	FALSE
ENSMMUG00000037774	ENSMMUG00000037774	0.0157766	0.351433	1	-0.0134809	0.844562	FALSE
ZNF618	ENSMMUG00000008557	0.0323898	0.351435	1	0.0261445	0.703733	FALSE
C12orf65	ENSMMUG00000031495	0.0196179	0.35168	1	0.0186051	0.7867	FALSE
CTDNEP1	ENSMMUG00000010547	-0.110663	0.351843	1	-0.2476	0.000254202	FALSE
BTG1	ENSMMUG00000040920	0.0942757	0.351933	1	0.0268127	0.69653	TRUE
RBM18	ENSMMUG00000011455	0.0409204	0.352024	1	-0.0127779	0.852572	FALSE
TOP1	ENSMMUG00000011112	0.152913	0.352116	1	-0.0718416	0.295492	FALSE
ENSMMUG00000044632	ENSMMUG00000044632	-0.0413817	0.352143	1	-0.14269	0.0369935	FALSE
ZSCAN29	ENSMMUG00000017070	0.0195014	0.352303	1	-0.00494635	0.942653	FALSE
ALDH2	ENSMMUG00000008336	0.0436852	0.352334	1	0.00166515	0.98068	FALSE
SMG7	ENSMMUG00000018458	0.0304785	0.352637	1	-0.0225907	0.742473	FALSE
CCNB2	ENSMMUG00000029628	-0.0525433	0.35272	1	-0.217172	0.00139067	FALSE
TMEM109	ENSMMUG00000014531	-0.114345	0.352973	1	-0.21105	0.00190697	FALSE
GNAS	ENSMMUG00000010266	0.109535	0.353184	1	0.0711972	0.299856	FALSE
DESI2	ENSMMUG00000022310	0.0568349	0.353208	1	0.0275638	0.688466	FALSE
NFKBIB	ENSMMUG00000023643	-0.0766382	0.353311	1	-0.22983	0.000704296	FALSE
AFTPH	ENSMMUG00000006503	0.100786	0.353364	1	-0.0796774	0.245805	FALSE
TMEM87B	ENSMMUG00000002231	-0.0248624	0.353394	1	-0.195735	0.0040475	FALSE
RTF2	ENSMMUG00000000074	0.0756901	0.353551	1	-0.0655391	0.34	FALSE
NEB	ENSMMUG00000008615	-0.0391136	0.353594	1	-0.148439	0.0299467	FALSE
REST	ENSMMUG00000018821	-0.0902719	0.353842	1	-0.179944	0.00832706	FALSE
FLVCR2	ENSMMUG00000017665	0.085639	0.353882	1	-0.0298346	0.6643	FALSE
DOCK4	ENSMMUG00000002894	0.0207741	0.354029	1	0.0216389	0.752965	FALSE
DCUN1D2	ENSMMUG00000016740	-0.021672	0.354371	1	-0.178165	0.00900168	FALSE
C6H5orf30	ENSMMUG00000004211	-0.0251147	0.354671	1	-0.189761	0.00535173	FALSE
PSMA1	ENSMMUG00000016446	-0.0447285	0.35511	1	-0.0985279	0.15089	FALSE
SEC23B	ENSMMUG00000012878	-0.113951	0.355252	1	-0.236146	0.000494565	FALSE
ZNF160	ENSMMUG00000001106	-0.0675762	0.355673	1	-0.200497	0.00322115	FALSE
GNA13	ENSMMUG00000016371	0.093185	0.356094	1	-0.0616486	0.369498	FALSE
CCL3	ENSMMUG00000021752	0.0209454	0.356102	1	0.0110118	0.872763	FALSE
PRR13	ENSMMUG00000017738	0.113799	0.356158	1	0.0249009	0.717209	FALSE
CDYL	ENSMMUG00000004964	0.0217849	0.357132	1	0.0784172	0.253377	FALSE
ENSMMUG00000012179	ENSMMUG00000012179	-0.0678749	0.357229	1	-0.143703	0.0356586	FALSE
HSD17B11	ENSMMUG00000019041	0.0653461	0.357301	1	-0.0204417	0.766225	FALSE
FCGR2A	ENSMMUG00000003775	0.120703	0.357563	1	0.0357344	0.603166	FALSE
MLF2	ENSMMUG00000012206	-0.116789	0.35767	1	-0.219294	0.00124397	FALSE
NFKB2	ENSMMUG00000002990	0.0651826	0.357704	1	-0.0402847	0.557808	FALSE
SPG7	ENSMMUG00000017920	-0.0499483	0.357764	1	-0.224167	0.000959306	FALSE
DUSP16	ENSMMUG00000018580	0.0310024	0.35794	1	0.0339834	0.621048	FALSE
VPS50	ENSMMUG00000017311	0.034657	0.357965	1	0.0374976	0.585394	FALSE
DNAJC11	ENSMMUG00000004686	-0.063539	0.358067	1	-0.259643	0.000121986	FALSE
ENSMMUG00000042067	ENSMMUG00000042067	0.0979117	0.359318	1	-0.0811163	0.237353	FALSE
QRSL1	ENSMMUG00000008330	-0.101576	0.359981	1	-0.174426	0.0105788	FALSE
METTL14	ENSMMUG00000007292	-0.0704151	0.36002	1	-0.206477	0.00240066	FALSE
SOS1	ENSMMUG00000020575	0.0493678	0.360048	1	-0.0787601	0.251301	FALSE
ENSMMUG00000030117	ENSMMUG00000030117	-0.0362695	0.360163	1	-0.19746	0.00372831	FALSE
PPP1R9B	ENSMMUG00000020061	0.0392958	0.360175	1	-0.150371	0.0278516	FALSE
CEPT1	ENSMMUG00000002461	0.0969459	0.361011	1	-0.0261333	0.703854	FALSE
PLP2	ENSMMUG00000023022	-0.114534	0.361033	1	-0.219193	0.00125066	FALSE
UCHL5	ENSMMUG00000022641	-0.0380726	0.361438	1	-0.180725	0.0080455	FALSE
QDPR	ENSMMUG00000005730	-0.0302635	0.36153	1	-0.185724	0.00643514	FALSE
EDRF1	ENSMMUG00000008535	-0.042805	0.361754	1	-0.150001	0.0282427	FALSE
S100PBP	ENSMMUG00000000308	0.035938	0.363246	1	-0.0484191	0.481075	FALSE
UPF1	ENSMMUG00000023286	-0.0415778	0.36334	1	-0.190513	0.00516911	FALSE
PRDX6	ENSMMUG00000008776	0.114666	0.36346	1	-0.0402814	0.55784	FALSE
AP2S1	ENSMMUG00000000833	-0.130484	0.363597	1	-0.192038	0.00481585	FALSE
GADD45B	ENSMMUG00000003468	-0.183112	0.364281	1	-0.0747296	0.276454	FALSE
SPDL1	ENSMMUG00000009365	-0.0728656	0.364414	1	-0.242613	0.00034097	FALSE
LPAR6	ENSMMUG00000007894	-0.0771278	0.364457	1	-0.219431	0.00123504	TRUE
ASAP2	ENSMMUG00000018033	0.0226345	0.364491	1	0.00357515	0.958534	FALSE
RBL1	ENSMMUG00000014376	-0.0514344	0.364603	1	-0.193393	0.00452021	FALSE
HNRNPA3	ENSMMUG00000001858	0.122785	0.364625	1	-0.0711084	0.300461	FALSE
TST	ENSMMUG00000012349	-0.087096	0.364947	1	-0.217564	0.00136244	FALSE
TSG101	ENSMMUG00000014613	0.00739651	0.365119	1	-0.112621	0.100366	FALSE
DNAJC8	ENSMMUG00000017080	-0.153454	0.365352	1	-0.188904	0.00556716	FALSE
ACTR1B	ENSMMUG00000009732	0.0711964	0.365507	1	-0.00604531	0.929942	FALSE
EIF3H	ENSMMUG00000020283	0.0917463	0.365669	1	0.0349964	0.610675	FALSE
INTS3	ENSMMUG00000019482	-0.0392293	0.365686	1	-0.216867	0.00141303	FALSE
SLC39A10	ENSMMUG00000005621	0.0199689	0.365841	1	0.0504149	0.46316	FALSE
PDHA1	ENSMMUG00000017336	-0.0940017	0.365841	1	-0.207009	0.00233779	FALSE
NCOA5	ENSMMUG00000016555	-0.0289245	0.36603	1	-0.181559	0.00775407	FALSE
EBNA1BP2	ENSMMUG00000002640	-0.144387	0.366453	1	-0.193299	0.00454002	FALSE
NR4A2	ENSMMUG00000011607	-0.0676862	0.366487	1	-0.17644	0.00970121	FALSE
PPP2R5C	ENSMMUG00000000186	0.0764738	0.366513	1	-0.0516	0.4527	FALSE
SIRT1	ENSMMUG00000030531	-0.0871414	0.366621	1	-0.200911	0.003157	FALSE
MAPK1IP1L	ENSMMUG00000048372	0.0324454	0.367359	1	-0.096917	0.157715	FALSE
GPCPD1	ENSMMUG00000001809	0.0668463	0.367578	1	-0.00433235	0.949762	FALSE
LY6E	ENSMMUG00000046292	-0.0272156	0.367882	1	-0.261922	0.000105727	TRUE
AGTPBP1	ENSMMUG00000008801	0.0294115	0.368209	1	-0.060147	0.381294	FALSE
MYSM1	ENSMMUG00000011800	-0.0675163	0.368221	1	-0.185902	0.00638346	FALSE
EVA1B	ENSMMUG00000011689	-0.104464	0.368553	1	-0.169468	0.013044	FALSE
CCDC127	ENSMMUG00000040222	-0.0702795	0.368879	1	-0.134424	0.0495466	FALSE
TEX264	ENSMMUG00000012004	0.0450382	0.368889	1	-0.0389822	0.570621	FALSE
FH	ENSMMUG00000005667	0.0732543	0.369589	1	-0.107087	0.118321	FALSE
ATXN7L3	ENSMMUG00000019923	-0.106633	0.369601	1	-0.237828	0.000449399	FALSE
2020-03-08	ENSMMUG00000013437	0.0691409	0.369704	1	0.0342564	0.618245	FALSE
OGT	ENSMMUG00000015238	-0.0558284	0.369863	1	-0.207088	0.00232856	FALSE
TMEM30A	ENSMMUG00000019273	0.0682431	0.370019	1	-0.0240084	0.726935	FALSE
TNPO1	ENSMMUG00000020923	0.0520326	0.370061	1	-0.0542665	0.429654	FALSE
IL1RAP	ENSMMUG00000022562	0.0137233	0.370086	1	-0.079469	0.247046	FALSE
MLST8	ENSMMUG00000019232	0.0179527	0.370341	1	-0.0552405	0.421409	FALSE
YPEL5	ENSMMUG00000006615	0.0897842	0.37051	1	-0.016181	0.813947	FALSE
AOAH	ENSMMUG00000022275	-0.0696908	0.371399	1	-0.139353	0.041693	FALSE
LYST	ENSMMUG00000012729	-0.122921	0.371592	1	-0.177679	0.00919383	FALSE
WFS1	ENSMMUG00000013414	0.0236225	0.371696	1	-0.101567	0.138628	FALSE
TRPM2	ENSMMUG00000004175	0.00921044	0.37241	1	-0.00839713	0.902802	FALSE
AUP1	ENSMMUG00000002131	0.0313678	0.372666	1	-0.0688126	0.316375	FALSE
POLR3D	ENSMMUG00000023226	-0.0140735	0.373205	1	-0.148979	0.0293478	FALSE
ERO1B	ENSMMUG00000044139	0.0437832	0.373607	1	-0.0735443	0.284165	FALSE
CRAT	ENSMMUG00000011767	-0.0531888	0.374039	1	-0.193779	0.004439	FALSE
CCNA2	ENSMMUG00000009817	-0.0317725	0.374158	1	-0.23351	0.000573843	FALSE
ASNS	ENSMMUG00000019157	-0.0453164	0.374363	1	-0.127686	0.0622394	FALSE
GID4	ENSMMUG00000005900	0.0292589	0.374452	1	0.0249749	0.716405	FALSE
FBXL3	ENSMMUG00000021458	-0.0951992	0.374518	1	-0.188381	0.00570219	FALSE
ENSMMUG00000003076	ENSMMUG00000003076	-0.0420573	0.374915	1	-0.139665	0.0412343	FALSE
COL4A3BP	ENSMMUG00000006141	0.101272	0.37509	1	-0.0148009	0.829563	FALSE
OSM	ENSMMUG00000005545	-0.0312672	0.375393	1	-0.183728	0.00704001	FALSE
RRM1	ENSMMUG00000003962	-0.0830234	0.375509	1	-0.227292	0.00080967	FALSE
HSPBP1	ENSMMUG00000002964	0.0144602	0.375703	1	-0.0537475	0.434086	FALSE
RHOA	ENSMMUG00000047476	0.0331815	0.375772	1	0.00864517	0.899946	FALSE
ENSMMUG00000021780	ENSMMUG00000021780	-0.0550141	0.375803	1	-0.166196	0.0149349	FALSE
RCHY1	ENSMMUG00000009177	0.0346694	0.375814	1	0.0171411	0.803127	FALSE
MRPS33	ENSMMUG00000040650	0.0592314	0.375937	1	-0.0422721	0.538527	FALSE
SAFB2	ENSMMUG00000017968	-0.121877	0.376113	1	-0.218009	0.00133104	FALSE
CD99L2	ENSMMUG00000016610	-0.032134	0.376118	1	-0.176782	0.009559	FALSE
YEATS4	ENSMMUG00000046235	0.0264099	0.376248	1	0.00610073	0.929301	FALSE
DOPEY1	ENSMMUG00000012580	-0.0712269	0.376248	1	-0.178332	0.00893623	FALSE
MED23	ENSMMUG00000017544	-0.0325514	0.37667	1	-0.160462	0.0188314	FALSE
ENSMMUG00000001549	ENSMMUG00000001549	-0.054708	0.376761	1	-0.135549	0.0476533	FALSE
P4HB	ENSMMUG00000009242	-0.0265937	0.376764	1	-0.159946	0.0192222	FALSE
ALKBH7	ENSMMUG00000000054	0.0579477	0.376878	1	-0.0652536	0.342112	FALSE
TBCC	ENSMMUG00000001305	-0.0734116	0.377204	1	-0.200089	0.00328534	FALSE
SLC44A2	ENSMMUG00000003744	0.0766445	0.377242	1	-0.0437666	0.524251	FALSE
SLC25A27	ENSMMUG00000019250	-0.0639543	0.377302	1	-0.182806	0.00733595	FALSE
TBCB	ENSMMUG00000000523	-0.0445407	0.377686	1	-0.181257	0.00785853	FALSE
FKBP5	ENSMMUG00000011520	0.0723029	0.377835	1	-0.0713542	0.298789	FALSE
ARID2	ENSMMUG00000015962	0.0263713	0.377845	1	-0.0490684	0.475206	FALSE
ENSMMUG00000014460	ENSMMUG00000014460	0.0122236	0.377892	1	0.019525	0.776426	FALSE
CHD9	ENSMMUG00000016310	0.0969206	0.378054	1	-0.00176443	0.979528	FALSE
USP48	ENSMMUG00000017344	-0.00819267	0.378056	1	-0.116175	0.090022	FALSE
DNAJB4	ENSMMUG00000038395	0.0281275	0.378883	1	0.035099	0.609629	FALSE
TMEM104	ENSMMUG00000005739	-0.021479	0.378995	1	-0.154494	0.0237964	FALSE
TFB2M	ENSMMUG00000022915	-0.0506486	0.37925	1	-0.164429	0.0160531	FALSE
DGLUCY	ENSMMUG00000008964	-0.0579184	0.379577	1	-0.205179	0.00256068	FALSE
WDR41	ENSMMUG00000021361	-0.12489	0.379675	1	-0.210669	0.0019442	FALSE
PCGF6	ENSMMUG00000008873	-0.0534514	0.37976	1	-0.167514	0.0141465	FALSE
S100A10	ENSMMUG00000045190	-0.145061	0.379881	1	-0.162124	0.0176202	FALSE
BTF3L4	ENSMMUG00000003636	-0.0495177	0.37994	1	-0.195838	0.00402775	FALSE
ZNF268	ENSMMUG00000009789	0.0254778	0.379953	1	0.0165504	0.80978	FALSE
SLC31A2	ENSMMUG00000000172	0.109905	0.380102	1	-0.0480445	0.484478	FALSE
C6orf48	ENSMMUG00000043226	-0.0389186	0.380247	1	-0.172844	0.0113165	FALSE
TMEM9B	ENSMMUG00000038288	0.0364433	0.380357	1	-0.117384	0.0867041	FALSE
NUBP1	ENSMMUG00000020614	0.0160438	0.380389	1	-0.0474739	0.489688	FALSE
ENSMMUG00000012474	ENSMMUG00000012474	-0.108924	0.380486	1	-0.179577	0.0084623	FALSE
TNFSF12	ENSMMUG00000006327	-0.173105	0.380515	1	-0.209411	0.00207211	FALSE
TMEM43	ENSMMUG00000023124	0.073225	0.380594	1	-0.032418	0.637226	FALSE
WBP4	ENSMMUG00000007881	-0.0939431	0.38064	1	-0.169636	0.0129529	FALSE
NDUFC2	ENSMMUG00000017471	-0.137135	0.380971	1	-0.18267	0.0073807	FALSE
SUSD6	ENSMMUG00000022407	-0.118875	0.381036	1	-0.16764	0.014073	FALSE
PLA2G4A	ENSMMUG00000021423	-0.0258299	0.381319	1	-0.183399	0.00714438	TRUE
ZNF706	ENSMMUG00000006943	-0.103994	0.381854	1	-0.165075	0.0156362	FALSE
RAB4A	ENSMMUG00000017720	-0.0735675	0.381856	1	-0.162842	0.0171185	FALSE
SNX5	ENSMMUG00000011476	0.0922851	0.381859	1	0.02701	0.694408	FALSE
SYT11	ENSMMUG00000021312	0.0108655	0.382071	1	0.0570421	0.406401	FALSE
ARHGAP35	ENSMMUG00000011332	0.0362723	0.382151	1	0.026589	0.698938	FALSE
TADA3	ENSMMUG00000006114	-0.0376229	0.382201	1	-0.206103	0.00244585	FALSE
MDM4	ENSMMUG00000011236	0.0435583	0.382339	1	-0.073623	0.283649	FALSE
COA6	ENSMMUG00000021702	-0.0617822	0.382347	1	-0.176578	0.00964364	FALSE
COX6B1	ENSMMUG00000016765	0.0971577	0.382371	1	-0.106144	0.121612	FALSE
PPP4R3B	ENSMMUG00000007001	0.0771241	0.38245	1	-0.0504709	0.462662	FALSE
MTERF3	ENSMMUG00000008808	-0.0207826	0.382528	1	-0.170224	0.0126382	FALSE
ASH2L	ENSMMUG00000013675	-0.026539	0.382822	1	-0.141126	0.0391374	FALSE
ZNF644	ENSMMUG00000007635	0.0796749	0.383028	1	-0.0549043	0.424244	FALSE
KLHL18	ENSMMUG00000006454	-0.0799229	0.383073	1	-0.136806	0.0456094	FALSE
KAT14	ENSMMUG00000023140	0.0472215	0.383177	1	-0.0171138	0.803434	FALSE
DYNLRB1	ENSMMUG00000031253	0.144583	0.383351	1	-0.0460521	0.502798	FALSE
PPP2R1B	ENSMMUG00000014001	-0.0314524	0.383353	1	-0.164106	0.0162647	FALSE
SHTN1	ENSMMUG00000007578	0.134072	0.38346	1	-0.0891886	0.193715	FALSE
FAM151B	ENSMMUG00000019459	-0.0566122	0.383611	1	-0.19688	0.00383293	FALSE
TTYH3	ENSMMUG00000019005	-0.0852396	0.38367	1	-0.235905	0.00050136	FALSE
PILRA	ENSMMUG00000043070	-0.00489909	0.383689	1	-0.11777	0.0856661	FALSE
EIF3C	ENSMMUG00000011798	0.0520466	0.383693	1	-0.0527811	0.442407	FALSE
ENSMMUG00000000201	ENSMMUG00000000201	-0.0538709	0.383712	1	-0.148814	0.0295295	FALSE
GNL2	ENSMMUG00000008419	0.10448	0.383752	1	-0.00928093	0.892631	FALSE
FNIP2	ENSMMUG00000030046	-0.0400193	0.383845	1	-0.196973	0.00381598	FALSE
EHMT2	ENSMMUG00000011679	-0.0660046	0.383847	1	-0.158525	0.0203342	FALSE
RPN1	ENSMMUG00000018321	-0.160789	0.383965	1	-0.191905	0.00484578	FALSE
CASP1	ENSMMUG00000009852	0.091724	0.384158	1	0.0234366	0.733189	TRUE
ENSMMUG00000002374	ENSMMUG00000002374	0.142583	0.384206	1	-0.13079	0.0560954	FALSE
UBE3C	ENSMMUG00000008733	-0.0763506	0.384349	1	-0.222753	0.001035	FALSE
SIRT6	ENSMMUG00000019955	0.0205005	0.384532	1	-0.0822307	0.23095	FALSE
FNIP1	ENSMMUG00000006165	-0.0809909	0.384793	1	-0.210628	0.00194826	FALSE
ATP5MD	ENSMMUG00000014037	0.0972252	0.385306	1	-0.013185	0.847931	FALSE
ARMCX1	ENSMMUG00000023604	-0.0650089	0.385314	1	-0.193408	0.00451695	FALSE
TWF1	ENSMMUG00000006154	-0.0600927	0.38532	1	-0.203269	0.00281361	FALSE
G2E3	ENSMMUG00000019691	0.0190485	0.385549	1	-0.0353862	0.606703	FALSE
ALDH18A1	ENSMMUG00000003102	0.0251435	0.385695	1	-0.0632147	0.357439	FALSE
EPC2	ENSMMUG00000023176	0.0224438	0.385964	1	-0.0697068	0.310113	FALSE
ENSMMUG00000008378	ENSMMUG00000008378	-0.100403	0.385986	1	-0.113412	0.0979843	FALSE
ENSMMUG00000039851	ENSMMUG00000039851	-0.0542274	0.386589	1	-0.154307	0.0239686	FALSE
SCAMP3	ENSMMUG00000018313	0.0348428	0.386847	1	-0.0461574	0.501821	FALSE
[truncated: 4,675 more rows]

## Sheet: Ex_Vivo_Geneset_Enrichment
Geneset_Name	OR_Up	P_Up	Q_Up	OR_Down	P_Down	Q_Down
HALLMARK_INTERFERON_GAMMA_RESPONSE	0.801113	0.65059	1	13.93	5.07769e-46	1.67158e-42
BROWNE_INTERFERON_RESPONSIVE_GENES	0.216184	0.126232	0.685301	36.6862	2.93708e-34	4.83443e-31
HALLMARK_INTERFERON_ALPHA_RESPONSE	0.623874	0.525017	1	18.3385	2.40367e-31	2.63763e-28
TAKEDA_TARGETS_OF_NUP98_HOXA9_FUSION_3D_UP	1.12773	0.676999	1	16.8966	8.89858e-30	7.32353e-27
HECKER_IFNB1_TARGETS	0.176572	0.0625298	0.540284	20.3465	4.46e-29	2.93646e-26
BOSCO_INTERFERON_INDUCED_ANTIVIRAL_MODULE	0	0.0205292	0.296414	25.8494	2.45842e-28	1.34885e-25
FULCHER_INFLAMMATORY_RESPONSE_LECTIN_VS_LPS_DN	0.847127	0.527187	1	5.1719	3.15518e-27	1.48384e-24
ICHIBA_GRAFT_VERSUS_HOST_DISEASE_D7_UP	0.185061	0.0602979	0.537655	18.7106	2.92262e-26	1.20266e-23
MOSERLE_IFNA_RESPONSE	0	0.2671	0.871777	106.899	6.67917e-25	2.44309e-22
TAKEDA_TARGETS_OF_NUP98_HOXA9_FUSION_10D_UP	0.480053	0.281644	0.881694	12.9314	1.01685e-22	3.34746e-20
SANA_RESPONSE_TO_IFNG_UP	0.571487	0.772538	1	22.6363	8.27033e-21	2.47508e-18
CHEN_METABOLIC_SYNDROM_NETWORK	0.895003	0.547513	1	3.11223	4.84237e-20	1.32842e-17
MCLACHLAN_DENTAL_CARIES_UP	1.08472	0.761401	1	6.45153	7.26639e-20	1.84007e-17
DAUER_STAT3_TARGETS_DN	0	0.070954	0.568322	23.8695	1.12046e-19	2.63468e-17
WALLACE_PROSTATE_CANCER_RACE_UP	0.440378	0.0397263	0.434481	6.06769	2.3941e-19	5.25426e-17
NUYTTEN_EZH2_TARGETS_UP	1.19224	0.237015	0.870963	3.16821	3.23017e-19	6.64607e-17
TAKEDA_TARGETS_OF_NUP98_HOXA9_FUSION_8D_UP	0.663114	0.623913	1	14.4403	5.1598e-19	9.99181e-17
WIELAND_UP_BY_HBV_INFECTION	0.595164	0.482959	1	12.6194	1.54039e-18	2.81721e-16
REACTOME_INTERFERON_ALPHA_BETA_SIGNALING	0.316284	0.363114	0.96401	20.4154	2.20987e-17	3.82888e-15
DER_IFN_ALPHA_RESPONSE_UP	1.17597	0.617928	1	12.913	5.20264e-17	8.56355e-15
REACTOME_INTERFERON_SIGNALING	1.10264	0.71501	1	7.38581	6.5263e-17	1.02308e-14
REACTOME_CYTOKINE_SIGNALING_IN_IMMUNE_SYSTEM	1.0249	0.890409	1	5.03227	1.1049e-16	1.65334e-14
SEITZ_NEOPLASTIC_TRANSFORMATION_BY_8P_DELETION_UP	0	0.073078	0.571047	17.0056	2.34606e-16	3.35793e-14
GRAESSMANN_RESPONSE_TO_MC_AND_SERUM_DEPRIVATION_UP	0.763596	0.704163	1	7.51723	2.85226e-16	3.91235e-14
RADAEVA_RESPONSE_TO_IFNA1_UP	0.97864	1	1	17.1929	9.08901e-16	1.19684e-13
RODWELL_AGING_KIDNEY_UP	0.46267	0.0129829	0.224769	4.00585	2.44415e-15	3.09467e-13
ALTEMEIER_RESPONSE_TO_LPS_WITH_MECHANICAL_VENTILATION	0.549682	0.31996	0.920316	7.55894	4.47157e-15	5.45201e-13
BROWN_MYELOID_CELL_DEVELOPMENT_UP	1.00681	1	1	6.24376	9.12171e-15	1.07245e-12
VERHAAK_GLIOBLASTOMA_MESENCHYMAL	0.589167	0.18663	0.779677	4.92469	1.17666e-14	1.33571e-12
TAKEDA_TARGETS_OF_NUP98_HOXA9_FUSION_16D_UP	0.756103	0.817352	1	9.25631	1.55811e-14	1.70977e-12
BENNETT_SYSTEMIC_LUPUS_ERYTHEMATOSUS	0	0.257162	0.870963	28.003	2.10877e-14	2.23938e-12
DER_IFN_BETA_RESPONSE_UP	1.06853	0.837406	1	7.45468	4.04335e-14	4.1596e-12
BOWIE_RESPONSE_TO_EXTRACELLULAR_MATRIX	0	0.624774	1	85.092	1.23561e-13	1.23261e-11
EINAV_INTERFERON_SIGNATURE_IN_CANCER	1.68128	0.430427	0.991168	26.3065	2.03378e-13	1.91904e-11
MARKEY_RB1_ACUTE_LOF_DN	0.74048	0.447258	1	4.8899	2.04029e-13	1.91904e-11
YANG_BCL3_TARGETS_UP	0.773825	0.53529	1	4.98638	2.41916e-13	2.21218e-11
ICHIBA_GRAFT_VERSUS_HOST_DISEASE_35D_UP	0	0.00393675	0.11502	7.51109	6.26126e-13	5.42423e-11
BOWIE_RESPONSE_TO_TAMOXIFEN	0	0.631172	1	56.72	6.15597e-13	5.42423e-11
SCHUETZ_BREAST_CANCER_DUCTAL_INVASIVE_UP	1.16175	0.548066	1	4.67575	6.50563e-13	5.49142e-11
STAMBOLSKY_TARGETS_OF_MUTATED_TP53_DN	0.418487	0.724317	1	18.6581	7.68429e-13	6.32417e-11
JISON_SICKLE_CELL_DISEASE_UP	1.13014	0.631137	1	4.99932	8.85917e-13	7.11326e-11
CHICAS_RB1_TARGETS_CONFLUENT	0.63325	0.1368	0.711447	3.76335	1.11886e-12	8.76975e-11
REACTOME_INTERFERON_GAMMA_SIGNALING	0.34434	0.520716	1	13.9614	3.35054e-12	2.56511e-10
FLECHNER_BIOPSY_KIDNEY_TRANSPLANT_REJECTED_VS_OK_UP	0.402995	0.327904	0.920316	8.25061	7.29798e-12	5.46022e-10
MEISSNER_BRAIN_HCP_WITH_H3K4ME3_AND_H3K27ME3	0.841515	0.553852	1	3.45538	9.68493e-12	7.08507e-10
RUTELLA_RESPONSE_TO_CSF2RB_AND_IL4_DN	1.29785	0.263589	0.871777	3.53855	1.82068e-11	1.30298e-09
HELLER_SILENCED_BY_METHYLATION_UP	0.963465	1	1	4.44813	2.66483e-11	1.86652e-09
NAKAYAMA_SOFT_TISSUE_TUMORS_PCA1_UP	1.06818	0.788211	1	9.43906	2.84942e-11	1.95423e-09
RUTELLA_RESPONSE_TO_HGF_VS_CSF2RB_AND_IL4_UP	1.77274	0.00176309	0.0744115	3.05995	4.10964e-11	2.76101e-09
KIM_GLIS2_TARGETS_UP	0.34434	0.520716	1	12.4281	4.44783e-11	2.92845e-09
HALLMARK_ALLOGRAFT_REJECTION	0.948396	1	1	5.21076	4.84938e-11	3.13022e-09
LIANG_SILENCED_BY_METHYLATION_2	0.809358	1	1	14.0162	5.14032e-11	3.25422e-09
KIM_LRRC3B_TARGETS	0.617514	1	1	24.2947	6.49034e-11	4.03136e-09
SANA_TNF_SIGNALING_UP	1.6077	0.283096	0.881694	8.80728	6.99021e-11	4.26144e-09
DER_IFN_GAMMA_RESPONSE_UP	1.57175	0.290012	0.890016	8.52196	1.07336e-10	6.42455e-09
VERHAAK_AML_WITH_NPM1_MUTATED_UP	1.39651	0.271671	0.871777	5.16296	1.18724e-10	6.97925e-09
JAATINEN_HEMATOPOIETIC_STEM_CELL_DN	1.40357	0.286556	0.889108	4.82991	2.1434e-10	1.22443e-08
ROETH_TERT_TARGETS_UP	1.06784	1	1	65.0924	2.15726e-10	1.22443e-08
REACTOME_IMMUNE_SYSTEM	0.84871	0.379183	0.973791	2.37742	2.35352e-10	1.2913e-08
ZHANG_INTERFERON_RESPONSE	0.690361	1	1	26.1187	2.34523e-10	1.2913e-08
POOLA_INVASIVE_BREAST_CANCER_UP	0.51326	0.115377	0.673441	4.22412	2.7807e-10	1.50067e-08
KRASNOSELSKAYA_ILF3_TARGETS_UP	0.978676	1	1	15.2796	4.07086e-10	2.1615e-08
UROSEVIC_RESPONSE_TO_IMIQUIMOD	0.651914	1	1	22.3843	5.94877e-10	3.10847e-08
LI_INDUCED_T_TO_NATURAL_KILLER_UP	1.09668	0.671567	1	3.70746	6.17473e-10	3.17613e-08
FARMER_BREAST_CANCER_CLUSTER_1	0	0.1702	0.764393	12.2942	6.80709e-10	3.39529e-08
ZHU_CMV_ALL_UP	0.73181	0.683729	1	5.53311	6.73281e-10	3.39529e-08
THUM_SYSTOLIC_HEART_FAILURE_UP	0.852728	0.632088	1	3.14307	7.89902e-10	3.88113e-08
NABA_MATRISOME	0.769364	0.481226	1	3.65344	8.70692e-10	4.21517e-08
ZHAN_MULTIPLE_MYELOMA_LB_DN	0.377826	0.511906	1	11.5694	1.19664e-09	5.70917e-08
TONKS_TARGETS_OF_RUNX1_RUNX1T1_FUSION_HSC_DN	0.448025	0.145521	0.72238	4.66109	1.56888e-09	7.27432e-08
GRAESSMANN_APOPTOSIS_BY_SERUM_DEPRIVATION_UP	0.860492	0.648272	1	2.99753	1.55277e-09	7.27432e-08
IGLESIAS_E2F_TARGETS_UP	1.14783	0.691552	1	5.10383	2.53533e-09	1.14333e-07
NABA_MATRISOME_ASSOCIATED	0.956189	1	1	3.90809	2.51461e-09	1.14333e-07
DELYS_THYROID_CANCER_UP	1.05882	0.797977	1	3.22042	3.06127e-09	1.36185e-07
HALLMARK_IL6_JAK_STAT3_SIGNALING	0.433096	0.319876	0.920316	6.76448	5.55207e-09	2.43699e-07
FEVR_CTNNB1_TARGETS_UP	1.28804	0.199446	0.814609	2.73361	5.74294e-09	2.4876e-07
FLORIO_NEOCORTEX_BASAL_RADIAL_GLIA_UP	0.607494	0.410081	0.980497	5.24755	6.97661e-09	2.98273e-07
BOSCO_TH1_CYTOTOXIC_MODULE	0	0.0480928	0.473943	7.70192	8.058e-09	3.33212e-07
RUTELLA_RESPONSE_TO_HGF_DN	1.24283	0.384539	0.973791	3.52509	8.09749e-09	3.33212e-07
WUNDER_INFLAMMATORY_RESPONSE_AND_CHOLESTEROL_UP	0.390476	0.511068	1	10.778	7.94885e-09	3.33212e-07
ONDER_CDH1_TARGETS_2_DN	0.895602	0.884634	1	3.49828	9.52998e-09	3.87317e-07
BOQUEST_STEM_CELL_CULTURED_VS_FRESH_UP	1.7485	0.0146415	0.245449	3.22879	1.4852e-08	5.96252e-07
CHARAFE_BREAST_CANCER_LUMINAL_VS_BASAL_DN	1.34931	0.182224	0.776765	2.95501	1.92889e-08	7.6505e-07
GOZGIT_ESR1_TARGETS_DN	1.15476	0.50454	1	2.73226	2.21194e-08	8.66869e-07
CHANG_IMMORTALIZED_BY_HPV31_DN	0.403999	0.727812	1	9.9895	5.08273e-08	1.96851e-06
SMID_BREAST_CANCER_NORMAL_LIKE_UP	0.390008	0.0092468	0.183376	2.99029	5.64367e-08	2.16035e-06
KEEN_RESPONSE_TO_ROSIGLITAZONE_DN	1.65724	0.166282	0.754792	5.43401	8.67353e-08	3.28198e-06
CHEN_LVAD_SUPPORT_OF_FAILING_HEART_DN	0.690361	1	1	16.2592	9.57492e-08	3.58075e-06
HALLMARK_INFLAMMATORY_RESPONSE	0.94293	1	1	3.81024	9.68065e-08	3.58075e-06
HSIAO_HOUSEKEEPING_GENES	1.88594	0.00220155	0.0827362	2.79529	1.00856e-07	3.6891e-06
ZHU_CMV_8_HR_UP	0.377826	0.511906	1	8.93543	1.28728e-07	4.65685e-06
ZHANG_RESPONSE_TO_IKK_INHIBITOR_AND_TNF_UP	1.53214	0.137179	0.712292	3.60831	1.47717e-07	5.28571e-06
MULLIGHAN_MLL_SIGNATURE_1_UP	0.847862	0.563097	1	2.66727	1.81669e-07	6.43069e-06
FUJII_YBX1_TARGETS_UP	0.651914	1	1	14.4506	1.89082e-07	6.62191e-06
JECHLINGER_EPITHELIAL_TO_MESENCHYMAL_TRANSITION_UP	1.62418	0.324607	0.920316	8.48745	1.9848e-07	6.87785e-06
GRANDVAUX_IRF3_TARGETS_UP	1.06784	1	1	25.9337	2.7831e-07	9.54371e-06
KANG_GIST_WITH_PDGFRA_UP	1.30602	0.667575	1	13.0037	3.53754e-07	1.16456e-05
PICCALUGA_ANGIOIMMUNOBLASTIC_LYMPHOMA_UP	1.06853	0.837406	1	4.39119	3.48784e-07	1.16456e-05
XU_AKT1_TARGETS_6HR	0.617514	1	1	13.0037	3.53754e-07	1.16456e-05
PETROVA_ENDOTHELIUM_LYMPHATIC_VS_BLOOD_DN	0.902477	1	1	4.39119	3.48784e-07	1.16456e-05
SWEET_LUNG_CANCER_KRAS_UP	1.75078	0.00360815	0.11171	2.51754	3.9648e-07	1.29229e-05
GNATENKO_PLATELET_SIGNATURE	5.58864	0.000446	0.0305882	10.2303	4.62986e-07	1.49427e-05
BASSO_CD40_SIGNALING_UP	0.668919	0.661054	1	4.53896	8.12307e-07	2.59623e-05
QI_PLASMACYTOMA_UP	0.357106	0.0130576	0.224769	3.02855	8.86666e-07	2.80664e-05
LENAOUR_DENDRITIC_CELL_MATURATION_DN	0.978458	1	1	3.74514	1.02757e-06	3.22169e-05
TONKS_TARGETS_OF_RUNX1_RUNX1T1_FUSION_ERYTHROCYTE_UP	1.80016	0.0733758	0.571047	3.94811	1.45441e-06	4.51692e-05
NIELSEN_SYNOVIAL_SARCOMA_DN	0	0.619965	1	17.2842	1.48113e-06	4.55688e-05
DEMAGALHAES_AGING_UP	2.62637	0.0407947	0.440842	7.44659	1.62707e-06	4.95955e-05
HOSHIDA_LIVER_CANCER_SUBCLASS_S1	0.719773	0.448801	1	3.05071	1.69499e-06	5.11918e-05
BECKER_TAMOXIFEN_RESISTANCE_UP	1.41147	0.47964	1	8.42135	1.82399e-06	5.45872e-05
LIU_VAV3_PROSTATE_CARCINOGENESIS_UP	2.17737	0.0842165	0.606806	5.89872	1.93022e-06	5.72457e-05
GOLDRATH_ANTIGEN_RESPONSE	0.821427	0.59233	1	2.75928	1.98311e-06	5.82894e-05
RICKMAN_METASTASIS_DN	0.666667	0.352288	0.963109	3.08955	2.03664e-06	5.9333e-05
FOSTER_TOLERANT_MACROPHAGE_UP	1.04118	0.840319	1	3.98277	2.27478e-06	6.56893e-05
LINDGREN_BLADDER_CANCER_CLUSTER_2B	0.825544	0.674503	1	2.83417	2.98528e-06	8.54569e-05
GRAESSMANN_APOPTOSIS_BY_DOXORUBICIN_UP	1.15965	0.318286	0.920316	1.89494	3.2822e-06	9.31465e-05
ODONNELL_TARGETS_OF_MYC_AND_TFRC_UP	1.40158	0.41426	0.981111	5.53964	3.45029e-06	9.70798e-05
DIAZ_CHRONIC_MEYLOGENOUS_LEUKEMIA_DN	0.837838	1	1	4.75854	3.51838e-06	9.81569e-05
KEGG_LEISHMANIA_INFECTION	0.292437	0.372817	0.973791	6.05556	3.5503e-06	9.82149e-05
BUYTAERT_PHOTODYNAMIC_THERAPY_STRESS_UP	2.97222	1.42038e-17	4.67589e-14	0.361637	4.17511e-06	0.000114537
HESS_TARGETS_OF_HOXA9_AND_MEIS1_DN	0.82302	1	1	4.65213	4.45491e-06	0.000121203
DEBIASI_APOPTOSIS_BY_REOVIRUS_INFECTION_UP	1.29646	0.254425	0.870963	2.56361	4.52824e-06	0.000122188
ZHU_CMV_24_HR_UP	0.732264	0.819089	1	4.36579	4.58817e-06	0.000122799
JOHNSTONE_PARVB_TARGETS_2_UP	0.763596	0.704163	1	3.58559	5.16941e-06	0.000137239
KAMIKUBO_MYELOID_CEBPA_NETWORK	0.782633	1	1	12.9595	5.56955e-06	0.00014668
MAHADEVAN_RESPONSE_TO_MP470_UP	0	0.616427	1	18.1176	5.84649e-06	0.000151548
YAN_ESCAPE_FROM_ANOIKIS	1.06784	1	1	18.1176	5.84649e-06	0.000151548
RAMALHO_STEMNESS_DN	0.764792	1	1	5.2216	5.9544e-06	0.00015314
PLASARI_TGFB1_TARGETS_10HR_DN	1.17717	0.5738	1	3.53911	6.1252e-06	0.000156311
SWEET_KRAS_ONCOGENIC_SIGNATURE	1.47368	0.340646	0.939202	4.45289	7.02251e-06	0.000177831
MARSON_FOXP3_TARGETS_UP	1.6077	0.283096	0.881694	5.07583	7.72798e-06	0.000194202
RHEIN_ALL_GLUCOCORTICOID_THERAPY_DN	0.808359	0.471697	1	2.42282	7.94132e-06	0.000198052
LINDSTEDT_DENDRITIC_CELL_MATURATION_A	1.51004	0.390381	0.973791	5.4672	8.5414e-06	0.000211416
TAKEDA_TARGETS_OF_NUP98_HOXA9_FUSION_10D_DN	0.888838	1	1	4.12148	8.61296e-06	0.000211596
BOQUEST_STEM_CELL_DN	0.518769	0.24639	0.870963	3.54812	9.69879e-06	0.000235277
HOLLMANN_APOPTOSIS_VIA_CD40_DN	1.09108	0.768836	1	2.8223	9.71981e-06	0.000235277
SMITH_TERT_TARGETS_DN	0.477633	0.432958	0.991168	4.93794	9.95415e-06	0.000237457
REACTOME_CLASS_A1_RHODOPSIN_LIKE_RECEPTORS	0.999569	1	1	4.93794	9.95415e-06	0.000237457
CASTELLANO_NRAS_TARGETS_UP	1.47049	0.466251	1	7.64162	1.01353e-05	0.000240039
ZHOU_INFLAMMATORY_RESPONSE_LPS_UP	1.39229	0.220831	0.852256	2.85252	1.06315e-05	0.000249991
AZARE_NEOPLASTIC_TRANSFORMATION_BY_STAT3_UP	0.768609	0.816813	1	4.26992	1.08381e-05	0.000253043
SENGUPTA_NASOPHARYNGEAL_CARCINOMA_UP	0.283411	0.00509318	0.128975	2.7806	1.09482e-05	0.000253337
KEGG_VIRAL_MYOCARDITIS	1.85879	0.246361	0.870963	8.98212	1.10046e-05	0.000253337
FRIDMAN_SENESCENCE_UP	0.838111	1	1	5.2956	1.12272e-05	0.000256666
ZHANG_ANTIVIRAL_RESPONSE_TO_RIBAVIRIN_UP	0	0.617064	1	15.0959	1.18767e-05	0.000269643
FLECHNER_BIOPSY_KIDNEY_TRANSPLANT_OK_VS_DONOR_UP	1.29653	0.130185	0.690215	2.05364	1.21296e-05	0.000271636
MULLIGHAN_MLL_SIGNATURE_2_UP	0.741883	0.272356	0.873023	2.2357	1.2098e-05	0.000271636
IZADPANAH_STEM_CELL_ADIPOSE_VS_BONE_UP	0.500843	0.376279	0.973791	3.97315	1.28216e-05	0.000285194
REACTOME_GENERIC_TRANSCRIPTION_PATHWAY	1.21453	0.415842	0.984148	0.0648958	1.40796e-05	0.000311074
TAKEDA_TARGETS_OF_NUP98_HOXA9_FUSION_8D_DN	0.583756	0.356953	0.963109	3.28349	1.60563e-05	0.000350048
PEDERSEN_METASTASIS_BY_ERBB2_ISOFORM_4	1.30706	0.551929	1	5.57938	1.59974e-05	0.000350048
TAVOR_CEBPA_TARGETS_DN	0.690361	1	1	10.3646	1.66188e-05	0.000359928
LINDSTEDT_DENDRITIC_CELL_MATURATION_D	0.520389	0.582484	1	4.98267	1.89028e-05	0.000406719
LEE_AGING_NEOCORTEX_UP	1.04907	0.811773	1	4.25799	2.06739e-05	0.000439086
REACTOME_GPCR_LIGAND_BINDING	0.82302	1	1	4.25799	2.06739e-05	0.000439086
ZHONG_SECRETOME_OF_LUNG_CANCER_AND_ENDOTHELIUM	0.292437	0.372817	0.973791	5.38622	2.1148e-05	0.000446277
PILON_KLF1_TARGETS_DN	0.987742	0.957178	1	1.55779	2.16391e-05	0.000453733
BROWNE_HCMV_INFECTION_6HR_UP	1.1016	0.752655	1	5.95918	2.21859e-05	0.000462254
GRUETZMANN_PANCREATIC_CANCER_UP	1.3838	0.135586	0.707366	2.38273	2.39017e-05	0.00049487
GERHOLD_ADIPOGENESIS_DN	0.7819	1	1	4.83962	2.42332e-05	0.000495502
NABA_SECRETED_FACTORS	0.7819	1	1	4.83962	2.42332e-05	0.000495502
HINATA_NFKB_TARGETS_KERATINOCYTE_UP	0.441332	0.319644	0.920316	4.45365	2.55694e-05	0.000519596
GRAHAM_CML_QUIESCENT_VS_NORMAL_QUIESCENT_DN	0.651914	1	1	9.42106	2.68934e-05	0.000543148
ZHONG_SECRETOME_OF_LUNG_CANCER_AND_FIBROBLAST	0.890925	1	1	3.51724	2.88081e-05	0.00057827
KAAB_FAILED_HEART_VENTRICLE_DN	0	0.167237	0.754792	6.49261	2.95773e-05	0.000590111
SMID_BREAST_CANCER_LUMINAL_B_DN	0.756942	0.420871	0.986126	2.47045	3.50704e-05	0.000695493
FOSTER_TOLERANT_MACROPHAGE_DN	0.881764	0.72951	1	2.23689	3.54547e-05	0.000698903
KUMAR_TARGETS_OF_MLL_AF9_FUSION	0.571378	0.0920044	0.611876	2.4297	3.72789e-05	0.000726167
ZHAN_MULTIPLE_MYELOMA_DN	0.488515	0.71753	1	7.29486	3.70952e-05	0.000726167
PID_IL23_PATHWAY	0.838655	1	1	11.3187	3.91593e-05	0.000753875
MARKS_HDAC_TARGETS_UP	0.838655	1	1	11.3187	3.91593e-05	0.000753875
LEE_DIFFERENTIATING_T_LYMPHOCYTE	1.09665	0.740528	1	2.85158	4.48611e-05	0.000858621
REACTOME_GPCR_DOWNSTREAM_SIGNALING	0.871654	0.868966	1	2.82452	5.08814e-05	0.000968218
KEGG_PATHOGENIC_ESCHERICHIA_COLI_INFECTION	0.651328	0.766023	1	5.29479	5.23764e-05	0.000985275
DIRMEIER_LMP1_RESPONSE_EARLY	1.00675	1	1	5.29479	5.23764e-05	0.000985275
LEE_LIVER_CANCER_MYC_E2F1_UP	2.18493	0.101486	0.633948	5.90069	5.56221e-05	0.00103451
GAURNIER_PSMD4_TARGETS	0.377826	0.511906	1	5.90069	5.56221e-05	0.00103451
RIGGI_EWING_SARCOMA_PROGENITOR_UP	0.956189	1	1	2.71973	5.78041e-05	0.00106905
LEE_AGING_CEREBELLUM_UP	1.25158	0.601106	1	4.34077	6.09204e-05	0.00112039
PID_INTEGRIN1_PATHWAY	0	0.404235	0.97652	7.9694	6.35648e-05	0.00116253
TSAI_RESPONSE_TO_RADIATION_THERAPY	0	0.631172	1	10.0596	6.52847e-05	0.00118739
KEGG_LEUKOCYTE_TRANSENDOTHELIAL_MIGRATION	0.837838	1	1	3.96672	7.26551e-05	0.00131418
BRUECKNER_TARGETS_OF_MIRLET7A3_DN	2.1066	0.179366	0.775792	5.64333	7.46913e-05	0.00132196
KLEIN_TARGETS_OF_BCR_ABL1_FUSION	0	0.2671	0.871777	6.48247	7.46171e-05	0.00132196
KEGG_GLUTATHIONE_METABOLISM	0	0.2671	0.871777	6.48247	7.46171e-05	0.00132196
FURUKAWA_DUSP6_TARGETS_PCI35_UP	0.939394	1	1	6.48247	7.46171e-05	0.00132196
SARRIO_EPITHELIAL_MESENCHYMAL_TRANSITION_DN	2.38144	0.00637677	0.152118	3.31561	8.75357e-05	0.001541
KEGG_HEMATOPOIETIC_CELL_LINEAGE	0.952053	1	1	4.92822	8.80669e-05	0.00154211
REACTOME_SYNTHESIS_AND_INTERCONVERSION_OF_NUCLEOTIDE_DI_AND_TRIPHOSPHATES	1.06784	1	1	12.9156	8.97608e-05	0.00156345
NUYTTEN_NIPP1_TARGETS_UP	1.41219	0.039534	0.43382	1.90166	9.20664e-05	0.00159517
LENAOUR_DENDRITIC_CELL_MATURATION_UP	1.32992	0.494953	1	3.62303	9.65739e-05	0.00166451
KEGG_NEUROACTIVE_LIGAND_RECEPTOR_INTERACTION	1.1373	0.746908	1	5.40742	9.9036e-05	0.00169805
WINNEPENNINCKX_MELANOMA_METASTASIS_DN	0.733613	1	1	9.05239	0.000104085	0.00177538
MEISSNER_NPC_HCP_WITH_H3_UNMETHYLATED	0.920101	1	1	2.91065	0.000105324	0.00178724
RIGGINS_TAMOXIFEN_RESISTANCE_DN	0.850195	0.746401	1	2.7463	0.000114321	0.00192925
NEMETH_INFLAMMATORY_RESPONSE_LPS_UP	0.902642	1	1	3.55665	0.000114864	0.00192925
COATES_MACROPHAGE_M1_VS_M2_UP	0.248632	0.178676	0.775792	4.33457	0.000116667	0.00193974
HOEBEKE_LYMPHOID_STEM_CELL_DN	0.7819	1	1	4.33457	0.000116667	0.00193974
WINTER_HYPOXIA_METAGENE	2.76796	5.14886e-05	0.00678001	2.72116	0.000120647	0.00199583
SHIPP_DLBCL_VS_FOLLICULAR_LYMPHOMA_UP	1.9656	0.192462	0.793966	5.19039	0.000129776	0.00213611
ABBUD_LIF_SIGNALING_1_UP	3.28163	0.0300954	0.376708	6.90485	0.000134492	0.00220272
HUMMERICH_SKIN_CANCER_PROGRESSION_UP	0.433096	0.319876	0.920316	3.93473	0.00013854	0.00225648
GEORGANTAS_HSC_MARKERS	1.35699	0.493544	1	5.83256	0.00013983	0.00225648
LEE_EARLY_T_LYMPHOCYTE_DN	0.418487	0.724317	1	5.83256	0.00013983	0.00225648
DELPUECH_FOXO3_TARGETS_UP	0.902971	1	1	4.60896	0.000142736	0.00229214
JACKSON_DNMT1_TARGETS_UP	1.64533	0.276833	0.878722	4.21682	0.000144505	0.00230928
PEDRIOLI_MIR31_TARGETS_DN	1.02528	0.882592	1	2.51588	0.00015508	0.0024663
RAHMAN_TP53_TARGETS_PHOSPHORYLATED	0	0.392505	0.973791	8.22828	0.000159746	0.00252829
MIKKELSEN_MEF_LCP_WITH_H3K4ME3	0.238415	0.181213	0.776765	4.10526	0.000177838	0.00279989
VANASSE_BCL2_TARGETS_DN	1.20599	0.577522	1	4.46429	0.000179458	0.00279989
MORI_LARGE_PRE_BII_LYMPHOCYTE_DN	0.88027	1	1	4.46429	0.000179458	0.00279989
PHONG_TNF_RESPONSE_NOT_VIA_P38	1.2918	0.278576	0.881694	2.33096	0.000181288	0.00281509
BERTUCCI_MEDULLARY_VS_DUCTAL_BREAST_CANCER_UP	0.568582	0.244373	0.870963	2.69661	0.000185281	0.00286359
WESTON_VEGFA_TARGETS_3HR	2.36041	0.0814803	0.593436	5.55403	0.000187082	0.00286813
TONKS_TARGETS_OF_RUNX1_RUNX1T1_FUSION_SUSTAINDED_IN_ERYTHROCYTE_UP	0.509828	1	1	6.47238	0.000189059	0.00286813
MCDOWELL_ACUTE_LUNG_INJURY_UP	0.509828	1	1	6.47238	0.000189059	0.00286813
ZUCCHI_METASTASIS_UP	0.509828	1	1	6.47238	0.000189059	0.00286813
HELLER_HDAC_TARGETS_SILENCED_BY_METHYLATION_UP	1.5036	0.090768	0.609688	2.35248	0.000203021	0.00306581
KEGG_CYTOKINE_CYTOKINE_RECEPTOR_INTERACTION	0.599619	0.410218	0.980497	3.16239	0.000219783	0.00330376
ROSS_AML_WITH_MLL_FUSIONS	1.17568	0.775059	1	4.3284	0.000223887	0.00335016
SCHOEN_NFKB_SIGNALING	1.38305	0.657284	1	7.54151	0.000237243	0.00353396
MORI_MATURE_B_LYMPHOCYTE_UP	1.08824	0.806661	1	3.67654	0.000242551	0.00359674
LEE_LIVER_CANCER_ACOX1_UP	2.83729	0.0309434	0.382954	5.30082	0.000246899	0.00362854
TARTE_PLASMA_CELL_VS_B_LYMPHOCYTE_DN	0.390476	0.511068	1	5.30082	0.000246899	0.00362854
CAVARD_LIVER_CANCER_MALIGNANT_VS_BENIGN	1.96072	0.301736	0.892468	9.68394	0.000257203	0.00369744
LIAN_NEUTROPHIL_GRANULE_CONSTITUENTS	0	0.619965	1	9.68394	0.000257203	0.00369744
SINGH_NFE2L2_TARGETS	0	0.619965	1	9.68394	0.000257203	0.00369744
PID_INTEGRIN2_PATHWAY	0	0.619965	1	9.68394	0.000257203	0.00369744
ISSAEVA_MLL2_TARGETS	0.903297	1	1	9.68394	0.000257203	0.00369744
SHETH_LIVER_CANCER_VS_TXNIP_LOSS_PAM2	2.03782	0.0468556	0.470378	3.25793	0.000258817	0.00370446
ZHAN_MULTIPLE_MYELOMA_MF_UP	1.02137	1	1	6.09078	0.000260572	0.00371343
SMIRNOV_CIRCULATING_ENDOTHELIOCYTES_IN_CANCER_UP	1.16407	0.577533	1	2.86766	0.000263126	0.00373367
WESTON_VEGFA_TARGETS	1.78614	0.218472	0.849028	4.63229	0.000274107	0.00381915
REACTOME_METABOLISM_OF_NUCLEOTIDES	0.265699	0.259122	0.871777	4.20049	0.000277272	0.00381915
JOHANSSON_GLIOMAGENESIS_BY_PDGFB_UP	1.38434	0.537396	1	4.63229	0.000274107	0.00381915
ROSS_AML_WITH_CBFB_MYH11_FUSION	0.651328	0.766023	1	4.63229	0.000274107	0.00381915
LEE_NEURAL_CREST_STEM_CELL_UP	1.14684	0.777917	1	4.20049	0.000277272	0.00381915
LEE_LIVER_CANCER_SURVIVAL_DN	1.05792	0.856906	1	2.75992	0.000275844	0.00381915
TONKS_TARGETS_OF_RUNX1_RUNX1T1_FUSION_MONOCYTE_DN	1.00675	1	1	4.63229	0.000274107	0.00381915
ODONNELL_TFRC_TARGETS_UP	1.68908	0.0369338	0.417821	2.41452	0.000283443	0.00387175
REACTOME_SIGNALING_BY_GPCR	0.858689	0.766772	1	2.41452	0.000283443	0.00387175
MIKKELSEN_MCV6_LCP_WITH_H3K4ME3	0.616224	0.626889	1	3.5978	0.000289543	0.00392253
KEGG_TOLL_LIKE_RECEPTOR_SIGNALING_PATHWAY	0.616224	0.626889	1	3.5978	0.000289543	0.00392253
RUTELLA_RESPONSE_TO_HGF_UP	2.01007	0.000133712	0.0133388	1.95666	0.000312723	0.0042192
SATO_SILENCED_BY_METHYLATION_IN_PANCREATIC_CANCER_1	1.03419	0.871993	1	2.52847	0.000317349	0.00426414
HALMOS_CEBPA_TARGETS_UP	2.18493	0.101486	0.633948	5.06963	0.000321747	0.00427093
WORSCHECH_TUMOR_REJECTION_UP	0.377826	0.511906	1	5.06963	0.000321747	0.00427093
LUI_THYROID_CANCER_PAX8_PPARG_DN	1.21608	0.736465	1	5.06963	0.000321747	0.00427093
HAN_JNK_SINGALING_UP	0	0.39845	0.973791	6.96041	0.000342377	0.00449046
HOFFMANN_SMALL_PRE_BII_TO_IMMATURE_B_LYMPHOCYTE_UP	1.43597	0.405692	0.97652	4.07989	0.000341	0.00449046
ZHAN_MULTIPLE_MYELOMA_HP_UP	1.30602	0.667575	1	6.96041	0.000342377	0.00449046
HALLMARK_MTORC1_SIGNALING	2.26814	0.000554639	0.0344504	2.36138	0.000344891	0.00450548
DANG_REGULATED_BY_MYC_DN	1.59567	0.0677976	0.552027	2.46098	0.000348205	0.0045308
TARTE_PLASMA_CELL_VS_PLASMABLAST_DN	0.940105	0.900992	1	2.14329	0.000376852	0.00488424
HUANG_GATA2_TARGETS_UP	2.02785	0.0160514	0.257762	2.76526	0.0003841	0.00495865
XU_HGF_TARGETS_INDUCED_BY_AKT1_6HR	1.80963	0.33156	0.920316	8.60673	0.000402566	0.00517675
PAPASPYRIDONOS_UNSTABLE_ATEROSCLEROTIC_PLAQUE_UP	1.40158	0.41426	0.981111	3.966	0.000416608	0.00533647
BASSO_B_LYMPHOCYTE_NETWORK	1.69297	0.0944072	0.619101	2.73271	0.000433937	0.00547326
BROCKE_APOPTOSIS_REVERSED_BY_IL6	1.25372	0.462255	1	2.73271	0.000433937	0.00547326
CHARAFE_BREAST_CANCER_BASAL_VS_MESENCHYMAL_UP	0.952053	1	1	4.32224	0.000430768	0.00547326
HALLMARK_REACTIVE_OXIGEN_SPECIES_PATHWAY	0.952053	1	1	4.32224	0.000430768	0.00547326
GRAESSMANN_APOPTOSIS_BY_DOXORUBICIN_DN	1.37642	0.00378573	0.114336	0.61366	0.000462657	0.00581323
LAIHO_COLORECTAL_CANCER_SERRATED_UP	1.51789	0.21105	0.83169	3.05256	0.000467129	0.00584711
CHICAS_RB1_TARGETS_SENESCENT	1.05922	0.748346	1	1.92706	0.000498499	0.00621613
REACTOME_INNATE_IMMUNE_SYSTEM	0.768065	0.535299	1	2.45144	0.000501382	0.00621678
FULCHER_INFLAMMATORY_RESPONSE_LECTIN_VS_LPS_UP	0.996372	1	1	1.86035	0.000502328	0.00621678
SEKI_INFLAMMATORY_RESPONSE_LPS_UP	1.36879	0.423365	0.987753	3.85826	0.000505779	0.00623605
PETROVA_PROX1_TARGETS_DN	0.733165	1	1	4.66273	0.000527922	0.00648477
HALLMARK_IL2_STAT5_SIGNALING	1.51882	0.139364	0.716535	2.47517	0.000534404	0.00651577
KEGG_CELL_ADHESION_MOLECULES_CAMS	0.926866	1	1	4.18222	0.000533401	0.00651577
PUJANA_ATM_PCC_NETWORK	0.95519	0.794177	1	1.53599	0.000538062	0.00653616
REACTOME_AMYLOIDS	2.71903	0.12541	0.684662	7.74495	0.000604935	0.00729467
VALK_AML_CLUSTER_6	0	0.631172	1	7.74495	0.000604935	0.00729467
KEGG_ANTIGEN_PROCESSING_AND_PRESENTATION	1.41147	0.47964	1	5.17495	0.000616655	0.00740887
OUELLET_OVARIAN_CANCER_INVASIVE_VS_LMP_UP	2.58192	0.00213279	0.0826017	2.81728	0.000657535	0.00787129
HADDAD_T_LYMPHOCYTE_AND_NK_PROGENITOR_DN	0.34434	0.520716	1	4.48276	0.000665741	0.00794065
GRAHAM_CML_DIVIDING_VS_NORMAL_QUIESCENT_DN	1.92281	0.110119	0.654354	3.65935	0.000732351	0.00870361
KRIGE_RESPONSE_TO_TOSEDOSTAT_6HR_DN	0.403216	1.1565e-05	0.00292861	1.64726	0.000770588	0.00905992
SPIELMAN_LYMPHOBLAST_EUROPEAN_VS_ASIAN_DN	1.72745	0.000325152	0.0243273	1.70164	0.000768669	0.00905992
REACTOME_APOPTOSIS	1.16407	0.577533	1	2.67032	0.000768259	0.00905992
WANG_TARGETS_OF_MLL_CBP_FUSION_DN	0.334454	0.361783	0.963109	4.31611	0.00083159	0.00974232
IIZUKA_LIVER_CANCER_PROGRESSION_L0_L1_DN	1.5679	0.389961	0.973791	7.03987	0.000878125	0.010251
WILENSKY_RESPONSE_TO_DARAPLADIB	0	0.253317	0.870963	5.65292	0.000894129	0.010401
NABA_ECM_REGULATORS	0.853194	1	1	3.31489	0.000899659	0.0104284
NUYTTEN_EZH2_TARGETS_DN	1.13895	0.382213	0.973791	0.517327	0.00094899	0.0109617
HUMMEL_BURKITTS_LYMPHOMA_DN	1.06784	1	1	9.20722	0.00101703	0.0116656
VILIMAS_NOTCH1_TARGETS_DN	1.06784	1	1	9.20722	0.00101703	0.0116656
BILBAN_B_CLL_LPL_DN	0.838384	1	1	4.70316	0.00102057	0.0116656
HINATA_NFKB_TARGETS_FIBROBLAST_UP	0.229	0.186629	0.779677	3.47986	0.00103744	0.0118174
KATSANOU_ELAVL1_TARGETS_UP	1.55777	0.233072	0.870963	3.24536	0.00105219	0.0119441
OISHI_CHOLANGIOMA_STEM_CELL_LIKE_UP	1.07526	0.707786	1	0.281449	0.00106552	0.0120539
SWEET_LUNG_CANCER_KRAS_DN	0.841484	0.768146	1	2.24614	0.00107928	0.0121678
WANG_TUMOR_INVASIVENESS_UP	1.73229	0.00842638	0.176787	1.96712	0.0011836	0.013173
HOUSTIS_ROS	2.35811	0.114147	0.668636	5.31964	0.00118445	0.013173
GEISS_RESPONSE_TO_DSRNA_UP	1.06795	0.712422	1	5.31964	0.00118445	0.013173
ZHAN_V1_LATE_DIFFERENTIATION_GENES_UP	0.509828	1	1	5.31964	0.00118445	0.013173
JOHNSTONE_PARVB_TARGETS_3_UP	1.39835	0.108943	0.649711	1.91499	0.00123065	0.0135043
BROWNE_HCMV_INFECTION_8HR_UP	1.04907	0.811773	1	3.17868	0.0012256	0.0135043
TARTE_PLASMA_CELL_VS_PLASMABLAST_UP	1.01761	0.873598	1	2.3462	0.00122774	0.0135043
HOLLERN_EMT_BREAST_TUMOR_UP	0.958494	1	1	3.39652	0.00122538	0.0135043
MIKKELSEN_ES_ICP_WITH_H3K4ME3_AND_H3K27ME3	1.4697	0.647657	1	6.45229	0.00123731	0.0135324
LEIN_CHOROID_PLEXUS_MARKERS	1.74499	0.301651	0.892468	4.49804	0.00128967	0.0140118
LEE_LIVER_CANCER_E2F1_UP	1.2597	0.731883	1	4.49804	0.00128967	0.0140118
REACTOME_SIGNALING_BY_ILS	1.02801	0.841965	1	2.71028	0.00133011	0.0144036
KEGG_CHEMOKINE_SIGNALING_PATHWAY	0.873135	0.853616	1	2.63815	0.00133539	0.0144134
GAUSSMANN_MLL_AF4_FUSION_TARGETS_F_UP	0.343236	0.174591	0.77252	2.96237	0.00136202	0.0146528
HAHTOLA_MYCOSIS_FUNGOIDES_CD4_UP	2.12124	0.0883711	0.609688	3.59879	0.00139615	0.0149224
BOYLAN_MULTIPLE_MYELOMA_PCA1_UP	0.532293	0.580511	1	3.59879	0.00139615	0.0149224
KEGG_RIG_I_LIKE_RECEPTOR_SIGNALING_PATHWAY	1.73335	0.228616	0.863078	3.88284	0.00153965	0.0163514
KIM_ALL_DISORDERS_CALB1_CORR_DN	0	0.617064	1	8.05517	0.00155486	0.0163514
YOSHIMURA_MAPK8_TARGETS_UP	1.07182	0.704738	1	1.72662	0.00155268	0.0163514
PLASARI_TGFB1_TARGETS_10HR_UP	1.08501	0.823195	1	2.91088	0.00155964	0.0163514
BIOCARTA_CDC42RAC_PATHWAY	0.978711	1	1	8.05517	0.00155486	0.0163514
KEGG_INTESTINAL_IMMUNE_NETWORK_FOR_IGA_PRODUCTION	0.978711	1	1	8.05517	0.00155486	0.0163514
PID_GMCSF_PATHWAY	0.782267	1	1	4.31001	0.00161231	0.0167966
PID_IL4_2PATHWAY	0.782267	1	1	4.31001	0.00161231	0.0167966
GAL_LEUKEMIC_STEM_CELL_DN	0.760688	0.621217	1	2.35286	0.00167191	0.0173626
REACTOME_ANTIGEN_PROCESSING_CROSS_PRESENTATION	1.44262	0.443343	0.999647	3.2412	0.0016855	0.017394
LABBE_TARGETS_OF_TGFB1_AND_WNT3A_DN	0.675963	0.799059	1	3.2412	0.0016855	0.017394
BROWNE_HCMV_INFECTION_2HR_UP	2.20826	0.18316	0.776765	5.95512	0.00169889	0.0174773
WU_CELL_MIGRATION	1.90961	0.072801	0.570621	2.86113	0.00178045	0.0182026
GAVIN_FOXP3_TARGETS_CLUSTER_T7	1.47449	0.271702	0.871777	2.86113	0.00178045	0.0182026
BROWNE_HCMV_INFECTION_16HR_DN	1.30706	0.551929	1	3.75705	0.00186158	0.0189731
KRIGE_RESPONSE_TO_TOSEDOSTAT_24HR_DN	0.432527	1.52571e-05	0.00313914	1.55469	0.00189449	0.0191804
KINSEY_TARGETS_OF_EWSR1_FLII_FUSION_DN	1.86446	0.0114016	0.206232	2.14847	0.00189383	0.0191804
COLINA_TARGETS_OF_4EBP1_AND_4EBP2	0.498427	0.0567141	0.524446	2.02723	0.00190523	0.0191804
HAN_SATB1_TARGETS_UP	1.44124	0.134655	0.70514	2.02723	0.00190523	0.0191804
CHYLA_CBFA2T3_TARGETS_UP	0.906804	0.88852	1	2.09887	0.00192099	0.0192802
RASHI_RESPONSE_TO_IONIZING_RADIATION_6	0	0.0209446	0.297196	3.16872	0.00196356	0.0195989
REACTOME_RIG_I_MDA5_MEDIATED_INDUCTION_OF_IFN_ALPHA_BETA_PATHWAYS	1.68475	0.271264	0.871777	3.40841	0.00196486	0.0195989
BURTON_ADIPOGENESIS_7	1.53464	0.453497	1	4.75832	0.00198252	0.0195989
GARGALOVIC_RESPONSE_TO_OXIDIZED_PHOSPHOLIPIDS_GREY_DN	0.978676	1	1	4.75832	0.00198252	0.0195989
SABATES_COLORECTAL_ADENOMA_UP	0.978676	1	1	4.75832	0.00198252	0.0195989
WANG_TUMOR_INVASIVENESS_DN	1.79276	0.0216621	0.303454	2.19495	0.00223281	0.021949
REACTOME_ANTIVIRAL_MECHANISM_BY_IFN_STIMULATED_GENES	2.22061	0.0413993	0.440842	3.0994	0.00227782	0.021949
NGO_MALIGNANT_GLIOMA_1P_LOH	3.21432	0.0914067	0.609688	7.15914	0.00227577	0.021949
PID_UPA_UPAR_PATHWAY	0	0.39845	0.973791	5.52896	0.00228025	0.021949
WORSCHECH_TUMOR_EVASION_AND_TOLEROGENICITY_UP	0	0.619965	1	7.15914	0.00227577	0.021949
VARELA_ZMPSTE24_TARGETS_DN	1.30602	0.667575	1	5.52896	0.00228025	0.021949
WANG_SMARCE1_TARGETS_DN	0.930388	0.895235	1	1.99935	0.00225471	0.021949
SCHAEFFER_PROSTATE_DEVELOPMENT_12HR_DN	0.903297	1	1	7.15914	0.00227577	0.021949
NIELSEN_GIST_AND_SYNOVIAL_SARCOMA_DN	0.903297	1	1	7.15914	0.00227577	0.021949
DARWICHE_PAPILLOMA_RISK_HIGH_UP	1.22978	0.51793	1	2.76653	0.00229983	0.022073
BOYLAN_MULTIPLE_MYELOMA_D_DN	0.498102	0.432171	0.991168	3.32054	0.00231217	0.0221269
HALLMARK_TNFA_SIGNALING_VIA_NFKB	2.69264	6.46802e-05	0.00761836	2.23027	0.0023277	0.0222109
BLUM_RESPONSE_TO_SALIRASIB_DN	0.469837	0.0339364	0.402467	1.98783	0.00233853	0.0222498
LI_AMPLIFIED_IN_LUNG_CANCER	2.00531	0.0365664	0.415091	2.63579	0.00235938	0.0223192
MCBRYAN_PUBERTAL_BREAST_4_5WK_UP	1.61929	0.150033	0.732504	2.63579	0.00235938	0.0223192
TONKS_TARGETS_OF_RUNX1_RUNX1T1_FUSION_HSC_UP	1.63274	0.128234	0.685301	2.50855	0.0024358	0.0229761
DODD_NASOPHARYNGEAL_CARCINOMA_DN	0.82892	0.222504	0.857708	1.47659	0.00247136	0.0232449
REACTOME_PEPTIDE_LIGAND_BINDING_RECEPTORS	0.939394	1	1	4.51976	0.00251193	0.0234923
MELLMAN_TUT1_TARGETS_DN	0.939394	1	1	4.51976	0.00251193	0.0234923
HALLMARK_KRAS_SIGNALING_UP	0.882651	1	1	2.47833	0.00260822	0.0243237
LABBE_WNT3A_TARGETS_UP	0.417508	0.32252	0.920316	3.03302	0.00263165	0.0244729
REACTOME_G_ALPHA_I_SIGNALLING_EVENTS	0	0.0750182	0.575793	3.52835	0.00266594	0.0246524
REACTOME_VIF_MEDIATED_DEGRADATION_OF_APOBEC3G	1.23791	0.568567	1	3.52835	0.00266594	0.0246524
DACOSTA_UV_RESPONSE_VIA_ERCC3_DN	1.66577	0.000236586	0.0189962	0.557543	0.00273333	0.0252048
LU_EZH2_TARGETS_UP	1.14528	0.652345	1	2.11273	0.00278248	0.0255864
MISSIAGLIA_REGULATED_BY_METHYLATION_UP	2.45531	0.00768487	0.172099	2.67794	0.00293762	0.0269377
VERHAAK_AML_WITH_NPM1_MUTATED_DN	0.210897	0.0117649	0.210489	2.329	0.00296037	0.0270542
LEE_TARGETS_OF_PTCH1_AND_SUFU_UP	1.23711	0.678367	1	5.15963	0.00299963	0.0270542
CROMER_TUMORIGENESIS_UP	1.23711	0.678367	1	5.15963	0.00299963	0.0270542
PID_INTEGRIN_A4B1_PATHWAY	1.23711	0.678367	1	5.15963	0.00299963	0.0270542
MODY_HIPPOCAMPUS_NEONATAL	0.586555	1	1	5.15963	0.00299963	0.0270542
OKAMOTO_LIVER_CANCER_MULTICENTRIC_OCCURRENCE_UP	0.586555	1	1	5.15963	0.00299963	0.0270542
LI_WILMS_TUMOR_VS_FETAL_KIDNEY_1_UP	1.1387	0.709089	1	2.42	0.00302219	0.0271832
MIKKELSEN_IPS_LCP_WITH_H3K4ME3	0.233613	0.183573	0.776765	3.15766	0.00315425	0.0282677
REACTOME_RESPONSE_TO_ELEVATED_PLATELET_CYTOSOLIC_CA2_	1.55	0.38375	0.973791	3.42408	0.00315993	0.0282677
REACTOME_FORMATION_OF_TUBULIN_FOLDING_INTERMEDIATES_BY_CCT_TRIC	0	0.624774	1	6.44231	0.00321238	0.0285815
MARSON_FOXP3_CORE_DIRECT_TARGETS	0.838655	1	1	6.44231	0.00321238	0.0285815
PENG_GLUTAMINE_DEPRIVATION_DN	0.919561	0.815177	1	1.83517	0.00323817	0.0287333
WONG_ADULT_TISSUE_STEM_MODULE	1.60238	0.0123706	0.21894	1.75405	0.00331051	0.0292962
LASTOWSKA_NEUROBLASTOMA_COPY_NUMBER_DN	0.995001	1	1	0.528894	0.00343287	0.0302976
MARZEC_IL2_SIGNALING_UP	0.616224	0.626889	1	2.90839	0.00347225	0.0305632
BIDUS_METASTASIS_DN	0.664513	0.55746	1	2.49964	0.00350684	0.0307853
MIYAGAWA_TARGETS_OF_EWSR1_ETS_FUSIONS_UP	0.614273	0.30445	0.897579	2.29875	0.00356224	0.0311886
PID_IL6_7_PATHWAY	0.68984	1	1	3.69219	0.00358753	0.0313266
ACOSTA_PROLIFERATION_INDEPENDENT_MYC_TARGETS_DN	1.11977	0.820268	1	2.72942	0.0036483	0.031773
HOFFMANN_LARGE_TO_SMALL_PRE_BII_LYMPHOCYTE_UP	1.24732	0.559399	1	2.46765	0.00374008	0.0324864
KEGG_SYSTEMIC_LUPUS_ERYTHEMATOSUS	2.45911	0.0723438	0.569183	4.1077	0.00388996	0.0331755
PID_PTP1B_PATHWAY	0	0.165433	0.752216	4.1077	0.00388996	0.0331755
LIANG_HEMATOPOIESIS_STEM_CELL_NUMBER_SMALL_VS_HUGE_DN	1.85879	0.246361	0.870963	4.83647	0.0038759	0.0331755
TIEN_INTESTINE_PROBIOTICS_6HR_UP	1.88514	0.282216	0.881694	4.1077	0.00388996	0.0331755
FONTAINE_FOLLICULAR_THYROID_ADENOMA_UP	1.35699	0.493544	1	4.1077	0.00388996	0.0331755
CASORELLI_ACUTE_PROMYELOCYTIC_LEUKEMIA_DN	1.08075	0.644077	1	1.62657	0.00387234	0.0331755
TURASHVILI_BREAST_LOBULAR_CARCINOMA_VS_DUCTAL_NORMAL_UP	0.86956	1	1	4.1077	0.00388996	0.0331755
ZHENG_BOUND_BY_FOXP3	0.989081	1	1	1.76305	0.00394402	0.0335497
REACTOME_DNA_REPAIR	1.51789	0.21105	0.83169	0	0.00397737	0.0337461
BAELDE_DIABETIC_NEPHROPATHY_DN	1.41018	0.0866186	0.609688	1.79859	0.00402581	0.0340693
REACTOME_REGULATION_OF_MRNA_STABILITY_BY_PROTEINS_THAT_BIND_AU_RICH_ELEMENTS	1.52249	0.260183	0.871777	2.68198	0.00412133	0.0347882
HALLMARK_APOPTOSIS	1.50962	0.198807	0.813011	2.31111	0.00416162	0.0350385
BEIER_GLIOMA_STEM_CELL_DN	1.84222	0.209028	0.828062	3.56436	0.00429318	0.0360539
REACTOME_SEMAPHORIN_INTERACTIONS	0.54475	0.57921	1	3.23293	0.00436242	0.0364495
YAO_TEMPORAL_RESPONSE_TO_PROGESTERONE_CLUSTER_12	1.14684	0.777917	1	3.23293	0.00436242	0.0364495
RICKMAN_HEAD_AND_NECK_CANCER_C	1.68013	0.36101	0.963109	5.85581	0.00439758	0.0364656
REACTOME_CHEMOKINE_RECEPTORS_BIND_CHEMOKINES	0.782633	1	1	5.85581	0.00439758	0.0364656
MEINHOLD_OVARIAN_CANCER_LOW_GRADE_DN	0.782633	1	1	5.85581	0.00439758	0.0364656
SAKAI_TUMOR_INFILTRATING_MONOCYTES_DN	1.75006	0.149077	0.729213	2.79354	0.00451532	0.0373478
MARTENS_TRETINOIN_RESPONSE_UP	0.285213	0.0177039	0.271076	2.18976	0.00459545	0.0378205
ACEVEDO_FGFR1_TARGETS_IN_PROSTATE_CANCER_MODEL_UP	1.13579	0.616484	1	2.18976	0.00459545	0.0378205
CAIRO_LIVER_DEVELOPMENT_DN	0.635253	0.445062	1	2.37634	0.00463615	0.0379657
REACTOME_HOST_INTERACTIONS_OF_HIV_FACTORS	0.772099	0.703512	1	2.37634	0.00463615	0.0379657
MARTENS_BOUND_BY_PML_RARA_FUSION	0.562305	0.0411219	0.440842	1.75335	0.0047075	0.0384543
BORLAK_LIVER_CANCER_EGF_UP	1.81237	0.291445	0.890016	3.92855	0.00476325	0.0385273
DELASERNA_MYOD_TARGETS_DN	1.81237	0.291445	0.890016	3.92855	0.00476325	0.0385273
HELLEBREKERS_SILENCED_DURING_TUMOR_ANGIOGENESIS	1.30654	0.507853	1	3.92855	0.00476325	0.0385273
GAUSSMANN_MLL_AF4_FUSION_TARGETS_A_DN	0.838384	1	1	3.92855	0.00476325	0.0385273
SHIN_B_CELL_LYMPHOMA_CLUSTER_8	0	0.253317	0.870963	4.55132	0.00492828	0.0396673
LUI_TARGETS_OF_PAX8_PPARG_FUSION	1.11897	0.700904	1	4.55132	0.00492828	0.0396673
MALONEY_RESPONSE_TO_17AAG_DN	1.43597	0.405692	0.97652	3.14511	0.00508395	0.0406595
STEARMAN_LUNG_CANCER_EARLY_VS_LATE_DN	1.38434	0.537396	1	3.44506	0.00510097	0.0406595
LIAN_LIPA_TARGETS_3M	0.651328	0.766023	1	3.44506	0.00510097	0.0406595
BASSO_CD40_SIGNALING_DN	0.651328	0.766023	1	3.44506	0.00510097	0.0406595
SCHAEFFER_PROSTATE_DEVELOPMENT_48HR_UP	0.932006	1	1	2.03633	0.00517246	0.0411298
REACTOME_HEMOSTASIS	1.08061	0.706646	1	1.85136	0.00565774	0.0448802
DURAND_STROMA_S_UP	1.32624	0.424147	0.988875	2.42284	0.00573985	0.0454221
MEISSNER_NPC_HCP_WITH_H3K4ME2	0.520305	0.167375	0.754792	2.21096	0.00581058	0.0458715
BAUS_TFF2_TARGETS_UP	1.5679	0.389961	0.973791	5.36706	0.00586402	0.0460724
BIOCARTA_GSK3_PATHWAY	1.5679	0.389961	0.973791	5.36706	0.00586402	0.0460724
GAVIN_FOXP3_TARGETS_CLUSTER_P2	0.799785	1	1	3.06191	0.00589467	0.046203
ALFANO_MYC_TARGETS	1.23255	0.439487	0.99756	2.03537	0.00595628	0.046575
WIERENGA_STAT5A_TARGETS_GROUP2	4.10204	0.000645873	0.0386585	3.33345	0.00602002	0.0468508
NABA_ECM_AFFILIATED	1.34459	0.544367	1	3.33345	0.00602002	0.0468508
SARTIPY_NORMAL_AT_INSULIN_RESISTANCE_UP	3.10847	0.0356432	0.407508	4.29786	0.00617623	0.0473943
WU_SILENCED_BY_METHYLATION_IN_BLADDER_CANCER	1.68128	0.430427	0.991168	4.29786	0.00617623	0.0473943
PID_AMB2_NEUTROPHILS_PATHWAY	1.68128	0.430427	0.991168	4.29786	0.00617623	0.0473943
HALLMARK_MYC_TARGETS_V1	1.06935	0.771565	1	1.96517	0.00616822	0.0473943
KIM_BIPOLAR_DISORDER_OLIGODENDROCYTE_DENSITY_CORR_UP	0.932453	0.785671	1	1.5895	0.00611892	0.0473943
PID_AVB3_OPN_PATHWAY	0.509828	1	1	4.29786	0.00617623	0.0473943
MARKEY_RB1_CHRONIC_LOF_DN	1.19638	0.640789	1	2.63721	0.00653054	0.0499966
RASHI_RESPONSE_TO_IONIZING_RADIATION_2	1.71415	0.134945	0.70514	2.55511	0.00668482	0.051059
KAYO_CALORIE_RESTRICTION_MUSCLE_UP	2.01718	0.0982438	0.633948	2.98297	0.00680155	0.0517107
HUANG_DASATINIB_RESISTANCE_UP	0.7819	1	1	2.98297	0.00680155	0.0517107
GRAHAM_NORMAL_QUIESCENT_VS_NORMAL_DIVIDING_UP	3.44678	0.00319036	0.104975	3.22882	0.00705963	0.0531814
MORI_IMMATURE_B_LYMPHOCYTE_UP	2.96259	0.0111524	0.204271	3.22882	0.00705963	0.0531814
KEGG_NOD_LIKE_RECEPTOR_SIGNALING_PATHWAY	0.299978	0.368632	0.973791	3.22882	0.00705963	0.0531814
REACTOME_CROSS_PRESENTATION_OF_SOLUBLE_EXOGENOUS_ANTIGENS_ENDOSOMES	0.952053	1	1	3.22882	0.00705963	0.0531814
SMIRNOV_RESPONSE_TO_IR_6HR_DN	0.756103	0.817352	1	2.58889	0.00733961	0.0551644
HONMA_DOCETAXEL_RESISTANCE	2.2455	0.127932	0.685301	4.07108	0.00763912	0.0560411
BURTON_ADIPOGENESIS_PEAK_AT_8HR	2.2455	0.127932	0.685301	4.07108	0.00763912	0.0560411
WU_HBX_TARGETS_2_UP	0	0.392505	0.973791	4.95351	0.00764352	0.0560411
BIOCARTA_MPR_PATHWAY	0	0.392505	0.973791	4.95351	0.00764352	0.0560411
BOYAULT_LIVER_CANCER_SUBCLASS_G5_DN	0	0.392505	0.973791	4.95351	0.00764352	0.0560411
HUPER_BREAST_BASAL_VS_LUMINAL_DN	0	0.392505	0.973791	4.95351	0.00764352	0.0560411
AKL_HTLV1_INFECTION_UP	1.4697	0.647657	1	4.95351	0.00764352	0.0560411
GUENTHER_GROWTH_SPHERICAL_VS_ADHERENT_DN	1.4697	0.647657	1	4.95351	0.00764352	0.0560411
DAVICIONI_TARGETS_OF_PAX_FOXO1_FUSIONS_DN	1.02137	1	1	4.07108	0.00763912	0.0560411
HAN_JNK_SINGALING_DN	0.690361	1	1	4.95351	0.00764352	0.0560411
GOLUB_ALL_VS_AML_DN	0.690361	1	1	4.95351	0.00764352	0.0560411
YAO_TEMPORAL_RESPONSE_TO_PROGESTERONE_CLUSTER_9	1.64533	0.276833	0.878722	2.90798	0.00781166	0.05702
REACTOME_CELL_SURFACE_INTERACTIONS_AT_THE_VASCULAR_WALL	1.04429	0.792122	1	2.90798	0.00781166	0.05702
GRADE_COLON_AND_RECTAL_CANCER_UP	1.24057	0.35173	0.963109	1.86583	0.00784836	0.0570494
PASINI_SUZ12_TARGETS_DN	1.12927	0.654778	1	1.96859	0.00785547	0.0570494
KIM_MYC_AMPLIFICATION_TARGETS_UP	0.795803	0.720449	1	2.21149	0.00786769	0.0570494
JIANG_HYPOXIA_CANCER	1.10893	0.804407	1	2.69447	0.00816206	0.0590538
LEE_BMP2_TARGETS_UP	1.37823	0.0998688	0.633948	1.68257	0.00841932	0.0591011
REACTOME_DESTABILIZATION_OF_MRNA_BY_AUF1_HNRNP_D0	2.02373	0.133032	0.700704	3.13053	0.0082292	0.0591011
BROWNE_HCMV_INFECTION_4HR_UP	2.1066	0.179366	0.775792	3.47377	0.00827411	0.0591011
REACTOME_BASIGIN_INTERACTIONS	2.35354	0.241596	0.870963	6.43236	0.00847378	0.0591011
TRAYNOR_RETT_SYNDROM_UP	2.35354	0.241596	0.870963	6.43236	0.00847378	0.0591011
LIANG_SILENCED_BY_METHYLATION_UP	2.35354	0.241596	0.870963	6.43236	0.00847378	0.0591011
GENTLES_LEUKEMIC_STEM_CELL_UP	2.35354	0.241596	0.870963	6.43236	0.00847378	0.0591011
MCBRYAN_PUBERTAL_TGFB1_TARGETS_DN	1.62418	0.324607	0.920316	3.47377	0.00827411	0.0591011
JIANG_AGING_HYPOTHALAMUS_UP	0.365966	0.513844	1	3.47377	0.00827411	0.0591011
TONKS_TARGETS_OF_RUNX1_RUNX1T1_FUSION_MONOCYTE_UP	1.15641	0.611441	1	2.084	0.00823009	0.0591011
DORSEY_GAB2_TARGETS	0	0.616427	1	6.43236	0.00847378	0.0591011
FONTAINE_THYROID_TUMOR_UNCERTAIN_MALIGNANCY_DN	0	0.616427	1	6.43236	0.00847378	0.0591011
WANG_IMMORTALIZED_BY_HOXA9_AND_MEIS1_UP	0	0.616427	1	6.43236	0.00847378	0.0591011
BIOCARTA_NDKDYNAMIN_PATHWAY	1.06784	1	1	6.43236	0.00847378	0.0591011
SCHRAETS_MLL_TARGETS_UP	1.06784	1	1	6.43236	0.00847378	0.0591011
CHIANG_LIVER_CANCER_SUBCLASS_INTERFERON_UP	1.06784	1	1	6.43236	0.00847378	0.0591011
PID_IL27_PATHWAY	1.06784	1	1	6.43236	0.00847378	0.0591011
CHIANG_LIVER_CANCER_SUBCLASS_PROLIFERATION_UP	0.584459	0.411946	0.980569	2.37348	0.00880263	0.0612648
PID_CDC42_PATHWAY	0.487654	0.432171	0.991168	2.83665	0.00893217	0.0620353
FIGUEROA_AML_METHYLATION_CLUSTER_3_UP	1.35192	0.491661	1	0	0.00905287	0.0627412
OSWALD_HEMATOPOIETIC_STEM_CELL_IN_COLLAGEN_GEL_UP	1.16922	0.533218	1	1.97714	0.00913426	0.0631723
JIANG_AGING_CEREBRAL_CORTEX_UP	1.53464	0.453497	1	3.86697	0.0093361	0.0640301
BIOCARTA_BIOPEPTIDES_PATHWAY	0.468908	0.717999	1	3.86697	0.0093361	0.0640301
DUTTA_APOPTOSIS_VIA_NFKB	0.978676	1	1	3.86697	0.0093361	0.0640301
ZHAN_MULTIPLE_MYELOMA_CD1_VS_CD2_DN	0.978676	1	1	3.86697	0.0093361	0.0640301
PROVENZANI_METASTASIS_DN	1.05468	0.838797	1	2.34017	0.00941825	0.0644592
PHONG_TNF_TARGETS_UP	2.36503	0.043004	0.448004	3.03802	0.00953821	0.0646086
GAJATE_RESPONSE_TO_TRABECTEDIN_UP	1.96723	0.139502	0.716535	3.03802	0.00953821	0.0646086
GRAESSMANN_RESPONSE_TO_MC_AND_SERUM_DEPRIVATION_DN	0.285263	0.254659	0.870963	3.03802	0.00953821	0.0646086
MARTINEZ_RESPONSE_TO_TRABECTEDIN_UP	1.59213	0.377876	0.973791	3.03802	0.00953821	0.0646086
REACTOME_REGULATION_OF_ORNITHINE_DECARBOXYLASE_ODC	0.902971	1	1	3.03802	0.00953821	0.0646086
ZWANG_DOWN_BY_2ND_EGF_PULSE	1.81405	0.0560367	0.522585	0.130234	0.00961956	0.0648926
GINESTIER_BREAST_CANCER_ZNF217_AMPLIFIED_DN	0.843908	0.693999	1	0.372949	0.00960832	0.0648926
IVANOVA_HEMATOPOIESIS_LATE_PROGENITOR	1.29106	0.177442	0.775792	1.61845	0.00973596	0.0650737
TAVOR_CEBPA_TARGETS_UP	1.56982	0.337173	0.931186	3.34464	0.00978478	0.0650737
HOSHIDA_LIVER_CANCER_LATE_RECURRENCE_UP	0.354826	0.516805	1	3.34464	0.00978478	0.0650737
SHIN_B_CELL_LYMPHOMA_CLUSTER_3	0.651914	1	1	4.59903	0.0097666	0.0650737
WIKMAN_ASBESTOS_LUNG_CANCER_DN	0.651914	1	1	4.59903	0.0097666	0.0650737
KEGG_TRYPTOPHAN_METABOLISM	0.651914	1	1	4.59903	0.0097666	0.0650737
NAKAJIMA_MAST_CELL	0.651914	1	1	4.59903	0.0097666	0.0650737
GALINDO_IMMUNE_RESPONSE_TO_ENTEROTOXIN	1.87884	0.116775	0.675433	2.76871	0.0101703	0.0670954
REACTOME_CYCLIN_E_ASSOCIATED_EVENTS_DURING_G1_S_TRANSITION_	1.57175	0.290012	0.890016	2.76871	0.0101703	0.0670954
WOO_LIVER_CANCER_RECURRENCE_UP	0.732715	0.795832	1	2.76871	0.0101703	0.0670954
SERVITJA_ISLET_HNF1A_TARGETS_UP	0.999569	1	1	2.76871	0.0101703	0.0670954
ONDER_CDH1_TARGETS_1_DN	1.73151	0.0907913	0.609688	2.23816	0.0104232	0.0686264
SENESE_HDAC1_TARGETS_UP	1.63691	0.0104016	0.197931	1.66916	0.0107682	0.0707566
BENPORATH_MYC_TARGETS_WITH_EBOX	0.836457	0.746654	1	1.99971	0.010897	0.0714597
REACTOME_SCF_BETA_TRCP_MEDIATED_DEGRADATION_OF_EMI1	1.20599	0.577522	1	2.9508	0.0109961	0.0715398
LIAN_LIPA_TARGETS_6M	0.88027	1	1	2.9508	0.0109961	0.0715398
BOYLAN_MULTIPLE_MYELOMA_PCA3_DN	0.88027	1	1	2.9508	0.0109961	0.0715398
ANDERSEN_CHOLANGIOCARCINOMA_CLASS2	0.88027	1	1	2.9508	0.0109961	0.0715398
BIOCARTA_RHO_PATHWAY	2.04965	0.157416	0.743493	3.68231	0.0112859	0.0729922
BIOCARTA_TOLL_PATHWAY	0	0.2671	0.871777	3.68231	0.0112859	0.0729922
DARWICHE_SQUAMOUS_CELL_CARCINOMA_UP	1.00678	1	1	2.42846	0.0112628	0.0729922
MIKKELSEN_MCV6_HCP_WITH_H3K27ME3	0	0.109318	0.65077	3.22472	0.0114872	0.0731132
GRAESSMANN_RESPONSE_TO_MC_AND_DOXORUBICIN_DN	1.24948	0.153602	0.742464	0.591036	0.0114105	0.0731132
PARK_HSC_AND_MULTIPOTENT_PROGENITORS	0.34434	0.520716	1	3.22472	0.0114872	0.0731132
AMIT_EGF_RESPONSE_40_MCF10A	0	0.617064	1	5.71684	0.0115489	0.0731132
BOYLAN_MULTIPLE_MYELOMA_C_D_DN	1.09933	0.728629	1	2.05615	0.0114535	0.0731132
MORI_IMMATURE_B_LYMPHOCYTE_DN	0.978604	1	1	2.70394	0.0115333	0.0731132
NOJIMA_SFRP2_TARGETS_DN	0.978711	1	1	5.71684	0.0115489	0.0731132
VERRECCHIA_RESPONSE_TO_TGFB1_C2	0.978711	1	1	5.71684	0.0115489	0.0731132
REACTOME_MUSCLE_CONTRACTION	0.978711	1	1	5.71684	0.0115489	0.0731132
FONTAINE_PAPILLARY_THYROID_CARCINOMA_UP	0.710846	1	1	3.22472	0.0114872	0.0731132
DAZARD_UV_RESPONSE_CLUSTER_G28	0.978711	1	1	5.71684	0.0115489	0.0731132
HIRSCH_CELLULAR_TRANSFORMATION_SIGNATURE_DN	0.194398	0.0887751	0.609688	2.53488	0.0116103	0.0733609
CHICAS_RB1_TARGETS_GROWING	1.24034	0.46606	1	2.16262	0.0116643	0.0735613
MARTINEZ_RB1_AND_TP53_TARGETS_UP	1.3702	0.0937496	0.616015	1.60515	0.0122578	0.0765971
WATTEL_AUTONOMOUS_THYROID_ADENOMA_DN	2.07807	0.203764	0.81704	4.29182	0.0122621	0.0765971
ROY_WOUND_BLOOD_VESSEL_UP	0	0.39845	0.973791	4.29182	0.0122621	0.0765971
LIU_SMARCA4_TARGETS	0.617514	1	1	4.29182	0.0122621	0.0765971
HAHTOLA_MYCOSIS_FUNGOIDES_SKIN_DN	0.617514	1	1	4.29182	0.0122621	0.0765971
REACTOME_SCFSKP2_MEDIATED_DEGRADATION_OF_P27_P21	1.51004	0.390381	0.973791	2.86843	0.0126123	0.078487
REACTOME_ER_PHAGOSOME_PATHWAY	1.51004	0.390381	0.973791	2.86843	0.0126123	0.078487
YOSHIMURA_MAPK8_TARGETS_DN	1.00692	0.900968	1	1.75447	0.0128428	0.0797706
SERVITJA_LIVER_HNF1A_TARGETS_UP	1.75006	0.149077	0.729213	2.48578	0.0129747	0.080167
VART_KSHV_INFECTION_ANGIOGENIC_MARKERS_UP	0.458771	0.43677	0.996429	2.64211	0.0130284	0.080167
MCBRYAN_PUBERTAL_BREAST_5_6WK_UP	0.958494	1	1	2.64211	0.0130284	0.080167
PANGAS_TUMOR_SUPPRESSION_BY_SMAD1_AND_SMAD5_UP	0.958494	1	1	2.64211	0.0130284	0.080167
FERRANDO_T_ALL_WITH_MLL_ENL_FUSION_DN	0.808714	1	1	2.48578	0.0129747	0.080167
DAIRKEE_CANCER_PRONE_RESPONSE_BPA	0.334454	0.361783	0.963109	3.11308	0.013394	0.0821101
GOTZMANN_EPITHELIAL_TO_MESENCHYMAL_TRANSITION_UP	0.68984	1	1	3.11308	0.013394	0.0821101
TURASHVILI_BREAST_LOBULAR_CARCINOMA_VS_LOBULAR_NORMAL_DN	0	0.164847	0.752216	3.51443	0.0135065	0.0824921
CHIARADONNA_NEOPLASTIC_TRANSFORMATION_KRAS_CDC25_UP	0.434049	0.721468	1	3.51443	0.0135065	0.0824921
YAMAZAKI_TCEB3_TARGETS_UP	1.64732	0.116446	0.675433	2.18665	0.0135889	0.0828422
MENSE_HYPOXIA_UP	2.51243	0.0148146	0.245449	0	0.0136512	0.0830677
RODRIGUES_THYROID_CARCINOMA_ANAPLASTIC_UP	1.86121	4.73025e-05	0.00648832	1.49419	0.0138876	0.0843506
DIRMEIER_LMP1_RESPONSE_LATE_UP	2.17737	0.0842165	0.606806	2.7905	0.014396	0.0867587
KOKKINAKIS_METHIONINE_DEPRIVATION_96HR_DN	1.47208	0.397714	0.973791	2.7905	0.014396	0.0867587
YAGI_AML_WITH_T_9_11_TRANSLOCATION	1.30915	0.406614	0.976524	2.2843	0.0144159	0.0867587
EBAUER_TARGETS_OF_PAX3_FOXO1_FUSION_UP	0.615576	0.526894	1	2.2843	0.0144159	0.0867587
BILANGES_RAPAMYCIN_SENSITIVE_VIA_TSC1_AND_TSC2	0.838111	1	1	2.7905	0.014396	0.0867587
SHEPARD_CRUSH_AND_BURN_MUTANT_DN	0.946728	1	1	0	0.0145182	0.0872152
MARTORIATI_MDM4_TARGETS_NEUROEPITHELIUM_DN	2.36968	0.0352662	0.407508	2.58303	0.0146627	0.0876037
REACTOME_SIGNALING_BY_WNT	0.939189	1	1	2.58303	0.0146627	0.0876037
REACTOME_ACTIVATION_OF_NF_KAPPAB_IN_B_CELLS	0.939189	1	1	2.58303	0.0146627	0.0876037
WIERENGA_STAT5A_TARGETS_UP	2.33835	0.00333989	0.107533	2.04733	0.0150519	0.0889401
REACTOME_APOPTOTIC_CLEAVAGE_OF_CELLULAR_PROTEINS	1.96234	0.224864	0.857768	4.02301	0.0151566	0.0889401
BOYAULT_LIVER_CANCER_SUBCLASS_G1_DN	0	0.404235	0.97652	4.02301	0.0151566	0.0889401
STEARMAN_TUMOR_FIELD_EFFECT_UP	1.23711	0.678367	1	4.02301	0.0151566	0.0889401
DAVIES_MULTIPLE_MYELOMA_VS_MGUS_DN	0.586555	1	1	4.02301	0.0151566	0.0889401
TIAN_TNF_SIGNALING_VIA_NFKB	0.586555	1	1	4.02301	0.0151566	0.0889401
REACTOME_PREFOLDIN_MEDIATED_TRANSFER_OF_SUBSTRATE_TO_CCT_TRIC	0.586555	1	1	4.02301	0.0151566	0.0889401
BROWNE_HCMV_INFECTION_30MIN_UP	0.586555	1	1	4.02301	0.0151566	0.0889401
HALLMARK_FATTY_ACID_METABOLISM	0.920101	1	1	2.04733	0.0150519	0.0889401
REACTOME_IMMUNOREGULATORY_INTERACTIONS_BETWEEN_A_LYMPHOID_AND_A_NON_LYMPHOID_CELL	0.586555	1	1	4.02301	0.0151566	0.0889401
TAKEDA_TARGETS_OF_NUP98_HOXA9_FUSION_3D_DN	0	0.619965	1	5.14442	0.0152581	0.0890597
BIOCARTA_PML_PATHWAY	0	0.619965	1	5.14442	0.0152581	0.0890597
VALK_AML_CLUSTER_4	0	0.619965	1	5.14442	0.0152581	0.0890597
DASU_IL6_SIGNALING_UP	1.0365	0.764935	1	3.00888	0.0155176	0.0900949
KEGG_PROTEASOME	1.0365	0.764935	1	3.00888	0.0155176	0.0900949
PID_RAC1_PATHWAY	0.670034	1	1	3.00888	0.0155176	0.0900949
REN_ALVEOLAR_RHABDOMYOSARCOMA_DN	1.27927	0.245671	0.870963	1.65407	0.0156236	0.090392
MOHANKUMAR_HOXA1_TARGETS_UP	1.11141	0.642297	1	1.65407	0.0156236	0.090392
GRABARCZYK_BCL11B_TARGETS_DN	0	0.165433	0.752216	3.36115	0.0160151	0.09201
TENEDINI_MEGAKARYOCYTE_MARKERS	1.35699	0.493544	1	3.36115	0.0160151	0.09201
SAMOLS_TARGETS_OF_KHSV_MIRNAS_DN	0.86956	1	1	3.36115	0.0160151	0.09201
APPEL_IMATINIB_RESPONSE	0.86956	1	1	3.36115	0.0160151	0.09201
ROSS_ACUTE_MYELOID_LEUKEMIA_CBF	0	0.0480928	0.473943	2.71668	0.0163565	0.0931583
BIOCARTA_HIVNEF_PATHWAY	0.259757	0.262368	0.871777	2.71668	0.0163565	0.0931583
GRABARCZYK_BCL11B_TARGETS_UP	1.11937	0.78108	1	2.71668	0.0163565	0.0931583
MORI_MATURE_B_LYMPHOCYTE_DN	0.818503	1	1	2.71668	0.0163565	0.0931583
ZHONG_SECRETOME_OF_LUNG_CANCER_AND_MACROPHAGE	0.818503	1	1	2.71668	0.0163565	0.0931583
BILD_HRAS_ONCOGENIC_SIGNATURE	1.17808	0.62235	1	1.91842	0.0172851	0.0981077
PID_CXCR4_PATHWAY	0.699173	0.657454	1	2.37145	0.017262	0.0981077
HALLMARK_APICAL_JUNCTION	0.287609	0.0640767	0.543661	2.18684	0.0178062	0.100684
HUTTMANN_B_CLL_POOR_SURVIVAL_UP	0.729983	0.447517	1	1.84195	0.0178307	0.100684
SANSOM_APC_TARGETS_DN	1.02835	0.886452	1	1.78483	0.0177996	0.100684
PID_PDGFRB_PATHWAY	0.480844	0.189513	0.790719	2.08506	0.0180565	0.101784
JOHNSTONE_PARVB_TARGETS_3_DN	1.39164	0.0225851	0.313381	0.640632	0.0181794	0.102146
FISCHER_DREAM_TARGETS	0.978815	0.937562	1	0.641836	0.0181827	0.102146
BROWN_MYELOID_CELL_DEVELOPMENT_DN	1.68825	0.179479	0.775792	2.33224	0.0182571	0.102389
TOOKER_GEMCITABINE_RESISTANCE_UP	1.41356	0.447579	1	2.4724	0.0183774	0.102889
MANTOVANI_NFKB_TARGETS_UP	0	0.411618	0.980497	3.78582	0.0184744	0.102889
MORI_PLASMA_CELL_DN	0	0.411618	0.980497	3.78582	0.0184744	0.102889
POMEROY_MEDULLOBLASTOMA_PROGNOSIS_DN	1.17508	0.689518	1	3.78582	0.0184744	0.102889
MORI_PRE_BI_LYMPHOCYTE_UP	0.799785	1	1	2.64664	0.0185025	0.102889
GRADE_COLON_CANCER_UP	0.827062	0.314045	0.916522	1.44463	0.0186018	0.103267
WOOD_EBV_EBNA1_TARGETS_DN	2.95593	0.0266614	0.343469	3.22064	0.0188281	0.104171
ZHAN_MULTIPLE_MYELOMA_CD2_DN	0.838384	1	1	3.22064	0.0188281	0.104171
GROSS_HYPOXIA_VIA_ELK3_DN	2.74421	0.00030962	0.0237039	2.06107	0.0189491	0.10449
LEE_RECENT_THYMIC_EMIGRANT	0.343594	0.0245973	0.331861	1.93249	0.018923	0.10449
CHYLA_CBFA2T3_TARGETS_DN	0.741181	0.683002	1	2.15615	0.0191474	0.105407
LEI_MYB_TARGETS	1.13569	0.577865	1	1.78958	0.0191897	0.105463
CHAUHAN_RESPONSE_TO_METHOXYESTRADIOL_DN	1.87903	0.0758123	0.575793	2.2943	0.0193811	0.106331
AMIT_DELAYED_EARLY_GENES	2.94604	0.107885	0.645954	4.67608	0.0196384	0.106331
LEIN_ASTROCYTE_MARKERS	2.94604	0.107885	0.645954	4.67608	0.0196384	0.106331
GAZDA_DIAMOND_BLACKFAN_ANEMIA_ERYTHROID_UP	0	0.624774	1	4.67608	0.0196384	0.106331
GAVIN_PDE3B_TARGETS	0	0.624774	1	4.67608	0.0196384	0.106331
SESTO_RESPONSE_TO_UV_C4	0.838655	1	1	4.67608	0.0196384	0.106331
AZARE_STAT3_TARGETS	0.838655	1	1	4.67608	0.0196384	0.106331
DUTERTRE_ESTRADIOL_RESPONSE_6HR_UP	0.94293	1	1	1.97668	0.019413	0.106331
HALLMARK_ANGIOGENESIS	0.838655	1	1	4.67608	0.0196384	0.106331
MENSSEN_MYC_TARGETS	1.73335	0.228616	0.863078	2.82003	0.0204618	0.109529
ZHOU_TNF_SIGNALING_4HR	1.34459	0.544367	1	2.82003	0.0204618	0.109529
WINZEN_DEGRADED_VIA_KHSRP	1.34459	0.544367	1	2.82003	0.0204618	0.109529
REACTOME_CDK_MEDIATED_PHOSPHORYLATION_AND_REMOVAL_OF_CDC6	1.34459	0.544367	1	2.82003	0.0204618	0.109529
PELLICCIOTTA_HDAC_IN_ANTIGEN_PRESENTATION_DN	1.34459	0.544367	1	2.82003	0.0204618	0.109529
JI_RESPONSE_TO_FSH_UP	0.633634	0.766413	1	2.82003	0.0204618	0.109529
KLEIN_PRIMARY_EFFUSION_LYMPHOMA_DN	0.633634	0.766413	1	2.82003	0.0204618	0.109529
NING_CHRONIC_OBSTRUCTIVE_PULMONARY_DISEASE_DN	2.07047	0.0453818	0.467721	2.25755	0.0206369	0.110108
MATTIOLI_MGUS_VS_PCL	0.323981	0.124936	0.684662	2.25755	0.0206369	0.110108
YAGI_AML_WITH_11Q23_REARRANGED	0.843908	0.693999	1	1.69813	0.0207431	0.110496
SHEN_SMARCA2_TARGETS_UP	1.81104	0.000759764	0.0431232	0.551882	0.0209798	0.111397
SASAKI_ADULT_T_CELL_LEUKEMIA	0.345566	0.0639249	0.543661	2.01469	0.0210139	0.111397
REACTOME_METABOLISM_OF_AMINO_ACIDS_AND_DERIVATIVES	0.845763	0.853991	1	2.01469	0.0210139	0.111397
REACTOME_RNA_POL_I_RNA_POL_III_AND_MITOCHONDRIAL_TRANSCRIPTION	1.55777	0.233072	0.870963	0	0.0210676	0.111502
ONKEN_UVEAL_MELANOMA_UP	1.41649	0.0267096	0.343469	1.45003	0.0215526	0.113886
WAMUNYOKOLI_OVARIAN_CANCER_LMP_UP	1.06912	0.755098	1	1.85446	0.0216698	0.114322
SENESE_HDAC3_TARGETS_UP	1.94611	0.000361823	0.025894	1.57749	0.0219798	0.115036
LEE_LIVER_CANCER_MYC_TGFA_UP	2.2693	0.0911989	0.609688	3.09138	0.0219605	0.115036
RAY_TUMORIGENESIS_BY_ERBB2_CDC25A_DN	1.29351	0.431875	0.991168	2.1583	0.0219613	0.115036
CROMER_METASTASIS_DN	0.390476	0.511068	1	3.09138	0.0219605	0.115036
PID_TCPTP_PATHWAY	0.809358	1	1	3.09138	0.0219605	0.115036
LEE_CALORIE_RESTRICTION_MUSCLE_UP	4.17727	0.00722954	0.164136	3.57499	0.0222372	0.115465
SESTO_RESPONSE_TO_UV_C6	0	0.253317	0.870963	3.57499	0.0222372	0.115465
AMIT_SERUM_RESPONSE_40_MCF10A	1.11897	0.700904	1	3.57499	0.0222372	0.115465
KONDO_PROSTATE_CANCER_WITH_H3K27ME3	0.533079	1	1	3.57499	0.0222372	0.115465
KEGG_ARRHYTHMOGENIC_RIGHT_VENTRICULAR_CARDIOMYOPATHY_ARVC	0.533079	1	1	3.57499	0.0222372	0.115465
BROWNE_HCMV_INFECTION_48HR_DN	1.06983	0.796813	1	1.70555	0.0223756	0.116001
YAO_TEMPORAL_RESPONSE_TO_PROGESTERONE_CLUSTER_13	0	6.47977e-05	0.00761836	1.90304	0.0227026	0.117327
HALLMARK_COMPLEMENT	0.909887	1	1	1.90304	0.0227026	0.117327
ALCALAY_AML_BY_NPM1_LOCALIZATION_UP	0.58516	0.482988	1	2.43853	0.0229846	0.118598
KYNG_RESPONSE_TO_H2O2	0	0.0717194	0.568916	2.73418	0.0233047	0.119686
REACTOME_AUTODEGRADATION_OF_THE_E3_UBIQUITIN_LIGASE_COP1	1.30706	0.551929	1	2.73418	0.0233047	0.119686
KEGG_ADIPOCYTOKINE_SIGNALING_PATHWAY	0.61687	0.767289	1	2.73418	0.0233047	0.119686
KOBAYASHI_EGFR_SIGNALING_24HR_UP	1.64533	0.276833	0.878722	2.51682	0.0233853	0.119727
REACTOME_G_ALPHA_Q_SIGNALLING_EVENTS	1.33749	0.588295	1	2.51682	0.0233853	0.119727
VECCHI_GASTRIC_CANCER_EARLY_UP	0.696544	0.281744	0.881694	1.74065	0.0237596	0.121454
BROWNE_HCMV_INFECTION_48HR_UP	0.798767	0.845861	1	2.07747	0.0244029	0.124549
GESERICK_TERT_TARGETS_DN	2.71903	0.12541	0.684662	4.2858	0.0247186	0.124998
REACTOME_TRAF6_MEDIATED_IRF7_ACTIVATION	1.68013	0.36101	0.963109	4.2858	0.0247186	0.124998
PEPPER_CHRONIC_LYMPHOCYTIC_LEUKEMIA_UP	0	0.631172	1	4.2858	0.0247186	0.124998
MANN_RESPONSE_TO_AMIFOSTINE_UP	0	0.631172	1	4.2858	0.0247186	0.124998
ONDER_CDH1_TARGETS_3_DN	0	0.631172	1	4.2858	0.0247186	0.124998
REACTOME_INFLAMMASOMES	0.782633	1	1	4.2858	0.0247186	0.124998
KEGG_APOPTOSIS	0.566121	0.484813	1	2.34919	0.0251195	0.12683
HAN_SATB1_TARGETS_DN	2.00945	0.000469111	0.0310753	1.62277	0.0253956	0.127596
NATSUME_RESPONSE_TO_INTERFERON_BETA_DN	2.18493	0.101486	0.633948	2.97205	0.0254262	0.127596
LIM_MAMMARY_LUMINAL_MATURE_DN	1.21608	0.736465	1	2.97205	0.0254262	0.127596
PID_IFNG_PATHWAY	0.782267	1	1	2.97205	0.0254262	0.127596
ZWANG_TRANSIENTLY_UP_BY_2ND_EGF_PULSE_ONLY	0.497999	0.00984471	0.189525	1.5392	0.0259297	0.129925
DACOSTA_UV_RESPONSE_VIA_ERCC3_COMMON_DN	1.60508	0.00787248	0.174737	0.562299	0.0263248	0.131401
YAO_TEMPORAL_RESPONSE_TO_PROGESTERONE_CLUSTER_11	1.86757	0.100799	0.633948	2.30691	0.0264502	0.131401
REACTOME_G_ALPHA_S_SIGNALLING_EVENTS	0	0.254418	0.870963	3.38635	0.0264638	0.131401
ZHAN_MULTIPLE_MYELOMA_CD2_UP	1.68128	0.430427	0.991168	3.38635	0.0264638	0.131401
REACTOME_P53_INDEPENDENT_G1_S_DNA_DAMAGE_CHECKPOINT	1.27155	0.560016	1	2.65338	0.0264085	0.131401
HILLION_HMGA1_TARGETS	0.926866	1	1	2.65338	0.0264085	0.131401
MARTINEZ_RB1_TARGETS_DN	1.10822	0.635842	1	1.60072	0.0266998	0.132373
FOSTER_KDM1A_TARGETS_UP	1.34694	0.395749	0.973791	2.12156	0.0270379	0.133848
BUYTAERT_PHOTODYNAMIC_THERAPY_STRESS_DN	0.328178	7.10278e-05	0.00806288	1.51777	0.0271542	0.134222
WANG_RESPONSE_TO_GSK3_INHIBITOR_SB216763_UP	1.86549	0.00269676	0.094444	1.6524	0.0272072	0.134282
KYNG_WERNER_SYNDROM_AND_NORMAL_AGING_DN	1.24672	0.421215	0.98623	1.85286	0.0278413	0.137172
IVANOVA_HEMATOPOIESIS_INTERMEDIATE_PROGENITOR	1.20427	0.567148	1	2.00241	0.0279211	0.137172
DE_YY1_TARGETS_DN	1.15682	0.648937	1	2.26611	0.0279595	0.137172
KAAB_FAILED_HEART_ATRIUM_DN	1.05649	0.848638	1	2.00241	0.0279211	0.137172
CHIANG_LIVER_CANCER_SUBCLASS_UNANNOTATED_DN	0.628053	0.264356	0.871777	1.83716	0.0286299	0.140252
PECE_MAMMARY_STEM_CELL_UP	2.54003	0.0164399	0.258948	2.39907	0.029109	0.141545
GERHOLD_ADIPOGENESIS_UP	2.62637	0.0407947	0.440842	2.86157	0.0292378	0.141545
KEGG_CYTOSOLIC_DNA_SENSING_PATHWAY	0	0.107838	0.645954	2.86157	0.0292378	0.141545
NUTT_GBM_VS_AO_GLIOMA_UP	2.1066	0.179366	0.775792	2.86157	0.0292378	0.141545
REACTOME_IL_2_SIGNALING	1.17538	0.741493	1	2.86157	0.0292378	0.141545
MIKKELSEN_MEF_HCP_WITH_H3K27ME3	1.17538	0.741493	1	2.86157	0.0292378	0.141545
KEGG_AXON_GUIDANCE	0.732715	0.795832	1	2.39907	0.029109	0.141545
DAZARD_UV_RESPONSE_CLUSTER_G1	0.756924	1	1	2.86157	0.0292378	0.141545
KEGG_INSULIN_SIGNALING_PATHWAY	1.29103	0.529183	1	0.158295	0.0293462	0.141861
HOLLMANN_APOPTOSIS_VIA_CD40_UP	1.33389	0.33473	0.92755	1.82171	0.0295099	0.142444
TSENG_IRS1_TARGETS_DN	1.35192	0.491661	1	2.22672	0.0296498	0.14291
GAVIN_FOXP3_TARGETS_CLUSTER_P7	1.23791	0.568567	1	2.57721	0.0297825	0.14313
REACTOME_PROTEIN_FOLDING	0.585859	0.770382	1	2.57721	0.0297825	0.14313
LUI_THYROID_CANCER_CLUSTER_3	1.5679	0.389961	0.973791	3.95556	0.03052	0.145823
FRIDMAN_IMMORTALIZATION_DN	0.733613	1	1	3.95556	0.03052	0.145823
MIKKELSEN_MEF_ICP_WITH_H3K27ME3	0.733613	1	1	3.95556	0.03052	0.145823
TOMIDA_METASTASIS_UP	0.733613	1	1	3.95556	0.03052	0.145823
HALLMARK_UV_RESPONSE_UP	1.63274	0.128234	0.685301	1.95528	0.030885	0.146798
KUROZUMI_RESPONSE_TO_ONCOCYTIC_VIRUS	0	0.257162	0.870963	3.21658	0.03117	0.146798
CHEN_HOXA5_TARGETS_9HR_DN	0	0.257162	0.870963	3.21658	0.03117	0.146798
KYNG_RESPONSE_TO_H2O2_VIA_ERCC6_DN	1.60463	0.441508	0.99756	3.21658	0.03117	0.146798
PID_HIV_NEF_PATHWAY	0.488515	0.71753	1	3.21658	0.03117	0.146798
KEGG_HYPERTROPHIC_CARDIOMYOPATHY_HCM	0.488515	0.71753	1	3.21658	0.03117	0.146798
BIOCARTA_EGF_PATHWAY	1.02137	1	1	3.21658	0.03117	0.146798
LIANG_HEMATOPOIESIS_STEM_CELL_NUMBER_LARGE_VS_TINY_UP	1.02137	1	1	3.21658	0.03117	0.146798
HENDRICKS_SMARCA4_TARGETS_UP	1.02137	1	1	3.21658	0.03117	0.146798
BREDEMEYER_RAG_SIGNALING_VIA_ATM_NOT_VIA_NFKB_DN	1.02137	1	1	3.21658	0.03117	0.146798
SAKAI_CHRONIC_HEPATITIS_VS_LIVER_CANCER_UP	2.50288	0.0102929	0.197001	2.18867	0.0315238	0.148149
LIM_MAMMARY_STEM_CELL_UP	1.10317	0.749949	1	1.79157	0.0315469	0.148149
RUTELLA_RESPONSE_TO_CSF2RB_AND_IL4_UP	2.15069	9.56684e-05	0.0104397	1.60603	0.032335	0.151469
JIANG_HYPOXIA_NORMAL	2.2515	0.0001964	0.0170144	1.69206	0.0323459	0.151469
SHETH_LIVER_CANCER_VS_TXNIP_LOSS_PAM1	1.06888	0.863372	1	1.84968	0.0325375	0.15215
MARSON_FOXP3_TARGETS_DN	1.56982	0.337173	0.931186	2.75898	0.0334063	0.155549
GUTIERREZ_CHRONIC_LYMPHOCYTIC_LEUKEMIA_DN	0.733165	1	1	2.75898	0.0334063	0.155549
FAELT_B_CLL_WITH_VH_REARRANGEMENTS_UP	0.733165	1	1	2.75898	0.0334063	0.155549
COLDREN_GEFITINIB_RESISTANCE_DN	0.343236	0.174591	0.77252	2.15188	0.0335839	0.155716
HAMAI_APOPTOSIS_VIA_TRAIL_DN	0.902642	1	1	2.15188	0.0335839	0.155716
DAVICIONI_MOLECULAR_ARMS_VS_ERMS_DN	0.902642	1	1	2.15188	0.0335839	0.155716
HIRSCH_CELLULAR_TRANSFORMATION_SIGNATURE_UP	1.14771	0.563741	1	1.7432	0.0337247	0.156149
VERHAAK_GLIOBLASTOMA_NEURAL	0.417508	0.32252	0.920316	2.37081	0.0351989	0.162745
YAGI_AML_FAB_MARKERS	1.07982	0.719895	1	1.94886	0.0354935	0.163878
SENESE_HDAC1_AND_HDAC2_TARGETS_UP	1.00391	1	1	1.86822	0.0356676	0.164451
WIERENGA_STAT5A_TARGETS_DN	0.549682	0.31996	0.920316	2.0147	0.03589	0.165014
CAIRO_HEPATOBLASTOMA_CLASSES_DN	0.69656	0.553225	1	2.0147	0.03589	0.165014
HELLER_HDAC_TARGETS_DN	1.73845	0.0214859	0.302271	1.69664	0.0363567	0.165453
REACTOME_NEGATIVE_REGULATORS_OF_RIG_I_MDA5_SIGNALING	2.81162	0.0485172	0.473943	3.06297	0.0363685	0.165453
DAUER_STAT3_TARGETS_UP	2.81162	0.0485172	0.473943	3.06297	0.0363685	0.165453
YAGI_AML_RELAPSE_PROGNOSIS	2.14312	0.142371	0.716535	3.06297	0.0363685	0.165453
IWANAGA_CARCINOGENESIS_BY_KRAS_PTEN_DN	1.41348	0.216828	0.84875	1.76863	0.0363877	0.165453
CERVERA_SDHB_TARGETS_1_UP	0	0.261427	0.871777	3.06297	0.0363685	0.165453
KEGG_DILATED_CARDIOMYOPATHY	0.468908	0.717999	1	3.06297	0.0363685	0.165453
GAUSSMANN_MLL_AF4_FUSION_TARGETS_E_UP	0.978676	1	1	3.06297	0.0363685	0.165453
DIRMEIER_LMP1_RESPONSE_LATE_DN	3.37162	0.0474378	0.470378	3.6725	0.0370562	0.166466
OHGUCHI_LIVER_HNF4A_TARGETS_UP	2.35582	0.16316	0.752216	3.6725	0.0370562	0.166466
REACTOME_METABOLISM_OF_MRNA	1.46229	0.208487	0.828062	1.90728	0.0373915	0.166466
HALLMARK_XENOBIOTIC_METABOLISM	1.46229	0.208487	0.828062	1.90728	0.0373915	0.166466
LINDGREN_BLADDER_CANCER_CLUSTER_3_UP	1.31559	0.232015	0.870963	0.456835	0.037218	0.166466
DARWICHE_SKIN_TUMOR_PROMOTER_DN	1.47611	0.235604	0.870963	1.98858	0.0374194	0.166466
HILLION_HMGA1B_TARGETS	0.271917	0.256729	0.870963	2.4372	0.0373749	0.166466
REACTOME_P53_DEPENDENT_G1_DNA_DAMAGE_RESPONSE	1.51004	0.390381	0.973791	2.4372	0.0373749	0.166466
HAHTOLA_CTCL_CUTANEOUS	0	0.392505	0.973791	3.6725	0.0370562	0.166466
PID_LYMPH_ANGIOGENESIS_PATHWAY	0	0.392505	0.973791	3.6725	0.0370562	0.166466
KEGG_REGULATION_OF_ACTIN_CYTOSKELETON	1.18954	0.588606	1	1.90728	0.0373915	0.166466
SASAI_RESISTANCE_TO_NEOPLASTIC_TRANSFROMATION	1.4697	0.647657	1	3.6725	0.0370562	0.166466
REACTOME_CDT1_ASSOCIATION_WITH_THE_CDC6_ORC_ORIGIN_COMPLEX	1.17568	0.775059	1	2.4372	0.0373749	0.166466
REACTOME_REGULATION_OF_APOPTOSIS	1.17568	0.775059	1	2.4372	0.0373749	0.166466
SEIDEN_MET_SIGNALING	0.690361	1	1	3.6725	0.0370562	0.166466
VALK_AML_CLUSTER_15	0.690361	1	1	3.6725	0.0370562	0.166466
ZHOU_TNF_SIGNALING_30MIN	0.34434	0.520716	1	2.66346	0.0379413	0.16743
REACTOME_REGULATION_OF_INSULIN_SECRETION	1.1016	0.752655	1	2.66346	0.0379413	0.16743
BARIS_THYROID_CANCER_DN	1.1016	0.752655	1	2.66346	0.0379413	0.16743
REACTOME_IL_3_5_AND_GM_CSF_SIGNALING	1.1016	0.752655	1	2.66346	0.0379413	0.16743
MAHAJAN_RESPONSE_TO_IL1A_UP	0.710846	1	1	2.66346	0.0379413	0.16743
HOSHIDA_LIVER_CANCER_SURVIVAL_UP	0.710846	1	1	2.66346	0.0379413	0.16743
COULOUARN_TEMPORAL_TGFB1_SIGNATURE_DN	1.26799	0.50753	1	2.08187	0.0382727	0.168666
AMUNDSON_POOR_SURVIVAL_AFTER_GAMMA_RADIATION_8G	1.3081	0.470035	1	2.27719	0.0384904	0.169399
REACTOME_PLATELET_ACTIVATION_SIGNALING_AND_AGGREGATION	1.58687	0.148646	0.729213	1.88714	0.038544	0.169409
SENGUPTA_NASOPHARYNGEAL_CARCINOMA_WITH_LMP1_UP	1.58073	0.0469024	0.470378	1.64262	0.0388663	0.170597
SMID_BREAST_CANCER_BASAL_UP	1.51194	0.0609999	0.537655	1.5779	0.0389998	0.170955
JUBAN_TARGETS_OF_SPI1_AND_FLI1_DN	1.52871	0.331557	0.920316	2.23308	0.0405059	0.177321
CHEN_LVAD_SUPPORT_OF_FAILING_HEART_UP	3.3959	0.00211277	0.0826017	2.37273	0.0416079	0.181182
SESTO_RESPONSE_TO_UV_C7	2.17737	0.0842165	0.606806	2.37273	0.0416079	0.181182
DOUGLAS_BMI1_TARGETS_DN	1.39639	0.150194	0.732504	1.60636	0.0415515	0.181182
HARRIS_HYPOXIA	1.81512	0.162661	0.752216	2.37273	0.0416079	0.181182
BIOCARTA_PDGF_PATHWAY	1.47049	0.466251	1	2.92333	0.0420691	0.182466
BIOCARTA_DEATH_PATHWAY	0.450808	0.719337	1	2.92333	0.0420691	0.182466
CHIARADONNA_NEOPLASTIC_TRANSFORMATION_KRAS_CDC25_DN	0.450808	0.719337	1	2.92333	0.0420691	0.182466
HELLER_HDAC_TARGETS_UP	1.35172	0.289462	0.890016	1.69027	0.0425553	0.184332
RODRIGUES_NTN1_TARGETS_DN	2.00968	0.0574552	0.529811	2.19063	0.0427694	0.184639
WANG_ESOPHAGUS_CANCER_VS_NORMAL_DN	1.03052	0.8146	1	2.19063	0.0427694	0.184639
REACTOME_NUCLEOTIDE_BINDING_DOMAIN_LEUCINE_RICH_REPEAT_CONTAINING_RECEPTOR_NLR_SIGNALING_PATHWAYS	0.68984	1	1	2.57431	0.0428507	0.184639
WNT_SIGNALING	0.68984	1	1	2.57431	0.0428507	0.184639
KRIGE_RESPONSE_TO_TOSEDOSTAT_24HR_UP	2.30048	2.7367e-09	2.2523e-06	1.37805	0.043141	0.185647
COLIN_PILOCYTIC_ASTROCYTOMA_VS_GLIOBLASTOMA_DN	4.22166	0.0134794	0.227705	3.42718	0.0443334	0.187591
WEIGEL_OXIDATIVE_STRESS_BY_TBH_AND_H2O2	3.1464	0.0564934	0.523877	3.42718	0.0443334	0.187591
PETRETTO_CARDIAC_HYPERTROPHY	3.1464	0.0564934	0.523877	3.42718	0.0443334	0.187591
ENGELMANN_CANCER_PROGENITORS_DN	2.20826	0.18316	0.776765	3.42718	0.0443334	0.187591
KEGG_COMPLEMENT_AND_COAGULATION_CASCADES	0	0.394467	0.973791	3.42718	0.0443334	0.187591
VALK_AML_CLUSTER_9	0	0.394467	0.973791	3.42718	0.0443334	0.187591
BIOCARTA_GLEEVEC_PATHWAY	0.651914	1	1	3.42718	0.0443334	0.187591
WU_HBX_TARGETS_1_DN	0.651914	1	1	3.42718	0.0443334	0.187591
BIOCARTA_NFKB_PATHWAY	0.651914	1	1	3.42718	0.0443334	0.187591
ZHENG_IL22_SIGNALING_UP	0.651914	1	1	3.42718	0.0443334	0.187591
REACTOME_SEMA4D_INDUCED_CELL_MIGRATION_AND_GROWTH_CONE_COLLAPSE	0.651914	1	1	3.42718	0.0443334	0.187591
NUNODA_RESPONSE_TO_DASATINIB_IMATINIB_UP	0.651914	1	1	3.42718	0.0443334	0.187591
VALK_AML_WITH_CEBPA	0.651914	1	1	3.42718	0.0443334	0.187591
PUJANA_BRCA1_PCC_NETWORK	0.936376	0.628072	1	1.26803	0.0444666	0.187913
CASORELLI_ACUTE_PROMYELOCYTIC_LEUKEMIA_UP	1.94286	0.0208233	0.296755	1.81061	0.0445244	0.187916
ASTON_MAJOR_DEPRESSIVE_DISORDER_DN	0.951809	1	1	2.05947	0.045923	0.193571
MOHANKUMAR_HOXA1_TARGETS_DN	1.11937	0.78108	1	2.31156	0.0461402	0.194237
YAMAZAKI_TCEB3_TARGETS_DN	0.75841	0.600594	1	1.79243	0.046365	0.194872
VILLANUEVA_LIVER_CANCER_KRT19_UP	0.780791	0.703108	1	0.269387	0.0464095	0.194872
TIEN_INTESTINE_PROBIOTICS_24HR_UP	0.479247	0.00277297	0.0960907	1.4228	0.0467159	0.195909
SLEBOS_HEAD_AND_NECK_CANCER_WITH_HPV_UP	1.06818	0.788211	1	0	0.0474587	0.198771
CONCANNON_APOPTOSIS_BY_EPOXOMICIN_UP	2.68343	4.71962e-05	0.00648832	1.74816	0.047996	0.200419
VANDESLUIS_COMMD1_TARGETS_GROUP_3_UP	0.325117	0.361897	0.963109	2.49091	0.048141	0.200419
WINTER_HYPOXIA_DN	0.434049	0.721468	1	2.79583	0.0482784	0.200419
BOYLAN_MULTIPLE_MYELOMA_D_CLUSTER_DN	0.903134	1	1	2.79583	0.0482784	0.200419
MARIADASON_RESPONSE_TO_BUTYRATE_SULINDAC_6	0.903134	1	1	2.79583	0.0482784	0.200419
PID_LYSOPHOSPHOLIPID_PATHWAY	0.670034	1	1	2.49091	0.048141	0.200419
PID_CERAMIDE_PATHWAY	0.670034	1	1	2.49091	0.048141	0.200419
TSAI_RESPONSE_TO_IONIZING_RADIATION	1.29562	0.452768	1	1.91029	0.049339	0.204564
WELCSH_BRCA1_TARGETS_UP	1.79646	0.0271565	0.347857	1.72034	0.0498169	0.206286
WANG_ADIPOGENIC_GENES_REPRESSED_BY_SIRT1	3.92974	0.0620194	0.537655	4.27981	0.0510311	0.20802
BIOCARTA_TID_PATHWAY	0	0.616427	1	4.27981	0.0510311	0.20802
ANASTASSIOU_MULTICANCER_INVASIVENESS_SIGNATURE	0	0.616427	1	4.27981	0.0510311	0.20802
REACTOME_GLUTATHIONE_CONJUGATION	0	0.616427	1	4.27981	0.0510311	0.20802
XU_RESPONSE_TO_TRETINOIN_UP	0	0.616427	1	4.27981	0.0510311	0.20802
SIMBULAN_PARP1_TARGETS_UP	0	0.616427	1	4.27981	0.0510311	0.20802
REACTOME_METABOLISM_OF_RNA	1.1513	0.639526	1	1.70676	0.0509113	0.20802
HALLMARK_EPITHELIAL_MESENCHYMAL_TRANSITION	1.19638	0.640789	1	2.07238	0.0510571	0.20802
PID_ERBB1_DOWNSTREAM_PATHWAY	0.750792	0.682576	1	1.97281	0.050604	0.20802
BIOCARTA_IL10_PATHWAY	1.06784	1	1	4.27981	0.0510311	0.20802
PIONTEK_PKD1_TARGETS_UP	1.06784	1	1	4.27981	0.0510311	0.20802
VERRECCHIA_RESPONSE_TO_TGFB1_C5	1.06784	1	1	4.27981	0.0510311	0.20802
CHIARETTI_T_ALL_RELAPSE_PROGNOSIS	1.06784	1	1	4.27981	0.0510311	0.20802
DAZARD_RESPONSE_TO_UV_NHEK_UP	1.63219	0.0894762	0.609688	1.78078	0.0516124	0.210022
HERNANDEZ_MITOTIC_ARREST_BY_DOCETAXEL_1_DN	2.94932	0.0664067	0.546325	3.21252	0.0523512	0.210428
ZHANG_TLX_TARGETS_60HR_UP	1.55161	0.118322	0.677417	1.69339	0.0521281	0.210428
AMBROSINI_FLAVOPIRIDOL_TREATMENT_TP53	1.25158	0.601106	1	2.34422	0.051958	0.210428
REACTOME_IL_RECEPTOR_SHC_SIGNALING	1.30602	0.667575	1	3.21252	0.0523512	0.210428
SIG_REGULATION_OF_THE_ACTIN_CYTOSKELETON_BY_RHO_GTPASES	1.30602	0.667575	1	3.21252	0.0523512	0.210428
PID_NCADHERIN_PATHWAY	1.30602	0.667575	1	3.21252	0.0523512	0.210428
BONOME_OVARIAN_CANCER_SURVIVAL_SUBOPTIMAL_DEBULKING	0.893123	0.740441	1	0.577364	0.0518338	0.210428
BARRIER_CANCER_RELAPSE_NORMAL_SAMPLE_UP	0.617514	1	1	3.21252	0.0523512	0.210428
BIOCARTA_TPO_PATHWAY	0.617514	1	1	3.21252	0.0523512	0.210428
POMEROY_MEDULLOBLASTOMA_DESMOPLASIC_VS_CLASSIC_DN	0.617514	1	1	3.21252	0.0523512	0.210428
NATSUME_RESPONSE_TO_INTERFERON_BETA_UP	2.67172	0.026324	0.343469	2.41273	0.0538169	0.215792
ABRAMSON_INTERACT_WITH_AIRE	1.78614	0.218472	0.849028	2.41273	0.0538169	0.215792
REACTOME_GASTRIN_CREB_SIGNALLING_PATHWAY_VIA_PKC_AND_MAPK	1.17627	0.644701	1	2.03574	0.0543218	0.217551
JAZAG_TGFB1_SIGNALING_VIA_SMAD4_DN	0	0.165433	0.752216	2.67895	0.0549999	0.218935
CHEBOTAEV_GR_TARGETS_DN	0	0.165433	0.752216	2.67895	0.0549999	0.218935
ZHAN_MULTIPLE_MYELOMA_HP_DN	1.88514	0.282216	0.881694	2.67895	0.0549999	0.218935
REACTOME_APOPTOTIC_EXECUTION_PHASE	1.88514	0.282216	0.881694	2.67895	0.0549999	0.218935
BENPORATH_MYC_MAX_TARGETS	0.854082	0.448882	1	0.67594	0.0548172	0.218935
PENG_RAPAMYCIN_RESPONSE_UP	1.46608	0.181466	0.776765	1.73233	0.0558019	0.22186
PID_MYC_ACTIV_PATHWAY	0.689317	0.797801	1	2.24165	0.0562828	0.223502
SEIDEN_ONCOGENESIS_BY_MET	1.83511	0.104439	0.642829	2.00035	0.0578385	0.228851
DURAND_STROMA_NS_UP	0.743994	0.818114	1	2.00035	0.0578385	0.228851
KEGG_FC_GAMMA_R_MEDIATED_PHAGOCYTOSIS	0.946728	1	1	2.00035	0.0578385	0.228851
TORCHIA_TARGETS_OF_EWSR1_FLI1_FUSION_DN	0.677435	0.265812	0.871777	1.60029	0.0586134	0.231639
HAHTOLA_SEZARY_SYNDROM_UP	0.920641	1	1	2.19364	0.0589558	0.232713
HORIUCHI_WTAP_TARGETS_UP	2.16636	0.00137932	0.0624972	1.67787	0.0593764	0.233533
OSWALD_HEMATOPOIETIC_STEM_CELL_IN_COLLAGEN_GEL_DN	1.84327	0.0152349	0.247061	1.67787	0.0593764	0.233533
OISHI_CHOLANGIOMA_STEM_CELL_LIKE_DN	0.879046	0.868745	1	1.70144	0.0593216	0.233533
HERNANDEZ_ABERRANT_MITOSIS_BY_DOCETACEL_2NM_UP	2.58786	0.0299911	0.376708	2.33928	0.0598814	0.234399
THEILGAARD_NEUTROPHIL_AT_SKIN_WOUND_DN	1.29003	0.327851	0.920316	1.59024	0.0597856	0.234399
CHICAS_RB1_TARGETS_LOW_SERUM	0.633634	0.766413	1	2.33928	0.0598814	0.234399
PID_CASPASE_PATHWAY	0.633634	0.766413	1	2.33928	0.0598814	0.234399
SCHLOSSER_SERUM_RESPONSE_DN	1.63409	0.00136438	0.0624972	1.35702	0.0607364	0.237464
HOLLERN_SQUAMOUS_BREAST_TUMOR	1.96234	0.224864	0.857768	3.02312	0.0611029	0.238048
BIOCARTA_TNFR1_PATHWAY	0	0.404235	0.97652	3.02312	0.0611029	0.238048
SAGIV_CD24_TARGETS_DN	1.23711	0.678367	1	3.02312	0.0611029	0.238048
SUH_COEXPRESSED_WITH_ID1_AND_ID2_UP	7.39425	0.00221166	0.0827362	3.85128	0.0628758	0.239846
SARTIPY_BLUNTED_BY_INSULIN_RESISTANCE_UP	3.53626	0.0760844	0.575793	3.85128	0.0628758	0.239846
DASU_IL6_SIGNALING_SCAR_UP	3.53626	0.0760844	0.575793	3.85128	0.0628758	0.239846
ZWANG_EGF_INTERVAL_DN	1.6906	0.108765	0.649711	1.84339	0.0625948	0.239846
REACTOME_TRAF3_DEPENDENT_IRF_ACTIVATION_PATHWAY	2.13927	0.271689	0.871777	3.85128	0.0628758	0.239846
MARCHINI_TRABECTEDIN_RESISTANCE_UP	2.13927	0.271689	0.871777	3.85128	0.0628758	0.239846
VECCHI_GASTRIC_CANCER_ADVANCED_VS_EARLY_UP	1.41356	0.447579	1	2.14764	0.0619663	0.239846
PID_CXCR3_PATHWAY	1.30654	0.507853	1	2.57143	0.0622343	0.239846
INGRAM_SHH_TARGETS_DN	1.30654	0.507853	1	2.57143	0.0622343	0.239846
SU_THYMUS	0	0.617064	1	3.85128	0.0628758	0.239846
MCMURRAY_TP53_HRAS_COOPERATION_RESPONSE_UP	0	0.617064	1	3.85128	0.0628758	0.239846
REACTOME_GROWTH_HORMONE_RECEPTOR_SIGNALING	0	0.617064	1	3.85128	0.0628758	0.239846
LINSLEY_MIR16_TARGETS	0.836457	0.746654	1	0.38595	0.0626093	0.239846
TOMLINS_METASTASIS_DN	0.978711	1	1	3.85128	0.0628758	0.239846
TANG_SENESCENCE_TP53_TARGETS_UP	0.978711	1	1	3.85128	0.0628758	0.239846
SPIELMAN_LYMPHOBLAST_EUROPEAN_VS_ASIAN_2FC_DN	0.978711	1	1	3.85128	0.0628758	0.239846
SCHRAETS_MLL_TARGETS_DN	0.978711	1	1	3.85128	0.0628758	0.239846
PID_INTEGRIN_CS_PATHWAY	0.978711	1	1	3.85128	0.0628758	0.239846
WEST_ADRENOCORTICAL_TUMOR_DN	1.18684	0.405796	0.97652	1.49426	0.0632375	0.240947
CAIRO_LIVER_DEVELOPMENT_UP	1.2486	0.512544	1	0.176086	0.0639119	0.243235
YAGI_AML_WITH_T_8_21_TRANSLOCATION	0.988098	1	1	1.52218	0.0641755	0.243956
BLALOCK_ALZHEIMERS_DISEASE_DN	1.03108	0.830835	1	1.29667	0.0645595	0.245132
MCBRYAN_PUBERTAL_BREAST_5_6WK_DN	1.80016	0.0733758	0.571047	0.284726	0.0650867	0.246849
MASSARWEH_TAMOXIFEN_RESISTANCE_UP	1.56206	0.0202516	0.29451	1.47322	0.0655895	0.24847
IKEDA_MIR1_TARGETS_UP	3.96473	0.000801774	0.0439907	2.27016	0.0663361	0.25101
LIM_MAMMARY_STEM_CELL_DN	0.423267	0.0114847	0.206598	1.54275	0.0664941	0.251319
ROZANOV_MMP14_TARGETS_UP	0.987709	1	1	1.7746	0.0673474	0.254252
LOPEZ_MBD_TARGETS	1.26082	0.128627	0.686291	1.32478	0.0681004	0.2568
SMID_BREAST_CANCER_ERBB2_UP	1.10893	0.804407	1	2.06114	0.0689895	0.259855
GRAHAM_CML_QUIESCENT_VS_NORMAL_DIVIDING_UP	3.45444	0.00881954	0.179843	2.47218	0.0699792	0.261052
APRELIKOVA_BRCA1_TARGETS	2.2693	0.0911989	0.609688	2.47218	0.0699792	0.261052
MITSIADES_RESPONSE_TO_APLIDIN_DN	1.49358	0.111071	0.658819	0.461915	0.0703439	0.261052
SIG_CD40PATHWAYMAP	1.85879	0.246361	0.870963	2.85476	0.0705759	0.261052
HU_GENOTOXIN_ACTION_DIRECT_VS_INDIRECT_4HR	1.85879	0.246361	0.870963	2.85476	0.0705759	0.261052
MIKKELSEN_NPC_HCP_WITH_H3K4ME3_AND_H3K27ME3	1.74499	0.301651	0.892468	2.47218	0.0699792	0.261052
YOSHIOKA_LIVER_CANCER_EARLY_RECURRENCE_UP	0	0.411618	0.980497	2.85476	0.0705759	0.261052
KEGG_CARDIAC_MUSCLE_CONTRACTION	0	0.411618	0.980497	2.85476	0.0705759	0.261052
KHETCHOUMIAN_TRIM24_TARGETS_UP	0.390476	0.511068	1	2.47218	0.0699792	0.261052
LINDGREN_BLADDER_CANCER_CLUSTER_1_DN	0.826012	0.592184	1	1.54641	0.0694098	0.261052
JOHANSSON_BRAIN_CANCER_EARLY_VS_LATE_DN	1.17508	0.689518	1	2.85476	0.0705759	0.261052
BIOCARTA_FAS_PATHWAY	1.17508	0.689518	1	2.85476	0.0705759	0.261052
KORKOLA_EMBRYONAL_CARCINOMA_UP	1.17508	0.689518	1	2.85476	0.0705759	0.261052
PID_FGF_PATHWAY	0.809358	1	1	2.47218	0.0699792	0.261052
VERRECCHIA_EARLY_RESPONSE_TO_TGFB1	0.809358	1	1	2.47218	0.0699792	0.261052
PID_TRAIL_PATHWAY	0.558543	1	1	2.85476	0.0705759	0.261052
DUTERTRE_ESTRADIOL_RESPONSE_24HR_DN	2.35217	4.24749e-06	0.00139828	1.461	0.071336	0.263567
SHEPARD_BMYB_MORPHOLINO_UP	0.7309	0.604038	1	1.72315	0.0714674	0.263756
ACEVEDO_METHYLATED_IN_LIVER_CANCER_DN	0.982779	1	1	1.48955	0.0724379	0.267039
HELLER_HDAC_TARGETS_SILENCED_BY_METHYLATION_DN	2.12648	0.00134777	0.0624972	1.5981	0.0726709	0.267598
UEDA_PERIFERAL_CLOCK	2.88483	0.000180141	0.0164729	1.80153	0.0732514	0.269434
LIU_PROSTATE_CANCER_UP	0.271917	0.256729	0.870963	0	0.0734144	0.269733
KIM_LIVER_CANCER_POOR_SURVIVAL_UP	4.72297	0.0199024	0.291624	3.50066	0.0758624	0.272343
CHUANG_OXIDATIVE_STRESS_RESPONSE_UP	3.21432	0.0914067	0.609688	3.50066	0.0758624	0.272343
BYSTRYKH_HEMATOPOIESIS_STEM_CELL_AND_BRAIN_QTL_CIS	0.265699	0.259122	0.871777	0	0.0750179	0.272343
HERNANDEZ_ABERRANT_MITOSIS_BY_DOCETACEL_2NM_DN	1.96072	0.301736	0.892468	3.50066	0.0758624	0.272343
DORN_ADENOVIRUS_INFECTION_12HR_UP	1.96072	0.301736	0.892468	3.50066	0.0758624	0.272343
WESTON_VEGFA_TARGETS_6HR	1.96072	0.301736	0.892468	3.50066	0.0758624	0.272343
OUYANG_PROSTATE_CANCER_PROGRESSION_UP	1.96072	0.301736	0.892468	3.50066	0.0758624	0.272343
KIM_HYPOXIA	1.96072	0.301736	0.892468	3.50066	0.0758624	0.272343
CHANG_CORE_SERUM_RESPONSE_UP	0.686675	0.350709	0.962913	1.61612	0.074746	0.272343
WANG_CLIM2_TARGETS_DN	0.686675	0.350709	0.962913	1.61612	0.074746	0.272343
PID_P53_REGULATION_PATHWAY	1.47208	0.397714	0.973791	0	0.0750179	0.272343
WANG_RESPONSE_TO_BEXAROTENE_DN	0	0.619965	1	3.50066	0.0758624	0.272343
CHEOK_RESPONSE_TO_HD_MTX_UP	0	0.619965	1	3.50066	0.0758624	0.272343
REACTOME_SULFUR_AMINO_ACID_METABOLISM	0	0.619965	1	3.50066	0.0758624	0.272343
EBAUER_MYOGENIC_TARGETS_OF_PAX3_FOXO1_FUSION	0	0.619965	1	3.50066	0.0758624	0.272343
XU_RESPONSE_TO_TRETINOIN_AND_NSC682994_UP	0	0.619965	1	3.50066	0.0758624	0.272343
REACTOME_SIGNALING_BY_FGFR1_MUTANTS	0	0.619965	1	3.50066	0.0758624	0.272343
REACTOME_ACTIVATED_AMPK_STIMULATES_FATTY_ACID_OXIDATION_IN_MUSCLE	0	0.619965	1	3.50066	0.0758624	0.272343
REACTOME_SIGNALING_BY_FGFR1_FUSION_MUTANTS	0	0.619965	1	3.50066	0.0758624	0.272343
WANG_BARRETTS_ESOPHAGUS_DN	0.903297	1	1	3.50066	0.0758624	0.272343
OXFORD_RALA_OR_RALB_TARGETS_DN	0.903297	1	1	3.50066	0.0758624	0.272343
DARWICHE_PAPILLOMA_RISK_LOW_UP	1.14356	0.673633	1	1.86879	0.0766731	0.274954
FIGUEROA_AML_METHYLATION_CLUSTER_4_UP	1.43597	0.405692	0.97652	0	0.0771123	0.275928
WAKASUGI_HAVE_ZNF143_BINDING_SITES	0.532293	0.580511	1	0	0.0771123	0.275928
HOSHIDA_LIVER_CANCER_SUBCLASS_S3	0.821816	0.73437	1	1.67456	0.077209	0.275974
ZAMORA_NOS2_TARGETS_DN	2.08909	0.0501501	0.482732	1.9813	0.0773309	0.27611
YU_MYC_TARGETS_DN	2.18493	0.101486	0.633948	2.38027	0.0782298	0.276917
LEE_METASTASIS_AND_ALTERNATIVE_SPLICING_UP	2.18493	0.101486	0.633948	2.38027	0.0782298	0.276917
NABA_CORE_MATRISOME	0	0.174263	0.77252	2.38027	0.0782298	0.276917
REACTOME_IL1_SIGNALING	1.21608	0.736465	1	2.38027	0.0782298	0.276917
CHEBOTAEV_GR_TARGETS_UP	1.21608	0.736465	1	2.38027	0.0782298	0.276917
PID_AVB3_INTEGRIN_PATHWAY	1.21608	0.736465	1	2.38027	0.0782298	0.276917
JOSEPH_RESPONSE_TO_SODIUM_BUTYRATE_DN	1.21608	0.736465	1	2.38027	0.0782298	0.276917
KIM_MYCN_AMPLIFICATION_TARGETS_UP	1.21608	0.736465	1	2.38027	0.0782298	0.276917
CHANG_CORE_SERUM_RESPONSE_DN	1.64754	0.0876737	0.609688	1.65896	0.0794786	0.281035
NADLER_OBESITY_UP	2.06791	0.0930509	0.613875	2.25345	0.0796886	0.281173
MULLIGHAN_NPM1_MUTATED_SIGNATURE_2_DN	0.254074	0.178546	0.775792	2.25345	0.0796886	0.281173
MCBRYAN_PUBERTAL_TGFB1_TARGETS_UP	1.59558	0.134202	0.70514	1.74005	0.0800749	0.281758
OUILLETTE_CLL_13Q14_DELETION_DN	0	0.253317	0.870963	2.70413	0.0807525	0.281758
REACTOME_PURINE_METABOLISM	0	0.253317	0.870963	2.70413	0.0807525	0.281758
MIKKELSEN_NPC_HCP_WITH_H3K27ME3	0	0.253317	0.870963	2.70413	0.0807525	0.281758
PASQUALUCCI_LYMPHOMA_BY_GC_STAGE_DN	0.608432	0.352128	0.963109	1.74005	0.0800749	0.281758
PURBEY_TARGETS_OF_CTBP1_NOT_SATB1_UP	1.23932	0.39758	0.973791	1.53683	0.0807957	0.281758
ST_TUMOR_NECROSIS_FACTOR_PATHWAY	1.11897	0.700904	1	2.70413	0.0807525	0.281758
LI_LUNG_CANCER	1.11897	0.700904	1	2.70413	0.0807525	0.281758
ZHAN_LATE_DIFFERENTIATION_GENES_UP	1.11897	0.700904	1	2.70413	0.0807525	0.281758
REACTOME_SEMA4D_IN_SEMAPHORIN_SIGNALING	0.533079	1	1	2.70413	0.0807525	0.281758
LIM_MAMMARY_LUMINAL_PROGENITOR_UP	0.533079	1	1	2.70413	0.0807525	0.281758
SHEDDEN_LUNG_CANCER_GOOD_SURVIVAL_A12	1.2637	0.401259	0.97652	0.421999	0.0818846	0.285253
DAZARD_RESPONSE_TO_UV_NHEK_DN	1.796	0.00667916	0.156943	0.551275	0.0826371	0.28716
MARTINEZ_TP53_TARGETS_UP	1.32287	0.142225	0.716535	1.39597	0.0826405	0.28716
BASSO_HAIRY_CELL_LEUKEMIA_UP	1.36879	0.423365	0.987753	2.19817	0.0827378	0.28716
PHONG_TNF_RESPONSE_VIA_P38_PARTIAL	1.28135	0.455597	1	1.72047	0.082781	0.28716
MOREAUX_MULTIPLE_MYELOMA_BY_TACI_DN	0.886562	0.86861	1	0.40815	0.0828854	0.28722
MARSON_BOUND_BY_E2F4_UNSTIMULATED	0.651923	0.051708	0.491973	0.678281	0.084428	0.292258
YAO_TEMPORAL_RESPONSE_TO_PROGESTERONE_CLUSTER_14	0.854697	0.853745	1	1.70132	0.0857002	0.296039
REACTOME_SIGNALING_BY_THE_B_CELL_RECEPTOR_BCR	0.854697	0.853745	1	1.70132	0.0857002	0.296039
FRASOR_RESPONSE_TO_ESTRADIOL_DN	3.1878	0.0125033	0.21894	2.29494	0.0869784	0.296718
ZHAN_V2_LATE_DIFFERENTIATION_GENES	1.62418	0.324607	0.920316	2.29494	0.0869784	0.296718
MORI_SMALL_PRE_BII_LYMPHOCYTE_UP	0.498102	0.432171	0.991168	2.14553	0.0862509	0.296718
PID_TXA2PATHWAY	0.365966	0.513844	1	2.29494	0.0869784	0.296718
REACTOME_AUTODEGRADATION_OF_CDH1_BY_CDH1_APC_C	1.04429	0.792122	1	2.14553	0.0862509	0.296718
REACTOME_REGULATION_OF_MITOTIC_CELL_CYCLE	1.03052	0.8146	1	1.90737	0.0869647	0.296718
SCHAEFFER_PROSTATE_DEVELOPMENT_48HR_DN	0.971422	1	1	1.57016	0.0864847	0.296718
PID_ENDOTHELIN_PATHWAY	0.756924	1	1	2.29494	0.0869784	0.296718
KATSANOU_ELAVL1_TARGETS_DN	0.808714	1	1	1.90737	0.0869647	0.296718
KANG_IMMORTALIZED_BY_TERT_DN	0.756924	1	1	2.29494	0.0869784	0.296718
LANDIS_BREAST_CANCER_PROGRESSION_DN	0.756924	1	1	2.29494	0.0869784	0.296718
SHIPP_DLBCL_CURED_VS_FATAL_DN	0.756924	1	1	2.29494	0.0869784	0.296718
SMITH_TERT_TARGETS_UP	2.47453	0.00140394	0.0624972	0.372638	0.0872711	0.297408
[truncated: 2,326 more rows]

## Sheet: In_Vivo_Geneset_Enrichment
Geneset_Name	OR_Up	P_Up	Q_Up	OR_Down	P_Down	Q_Down
[truncated: 2,987 more rows]
